# Supplementary material for: Discovery and comparative profiling of microRNAs in a sweet orange red-flesh mutant and its wild type
Source: BMC Genomics. 2010 Apr 17;11:246. doi: 10.1186/1471-2164-11-246 (PMC2864249; doi:10.1186/1471-2164-11-246)
Supplement: Additional file 1 — WT-derived sRNAs from coding RNA. This file contains the information of WT-derived sRNAs which were mapped on protein-coding EST genes from sweet orange (Citrus sinensis). [file 1471-2164-11-246-S1.XLS]

## Sheet: WT sense
Additional data file 1. The information of WT-derived sRNAs mapping on protein-coding EST genes from sweet orange (Citrus sinensis)
sRNA ID	mapped EST ID	start	end	sequence (5'-3')	count
t0040015	TC7469	454	476	TTTGATTCCCGAAGTTGACTCGC	8
t0040017	TC13413	458	481	GGTGTCTGATAACAGGGAAGATAA	8
t0040051	TC12760	620	640	TGGTAAGCAGAACTGGCGATG	8
t0040067	TC15079	820	840	TCCTTCGATGTCGGCTCTTCC	8
t0040069	TC19648	492	518	CGGACTGCTCGAGCTGCCACCGCGGCG	8
t0040076	TC12153	919	940	CTGAAATCTGAATAGACCTGAA	8
t0040091	EY688082	13	30	CACCGGATCCCATCAGAA	8
t0040092	TC17330	315	334	GAGAGTAGAATCATGGAGGC	8
t0040093	TC19365	685	705	TAGGCAACATGATTATGGCGA	8
t0040104	TC12760	718	741	GACAGCAGGACGGTGGTCATGGAA	8
t0040106	TC19648	512	529	CGCGGCGAGAGCGGGTCG	8
t0040116	CV716424	197	219	ACATCATGGGTACGAGAAATGGC	8
t0040128	TC9614	243	263	AAATCATGTTGCAGAAAATGG	8
t0040154	CK935355	77	100	ACCCGATGATGGAAAAACTGTGCA	8
t0040169	TC25757	896	919	GAGGCGTGGACGTAGGCGGGGATT	8
t0040170	TC12760	286	310	CCTGTCGGGACCCGAAAGATGGTGA	8
t0040173	TC4070	1346	1369	AGTAGATGGCGAGAATTGATTTAT	8
t0040182	TC19648	360	379	AGGTGAACAGCCTCTGGTCG	8
t0040195	TC21923	148	171	TTCCTTCTGTTTTCGCCCGTGGAC	8
t0040206	TC18995	185	205	TTTAGATGATTTTGATAGAGT	8
t0040210	TC2234	367	387	GAATTAGGGTTCGATTCCGGA	8
t0040217	CX070191	199	221	GACGAGACCAGACGTGATGAGCA	8
t0040223	CK939007	677	699	GGGGGCTAACGTGCTTATTTGTT	8
t0040232	CV712569	501	524	GCATGCTCTTTCTGGAATAATGGC	8
t0040253	TC2234	738	760	CCGGCGCTGTTACTTTGAAGAAA	8
t0040258	TC2234	1035	1057	CGACCAGGGATCAGCGGATGTTA	8
t0040261	TC19648	408	429	CAAAATGGATCCGTAACTTCGG	8
t0040293	EY684685	81	104	AACTGTGGGAGACACCTTTAAGCC	8
t0040336	TC26021	9	35	CTCGGCTCTCGCATCGATGAAGAACGT	8
t0040355	TC17966	244	267	TCAGAAGCAACTGTTGTAATTGGA	8
t0040360	TC7399	477	499	TTTTCCAGAGTTGGCATAGGATC	8
t0040369	TC17093	501	527	CCGATGCGGATTGCGGCGGCGGCCCAA	8
t0040372	CV719212	536	559	AGGTTCGGGGAACGCTTGCCACAA	8
t0040379	EY658225	193	213	TCAGGAAGAATTGCAGCTACT	8
t0040422	TC1201	1794	1817	CTCAAGGATTCCAACAGAATGGAC	8
t0040427	EY720094	527	547	CCAGTTGGAAGGATGCATTGA	8
t0040446	TC21851	384	405	CCTGCCCTTTGTACACACCGCC	8
t0040454	TC17093	442	461	GCGCCCCGGTCGGATGCGGA	8
t0040460	TC4147	165	188	TAAAGTGGAGCATAAAACAGAGGA	8
t0040477	TC550	301	321	GCCGGCACGGTGGCCTTGCGA	8
t0040487	TC19365	690	713	AACATGATTATGGCGAAGCAGAAA	8
t0040490	TC2234	919	943	TATGAAAGACGAACAACTGCGAAAG	8
t0040496	CX073886	153	174	CCAACTGATGGTGGACGGTAGC	8
t0040497	EY744949	148	171	AGATGATTATGAAGAGATGAGCAC	8
t0040499	CX071316	653	676	AAGGTCGTGTCCACAGAGATCGGT	8
t0040502	CX075011	324	347	AGCCCGGAACTGGCGATTGCGGTG	8
t0040518	CX071612	202	225	TGTGTTTGGCTAATGTTGATAGAA	8
t0040521	TC18995	668	688	ATCGATCCTTACGGCCTTCAA	8
t0040566	CX071155	387	410	CTGACATGACAGCAGGGAACGCCA	8
t0040574	TC12760	278	300	TGAGCATGCCTGTCGGGACCCGA	8
t0040590	TC2234	116	137	TTGTTTGATGGTATTTGCTACT	8
t0040601	TC19648	131	151	ACGGCAACGTTAGGGAGTCCG	8
t0040608	TC25106	770	790	CAAGACAAAGGCACTTATGAA	8
t0040618	TC19365	324	344	TTCGAAACTGCAGACCGTTGT	8
t0040623	TC2234	856	875	AATGATTAACAGGGACAGTC	8
t0040700	TC19648	528	552	CGCCGCGTGCCGGCCGGGGGACGGA	8
t0040723	CV716373	485	503	GCAGAGATGTATCGAGAAG	8
t0040736	TC8989	541	564	AGTCTGAATTCTGAATAGGTCTGA	8
t0040780	TC2234	1138	1155	AAAGGAATTGACGGAAGG	8
t0040820	EY686102	319	339	TAGACGGATCGATGACGTGGC	8
t0040843	TC19648	379	405	GATGGAACAATGTAGGCAAGGGAAGTC	8
t0040846	TC2234	1040	1057	AGGGATCAGCGGATGTTA	8
t0040863	CX070142	318	341	TGGTCGTAGAACGAGGAGAACCGG	8
t0040873	TC2234	449	475	TCCTGACACGGGGAGGTAGTGACAATA	8
t0040887	TC15079	534	554	GATCCGGGCGGAAGACATTGT	8
t0040895	TC2234	146	173	CGTAGTAATTCTAGAGCTAATACGTGCA	8
t0040908	TC15079	1087	1114	CGGGCTAGAGCGACGCGTGCGCCCGCCG	8
t0040920	CV712256	421	440	AGCGGGGTAGAGGAATTGGT	8
t0040934	TC3211	530	553	AGGAGGATCCGCATCCGCGAACGA	8
t0040955	TC26021	114	133	ATTAGGCCGAGGGCACGTCT	8
t0040963	CV716424	198	220	CATCATGGGTACGAGAAATGGCA	8
t0040974	EY718196	55	75	AACATTTTAGGAAGCAGGCTG	8
t0040989	TC17093	474	496	GGTCCGCCGATCGGCTCGGGGCG	8
t0040996	TC176	258	278	TGATGATTCAGATTGGTGTGC	8
t0041006	TC19648	221	244	TCAGCCGGAGGTAGGGTCCAGCGG	8
t0041021	TC17682	153	173	TTCTAGTCTGGGTTGTGGTAC	8
t0041037	CV715639	322	345	TGTTGACTGATGACGTGGCACAAT	8
t0041043	TC7486	409	432	TCTGACTTGAGCGTCGGAGGGTTT	8
t0041048	CK701817	286	309	TGTTGATAAGGCGTGGGCGCGTGC	8
t0041066	CX051840	669	692	AATTTATTTTGTACAAACTGACGT	8
t0041084	TC10011	740	762	GAAGAACAGGAGGAGCAGGACGA	8
t0041109	TC10822	315	338	ACTAAACTGGAATCGGAATGGGCA	8
t0041115	TC803	826	849	TGAGGATGGGGAATTAGGATAGGC	8
t0041117	TC15079	1081	1102	AGAATCCGGGCTAGAGCGACGC	8
t0041126	TC12760	299	317	GAAAGATGGTGAACTATGC	8
t0041140	EY656672	152	175	CAAGATTGAACAACTTGAAGATGC	8
t0041150	TC2234	539	562	AGGATCCATTGGAGGGCAAGTCTG	8
t0041157	CX070142	315	338	TCCTGGTCGTAGAACGAGGAGAAC	8
t0041173	TC17093	145	165	ATTGTAGTCTGGAGAAGCGTC	8
t0041174	TC12760	709	731	GTCGATTAAGACAGCAGGACGGT	8
t0041178	TC2234	81	102	TGAAACTGCGAATGGCTCATTA	8
t0041181	TC4627	708	731	ATCAATGACTACTCGGCTAACAAC	8
t0041189	TC15079	321	338	GGAACGGGCTTGGCAGAA	8
t0041208	TC3408	817	837	GGAGGACCAACCAGCTGCTGC	8
t0041211	TC2234	924	944	AAGACGAACAACTGCGAAAGC	8
t0041219	DR406125	4	25	GCACCAGTGGTCTAGTGGTAGA	8
t0041222	CX077561	241	264	AGATCAGGCTCTGACATGGCGGGT	8
t0041255	CV714476	413	436	GAGTAGACGGAAGGGTGGAAACAT	8
t0041287	TC23551	397	417	CAGACGCTGTTACATACACTA	8
t0041298	TC15079	934	956	TTTACCCTACTGATGACTGCGTC	8
t0041317	TC12760	703	726	GTGTTGGTCGATTAAGACAGCAGG	8
t0041382	TC18317	1925	1948	GTGGTCAAACCGTGGACTGTTGAC	8
t0041386	TC7797	2283	2303	CGTGCTGCTAGGCGAAGCGGT	8
t0041392	TC2234	259	278	CTCGACGGATCGCAAGGCCA	8
t0041435	TC2234	410	430	CCACATCCAAGGAAGGCAGCA	8
t0041464	TC19648	184	202	CTTTTCTGTTTAACGGCCT	8
t0041503	CV719867	575	598	AATTAAGGATCCAAAGAACGGTGT	8
t0041511	TC12760	546	567	TTTAAATAGGTAGGACGGCGCG	8
t0041537	TC19365	555	578	AGTAGTGGAAGATGGAAGTGTGGA	8
t0041541	CX072524	85	105	GTAAGGTACAGACTGCAGCAT	8
t0041564	EY742430	50	73	ACGGAGGTGGATGGATGCAAGAAA	8
t0041569	TC12760	280	302	AGCATGCCTGTCGGGACCCGAAA	8
t0041572	TC12760	154	171	AGGAGTCTGACATGTGTG	8
t0041609	TC15744	1034	1056	ACGACATCCAGTTGGAGCTTGAG	8
t0041613	EY726337	594	616	GAGAGATCAGACGGCAAAACGGA	8
t0041659	CX070191	520	543	GAAGACCGGGATTCAGAGGAAGCC	8
t0041660	EY697223	279	301	TGAACCATGTGCAGAAGGCTGGG	8
t0041662	CX075011	326	348	CCCGGAACTGGCGATTGCGGTGT	8
t0041681	TC15079	1048	1067	GTGCGCTGGATTATGACTGA	8
t0041683	TC19365	364	385	GCAGAATACATGGCAGCTACAC	8
t0041690	EY704378	238	257	TTGATTTTAGATGCATGACC	8
t0041701	TC10089	235	255	GGAAACGGGGAAGAACGGAGA	8
t0041716	TC15079	608	629	CCTAAGATGAGCTCAACGAGAA	8
t0041729	TC18934	1009	1033	GGGACTTGAGGAGGTGATGTGGCAT	8
t0041737	TC12760	427	448	AGTAGCTGGTTCCCTCCGAAGT	8
t0041742	CX675374	619	642	AACAAGCACAATAGAGGACACCAG	8
t0041759	TC4405	195	218	CAAGCATGCCAGGATCTGCTCGAC	8
t0041781	EY687281	324	345	TGAGTGAGAGAGACAGAGCTGG	8
t0041783	TC15079	1084	1107	ATCCGGGCTAGAGCGACGCGTGCG	8
t0041787	TC21851	551	571	CTGCGGAAGGATCATTGTCGA	8
t0041817	TC15079	1003	1023	ATTGGTCATCGCGCTTGGTTG	8
t0041847	TC2234	1036	1057	GACCAGGGATCAGCGGATGTTA	8
t0041858	TC23551	575	595	GCTAATTGAGATGATGGACCA	8
t0041867	TC12760	456	482	AGGATAGCTGGAGCCCGGAAACGAGTT	8
t0041877	EY653265	259	282	GTCATGCATTATTGATTGTTAGGA	8
t0041885	CX077938	612	635	CGATTAACCAACGGATGTCAGCAG	8
t0041887	TC550	287	307	TTGAATGATGCGTCGCCGGCA	8
t0041891	TC11962	908	930	TGACAAAGCATGTAGAAGATGAG	8
t0041895	CV718714	19	36	GAGAGGGTTGTAAGGTAC	8
t0041899	TC12760	552	569	TAGGTAGGACGGCGCGGC	8
t0041916	TC10375	685	704	TTGGATTGAAGGGAGCTCTA	8
t0041959	EY666059	250	270	TCATTCCACGTACGGCCTTTT	8
t0041965	TC21851	509	530	TTAGAGGAAGGAGAAGTCGTAA	8
t0041970	TC10822	316	339	CTAAACTGGAATCGGAATGGGCAT	8
t0041995	TC1912	655	678	AATAGACAACCCTAGATACGATCA	8
t0042019	TC8924	872	895	ACATCAGAACTTGGAGACTGCCAC	8
t0042031	TC18529	202	220	GTGATGCCCTTAGATGTTC	8
t0042032	CX069393	328	351	GCCATAAGACAGGCTTTGAGACTT	8
t0042049	TC15079	352	373	AAGACCCTGTTGAGCTTGACTC	8
t0042061	CX303272	97	119	TTAGGATTTAACCGACGTTGCAT	8
t0042073	EY711525	190	213	ACTGACCAGAGCCATATACCGAGC	8
t0042095	CN187016	84	104	GCGGCGGCCGCCTTGAATCGT	8
t0042103	TC12760	550	567	AATAGGTAGGACGGCGCG	8
t0042106	TC12760	286	308	CCTGTCGGGACCCGAAAGATGGT	8
t0042120	CV720008	794	814	TCGAAGATGGCTGAATATGGA	8
t0042131	TC2234	735	754	CCACCGGCGCTGTTACTTTG	8
t0042134	TC18529	213	238	AGATGTTCTGGGCCGCACGCGCGCTA	8
t0042139	TC9070	802	824	CAGGATGGCGTGTATGCATTGAT	8
t0042145	CX069393	172	195	CGAGCAGATCCTGGCATGCTTGGC	8
t0042162	TC1912	477	499	TGGAGAAAGCTCTGGTTGAAGGA	8
t0042178	TC15562	281	304	CTCGTTAGGGAAATCGCTCAGGAC	8
t0042194	EY686102	321	342	GACGGATCGATGACGTGGCATT	8
t0042213	TC19648	226	247	CGGAGGTAGGGTCCAGCGGCCG	8
t0042222	TC2234	1133	1153	AACTTAAAGGAATTGACGGAA	8
t0042231	EY741915	368	391	CAACTTATGAACGTGGTGTAGCAG	8
t0042232	TC12760	718	740	GACAGCAGGACGGTGGTCATGGA	8
t0042241	TC19648	227	247	GGAGGTAGGGTCCAGCGGCCG	8
t0042269	TC15079	29	48	CTTCCCCGGGCGTCGAACAG	8
t0042274	TC19648	56	81	CCCGTCCGACAGCGCCACGGCGCGAG	8
t0042280	TC19365	360	383	AGAAGCAGAATACATGGCAGCTAC	8
t0042286	CX675374	626	648	ACAATAGAGGACACCAGAAATTA	8
t0042287	TC3880	753	771	GAATCTCAGTGGATCGTGG	8
t0042294	TC21851	431	455	CGGTGAAGTGTTCGGATCGCGGCGA	8
t0042297	TC23937	2798	2820	TCCCGGAAGTAGTTGAAGCCAAA	8
t0042303	CX076422	602	624	GGCTTGTTGTAAGTAGATGGCGA	8
t0042308	TC1201	103	124	GATACGGATCCAGATACCCAAG	8
t0042314	TC26021	126	145	GCACGTCTGCCTGGGTGTCA	8
t0042320	TC10439	493	514	TAGGCTTACTTAGCAACATTCG	8
t0042327	TC2234	921	945	TGAAAGACGAACAACTGCGAAAGCA	8
t0042336	TC15079	1085	1110	TCCGGGCTAGAGCGACGCGTGCGCCC	8
t0042346	TC19648	310	329	ACCGAGTGCCGCCCGCGCCC	8
t0042359	TC15079	982	1002	GAGGAACCGTTGATTCGCACA	8
t0042363	EY716909	650	673	TGCACCGGCCGGCTCGTCCCTTCT	8
t0042371	TC2234	61	84	GTATGAACTAATTCAGACTGTGAA	8
t0042415	TC18529	224	244	GCCGCACGCGCGCTACACTGA	8
t0042421	CV717168	113	136	TGGTGTAGAATGAGAAGAAGGTAT	8
t0042444	TC19648	443	466	TCTGAGGGCTGGGCACGGGGGTCC	8
t0042473	TC12760	543	563	AACTTTAAATAGGTAGGACGG	8
t0042477	TC21851	391	412	TTTGTACACACCGCCCGTCGCT	8
t0042486	TC10439	506	529	CAACATTCGGCAAAGTTGTCTAAG	8
t0042501	CX676079	662	685	ACTAATTGGTAATCAGAACGAGCA	8
t0042507	TC15079	729	752	TTCGGAATTTGAAGCTAGAGGTGT	8
t0042517	TC17966	136	159	TTGTAAGCTCGTAACCAACTTTGA	8
t0042529	TC17682	101	124	AGGGAAGTCGCCTTTGTTGGGAGA	8
t0042537	TC19648	546	564	GGACGGACTGGGAACGGTC	8
t0042573	TC4070	1337	1361	CTTGTTGCAAGTAGATGGCGAGAAT	8
t0042575	TC18839	558	575	TCCCCGGCAACGGCGCCA	8
t0042584	EY750864	147	166	AATGGCAGCATAGGAGGAGT	8
t0042614	TC11922	610	632	CATACCTGAGACGACTAACTCTT	8
t0042617	TC12760	292	315	GGGACCCGAAAGATGGTGAACTAT	8
t0042620	TC23057	918	941	ATCAATCCCTGTGGAGACGATCTT	8
t0042642	TC15079	245	268	TAATTAGTGACGCGCATGAATGGA	8
t0042651	EY650269	657	679	GGGAGTTGGAATTAGAGATGGAA	8
t0042653	TC20811	172	192	AGCACAGAGCTGAATGCGTCG	8
t0042659	TC19648	191	211	GTTTAACGGCCTGCCCACCCT	8
t0042665	TC15079	937	962	ACCCTACTGATGACTGCGTCGTAATA	8
t0042673	TC19648	549	574	CGGACTGGGAACGGTCCTTTCGGGGG	8
t0042675	TC12760	299	318	GAAAGATGGTGAACTATGCC	8
t0042676	TC19648	444	463	CTGAGGGCTGGGCACGGGGG	8
t0042677	EY741915	173	193	GCAGAATGCGTCGTGTACGGG	8
t0042679	TC746	650	670	CAGGCATGCAGAAGACTGCTG	8
t0042707	TC12760	548	567	TAAATAGGTAGGACGGCGCG	8
t0042716	CX073886	402	425	CATGGAGGGTGAGAATAAGGCGGA	8
t0042729	TC7797	628	647	TAGGGTTGGGCCGGGAGGGC	8
t0042740	EY674266	595	615	GAGGAAACTGTCTGAGGATTA	8
t0042748	TC19648	143	165	GGGAGTCCGGAGACGTCGGCGGG	8
t0042762	TC19648	445	466	TGAGGGCTGGGCACGGGGGTCC	8
t0042772	TC15079	322	342	GAACGGGCTTGGCAGAATCAG	8
t0042818	EY746730	95	114	GCCAGATGATGCGTGGGACA	8
t0042819	TC21425	798	821	TGGAGGATATGACGATCGAGCAAC	8
t0042832	EY737420	504	524	AGCTATTGCGGATGACCCTCT	8
t0042833	TC2800	222	245	CTCGATCGTCCAAGCTACACGCAT	8
t0042850	TC18317	1944	1966	TTGACTGATGACGTGGCGCAATC	8
t0042869	TC3255	330	353	GAAGATCGAGGCCGAGTTGACGGA	8
t0042871	TC5664	795	816	TGTAAGCTACAGACTGCAGCAT	8
t0042891	EY686102	326	349	ATCGATGACGTGGCATTGACCGAT	8
t0042907	TC17966	236	258	AAGCTGATTCAGAAGCAACTGTT	8
t0042910	EY704378	319	339	CCAGTGACTGGCTGGACCAGA	8
t0042945	TC2234	257	277	AACTCGACGGATCGCAAGGCC	8
t0042960	TC11922	620	642	ACGACTAACTCTTCTCCAGTTGA	8
t0042968	CX302949	666	685	AATGACGTACTTGGGTATCT	8
t0042992	TC18317	1586	1609	GAGGAGCATAAAAGGAAAAATGGC	8
t0042997	TC12760	416	433	TCGAACCGTCTAGTAGCT	8
t0043007	EY684947	195	218	TTTTGTACAAACTGACGTGACATT	8
t0043028	TC2234	538	561	GAGGATCCATTGGAGGGCAAGTCT	8
t0043040	TC19315	601	621	CCGTGGATGTAGGCATATTAA	8
t0043044	CV715639	79	99	TTCACATAGACGGATCGATGA	8
t0043048	TC17093	452	471	CGGATGCGGAACGGCGAGAG	8
t0043065	TC21851	512	531	GAGGAAGGAGAAGTCGTAAC	8
t0043066	EY698583	678	700	TGGGTGATATTGAGATCGTTGGA	8
t0043068	TC4663	725	747	GTGGAGGACGTGCTTATCCAGGT	8
t0043071	TC12760	299	320	GAAAGATGGTGAACTATGCCTG	8
t0043083	TC4663	954	977	AATGCAGATGATGGAATTGTTGAT	8
t0043088	EY651209	390	413	TACCCGACACGAACACGACATAAA	8
t0043091	TC21478	175	198	CCTGCAGAGTGTGAGAGTACTGGG	8
t0043113	CX072597	559	580	CTATGGCATGTACGATTGGGAC	8
t0043125	TC550	280	300	CAGAAATTTGAATGATGCGTC	8
t0043132	TC18995	656	676	AGAAGAGCTGTAATCGATCCT	8
t0043143	TC17093	506	526	GCGGATTGCGGCGGCGGCCCA	8
t0043150	TC18529	90	112	CGAACGAGACCTCAGCCTGCTAA	8
t0043162	TC1912	332	355	ATAGTGATTGAGCAGGGTCGTGTC	8
t0043170	EY674266	596	616	AGGAAACTGTCTGAGGATTAC	8
t0043176	TC15079	1117	1143	CGGACCCTGTCGCACCACGAGGCGCTG	8
t0043188	CX075241	804	824	TTTTCTGCAACATGATTTCTG	8
t0043192	TC21851	429	453	TCCGGTGAAGTGTTCGGATCGCGGC	8
t0043204	CX073664	412	435	ATTTGTTTTGCATGCATGGTCGTA	8
t0043207	TC2234	865	887	CAGGGACAGTCGGGGGCATTCGT	8
t0043215	TC2041	341	364	AGCGTCAAGCTGCAGTTAGGGACA	8
t0043220	TC4147	600	620	GGAGAAACTGAACCTTGAGAA	8
t0043269	TC18540	405	428	AGGAGAATCAGAGGCGAGAGGGCT	8
t0043300	CX077562	17	38	TGGCGTGCTACGTCCTGACCGA	8
t0043309	TC12760	154	179	AGGAGTCTGACATGTGTGCGAGTCAA	8
t0043314	TC5664	881	903	GACGGGAGATGTTTGTTACAGAA	8
t0043320	CV713470	17	36	CCAACCACATCCAACGGCTG	8
t0043329	CV714507	760	783	TGGGATGATGGGAGATGTTAGGTA	8
t0043339	TC5876	144	165	CTATGAGTGGAATATAGATGGA	8
t0043351	TC12760	555	574	GTAGGACGGCGCGGCTGCTT	8
t0043364	TC17093	421	439	AAGCGGATGGGGGCCGGCG	8
t0043367	CV718382	414	437	GAACCAGGACTATGGGCGGTACAC	8
t0043368	TC10439	974	994	AGGACGAACTACGTACTGTCC	8
t0043376	TC19648	432	451	AAAGGATTGGCTCTGAGGGC	8
t0043390	EY679933	218	241	ATTTAGTACTGGAGGACGCATCAT	8
t0043398	TC22310	260	280	TGGGACTTGATTGATTGTTGG	8
t0043411	CX075241	724	744	CAGTTTCTGCTACACCACGTT	8
t0043418	TC8343	404	423	CCAACTGTGGGAGGCACCTT	8
t0043440	CX075241	646	666	ATTTAAATTGCGACTTGGTAA	8
t0043442	TC15079	324	348	ACGGGCTTGGCAGAATCAGCGGGGA	8
t0043491	CX675374	623	646	AGCACAATAGAGGACACCAGAAAT	8
t0043492	EY686102	252	275	CTATTCACATGTACGGTACTATTC	8
t0043504	TC15079	476	496	TGAATCGGAGGCGGGGCACTG	8
t0043506	TC12760	275	296	GTGTGAGCATGCCTGTCGGGAC	8
t0043509	TC17093	146	165	TTGTAGTCTGGAGAAGCGTC	8
t0043537	TC4147	255	276	ATGCATGATGTTGTTCGCGATA	8
t0043541	EY672414	51	68	GGTATGGGTGAGTAGGGA	8
t0043545	TC20811	227	247	AAGAATTGCAGCTACTATCAA	8
t0043558	TC15079	813	835	TTTTTGATCCTTCGATGTCGGCT	8
t0043559	EY686102	318	340	ATAGACGGATCGATGACGTGGCA	8
t0043562	TC12760	551	573	ATAGGTAGGACGGCGCGGCTGCT	8
t0043563	TC19648	248	268	GAAGAGCACCGCACGTCGCGC	8
t0043564	TC17330	315	336	GAGAGTAGAATCATGGAGGCCG	8
t0043577	TC17093	440	468	ATGCGCCCCGGTCGGATGCGGAACGGCGA	8
t0043588	TC10719	601	621	AGAAGACATGGCCTCAGGTTC	8
t0043589	EY684088	75	98	AAGTTACGTTCTCGATGGTCTGGT	8
t0043596	TC19648	464	486	TCCCAGTCCCGAACCCGTCGGCT	8
t0043600	TC17093	447	466	CCGGTCGGATGCGGAACGGC	8
t0043610	CB322089	439	459	TTCTGACACCTCTAGCTTCAA	8
t0043625	TC12760	18	39	TTCGATAAGCCTGTGGAGACGT	8
t0043647	CX073886	542	562	AGAGACGAAGACTGGATGTAC	8
t0043661	EY674848	394	414	CTTGACCTTGTAAGACCTTTT	8
t0043664	TC5664	820	843	CCGTTGGATGTGGTTGGATGTGGA	8
t0043694	TC19648	387	406	AATGTAGGCAAGGGAAGTCG	8
t0043698	DR404204	92	111	AAGCTCAGGAGGGATAGCGC	8
t0043715	EY689228	77	100	CCGCTCGAACCGAGAGGCACAGGT	8
t0043758	TC13413	730	753	AACCAGAGGAAGATGTGAGCCACA	8
t0043766	TC15079	557	579	GGTGGGGAGTTTGGCTGGGGCGG	8
t0043782	CX674241	195	218	CGAATGTTGGAGTTAGAGATGGAA	8
t0043815	TC550	291	310	ATGATGCGTCGCCGGCACGG	8
t0043818	EY651209	388	410	ATTACCCGACACGAACACGACAT	8
t0043830	CX075116	95	118	CCTAGGCGGCCCTAGTGGACGAGT	8
t0043832	EY740811	591	614	CGTACGGTACATGCATCACACAGG	8
t0043839	EY650269	656	678	CGGGAGTTGGAATTAGAGATGGA	8
t0043863	TC18317	1684	1704	CGGATGATGACGTGGCATTGA	8
t0043882	TC2234	858	882	TGATTAACAGGGACAGTCGGGGGCA	8
t0043885	TC15079	316	337	CCAAGGGAACGGGCTTGGCAGA	8
t0043906	EY745485	169	192	TCTGTTGGGATTCGGTACGGGAAG	8
t0043935	CX675373	687	710	AAGGATGGTGTGGAGATTGATTGC	8
t0043939	TC25757	207	230	GAGAGGGTTTGAAGAATTTGGGCA	8
t0043942	CX069829	111	131	TCAGAAGAATGTGTACAGCTA	8
t0043946	CX073886	153	176	CCAACTGATGGTGGACGGTAGCAA	8
t0043991	TC18529	29	52	TGGGTGGTGGTGCATGGCCGTTCT	8
t0043994	CX075011	327	350	CCGGAACTGGCGATTGCGGTGTTT	8
t0044015	TC19648	196	219	ACGGCCTGCCCACCCTGGAAACGG	8
t0044022	CK932977	619	640	GAGAGTAGAATCATGGAGGCTG	8
t0044032	CV717387	462	481	CACGGGCGAAGACAGAAGGA	8
t0044038	TC22425	570	593	ACGAGGAGAGATCCTGATCGTGGT	8
t0044050	TC2234	471	491	CAATAAATAACAATACCGGGC	8
t0044072	EY730180	386	409	GTGGCTTTAGGTATAGGCGAACAA	8
t0044081	CX051840	673	696	TATTTTGTACAAACTGACGTGGCA	8
t0044086	TC664	275	297	TGTTGTTGAGTGTGTATGTTACA	8
t0044087	TC10011	738	761	AGGAAGAACAGGAGGAGCAGGACG	8
t0044089	EY711525	178	201	TCAGAGACGAATACTGACCAGAGC	8
t0044095	TC18529	203	222	TGATGCCCTTAGATGTTCTG	8
t0044138	TC19648	397	415	AGGGAAGTCGGCAAAATGG	8
t0044160	TC13333	172	195	CAAACCGGGCACTACGGTGAGACG	8
t0044172	TC9614	138	158	CTCTGTCCAAACAGTCAACGA	8
t0044182	CV713757	431	454	TGTTTTGTTGTTTGGGTTGTCGGA	8
t0044187	TC2234	1137	1159	TAAAGGAATTGACGGAAGGGCAC	8
t0044191	TC5664	875	892	TGGGATGACGGGAGATGT	8
t0044195	CX069410	477	499	GGAGACCCGGTCGACGGCAGTTG	8
t0044235	CX077561	510	533	CAAACCTGATCCATACCAGCCGAA	7
t0044248	TC1912	657	679	TAGACAACCCTAGATACGATCAT	7
t0044265	TC21923	79	102	GTATTGGGGTTTTGGGTTGTGAGC	7
t0044272	TC19648	293	314	CCTTGAAAATCCGGAGGACCGA	7
t0044279	EY736971	509	534	TAAGCCTGTGGAGACGTCGTCGCCGC	7
t0044309	TC2234	981	999	GTTGGGGGCTCGAAGACGA	7
t0044323	CX071155	272	295	CAGAGGTACGCGGGACCACTCCAC	7
t0044332	DR910877	168	191	CCTTTGGGGACCAGATTATGCATG	7
t0044349	TC12760	280	301	AGCATGCCTGTCGGGACCCGAA	7
t0044357	TC13413	495	517	AGGGATGGCTTGAATAAGGAGTC	7
t0044367	TC15744	163	186	TGAGGCCGGACAGAAAAGATTGGT	7
t0044376	TC12760	301	320	AAGATGGTGAACTATGCCTG	7
t0044383	TC17093	444	470	GCCCCGGTCGGATGCGGAACGGCGAGA	7
t0044386	TC1667	1037	1060	TTCTGTAACAAACATCTCCCGTCA	7
t0044394	TC12760	628	648	AGAACTGGCGATGCGGGATGA	7
t0044398	EY691643	126	147	CCCTACTCCACCCATGCCATAG	7
t0044401	TC23999	69	92	GTCCAGAATCTCTGACGACGCCAT	7
t0044411	TC19648	425	442	TTCGGGAAAAGGATTGGC	7
t0044414	CX070191	521	543	AAGACCGGGATTCAGAGGAAGCC	7
t0044420	TC20811	180	200	GCTGAATGCGTCGTGTACGGG	7
t0044426	TC12760	459	479	ATAGCTGGAGCCCGGAAACGA	7
t0044460	TC8687	672	692	TGAATATGCAAGAATAAGGCT	7
t0044462	TC25532	697	717	TGCAAGAATGGGAAGACTGGA	7
t0044478	CX077561	184	207	TTCTGAAGTACAGGAAGACATCTT	7
t0044482	CX077561	239	260	GAAGATCAGGCTCTGACATGGC	7
t0044503	TC26021	72	93	CGTGAACCATCGAGTCTTTGAA	7
t0044533	CK935773	369	389	CCTTACGAAGGTCGTTCGAGT	7
t0044544	CX070899	731	754	AGGGGTTCAAGCCCCGCTCTCGTA	7
t0044558	TC18317	1728	1750	GAGGTGTCACGATCCTGTTGGAC	7
t0044576	TC18529	201	220	TGTGATGCCCTTAGATGTTC	7
t0044577	TC15079	981	1004	AGAGGAACCGTTGATTCGCACAAT	7
t0044611	TC2234	617	639	GTTAAAAAGCTCGTAGTTGGACC	7
t0044612	CX069410	577	599	TCTCACAGAACCACGACAGCCAC	7
t0044617	TC4478	338	361	GTGAGACCAGACGTGATGAGCAGA	7
t0044629	TC11922	787	810	TATGCTTCGACCAAGATCTATGGC	7
t0044631	EY690876	245	268	GATATTTTGCACTGACGACGACGA	7
t0044642	TC26021	129	147	CGTCTGCCTGGGTGTCACG	7
t0044659	TC7469	519	542	TGAGTGATCGACTCCGTTGTTGGG	7
t0044698	TC19648	395	414	CAAGGGAAGTCGGCAAAATG	7
t0044708	TC17093	393	416	CAAAGAGTGCTTGAAATTGTCGGG	7
t0044721	TC15079	1061	1082	TGACTGAACGCCTCTAAGTCAG	7
t0044722	TC2234	345	366	CATGGTGGTGACGGGTGACGGA	7
t0044733	TC17093	445	469	CCCCGGTCGGATGCGGAACGGCGAG	7
t0044736	CX075116	704	727	AAATTCTCAACTCAGGCTGCGTCA	7
t0044740	TC23551	229	249	AGGCTGCCGCATTGTTTACGA	7
t0044754	TC12760	620	641	TGGTAAGCAGAACTGGCGATGC	7
t0044810	CX072524	146	165	CAATAGAAAATCGGATGGTG	7
t0044843	TC2234	535	555	AACGAGGATCCATTGGAGGGC	7
t0044870	DR909438	318	338	TGAATCGTTTGCTGCACGAAA	7
t0044878	TC17093	502	523	CGATGCGGATTGCGGCGGCGGC	7
t0044882	TC19648	134	154	GCAACGTTAGGGAGTCCGGAG	7
t0044889	TC1912	559	582	TGAATAGACCGGTTATAGCTACTG	7
t0044893	CX048636	63	86	GAGAAAAATTAGATCTAGGGTTTC	7
t0044907	TC19365	460	480	TTTTGTGACAGTCAGAGTGCC	7
t0044913	TC18529	194	220	ACAGGTCTGTGATGCCCTTAGATGTTC	7
t0044918	EY697223	287	310	GTGCAGAAGGCTGGGCAACACCAT	7
t0044927	TC20811	556	576	TCCCAACTGTTACCAAGTCGC	7
t0044934	TC1201	1969	1992	GATTGAGCAACAGAACCGCACCAT	7
t0044941	EY741915	368	389	CAACTTATGAACGTGGTGTAGC	7
t0044952	TC10232	98	121	TCTCCCCCTTTTTGATGATGACAA	7
t0044964	TC4147	382	403	GAATTTTTAGGAGATCACGGAT	7
t0045031	CV712569	502	525	CATGCTCTTTCTGGAATAATGGCC	7
t0045032	CX077490	550	573	TACTCTTCAACTAATTCCCGGCAA	7
t0045036	TC25136	288	311	AGTCATAACCTGGAAGATCATTGG	7
t0045038	CN187016	47	66	CACGTGTCGTAGGCCAAGCC	7
t0045046	TC15079	534	555	GATCCGGGCGGAAGACATTGTC	7
t0045049	TC2234	249	266	TTCATGATAACTCGACGG	7
t0045051	TC17093	491	511	GGGGCGCGGACCGATGCGGAT	7
t0045094	CV715639	359	382	ACTGTTTTTAATCCGATGGCCATG	7
t0045104	TC12760	271	293	TCGAGTGTGAGCATGCCTGTCGG	7
t0045121	TC1201	294	316	CTCCTCGTGGGATCGACACTCGT	7
t0045153	CX077561	241	260	AGATCAGGCTCTGACATGGC	7
t0045154	TC19648	386	403	CAATGTAGGCAAGGGAAG	7
t0045175	TC2234	659	679	CCGCCTCGCGGTGTGCACCGG	7
t0045191	EY740811	593	616	TACGGTACATGCATCACACAGGAT	7
t0045196	DN620951	297	320	TCCCAGAGCTTGAGTGAAGACAGT	7
t0045219	TC15079	251	275	GTGACGCGCATGAATGGATTAACGA	7
t0045260	CX077561	492	513	TGGCAATACTGTTCGAACCAAA	7
t0045278	TC10895	1102	1125	GAGGATTAGTCTGGGTTGTGGTAC	7
t0045290	TC19365	356	377	CAACAGAAGCAGAATACATGGC	7
t0045309	CX077938	613	636	GATTAACCAACGGATGTCAGCAGG	7
t0045319	CV719212	379	402	TCGTTCTACGACCAGGGTCTCTGC	7
t0045322	TC12760	710	731	TCGATTAAGACAGCAGGACGGT	7
t0045323	TC2234	978	999	AAAGTTGGGGGCTCGAAGACGA	7
t0045324	TC2234	206	226	TTAGATAAAAGGTCGACGCGG	7
t0045362	CN187016	102	126	CGTAATTCCCATCGAGCGGCGGGTA	7
t0045382	TC22936	630	650	TAATTGAACTATGGATGGCAC	7
t0045386	TC19648	224	249	GCCGGAGGTAGGGTCCAGCGGCCGGA	7
t0045394	TC15079	1061	1084	TGACTGAACGCCTCTAAGTCAGAA	7
t0045414	TC18317	1780	1802	GTGGCAGCATATCAGTAGACGAA	7
t0045415	TC4663	709	732	AATACCTCGTGGTATTGTGGAGGA	7
t0045427	TC12760	274	294	AGTGTGAGCATGCCTGTCGGG	7
t0045438	CX073886	413	436	AGAATAAGGCGGACACCACCGAGA	7
t0045444	TC15079	321	339	GGAACGGGCTTGGCAGAAT	7
t0045455	TC9070	2029	2052	CAGAGCATTGGACCAAGCAAGACA	7
t0045463	TC25757	230	253	AGCGCTTCAGAGGAGTACATGCCA	7
t0045484	TC5664	775	795	CTTGACTAGCTTACAGAATCT	7
t0045488	EY658225	180	203	TACGGGTTTCATTTCAGGAAGAAT	7
t0045495	EY690188	169	189	TCAAGATGAACCGCAGACGCC	7
t0045500	TC803	813	836	GGAAGGACTGATTTGAGGATGGGG	7
t0045505	TC12214	1161	1183	AATCAGGAGCTGGCTAAGTTGGA	7
t0045516	TC15744	996	1019	TTTAGAACGCCAACTCAGAGACAT	7
t0045518	CV717167	768	791	TGCGGAATCCAATCTCGGAGGGTG	7
t0045572	CX069410	478	501	GAGACCCGGTCGACGGCAGTTGGC	7
t0045625	TC15079	47	72	AGTCGACTCAGAACTGGTACGGACAA	7
t0045658	EY699143	353	375	AGAAGATTGGAGATTAATGATGC	7
t0045659	EY700407	201	224	ATGAGGACAAACCCACCAACACGA	7
t0045662	TC21851	386	405	TGCCCTTTGTACACACCGCC	7
t0045666	CV719212	480	500	AGAGTACGCCGGTTGTTTTCC	7
t0045671	EY688573	394	415	AAGCAACTGAACCCATTGGACA	7
t0045673	TC12760	413	431	TAATCGAACCGTCTAGTAG	7
t0045698	EY720158	38	56	AGGACAGGTGTGGTGCATG	7
t0045711	CN187016	38	58	CCCCAGAGGCACGTGTCGTAG	7
t0045714	EY651209	394	416	CGACACGAACACGACATAAATAA	7
t0045717	TC15079	251	268	GTGACGCGCATGAATGGA	7
t0045720	TC12153	906	929	TTTGTTTTTTTGTCTGAAATCTGA	7
t0045722	TC17093	142	164	CGAATTGTAGTCTGGAGAAGCGT	7
t0045726	TC15909	913	936	TGATAAGGCGTGGGCGCGTGCTGT	7
t0045735	TC19648	360	385	AGGTGAACAGCCTCTGGTCGATGGAA	7
t0045749	TC19648	193	211	TTAACGGCCTGCCCACCCT	7
t0045754	TC15744	468	491	AGAAAATCGTTCACTCCAGGTCAG	7
t0045768	TC4070	1343	1365	GCAAGTAGATGGCGAGAATTGAT	7
t0045779	TC2234	257	276	AACTCGACGGATCGCAAGGC	7
t0045801	CK939007	602	625	TCGGCCTTGGTCGGAGTGGTGGGC	7
t0045802	TC1201	1293	1315	GAGAGGACGAGCAGTTTTTCGAA	7
t0045804	TC24755	246	266	TGCAGAAAAATGGCTTCTGAA	7
t0045815	TC2234	626	643	CTCGTAGTTGGACCTTGG	7
t0045838	TC15079	7	26	TGGGAACGGTCCTTTCGGGG	7
t0045844	EY686561	534	557	CGGAAGGTTCTAGGCAACTCTAGC	7
t0045851	EY726632	317	340	ACTTAAGGGGACTCCATTGCCAGT	7
t0045865	TC10830	333	356	ATGGCATTGGCTTGATCTGAGTAT	7
t0045870	TC2234	726	745	CGGGTCGTGCCACCGGCGCT	7
t0045873	TC17093	405	428	GAAATTGTCGGGAGGGAAGCGGAT	7
t0045885	TC25136	327	349	TCTAACAAGCGTGGTGGTGACGG	7
t0045896	TC17093	74	97	AGGATTCCCTTAGTAACGGCGAGC	7
t0045930	TC19365	458	479	TGTTTTGTGACAGTCAGAGTGC	7
t0045954	TC17330	43	63	ATATGCGCCCTTCTCCGCCTC	7
t0045986	CF508117	329	352	TCTCAACAGATGGATGGATCTCAC	7
t0045998	EY736971	510	533	AAGCCTGTGGAGACGTCGTCGCCG	7
t0046013	CK939965	350	372	ATCCAAGGCGCTGCTGCATCTCA	7
t0046024	EY720094	590	610	ATGCAGATGTGTACACCTCCA	7
t0046031	EY698583	679	701	GGGTGATATTGAGATCGTTGGAG	7
t0046033	TC12760	722	747	GCAGGACGGTGGTCATGGAAGTCGAA	7
t0046035	TC10375	684	703	TTTGGATTGAAGGGAGCTCT	7
t0046057	TC21824	1166	1186	CTGCTTGGCCTGTAGTAGGTA	7
t0046078	TC2234	379	399	GATTCCGGAGAGGGAGCCTGA	7
t0046079	TC21851	430	452	CCGGTGAAGTGTTCGGATCGCGG	7
t0046087	TC25726	23	46	TGAGGATTTGTGCATTTTAAGGGG	7
t0046093	TC19648	17	37	CTTGCACATGGGTTAGTCGAT	7
t0046119	TC2234	836	856	TTGGCCTTCGGGATCGGAGTA	7
t0046129	EY757147	96	116	TAGTATATGTCTTGATTTTAA	7
t0046136	CK933397	836	859	TCCGTGAGGGGTATTTGGATGGGC	7
t0046139	TC11922	640	663	TGATGAGTCAGACGAACTGCCCAA	7
t0046195	TC9070	1243	1265	AAGGTATTGTTCTCGGTCACATC	7
t0046233	EY688082	8	30	TAATGCACCGGATCCCATCAGAA	7
t0046278	TC12760	551	571	ATAGGTAGGACGGCGCGGCTG	7
t0046288	TC1201	1437	1459	CAAGTGGAGGAGAGCTAATGTCA	7
t0046293	TC25136	289	312	GTCATAACCTGGAAGATCATTGGA	7
t0046341	TC15079	471	490	TTCCGTGAATCGGAGGCGGG	7
t0046366	TC2234	140	161	GATAACCGTAGTAATTCTAGAG	7
t0046375	EY726761	590	612	GTGGAACTGGACATCTTAGACGA	7
t0046376	TC15079	944	966	TGATGACTGCGTCGTAATAGTAA	7
t0046396	TC18529	196	221	AGGTCTGTGATGCCCTTAGATGTTCT	7
t0046402	CV712306	319	340	CGCCTACCCGACAGCTACTGCA	7
t0046403	EY658225	179	198	GTACGGGTTTCATTTCAGGA	7
t0046412	TC15079	52	69	ACTCAGAACTGGTACGGA	7
t0046448	EY716909	654	672	CCGGCCGGCTCGTCCCTTC	7
t0046461	CV715355	528	551	ATAATATGTTTGTTTTTTCGTCTG	7
t0046465	EY679643	223	243	AGGTGCAGTTGCAAGTGCAGA	7
t0046468	TC19648	386	407	CAATGTAGGCAAGGGAAGTCGG	7
t0046476	TC12760	379	398	TCGTTCGTCTGACTTGGGTA	7
t0046483	TC5664	866	885	ATCGGATGGTGGGATGACGG	7
t0046484	TC19648	492	516	CGGACTGCTCGAGCTGCCACCGCGG	7
t0046486	EY740811	557	580	GACGTGGCAGCATATCAGTGGACC	7
t0046499	EY726632	272	295	GCGACTTCCCTGCGACTCGAACTG	7
t0046509	TC11922	704	727	CCTCTGATAAAAGCTGCTTCTGAG	7
t0046510	TC19315	601	620	CCGTGGATGTAGGCATATTA	7
t0046511	TC15079	1117	1137	CGGACCCTGTCGCACCACGAG	7
t0046516	TC4663	715	737	TCGTGGTATTGTGGAGGACGTGC	7
t0046541	TC4147	243	264	TTTTTAATTAAAATGCATGATG	7
t0046560	TC17093	146	167	TTGTAGTCTGGAGAAGCGTCCT	7
t0046563	TC2234	862	887	TAACAGGGACAGTCGGGGGCATTCGT	7
t0046567	TC11922	173	196	GAAAGAAGTAGAGTTTAGAAGACA	7
t0046617	TC12760	709	732	GTCGATTAAGACAGCAGGACGGTG	7
t0046660	TC4663	172	195	GGAAGTCGACAACAAAGTGGAGAT	7
t0046683	CX675373	495	518	AAGCACATAGGAGTTCAGTATCAC	7
t0046688	CV713757	115	138	GAAGTGACGTCGACCAATGCCGGT	7
t0046697	TC8648	738	761	AGCCAGAACACACTGACACTAATT	7
t0046710	TC2234	971	989	AAGAACGAAAGTTGGGGGC	7
t0046726	TC15079	351	373	GAAGACCCTGTTGAGCTTGACTC	7
t0046743	TC18317	1945	1967	TGACTGATGACGTGGCGCAATCC	7
t0046764	TC26021	25	45	ATGAAGAACGTAGCGAAATGC	7
t0046781	TC8989	543	566	TCTGAATTCTGAATAGGTCTGAAT	7
t0046782	CK701817	278	300	AAGAACTTTGTTGATAAGGCGTG	7
t0046794	CX073886	298	319	AGCATGCAGGGTAGTGAGGACA	7
t0046801	TC19648	378	401	CGATGGAACAATGTAGGCAAGGGA	7
t0046823	CX071612	77	100	CTTTTATCGTTGCCTTTTGCCGTC	7
t0046835	TC18529	145	165	CTTCTTAGAGGGACTATGGCC	7
t0046838	EY688573	261	284	AGGGACCATATTCTTAGTGGGCTG	7
t0046849	TC4070	1338	1362	TTGTTGCAAGTAGATGGCGAGAATT	7
t0046854	TC15079	1077	1096	AGTCAGAATCCGGGCTAGAG	7
t0046885	TC12760	545	566	CTTTAAATAGGTAGGACGGCGC	7
t0046914	EY679409	229	252	AGGTGTTCATGCTTCCAGCTTCAC	7
t0046927	TC18529	59	80	GTGGAGCGATTTGTCTGGTTAA	7
t0046999	TC12153	901	923	TGGCGTTTGTTTTTTTGTCTGAA	7
t0047008	TC15079	54	72	TCAGAACTGGTACGGACAA	7
t0047010	TC2234	354	377	GACGGGTGACGGAGAATTAGGGTT	7
t0047017	CV714476	413	435	GAGTAGACGGAAGGGTGGAAACA	7
t0047019	CX675374	632	655	GAGGACACCAGAAATTACGTGGTT	7
t0047023	TC4663	719	742	GGTATTGTGGAGGACGTGCTTATC	7
t0047032	TC12760	558	575	GGACGGCGCGGCTGCTTC	7
t0047038	TC21851	466	487	TCGCTGCCTGCGACGTCGCGAG	7
t0047039	TC18317	1800	1822	GAAAAATCTCGTGTACGGTGCAT	7
t0047043	TC7486	560	580	AGGAGAACCAGAATCTCGCAT	7
t0047044	CX052738	227	250	CAGGTAAGTTACGCTCTCGATGGT	7
t0047049	TC19648	54	77	AGCCCGTCCGACAGCGCCACGGCG	7
t0047054	TC19648	194	211	TAACGGCCTGCCCACCCT	7
t0047057	TC19648	364	385	GAACAGCCTCTGGTCGATGGAA	7
t0047075	TC22936	600	620	CGAAAGACTATGGAATACGGA	7
t0047102	EY728592	413	435	GGGGACTCGACTAGCTTACAGAA	7
t0047128	TC18529	306	326	GATGGGGATAGATCATTGCAA	7
t0047130	TC9550	23	46	AAGGGCCCCAACTGTGGGAGGCAC	7
t0047144	TC18529	52	73	TTAGTTGGTGGAGCGATTTGTC	7
t0047148	EY668453	396	419	AGACACTGTCTGGATACAATGAAA	7
t0047151	TC12760	455	479	CAGGATAGCTGGAGCCCGGAAACGA	7
t0047175	TC4478	658	680	GAAGACCGGGACTCAGAGGAAGC	7
t0047185	TC9070	554	577	CCCAGTAGACTGCATGCATTACAT	7
t0047193	TC12760	300	320	AAAGATGGTGAACTATGCCTG	7
t0047196	TC2234	979	1002	AAGTTGGGGGCTCGAAGACGATCA	7
t0047201	TC19365	551	574	GTGAAGTAGTGGAAGATGGAAGTG	7
t0047203	EY683149	353	376	CGCGAACGAGAATCAACCTGCAGA	7
t0047221	TC2234	869	891	GACAGTCGGGGGCATTCGTATTT	7
t0047234	TC15079	242	268	ATCTAATTAGTGACGCGCATGAATGGA	7
t0047245	TC12760	717	739	AGACAGCAGGACGGTGGTCATGG	7
t0047258	TC17093	146	168	TTGTAGTCTGGAGAAGCGTCCTC	7
t0047265	TC18529	86	111	TTAACGAACGAGACCTCAGCCTGCTA	7
t0047273	CX072524	140	163	ACTGAACAATAGAAAATCGGATGG	7
t0047286	CX077938	477	500	TCATTCTGGCACACTTATGACAAG	7
t0047289	TC15079	24	46	GGGGCCTTCCCCGGGCGTCGAAC	7
t0047298	TC11311	36	59	ATTCCGGATTGGGTTGATGGGCTT	7
t0047308	TC25757	899	921	GCGTGGACGTAGGCGGGGATTGC	7
t0047348	EY666530	597	620	CTGAGGAACAAGAGCTAGAAAGGA	7
t0047350	CX073225	154	177	ACCTTTTTATAGGCTTCCTCTGAA	7
t0047357	CV713470	13	36	ACATCCAACCACATCCAACGGCTG	7
t0047367	TC2234	783	804	ACGCTCTGTATACATTAGCATG	7
t0047382	TC11738	352	375	CCATGTGTGGCTTTAGAAGATGGT	7
t0047388	TC21851	512	533	GAGGAAGGAGAAGTCGTAACAA	7
t0047409	TC4405	434	457	GAAGCCAAGCGTGCCAGGATCTGC	7
t0047454	TC2234	1145	1173	TTGACGGAAGGGCACCACCAGGAGTGGAG	7
t0047520	CX676079	680	703	CGAGCATGAATCGGAGTGGACAAT	7
t0047522	EY726632	277	299	TTCCCTGCGACTCGAACTGGGGA	7
t0047530	TC9070	925	948	TAGATGGCTACTCAGGATATAATC	7
t0047532	TC5664	804	825	CAGACTGCAGCATCAGCCGTTG	7
t0047538	TC2543	29	49	CTGCTCTGAAGATGGTTGGTG	7
t0047551	TC19648	396	415	AAGGGAAGTCGGCAAAATGG	7
t0047556	TC15079	1009	1036	CATCGCGCTTGGTTGAAAAGCCAGTGGC	7
t0047571	TC1201	1510	1533	CCAACAACGGAGTCGATCACTCAG	7
t0047632	TC1154	412	429	AATGTGATCATGGATGAG	7
t0047641	TC2234	353	377	TGACGGGTGACGGAGAATTAGGGTT	7
t0047642	EY684947	328	351	GTTTGTACAAGAGTTTGTGGCTGT	7
t0047652	TC12760	555	575	GTAGGACGGCGCGGCTGCTTC	7
t0047656	CF931492	424	443	AGGAGACTGGGTTAGTTCTT	7
t0047659	TC15079	730	752	TCGGAATTTGAAGCTAGAGGTGT	7
t0047661	TC2234	84	107	AACTGCGAATGGCTCATTAAATCA	7
t0047673	TC2172	1019	1042	GGAAGACGTGTCGTGACTCTTTAT	7
t0047687	EY704378	236	256	TCTTGATTTTAGATGCATGAC	7
t0047693	TC17093	366	384	AGATGAAAAGGACTTTGAA	7
t0047709	TC19648	439	457	TGGCTCTGAGGGCTGGGCA	7
t0047728	EY651209	390	410	TACCCGACACGAACACGACAT	7
t0047740	TC21851	475	497	GCGACGTCGCGAGAAGTCCACTG	7
t0047745	TC10439	519	540	AGTTGTCTAAGTGCCGCACGGG	7
t0047766	TC2234	618	638	TTAAAAAGCTCGTAGTTGGAC	7
t0047768	TC2041	345	368	TCAAGCTGCAGTTAGGGACAGGAC	7
t0047782	TC15744	600	622	ATTAAGGACCCAAAGAACGGTGT	7
t0047784	TC868	798	821	ACAGACAAGTCAGAGTACGCCGGT	7
t0047786	CX675373	675	698	TGGCGAAGCAGAAAGGATGGTGTG	7
t0047821	TC12760	23	41	TAAGCCTGTGGAGACGTCG	7
t0047823	TC2234	541	562	GATCCATTGGAGGGCAAGTCTG	7
t0047826	TC9550	62	84	ACAACCCAGACTAGAAGTCCCCG	7
t0047835	TC12760	294	314	GACCCGAAAGATGGTGAACTA	7
t0047837	TC15079	348	366	AAAGAAGACCCTGTTGAGC	7
t0047841	TC19648	492	520	CGGACTGCTCGAGCTGCCACCGCGGCGAG	7
t0047856	TC17093	397	417	GAGTGCTTGAAATTGTCGGGA	7
t0047861	TC19648	444	465	CTGAGGGCTGGGCACGGGGGTC	7
t0047862	TC21851	552	572	TGCGGAAGGATCATTGTCGAA	7
t0047864	TC2234	356	374	CGGGTGACGGAGAATTAGG	7
t0047886	EY657162	39	62	TGGCACCCACCACCACTGACAGCC	7
t0047907	TC10439	498	520	TTACTTAGCAACATTCGGCAAAG	7
t0047916	EY742687	596	616	GCGCTCCTGGCCTTAACTGGC	7
t0047931	TC2234	1136	1160	TTAAAGGAATTGACGGAAGGGCACC	7
t0047938	TC12760	638	659	ATGCGGGATGAACCGGAAGCCG	7
t0047939	TC15079	1130	1149	ACCACGAGGCGCTGTCTGCG	7
t0047943	EY674848	414	433	TCTTGACCTTGTAAGACCCC	7
t0047946	TC19365	677	699	CAGAAACGTAGGCAACATGATTA	7
t0047978	TC17093	405	426	GAAATTGTCGGGAGGGAAGCGG	7
t0047982	TC15079	1081	1099	AGAATCCGGGCTAGAGCGA	7
t0048000	TC2234	451	474	CTGACACGGGGAGGTAGTGACAAT	7
t0048008	TC2234	556	576	AAGTCTGGTGCCAGCAGCCGC	7
t0048022	TC2234	1149	1169	CGGAAGGGCACCACCAGGAGT	7
t0048029	TC19648	304	321	CGGAGGACCGAGTGCCGC	7
t0048049	TC15079	572	589	TGGGGCGGCACATCTGTT	7
t0048082	TC15079	562	583	GGAGTTTGGCTGGGGCGGCACA	7
t0048098	TC17637	891	914	AAGGCAAGTGCAGAGCATACTCAG	7
t0048102	TC11962	775	798	GCGACTACAGTGAGCCGTCTGGAG	7
t0048165	TC2234	360	382	TGACGGAGAATTAGGGTTCGATT	7
t0048168	EY686102	320	342	AGACGGATCGATGACGTGGCATT	7
t0048173	CX070191	511	531	TGGACTACGGAAGACCGGGAT	7
t0048193	CX077351	682	703	GCAGAAAGGATGGTGTGGAGAT	7
t0048195	CX070899	680	703	CAAAGTTGGTTGGTGTGAGTGGTT	7
t0048214	TC10719	602	622	GAAGACATGGCCTCAGGTTCC	7
t0048224	TC15079	567	591	TTGGCTGGGGCGGCACATCTGTTAA	7
t0048227	TC19365	682	703	ACGTAGGCAACATGATTATGGC	7
t0048239	CX053511	773	796	TAACCGATTATCACCAGAGAGCAA	7
t0048253	EY677473	383	403	GCTCGTCCCTTCTGCCGGCGA	7
t0048254	TC13657	265	283	ACGGAGTGAACACGGCGGC	7
t0048272	TC12951	469	492	TGACCATGTGGTATGAGCTTGAGC	7
t0048275	TC21851	486	509	AGAAGTCCACTGAACCTTATCATT	7
t0048287	TC12072	491	511	TGGGTAGAAATAATGGGTGTT	7
t0048291	TC15079	816	835	TTGATCCTTCGATGTCGGCT	7
t0048298	TC2234	862	880	TAACAGGGACAGTCGGGGG	7
t0048319	EY658225	189	207	CATTTCAGGAAGAATTGCA	7
t0048327	TC12760	155	179	GGAGTCTGACATGTGTGCGAGTCAA	7
t0048357	TC15079	541	561	GCGGAAGACATTGTCAGGTGG	7
t0048358	TC19648	378	397	CGATGGAACAATGTAGGCAA	7
t0048364	CV715133	483	506	ATGGTTACTGCACGGCGAGAGAGA	7
t0048368	EY701317	46	66	CGAACTGGCCATACAATTGTT	7
t0048377	TC18317	1692	1714	GACGTGGCATTGACCGATGATGT	7
t0048382	TC15079	729	753	TTCGGAATTTGAAGCTAGAGGTGTC	7
t0048390	TC1912	333	356	TAGTGATTGAGCAGGGTCGTGTCC	7
t0048391	EY688082	11	29	TGCACCGGATCCCATCAGA	7
t0048432	TC19648	286	307	CGGCGGCCCTTGAAAATCCGGA	7
t0048437	TC4773	938	960	GATAGCAGGATTGGAGTTGGCTA	7
t0048442	TC2234	623	642	AAGCTCGTAGTTGGACCTTG	7
t0048467	CV713757	504	527	ACGAACAAAGACGAAAGGACTGGC	7
t0048470	TC1201	108	131	GGATCCAGATACCCAAGTACGTCA	7
t0048489	TC19648	238	257	CCAGCGGCCGGAAGAGCACC	7
t0048491	CX077352	748	767	AGATCACGATCCGTCACCAC	7
t0048500	TC17093	503	525	GATGCGGATTGCGGCGGCGGCCC	7
t0048513	TC12072	490	510	TTGGGTAGAAATAATGGGTGT	7
t0048518	TC21478	187	210	GAGAGTACTGGGTATATTTGGGTT	7
t0048531	TC18529	43	62	TGGCCGTTCTTAGTTGGTGG	7
t0048536	CX072696	33	56	AGGCTCATGAACAGACCTGGCTAC	7
t0048557	CN187016	100	120	ATCGTAATTCCCATCGAGCGG	7
t0048560	TC17093	504	524	ATGCGGATTGCGGCGGCGGCC	7
t0048566	TC15744	571	594	ATACTGTTTTTCCACATGGGGCAA	7
t0048568	TC15079	247	269	ATTAGTGACGCGCATGAATGGAT	7
t0048570	CX071634	79	102	GGAGACTTTAGGAGTGGACAGCAT	7
t0048571	TC2234	783	803	ACGCTCTGTATACATTAGCAT	7
t0048600	TC18529	27	49	TATGGGTGGTGGTGCATGGCCGT	7
t0048619	TC15079	319	340	AGGGAACGGGCTTGGCAGAATC	7
t0048737	TC2234	62	86	TATGAACTAATTCAGACTGTGAAAC	7
t0048740	TC19648	492	517	CGGACTGCTCGAGCTGCCACCGCGGC	7
t0048746	TC15079	27	50	GCCTTCCCCGGGCGTCGAACAGTC	7
t0048748	TC2234	1161	1180	ACCAGGAGTGGAGCCTGCGG	7
t0048786	TC10232	655	678	CTATGGAGGTGGAGAAGATGTGCT	7
t0048792	TC15079	819	839	ATCCTTCGATGTCGGCTCTTC	7
t0048799	TC17330	272	292	AGATGCTGTGACCTTTAATTC	7
t0048820	EY679933	212	235	ATCTGCATTTAGTACTGGAGGACG	7
t0048822	TC1912	619	642	ATAACCAAGGTACGACCGTTGGAT	7
t0048823	CV715639	171	191	ACTGTTGATCGGTGACGTGGC	7
t0048827	TC21851	425	442	ATGGTCCGGTGAAGTGTT	7
t0048830	CX069588	738	761	TCAAGCTCTGGGACTCCAAGGAAG	7
t0048835	TC26021	123	147	AGGGCACGTCTGCCTGGGTGTCACG	7
t0048860	CX077561	272	295	CTCATGGCCATGCAAGAACACAGA	7
t0048862	TC11922	596	619	GTTATTCTTTCTTGCATACCTGAG	7
t0048869	TC18529	115	135	AGCTATGCGGAGGTATCCCTC	7
t0048872	CV716424	514	537	ATGACCATGACTCATACTCCGATC	7
t0048873	TC9070	1295	1318	AGCCAAGGTGGATCTCATTTCTAA	7
t0048885	TC15079	58	78	AACTGGTACGGACAAGGGGAA	7
t0048917	TC4663	630	653	ACTCTGTGTTTGTGAAACTTGGAC	7
t0048919	EY708461	477	500	TGGAGAAATTATGAGCGGCAGAAG	7
t0048932	CK933397	847	869	TATTTGGATGGGCATGTACTTCA	7
t0048982	TC22435	658	681	CTTAAGTAATGTAGAATCAAGGCA	7
t0048986	TC25136	329	351	TAACAAGCGTGGTGGTGACGGAT	7
t0048996	TC18317	1759	1778	TTATGTACTGTTGATGGTGA	7
t0049001	TC11922	499	522	GTGCAGATGGGCCCAAGATGCTAG	7
t0049014	EY666059	244	264	CGGATTTCATTCCACGTACGG	7
t0049039	TC14215	12	32	CCTGAACCGGGACGCGGCGGC	7
t0049045	TC24827	932	952	GAACGACAGCCGGTGACCTCA	7
t0049062	TC2234	1145	1164	TTGACGGAAGGGCACCACCA	7
t0049080	TC19365	602	625	AGAACCTAGCAGATGTTTTGACCA	7
t0049100	TC2234	1161	1178	ACCAGGAGTGGAGCCTGC	7
t0049104	TC19648	220	240	CTCAGCCGGAGGTAGGGTCCA	7
t0049128	EY729010	366	389	GATGAATCGCCCATCTCTTAGGAC	7
t0049132	TC1201	1966	1988	CACGATTGAGCAACAGAACCGCA	7
t0049138	TC2234	60	85	AGTATGAACTAATTCAGACTGTGAAA	7
t0049140	TC2543	735	755	TCCGAAGTAGAAGATGATGCT	7
t0049172	TC18529	28	51	ATGGGTGGTGGTGCATGGCCGTTC	7
t0049177	CX074198	182	205	AGATGGGTAATGGTTAAGGCTCAA	7
t0049208	CX077752	202	225	AGTAAGACTTGAAATGTAAAATGA	7
t0049248	TC3211	532	555	GAGGATCCGCATCCGCGAACGAGA	7
t0049254	TC9900	39	62	AGCGCATGCGGAACGGGCACGGAG	7
t0049256	TC17093	440	467	ATGCGCCCCGGTCGGATGCGGAACGGCG	7
t0049265	TC18529	55	73	GTTGGTGGAGCGATTTGTC	7
t0049290	TC19648	384	406	AACAATGTAGGCAAGGGAAGTCG	7
t0049298	TC2234	860	879	ATTAACAGGGACAGTCGGGG	7
t0049311	CV717932	334	356	GTGGCATGATAAGATTGGTTGAA	7
t0049366	TC25136	362	384	TAGGAGTGGTGGTGACGGATCGT	7
t0049377	CX077562	135	158	TGGAGGTCTAGCCAGTTGGCCATA	7
t0049388	TC18529	213	237	AGATGTTCTGGGCCGCACGCGCGCT	7
t0049406	TC15079	249	274	TAGTGACGCGCATGAATGGATTAACG	7
t0049439	EY750360	459	482	AGAGACATTGAAGAGGGCGAGCAA	7
t0049446	EY688082	11	28	TGCACCGGATCCCATCAG	7
t0049448	EY666059	764	787	CATATTATGACTTATAACGTAGAA	7
t0049464	TC2234	869	886	GACAGTCGGGGGCATTCG	7
t0049478	TC4147	552	572	ATTCTGTATGGTATTCTCTTC	7
t0049480	TC2234	571	591	AGCCGCGGTAATTCCAGCTCC	7
t0049491	TC12760	101	122	TCCCGGCATCGGCCTGCGGGCT	7
t0049494	TC19648	362	383	GTGAACAGCCTCTGGTCGATGG	7
t0049499	EY757377	262	285	ACCGGCAAGTGACAACGAAGTAGC	7
t0049541	EY684947	325	348	TAAGTTTGTACAAGAGTTTGTGGC	7
t0049547	CX070191	520	542	GAAGACCGGGATTCAGAGGAAGC	7
t0049560	TC5280	115	138	CCAACAAAGGCGACTTCCCTGCGA	7
t0049570	TC15079	51	68	GACTCAGAACTGGTACGG	7
t0049578	TC4147	159	182	TTTTGATAAAGTGGAGCATAAAAC	7
t0049599	EY754467	178	200	GGTGGACGATTGATACACCCTCA	7
t0049612	TC13333	173	196	AAACCGGGCACTACGGTGAGACGT	7
t0049616	TC9636	674	696	GGGGATGCTGAGACATTAGATGA	7
t0049627	TC15079	767	787	CAGGGATAACTGGCTTGTGGC	7
t0049631	TC22833	534	555	ATTTGGCTGGGCATGTACTTCA	7
t0049678	TC12760	273	291	GAGTGTGAGCATGCCTGTC	7
t0049690	EY665417	139	159	AGACTGACGATTGACAGCTGT	7
t0049695	TC2234	248	266	ATTCATGATAACTCGACGG	7
t0049698	TC15079	320	338	GGGAACGGGCTTGGCAGAA	7
t0049720	TC11922	177	199	GAAGTAGAGTTTAGAAGACATCA	7
t0049766	CX070899	697	720	AGTGGTTCGGCACTCTCATTCCTT	7
t0049776	CV715639	186	208	CGTGGCAGCATATCAGTAGACCA	7
t0049791	EY674266	97	117	CAAGTTTTATTTTGATTGTCA	7
t0049795	TC2234	739	759	CGGCGCTGTTACTTTGAAGAA	7
t0049803	TC19648	307	328	AGGACCGAGTGCCGCCCGCGCC	7
t0049816	TC19365	319	342	TGGGTTTCGAAACTGCAGACCGTT	7
t0049819	TC13413	731	753	ACCAGAGGAAGATGTGAGCCACA	7
t0049848	TC19648	131	154	ACGGCAACGTTAGGGAGTCCGGAG	7
t0049901	TC2234	741	759	GCGCTGTTACTTTGAAGAA	7
t0049904	TC17966	148	170	AACCAACTTTGACAGCACATTAA	7
t0049908	CX071296	26	49	CAGTTCAGACCTTGGCAATGACTG	7
t0049925	CX073886	115	138	TGTGGGAAGGATAAGGGAGTGGTT	7
t0049929	TC12760	377	401	AATCGTTCGTCTGACTTGGGTATAG	7
t0049934	TC21851	549	567	ACCTGCGGAAGGATCATTG	7
t0049937	EY757147	519	539	AGAGTTTGAGAGGGCTGATCC	7
t0049960	TC18317	1713	1735	GTGGCATTGACTGATGAGGTGTC	7
t0049965	TC2234	1142	1159	GAATTGACGGAAGGGCAC	7
t0049974	CX053511	726	749	AGGGAGGTTACTGGAAATTAACGG	7
t0010020	TC21851	434	453	TGAAGTGTTCGGATCGCGGC	22
t0010021	TC12760	23	40	TAAGCCTGTGGAGACGTC	22
t0010025	TC17093	494	512	GCGCGGACCGATGCGGATT	22
t0010035	TC15079	429	449	GGCGAAAGTGAAATACCACTA	22
t0010037	TC9070	803	826	AGGATGGCGTGTATGCATTGATTA	22
t0010057	TC7486	504	527	AGGAGAGATCCTGGTCGTGGTGAA	21
t0010067	TC17093	443	469	CGCCCCGGTCGGATGCGGAACGGCGAG	21
t0010077	TC1201	293	316	CCTCCTCGTGGGATCGACACTCGT	21
t0010081	TC17093	493	517	GGCGCGGACCGATGCGGATTGCGGC	21
t0010085	TC17093	407	426	AATTGTCGGGAGGGAAGCGG	21
t0010096	TC21851	509	529	TTAGAGGAAGGAGAAGTCGTA	21
t0010102	TC15079	536	554	TCCGGGCGGAAGACATTGT	21
t0010104	TC17093	483	500	ATCGGCTCGGGGCGCGGA	21
t0010105	TC17093	427	445	ATGGGGGCCGGCGATGCGC	21
t0010108	CX075116	711	733	CAACTCAGGCTGCGTCAATCTCA	21
t0010118	TC15079	542	560	CGGAAGACATTGTCAGGTG	21
t0010133	CX302874	49	72	AGATGGCAGCTGTGATTTTGTTAT	21
t0010139	TC15079	549	570	CATTGTCAGGTGGGGAGTTTGG	21
t0010142	TC21819	171	190	GCGGATATAGTCGAATGGTA	21
t0010143	EY688573	147	169	AGAATAATATGTGGTGACCTCGA	21
t0010147	CX303272	99	117	AGGATTTAACCGACGTTGC	21
t0010151	TC15079	1080	1100	CAGAATCCGGGCTAGAGCGAC	21
t0010165	TC2234	1047	1065	AGCGGATGTTACTTTTAGG	21
t0010193	CK701817	300	322	GGGCGCGTGCTGTCAACTACGGA	21
t0010194	TC10375	684	701	TTTGGATTGAAGGGAGCT	21
t0010203	TC15079	472	495	TCCGTGAATCGGAGGCGGGGCACT	21
t0010205	TC19648	468	493	AGTCCCGAACCCGTCGGCTGTCGGCG	21
t0010211	TC2234	541	561	GATCCATTGGAGGGCAAGTCT	21
t0010212	TC2234	833	853	CTGTTGGCCTTCGGGATCGGA	21
t0010227	TC2234	1033	1056	GCCGACCAGGGATCAGCGGATGTT	21
t0010229	TC14215	17	36	ACCGGGACGCGGCGGCTGAC	21
t0010244	DR406125	4	24	GCACCAGTGGTCTAGTGGTAG	21
t0010247	TC15079	57	78	GAACTGGTACGGACAAGGGGAA	21
t0010253	TC4478	335	358	TCGGTGAGACCAGACGTGATGAGC	21
t0010254	TC19365	354	377	TACAACAGAAGCAGAATACATGGC	21
t0010255	TC2234	1144	1161	ATTGACGGAAGGGCACCA	21
t0010266	TC19648	468	492	AGTCCCGAACCCGTCGGCTGTCGGC	21
t0010273	TC2234	1161	1184	ACCAGGAGTGGAGCCTGCGGCTTA	21
t0010277	TC4627	236	259	TACACGGAGTGATTGGCGATAGAC	21
t0010279	TC15744	363	386	AGAAGATTACAGCTGGCAGAACTT	21
t0010283	TC15079	1087	1110	CGGGCTAGAGCGACGCGTGCGCCC	21
t0010287	TC19648	474	496	GAACCCGTCGGCTGTCGGCGGAC	21
t0010291	EY688573	721	744	GGGTTATCTGCTCATGGATCGTCT	21
t0010311	TC12095	224	244	ATTGGAAAGACGACACTGGTG	21
t0010318	TC3329	174	195	TGCTGTAGAAAGGCCCCTCAAC	21
t0010326	TC21851	422	443	TGAATGGTCCGGTGAAGTGTTC	21
t0010336	TC15079	502	522	CTTTTTGGACCCAAGGCCCCC	21
t0010339	TC19648	533	556	CGTGCCGGCCGGGGGACGGACTGG	21
t0010342	TC19648	496	516	CTGCTCGAGCTGCCACCGCGG	21
t0010343	TC4663	725	748	GTGGAGGACGTGCTTATCCAGGTA	21
t0010355	TC18934	1011	1034	GACTTGAGGAGGTGATGTGGCATC	21
t0010358	CX052738	61	84	AGAAGATTACAACTGGCAGAACTT	21
t0010366	CV713470	20	43	ACCACATCCAACGGCTGATGCTGC	21
t0010370	TC18317	1768	1790	GTTGATGGTGACGTGGCAGCATA	21
t0010376	TC19365	678	699	AGAAACGTAGGCAACATGATTA	21
t0010379	EY736971	509	532	TAAGCCTGTGGAGACGTCGTCGCC	21
t0010381	CX077713	165	188	TCTGCAGTAGCTGTCGGGTAGGCG	21
t0010385	TC4070	1335	1357	GGCTTGTTGCAAGTAGATGGCGA	21
t0010391	CX077352	710	733	AGGCTCCTAGATCACGATCCGCCA	21
t0010399	TC2234	616	635	AGTTAAAAAGCTCGTAGTTG	21
t0010408	TC19648	180	200	TTATCTTTTCTGTTTAACGGC	21
t0010412	TC9070	785	808	ACCAACTAGAGTAACTACAGGATG	21
t0010429	TC12760	22	40	ATAAGCCTGTGGAGACGTC	21
t0010430	TC17330	317	338	GAGTAGAATCATGGAGGCCGCC	21
t0010441	EY737420	210	230	AATTGATTTTTACAGCTTTGA	21
t0010443	TC15079	325	349	CGGGCTTGGCAGAATCAGCGGGGAA	21
t0010448	CV714507	666	689	GGGACTCGACTAGCTTACAGAATC	21
t0010449	CX071612	34	57	TGCCGATTAGTGTTGGATCCGGAT	21
t0010464	TC15079	55	75	CAGAACTGGTACGGACAAGGG	21
t0010476	TC2234	1164	1185	AGGAGTGGAGCCTGCGGCTTAA	21
t0010481	CK938959	40	64	ATCCGGTTAGGATCGATCTAAACCA	21
t0010498	CX069588	740	762	AAGCTCTGGGACTCCAAGGAAGG	21
t0010520	TC19648	444	464	CTGAGGGCTGGGCACGGGGGT	21
t0010533	EY736971	509	533	TAAGCCTGTGGAGACGTCGTCGCCG	21
t0010545	EY740811	559	582	CGTGGCAGCATATCAGTGGACCAA	21
t0010547	CX676079	663	686	CTAATTGGTAATCAGAACGAGCAT	21
t0010563	CV713757	235	258	TGGGGCTTGAGGATGGTTTGTGGT	21
t0010564	TC5433	113	136	ACCAGTACGACCAGGGACTTCGGC	21
t0010570	CX072524	86	108	TAAGGTACAGACTGCAGCATCAG	21
t0010575	TC2234	358	382	GGTGACGGAGAATTAGGGTTCGATT	21
t0010576	TC12760	564	581	CGCGGCTGCTTCGTTGAG	21
t0010579	TC12760	400	420	AGGGGCGAAAGACTAATCGAA	21
t0010581	TC15079	319	337	AGGGAACGGGCTTGGCAGA	21
t0010603	TC11922	492	515	GGTGGATGTGCAGATGGGCCCAAG	21
t0010610	TC15079	538	560	CGGGCGGAAGACATTGTCAGGTG	21
t0010616	TC17093	446	466	CCCGGTCGGATGCGGAACGGC	21
t0010628	TC5433	114	137	CCAGTACGACCAGGGACTTCGGCA	21
t0010641	TC2234	315	335	TCAACTTTCGATGGTAGGATA	21
t0010645	TC17742	14	34	TCCCTGAAGACATGTCCTGGT	21
t0010658	TC15079	248	271	TTAGTGACGCGCATGAATGGATTA	21
t0010661	TC2234	542	560	ATCCATTGGAGGGCAAGTC	21
t0010670	TC14215	14	37	TGAACCGGGACGCGGCGGCTGACG	21
t0010673	TC15079	598	618	ACGCAGGTGTCCTAAGATGAG	21
t0010674	TC12760	498	516	AATGATTAGAGGCATCGGG	21
t0010676	TC18317	1952	1974	TGACGTGGCGCAATCCTGAGCGT	21
t0010679	CX070142	147	170	AGATCTGTGGCAAGCGTTCCCCGA	21
t0010680	CX077351	681	703	AGCAGAAAGGATGGTGTGGAGAT	21
t0010687	TC868	716	739	CGACCAGGATCTCTGCTCGATCAA	21
t0010688	TC23530	726	749	AACCAAATGGAACTGACTGCGGTT	21
t0010692	TC2234	987	1007	GGCTCGAAGACGATCAGATAC	21
t0010693	TC2234	651	671	CGGCCGGTCCGCCTCGCGGTG	21
t0010695	EY689228	50	73	CCGTACCACAACTCAGACTAGAAG	21
t0010706	TC10089	216	236	AGGAGAAGATGAGTTGGGCGG	21
t0010711	TC21851	435	454	GAAGTGTTCGGATCGCGGCG	20
t0010716	TC17966	246	269	AGAAGCAACTGTTGTAATTGGAAT	20
t0010728	TC5664	882	905	ACGGGAGATGTTTGTTACAGAATC	20
t0010749	CX071606	88	110	CAACAAAGACGACTTCCCTGCGA	20
t0010760	TC19365	462	484	TTGTGACAGTCAGAGTGCCTTGC	20
t0010761	EY686102	357	377	CATTGACTGATGACGTGGTGC	20
t0010781	TC17093	444	467	GCCCCGGTCGGATGCGGAACGGCG	20
t0010787	EY751363	401	424	AGAATGTCTGGATACTGATGAAGA	20
t0010814	EY666476	477	500	TGAAGGATTCACGGCTTTGGGAGC	20
t0010835	TC15079	43	68	GAACAGTCGACTCAGAACTGGTACGG	20
t0010838	EY672414	50	71	TGGTATGGGTGAGTAGGGAAGA	20
t0010847	TC12760	284	307	TGCCTGTCGGGACCCGAAAGATGG	20
t0010851	TC19648	395	415	CAAGGGAAGTCGGCAAAATGG	20
t0010855	TC15079	933	953	TTTTACCCTACTGATGACTGC	20
t0010869	TC1154	335	355	CTAATGATTGGAATGAGGCGA	20
t0010874	TC17093	490	508	CGGGGCGCGGACCGATGCG	20
t0010889	TC2234	865	885	CAGGGACAGTCGGGGGCATTC	20
t0010890	TC26021	117	136	AGGCCGAGGGCACGTCTGCC	20
t0010894	EY740811	586	609	TCTCGCGTACGGTACATGCATCAC	20
t0010905	CF931492	424	447	AGGAGACTGGGTTAGTTCTTTTGG	20
t0010908	EY686561	535	558	GGAAGGTTCTAGGCAACTCTAGCA	20
t0010910	TC10822	385	408	GAACTGTAGGAATCGAAATCGGAA	20
t0010914	TC18317	1709	1732	TGATGTGGCATTGACTGATGAGGT	20
t0010919	TC12760	17	39	CTTCGATAAGCCTGTGGAGACGT	20
t0010952	EY757147	40	62	TCAGTGACTGTTTAAGCGGAGAA	20
t0010957	TC15079	935	956	TTACCCTACTGATGACTGCGTC	20
t0010958	TC24755	257	278	GGCTTCTGAAGGGTAGAACCTC	20
t0010968	TC2234	860	884	ATTAACAGGGACAGTCGGGGGCATT	20
t0010972	CX675373	572	593	CAAAGAGAACCTAGCAGATGTT	20
t0010986	TC3051	634	654	TGGCTCTCCAAGAATTCAGCA	20
t0010991	CX070191	506	529	GGGCGTGGACTACGGAAGACCGGG	20
t0010994	TC2234	923	943	AAAGACGAACAACTGCGAAAG	20
t0011003	TC2234	1163	1183	CAGGAGTGGAGCCTGCGGCTT	20
t0011007	TC18317	1757	1779	TCTTATGTACTGTTGATGGTGAC	20
t0011021	EY666059	731	754	AGACAAGAGGTAGAATATGAACAA	20
t0011032	TC2234	345	365	CATGGTGGTGACGGGTGACGG	20
t0011035	CX076422	603	625	GCTTGTTGTAAGTAGATGGCGAG	20
t0011039	TC15079	50	71	CGACTCAGAACTGGTACGGACA	20
t0011052	EY686102	314	337	TCACATAGACGGATCGATGACGTG	20
t0011053	EY704378	330	350	CTGGACCAGACAAGCTTGGGA	20
t0011054	TC12760	456	480	AGGATAGCTGGAGCCCGGAAACGAG	20
t0011062	TC2234	1138	1159	AAAGGAATTGACGGAAGGGCAC	20
t0011071	TC12760	303	326	GATGGTGAACTATGCCTGAGCGGG	20
t0011073	TC23206	626	648	AAGTAAACGCTGGAGTGGGAGGA	20
t0011082	TC15079	535	555	ATCCGGGCGGAAGACATTGTC	20
t0011083	TC22936	633	653	TTGAACTATGGATGGCACAAG	20
t0011089	TC2234	911	930	CTTGGATTTATGAAAGACGA	20
t0011097	TC18317	1694	1717	CGTGGCATTGACCGATGATGTGGC	20
t0011101	TC2234	612	636	TTGCAGTTAAAAAGCTCGTAGTTGG	20
t0011112	TC12760	711	731	CGATTAAGACAGCAGGACGGT	20
t0011114	CX070142	144	167	ATAAGATCTGTGGCAAGCGTTCCC	20
t0011123	TC15744	702	725	AGTGACCCACCAGATTTGAATTGA	20
t0011129	TC1201	114	136	AGATACCCAAGTACGTCATTTCA	20
t0011138	TC2234	1164	1186	AGGAGTGGAGCCTGCGGCTTAAT	20
t0011140	TC10439	498	521	TTACTTAGCAACATTCGGCAAAGT	20
t0011146	TC12760	627	650	CAGAACTGGCGATGCGGGATGAAC	20
t0011149	TC176	18	38	TTGTGGACAAGGCCAAGGAAC	20
t0011161	TC19648	536	560	GCCGGCCGGGGGACGGACTGGGAAC	20
t0011162	TC24774	489	512	GCTAACGGTTTGGTGGTCGGCAGA	20
t0011168	EY674266	306	326	ACGGAGAGAAGATTGCGCTTG	20
t0011173	TC8924	876	899	CAGAACTTGGAGACTGCCACTGAA	20
t0011187	TC15744	597	620	GAAATTAAGGACCCAAAGAACGGT	20
t0011191	TC14188	64	84	ATATGATCCGTGACATGGCAT	20
t0011193	TC15079	996	1016	TCGCACAATTGGTCATCGCGC	20
t0011198	EY726632	269	292	AAGGCGACTTCCCTGCGACTCGAA	20
t0011208	TC2234	244	267	GATGATTCATGATAACTCGACGGA	20
t0011228	TC1667	1043	1066	AACAAACATCTCCCGTCATCCCAC	20
t0011236	TC4147	360	380	GTTGAGAAGTAGAAAGGGGTG	20
t0011238	CV712306	319	342	CGCCTACCCGACAGCTACTGCAGA	20
t0011239	TC24755	309	328	ACAATATGTCTTCGTCGTTC	20
t0011243	TC17093	499	520	GACCGATGCGGATTGCGGCGGC	20
t0011273	EY656672	154	177	AGATTGAACAACTTGAAGATGCTT	20
t0011305	TC19365	680	703	AAACGTAGGCAACATGATTATGGC	20
t0011311	TC1201	959	981	TACCCAAATGTAGCTGCTAGGAG	20
t0011332	TC12760	498	522	AATGATTAGAGGCATCGGGGGCGCA	20
t0011348	TC3655	219	240	TGAAGCCTTGTGTATCTTTGAT	20
t0011355	TC9070	746	766	AGGAGTCACAGTAGTTACCAA	20
t0011370	CV712256	421	441	AGCGGGGTAGAGGAATTGGTC	20
t0011391	TC18317	1539	1561	GGCAAAACGGACATCACTTTTGA	20
t0011421	TC4663	720	739	GTATTGTGGAGGACGTGCTT	20
t0011426	TC2234	857	874	ATGATTAACAGGGACAGT	20
t0011434	CV713757	432	455	GTTTTGTTGTTTGGGTTGTCGGAT	20
t0011443	CV713757	495	518	TAAGAAGAGACGAACAAAGACGAA	20
t0011458	TC8343	406	429	AACTGTGGGAGGCACCTTTAAGCC	20
t0011459	CV712256	421	444	AGCGGGGTAGAGGAATTGGTCGAC	20
t0011462	CV717932	333	356	TGTGGCATGATAAGATTGGTTGAA	20
t0011469	TC9070	275	297	TGACTCAGCACCATCCATGGACA	20
t0011472	CX071606	56	79	GAGGGTCCCAACTGTGGGAGGCAC	20
t0011483	CX072524	89	111	GGTACAGACTGCAGCATCAGCCG	20
t0011493	TC18317	1763	1783	GTACTGTTGATGGTGACGTGG	20
t0011515	TC9070	1241	1264	ACAAGGTATTGTTCTCGGTCACAT	20
t0011525	TC12760	349	373	TGGAGGCCCGCAGCGATACTGACGT	20
t0011527	TC1201	1809	1832	AGAATGGACCAGCAGCTCCAGCTC	20
t0011536	TC10089	416	436	TTGAAAAAGCTCAGGTAGGAT	20
t0011541	TC12760	563	581	GCGCGGCTGCTTCGTTGAG	19
t0011551	TC17093	499	521	GACCGATGCGGATTGCGGCGGCG	19
t0011554	TC1201	795	815	ATGCATGGTCGTAGGTCATTA	19
t0011558	TC2234	207	227	TAGATAAAAGGTCGACGCGGG	19
t0011586	TC19648	293	313	CCTTGAAAATCCGGAGGACCG	19
t0011588	CV713270	71	94	GATGTCGTGGCATAACGTGGAGAC	19
t0011606	EY718464	265	288	GTGGACGTAGGCATTACGCCGAAC	19
t0011607	TC19365	650	673	TCTGGAGTAGATCCTCTTGTGGCC	19
t0011613	TC22833	534	556	ATTTGGCTGGGCATGTACTTCAT	19
t0011618	CX302874	147	170	TATATGTAGAGGGGAACACGTCAT	19
t0011622	CX051840	675	695	TTTTGTACAAACTGACGTGGC	19
t0011639	TC1201	96	119	GCATGTTGATACGGATCCAGATAC	19
t0011661	TC2234	1137	1160	TAAAGGAATTGACGGAAGGGCACC	19
t0011663	TC3255	329	352	CGAAGATCGAGGCCGAGTTGACGG	19
t0011664	TC12760	287	309	CTGTCGGGACCCGAAAGATGGTG	19
t0011668	TC26021	120	148	CCGAGGGCACGTCTGCCTGGGTGTCACGC	19
t0011681	TC8687	525	547	TGGAGAATGGATATGAGGAGCAA	19
t0011682	CX077561	658	681	TATTTGGGGACGGTACAAAGAGCC	19
t0011683	TC7469	521	544	AGTGATCGACTCCGTTGTTGGGAA	19
t0011691	TC21851	510	531	TAGAGGAAGGAGAAGTCGTAAC	19
t0011694	CX675373	575	598	AGAGAACCTAGCAGATGTTTTGAC	19
t0011700	TC15079	559	580	TGGGGAGTTTGGCTGGGGCGGC	19
t0011714	CX075116	96	119	CTAGGCGGCCCTAGTGGACGAGTT	19
t0011715	CV715639	174	196	GTTGATCGGTGACGTGGCAGCAT	19
t0011721	TC20455	193	213	AGAAAGGGCTTCAGACATCAC	19
t0011722	TC12760	719	738	ACAGCAGGACGGTGGTCATG	19
t0011733	TC12760	375	398	CAAATCGTTCGTCTGACTTGGGTA	19
t0011736	TC4147	266	286	TGTTCGCGATATGGCATTATG	19
t0011739	CV719682	481	504	TACGCAAAATATCGGGGATGGGTA	19
t0011740	CX075011	415	438	CGAGTACTTTAGAAAGAAGATTGC	19
t0011747	TC17093	447	468	CCGGTCGGATGCGGAACGGCGA	19
t0011749	TC2234	623	643	AAGCTCGTAGTTGGACCTTGG	19
t0011761	TC18317	1539	1562	GGCAAAACGGACATCACTTTTGAA	19
t0011781	TC13413	734	757	AGAGGAAGATGTGAGCCACAGTCG	19
t0011786	TC15079	536	560	TCCGGGCGGAAGACATTGTCAGGTG	19
t0011790	TC19648	226	245	CGGAGGTAGGGTCCAGCGGC	19
t0011793	TC17093	406	427	AAATTGTCGGGAGGGAAGCGGA	19
t0011804	TC2234	356	380	CGGGTGACGGAGAATTAGGGTTCGA	19
t0011811	EY736971	508	532	ATAAGCCTGTGGAGACGTCGTCGCC	19
t0011815	TC3211	547	570	CGAACGAGAATCAACCCGCGGACG	19
t0011842	CV719708	177	200	CTTACTGCGGCTACTGTTACCATC	19
t0011845	TC2234	1138	1161	AAAGGAATTGACGGAAGGGCACCA	19
t0011851	TC9070	803	825	AGGATGGCGTGTATGCATTGATT	19
t0011856	CK933397	849	869	TTTGGATGGGCATGTACTTCA	19
t0011860	TC15079	682	702	AGTACGAATACGAACCGTGAA	19
t0011870	TC19365	548	570	TTCGTGAAGTAGTGGAAGATGGA	19
t0011871	EY726632	320	343	TAAGGGGACTCCATTGCCAGTGGA	19
t0011879	EY669468	524	547	CGTTTGAGATTGAGGTTGGGCAGC	19
t0011885	TC2234	865	883	CAGGGACAGTCGGGGGCAT	19
t0011886	EY674266	237	257	ATCAGAATGGAAGTAGAGTAT	19
t0011893	CX077490	475	498	TCCCCTGTAGATCTAGTAGAAGAA	19
t0011897	CV715639	357	380	AAACTGTTTTTAATCCGATGGCCA	19
t0011901	TC26021	2	25	CGGATATCTCGGCTCTCGCATCGA	19
t0011906	TC5664	824	847	TGGATGTGGTTGGATGTGGAGTGA	19
t0011917	EY665106	207	230	AGCAAAATTCGCAGATCGGCGCAC	19
t0011922	CX073225	264	287	GGACTTCGTGCCTTGATTCTCGGA	19
t0011930	TC4147	320	340	TTTTTTAATTCATGTAGATGG	19
t0011935	TC2234	450	470	CCTGACACGGGGAGGTAGTGA	19
t0011941	TC1201	1428	1451	TAATGGCAACAAGTGGAGGAGAGC	19
t0011962	TC10895	995	1018	TCGGCACTCTCACTCCTTAAGAGA	19
t0011965	CN187016	104	126	TAATTCCCATCGAGCGGCGGGTA	19
t0011968	TC15079	1069	1089	CGCCTCTAAGTCAGAATCCGG	19
t0011985	TC21851	467	487	CGCTGCCTGCGACGTCGCGAG	19
t0011989	CV715915	406	429	CGGCTTGAATCTGGATTAGTCGGA	19
t0012057	TC2234	858	876	TGATTAACAGGGACAGTCG	19
t0012072	TC5280	88	111	CGCTCGAACCGGGAGGCACAGGTT	19
t0012081	TC1912	564	587	AGACCGGTTATAGCTACTGAGACC	19
t0012090	TC18529	93	111	ACGAGACCTCAGCCTGCTA	19
t0012101	CN187016	105	126	AATTCCCATCGAGCGGCGGGTA	19
t0012102	TC2234	1161	1185	ACCAGGAGTGGAGCCTGCGGCTTAA	19
t0012108	CX675374	629	651	ATAGAGGACACCAGAAATTACGT	19
t0012113	TC18317	1761	1783	ATGTACTGTTGATGGTGACGTGG	19
t0012116	TC1154	371	390	AGATGATGGACCAAGGGGTA	19
t0012118	TC15079	562	579	GGAGTTTGGCTGGGGCGG	19
t0012125	CX069410	480	503	GACCCGGTCGACGGCAGTTGGCAA	19
t0012132	TC2234	243	267	TGATGATTCATGATAACTCGACGGA	19
t0012134	TC17093	442	469	GCGCCCCGGTCGGATGCGGAACGGCGAG	19
t0012154	CK702206	148	169	TCTTGCCCACCCCTCCCATTCC	19
t0012155	TC19648	364	384	GAACAGCCTCTGGTCGATGGA	19
t0012157	CX073493	25	48	AGATTCAGACATTCAGACCTATTC	19
t0012158	TC21851	510	532	TAGAGGAAGGAGAAGTCGTAACA	19
t0012161	TC12760	281	298	GCATGCCTGTCGGGACCC	19
t0012191	TC15079	567	589	TTGGCTGGGGCGGCACATCTGTT	19
t0012194	TC17093	492	518	GGGCGCGGACCGATGCGGATTGCGGCG	19
t0012199	TC12760	301	325	AAGATGGTGAACTATGCCTGAGCGG	19
t0012203	TC2234	1037	1056	ACCAGGGATCAGCGGATGTT	19
t0012206	TC2234	863	882	AACAGGGACAGTCGGGGGCA	19
t0012208	TC15079	538	556	CGGGCGGAAGACATTGTCA	19
t0012211	TC13413	729	752	AAACCAGAGGAAGATGTGAGCCAC	19
t0012219	CX070191	200	223	ACGAGACCAGACGTGATGAGCAGA	19
t0012241	TC21851	510	528	TAGAGGAAGGAGAAGTCGT	19
t0012249	CX675374	639	661	CCAGAAATTACGTGGTTCGGCTT	19
t0012253	TC15079	1086	1105	CCGGGCTAGAGCGACGCGTG	19
t0012255	TC15079	1083	1106	AATCCGGGCTAGAGCGACGCGTGC	19
t0012257	DR404204	93	111	AGCTCAGGAGGGATAGCGC	19
t0012262	TC2234	1036	1056	GACCAGGGATCAGCGGATGTT	19
t0012294	TC18529	153	172	AGGGACTATGGCCGCTTAGG	19
t0012311	TC8343	405	425	CAACTGTGGGAGGCACCTTTA	19
t0012315	CK939007	604	627	GGCCTTGGTCGGAGTGGTGGGCTG	19
t0012319	CV885513	864	884	CTCAGAAGATTCGAGATCCCG	19
t0012331	TC19648	442	459	CTCTGAGGGCTGGGCACG	19
t0012333	TC5664	817	840	CAGCCGTTGGATGTGGTTGGATGT	19
t0012337	TC4147	66	86	AGCTATGATAGTTTGACTAAC	19
t0012366	TC19648	538	556	CGGCCGGGGGACGGACTGG	19
t0012374	TC8648	732	755	TGCTCCAGCCAGAACACACTGACA	19
t0012400	EY658373	451	471	CTTATGAATGTGGTGTAGCAG	19
t0012404	EY704378	331	350	TGGACCAGACAAGCTTGGGA	19
t0012406	EY693607	10	30	CTGAAGAATGGAGATATGCAA	19
t0012436	TC19648	54	72	AGCCCGTCCGACAGCGCCA	19
t0012440	CX069829	112	132	CAGAAGAATGTGTACAGCTAT	19
t0012483	TC12760	274	291	AGTGTGAGCATGCCTGTC	18
t0012491	CX077351	677	700	GCGAAGCAGAAAGGATGGTGTGGA	18
t0012505	TC2234	457	477	CGGGGAGGTAGTGACAATAAA	18
t0012506	CX073984	549	571	CTTTGAAATTCTGAGGGTGCATT	18
t0012513	TC21988	588	611	GTGCGTTTGGGATTGAGGTTGGGC	18
t0012518	CV717387	458	480	CGTCCACGGGCGAAGACAGAAGG	18
t0012525	TC2234	856	876	AATGATTAACAGGGACAGTCG	18
t0012526	CX069410	306	328	ATGACGAGCAGATATCTGATGGC	18
t0012527	TC11573	41	61	TTTGAAATTTCATCGTGATGG	18
t0012534	EY719871	199	219	TCTTAAATATGCGGCTAGTCA	18
t0012537	TC18317	1705	1725	CCGATGATGTGGCATTGACTG	18
t0012540	TC13413	735	752	GAGGAAGATGTGAGCCAC	18
t0012544	TC19648	422	443	AACTTCGGGAAAAGGATTGGCT	18
t0012554	EY750318	475	498	TGGATGGGCATGTACTTCATAGAA	18
t0012583	CV712569	409	432	CCCTCTATGGGTCGAGGATAGGCT	18
t0012587	EY727045	96	119	CTTGCTCCCGTGGACATAGGCATA	18
t0012610	CK933397	850	869	TTGGATGGGCATGTACTTCA	18
t0012619	TC4663	794	817	CCAATACAGGATTCAAGGAAGCAC	18
t0012629	CX072524	84	107	TGTAAGGTACAGACTGCAGCATCA	18
t0012637	EY709020	368	390	CAACTGGGAAATTGCTAAGGAGT	18
t0012641	CX070191	8	31	GGTTCTTTTCGGATCGGTTCGGTT	18
t0012642	TC19648	380	405	ATGGAACAATGTAGGCAAGGGAAGTC	18
t0012644	TC12760	300	326	AAAGATGGTGAACTATGCCTGAGCGGG	18
t0012645	EY673297	41	61	GAGGATGAAGATGAACGGCTT	18
t0012654	TC17093	501	525	CCGATGCGGATTGCGGCGGCGGCCC	18
t0012660	CX675373	387	410	CAAAGGTTATTGGAGGAGCTCGGG	18
t0012661	CX073886	379	400	TGTGACAGGAAGACCTTTTCGC	18
t0012669	EY742858	354	374	TGAATATGGGGGCTGATCAAG	18
t0012677	TC17093	136	154	GGCGTCCGAATTGTAGTCT	18
t0012681	TC19648	491	517	GCGGACTGCTCGAGCTGCCACCGCGGC	18
t0012700	TC3880	752	771	TGAATCTCAGTGGATCGTGG	18
t0012703	TC3655	218	238	ATGAAGCCTTGTGTATCTTTG	18
t0012713	EY740003	212	232	CCGTATCAGGGGAACATTCAG	18
t0012717	CX077352	609	631	ATAAAACCTTTTGAAGATCGCTC	18
t0012721	TC15079	813	834	TTTTTGATCCTTCGATGTCGGC	18
t0012723	TC2234	209	227	GATAAAAGGTCGACGCGGG	18
t0012728	TC15079	558	579	GTGGGGAGTTTGGCTGGGGCGG	18
t0012733	TC12760	712	730	GATTAAGACAGCAGGACGG	18
t0012737	CX077561	651	673	TCACAGATATTTGGGGACGGTAC	18
t0012739	EY754467	176	194	AGGGTGGACGATTGATACA	18
t0012752	TC5664	805	824	AGACTGCAGCATCAGCCGTT	18
t0012753	TC18529	60	80	TGGAGCGATTTGTCTGGTTAA	18
t0012768	EY690620	399	419	AGTTATTCGGGGATCGGGGAC	18
t0012772	TC5664	864	886	CAATCGGATGGTGGGATGACGGG	18
t0012773	EY716909	656	673	GGCCGGCTCGTCCCTTCT	18
t0012789	TC19648	442	464	CTCTGAGGGCTGGGCACGGGGGT	18
t0012802	CV715639	357	379	AAACTGTTTTTAATCCGATGGCC	18
t0012804	TC2234	241	264	TCTGATGATTCATGATAACTCGAC	18
t0012809	TC2234	983	1003	TGGGGGCTCGAAGACGATCAG	18
t0012814	TC25757	510	533	CGGCTAACCGCTTGAGCGCTGGAA	18
t0012828	CX077351	681	702	AGCAGAAAGGATGGTGTGGAGA	18
t0012838	CV713757	62	85	TATAATCCTCGTAATCGTTCGGTC	18
t0012841	TC13121	98	119	CCCGAGTCACAGCTCCCTGGAC	18
t0012843	TC12760	721	741	AGCAGGACGGTGGTCATGGAA	18
t0012854	TC10439	506	527	CAACATTCGGCAAAGTTGTCTA	18
t0012855	TC9070	2018	2041	AGGTAAACTTCCAGAGCATTGGAC	18
t0012858	TC15079	248	270	TTAGTGACGCGCATGAATGGATT	18
t0012864	TC21851	382	405	TCCCTGCCCTTTGTACACACCGCC	18
t0012868	TC2234	864	882	ACAGGGACAGTCGGGGGCA	18
t0012881	TC18934	1010	1032	GGACTTGAGGAGGTGATGTGGCA	18
t0012883	CV717168	112	135	GTGGTGTAGAATGAGAAGAAGGTA	18
t0012899	TC1667	1134	1157	CAGATTCTGTAAGCTAGTCGAGTC	18
t0012905	TC17093	428	445	TGGGGGCCGGCGATGCGC	18
t0012929	EY750318	472	495	ATTTGGATGGGCATGTACTTCATA	18
t0012933	TC20346	1116	1139	CTCCCCAGTTCGAGTCGCAGGGAA	18
t0012934	TC12760	287	310	CTGTCGGGACCCGAAAGATGGTGA	18
t0012940	CX073984	211	234	TGATGTTAGGGCAGAAATCAAGAA	18
t0012947	TC2234	1145	1163	TTGACGGAAGGGCACCACC	18
t0012949	TC2234	1140	1159	AGGAATTGACGGAAGGGCAC	18
t0012970	TC17330	525	545	ATAGATGGTCTTTGTAAGGAA	18
t0012974	TC18317	1946	1969	GACTGATGACGTGGCGCAATCCTG	18
t0012978	TC2234	243	265	TGATGATTCATGATAACTCGACG	18
t0012980	EY726632	269	291	AAGGCGACTTCCCTGCGACTCGA	18
t0012989	TC2234	920	939	ATGAAAGACGAACAACTGCG	18
t0012990	TC18317	1832	1855	AGGATTATTTTCAACCAAACCGCG	18
t0012992	TC12760	298	322	CGAAAGATGGTGAACTATGCCTGAG	18
t0012994	TC18529	53	73	TAGTTGGTGGAGCGATTTGTC	18
t0012998	TC4663	722	745	ATTGTGGAGGACGTGCTTATCCAG	18
t0013000	TC9060	228	251	GCATGACAGAATTGATGAAAAGAT	18
t0013013	TC12760	300	317	AAAGATGGTGAACTATGC	18
t0013021	TC21851	511	529	AGAGGAAGGAGAAGTCGTA	18
t0013035	TC1201	1902	1925	AGAACTACTCTCAACCCAGACCAT	18
t0013038	CX076422	604	624	CTTGTTGTAAGTAGATGGCGA	18
t0013055	TC26021	5	23	ATATCTCGGCTCTCGCATC	18
t0013059	DY305713	522	545	TCTGGCAGAAATCCCTGAAGCTGT	18
t0013064	CX069431	12	34	TGCATACACGCCATCCTGTAGTT	18
t0013075	TC7486	502	524	CGAGGAGAGATCCTGGTCGTGGT	18
t0013076	CX077938	479	501	ATTCTGGCACACTTATGACAAGC	18
t0013079	CX070142	246	269	GCAGGAACCTCTGGAGAAGAAGCC	18
t0013089	TC15744	205	227	CATTATGGGCATATAGAACGGCT	18
t0013101	EY651209	389	411	TTACCCGACACGAACACGACATA	18
t0013102	TC9070	1244	1267	AGGTATTGTTCTCGGTCACATCAT	18
t0013110	EY665106	215	238	TCGCAGATCGGCGCACAAACGAGA	18
t0013121	TC15079	472	494	TCCGTGAATCGGAGGCGGGGCAC	18
t0013123	TC17093	495	517	CGCGGACCGATGCGGATTGCGGC	18
t0013129	TC19648	242	269	CGGCCGGAAGAGCACCGCACGTCGCGCG	18
t0013131	CX077561	269	292	CAGCTCATGGCCATGCAAGAACAC	18
t0013144	TC15744	192	215	AGACTTGATGATGCATTATGGGCA	18
t0013154	TC5664	805	822	AGACTGCAGCATCAGCCG	18
t0013162	TC23551	652	672	ATGGGAAGATGGATGAAGCAA	18
t0013173	TC12760	302	325	AGATGGTGAACTATGCCTGAGCGG	18
t0013178	CV718745	476	499	TGGACTTCGTGCCTTGATTCTCGG	18
t0013180	TC5664	869	889	GGATGGTGGGATGACGGGAGA	18
t0013186	TC2234	861	883	TTAACAGGGACAGTCGGGGGCAT	18
t0013190	TC10089	225	244	TGAGTTGGGCGGAAACGGGG	18
t0013192	TC19365	550	572	CGTGAAGTAGTGGAAGATGGAAG	18
t0013195	TC15079	404	424	TGTAGTATAAGTGGGAGCCGG	18
t0013211	TC26021	124	148	GGGCACGTCTGCCTGGGTGTCACGC	18
t0013215	EY689228	55	78	CCACAACTCAGACTAGAAGTCCCC	18
t0013219	CX073650	21	44	GTAAGGATAAAAGATTAAAGGCAA	18
t0013251	CV713757	496	519	AAGAAGAGACGAACAAAGACGAAA	18
t0013256	TC18529	93	113	ACGAGACCTCAGCCTGCTAAC	18
t0013258	TC13333	174	198	AACCGGGCACTACGGTGAGACGTGA	18
t0013270	TC2543	335	355	TGGCACAAGTTACTGAAACTA	18
t0013284	TC15079	818	839	GATCCTTCGATGTCGGCTCTTC	18
t0013285	CX077562	331	354	TGGAGTACTGCAGACTTGTGGGGA	18
t0013300	CX069588	743	766	CTCTGGGACTCCAAGGAAGGACAT	18
t0013315	TC1201	791	811	TTGCATGCATGGTCGTAGGTC	18
t0013325	EY706304	119	139	CAAACACGGGCAACACATGGC	18
t0013366	TC12760	19	41	TCGATAAGCCTGTGGAGACGTCG	18
t0013375	TC868	801	824	GACAAGTCAGAGTACGCCGGTTGT	18
t0013379	TC18529	169	190	TAGGCCAAGGAAGTTTGAGGCA	18
t0013394	TC5664	814	836	CATCAGCCGTTGGATGTGGTTGG	18
t0013400	TC15079	937	955	ACCCTACTGATGACTGCGT	18
t0013405	TC1201	109	132	GATCCAGATACCCAAGTACGTCAT	18
t0013408	TC9550	60	83	CCACAACCCAGACTAGAAGTCCCC	18
t0013412	TC9070	275	298	TGACTCAGCACCATCCATGGACAC	18
t0013413	TC17330	406	426	ATGGATTGTGTCGAACCGGCC	18
t0013417	TC2234	1140	1158	AGGAATTGACGGAAGGGCA	18
t0013431	TC1912	677	700	CATAGGATTTAATCAATTGACAGC	18
t0013435	TC12760	16	40	CCTTCGATAAGCCTGTGGAGACGTC	18
t0013439	CX077351	679	701	GAAGCAGAAAGGATGGTGTGGAG	18
t0013446	TC12760	710	730	TCGATTAAGACAGCAGGACGG	18
t0013448	TC17330	211	231	TGGGTCGAGTTTCTCATGGTT	18
t0013454	EY678037	324	344	GCAGCGTCCTCAAGATTCACA	18
t0013460	CX303272	269	292	GGGATGATGAGATGATTACCGGCA	18
t0013468	TC13413	595	618	TATTCCAGAAAGAGCATGCACGAT	18
t0013471	CX070899	683	706	AGTTGGTTGGTGTGAGTGGTTCGG	18
t0013479	TC25757	901	923	GTGGACGTAGGCGGGGATTGCCG	18
t0013480	TC19648	381	405	TGGAACAATGTAGGCAAGGGAAGTC	18
t0013492	EY686102	317	340	CATAGACGGATCGATGACGTGGCA	17
t0013501	EY752643	383	406	GATGAAGATGGGAGAATGTTGTTG	17
t0013502	TC17093	501	526	CCGATGCGGATTGCGGCGGCGGCCCA	17
t0013505	CK701817	274	297	TCAGAAGAACTTTGTTGATAAGGC	17
t0013508	TC17093	499	522	GACCGATGCGGATTGCGGCGGCGG	17
t0013513	TC17093	443	465	CGCCCCGGTCGGATGCGGAACGG	17
t0013520	TC15079	317	336	CAAGGGAACGGGCTTGGCAG	17
t0013533	TC12760	16	39	CCTTCGATAAGCCTGTGGAGACGT	17
t0013551	TC14215	18	37	CCGGGACGCGGCGGCTGACG	17
t0013556	TC19365	235	257	GTGGATTCAGATTTTGCAGGAGA	17
t0013569	TC12760	560	581	ACGGCGCGGCTGCTTCGTTGAG	17
t0013580	EY686102	209	231	GGACGGTCGAAAACCTTAGGAGG	17
t0013585	TC5664	873	896	GGTGGGATGACGGGAGATGTTTGT	17
t0013590	EY750318	473	496	TTTGGATGGGCATGTACTTCATAG	17
t0013598	TC23057	79	102	AGGTGACACTATGTGACATGAGCT	17
t0013620	TC18529	170	191	AGGCCAAGGAAGTTTGAGGCAA	17
t0013621	TC17093	498	515	GGACCGATGCGGATTGCG	17
t0013622	TC21851	455	472	ACGCGGGCGGTTCGCTGC	17
t0013631	CV713366	561	584	GGCCAAGGTTGGTACCGATCGGAA	17
t0013632	TC14215	12	33	CCTGAACCGGGACGCGGCGGCT	17
t0013639	EY674266	307	327	CGGAGAGAAGATTGCGCTTGA	17
t0013651	TC12760	305	325	TGGTGAACTATGCCTGAGCGG	17
t0013659	TC10089	239	259	ACGGGGAAGAACGGAGATTAA	17
t0013661	TC10895	989	1012	AGTGATTCGGCACTCTCACTCCTT	17
t0013694	TC2234	1034	1054	CCGACCAGGGATCAGCGGATG	17
t0013702	TC12760	287	308	CTGTCGGGACCCGAAAGATGGT	17
t0013731	TC17093	501	523	CCGATGCGGATTGCGGCGGCGGC	17
t0013739	CX050342	240	263	GGAGGTCTCTGTAATTACGGGCAT	17
t0013742	TC19648	224	248	GCCGGAGGTAGGGTCCAGCGGCCGG	17
t0013743	TC18317	1756	1778	TTCTTATGTACTGTTGATGGTGA	17
t0013758	CV713470	15	37	ATCCAACCACATCCAACGGCTGA	17
t0013768	TC2234	316	336	CAACTTTCGATGGTAGGATAG	17
t0013772	CV717932	330	353	TGATGTGGCATGATAAGATTGGTT	17
t0013780	CX675374	614	637	TAAAGAACAAGCACAATAGAGGAC	17
t0013783	TC10719	594	614	CAAGGAGAGAAGACATGGCCT	17
t0013793	TC15079	535	557	ATCCGGGCGGAAGACATTGTCAG	17
t0013797	CX070191	201	223	CGAGACCAGACGTGATGAGCAGA	17
t0013808	TC9789	753	776	AATTGTGTCTTGTAGAAAAGGTAT	17
t0013825	TC17093	442	463	GCGCCCCGGTCGGATGCGGAAC	17
t0013832	TC6432	216	239	ACCCGGCTCCTTACTTGATGACGT	17
t0013841	TC18995	258	278	TATTAGAAGACGAGGGAATTT	17
t0013845	TC12760	285	306	GCCTGTCGGGACCCGAAAGATG	17
t0013846	TC19648	540	557	GCCGGGGGACGGACTGGG	17
t0013849	EY750318	475	497	TGGATGGGCATGTACTTCATAGA	17
t0013864	TC17093	446	468	CCCGGTCGGATGCGGAACGGCGA	17
t0013869	TC21064	1077	1097	AGGGGGGGTACTGTTCATCTA	17
t0013880	TC6432	578	601	TCTCGATCGAACCATAGAAGGAAT	17
t0013884	TC19648	443	465	TCTGAGGGCTGGGCACGGGGGTC	17
t0013902	TC12760	23	45	TAAGCCTGTGGAGACGTCGTCGC	17
t0013911	TC5664	803	827	ACAGACTGCAGCATCAGCCGTTGGA	17
t0013913	TC18529	29	50	TGGGTGGTGGTGCATGGCCGTT	17
t0013921	TC18529	174	197	CAAGGAAGTTTGAGGCAATAACAG	17
t0013925	TC10089	280	300	GATACAGAATTTATAACGGAA	17
t0013930	CX077561	653	676	ACAGATATTTGGGGACGGTACAAA	17
t0013939	EY651838	127	147	GGAATGTTGTCTGGCTCGAGG	17
t0013949	TC15079	55	74	CAGAACTGGTACGGACAAGG	17
t0013952	TC19648	473	491	CGAACCCGTCGGCTGTCGG	17
t0013965	TC15079	1082	1105	GAATCCGGGCTAGAGCGACGCGTG	17
t0013978	TC1912	657	680	TAGACAACCCTAGATACGATCATA	17
t0013980	EY686102	210	233	GACGGTCGAAAACCTTAGGAGGAG	17
t0013986	TC12760	707	724	TGGTCGATTAAGACAGCA	17
t0013990	CV715639	172	192	CTGTTGATCGGTGACGTGGCA	17
t0013999	TC18529	93	112	ACGAGACCTCAGCCTGCTAA	17
t0014013	TC15744	530	553	AGGTAAGTTACGCTCTCGTTGGTC	17
t0014024	CX071612	37	60	CGATTAGTGTTGGATCCGGATAGA	17
t0014026	CX069925	268	291	CACGGGATGAGTGTTTTGCGCAGC	17
t0014028	TC12153	901	924	TGGCGTTTGTTTTTTTGTCTGAAA	17
t0014038	TC2234	1125	1150	AAGGCTGAAACTTAAAGGAATTGACG	17
t0014061	TC15079	53	72	CTCAGAACTGGTACGGACAA	17
t0014068	EY650412	61	84	TGGAGTTTGGTTATGTATTTTGAA	17
t0014073	TC4627	76	99	CGGCCTGTCATTGCTGTAGATGGT	17
t0014084	CX077562	17	40	TGGCGTGCTACGTCCTGACCGATG	17
t0014094	TC19365	357	380	AACAGAAGCAGAATACATGGCAGC	17
t0014106	TC19648	363	382	TGAACAGCCTCTGGTCGATG	17
t0014119	TC2234	449	472	TCCTGACACGGGGAGGTAGTGACA	17
t0014129	TC15079	474	495	CGTGAATCGGAGGCGGGGCACT	17
t0014131	TC19648	438	458	TTGGCTCTGAGGGCTGGGCAC	17
t0014138	TC19648	439	458	TGGCTCTGAGGGCTGGGCAC	17
t0014142	TC19365	666	687	TTGTGGCCTAGCAGAAACGTAG	17
t0014146	TC4663	714	736	CTCGTGGTATTGTGGAGGACGTG	17
t0014149	CX073225	244	267	CATTGTGGGCGAATGGAGATGGAC	17
t0014151	EY686102	208	228	AGGACGGTCGAAAACCTTAGG	17
t0014159	CX075027	147	170	AGCGAGCAGGCAACCTGGGACCGT	17
t0014168	CX077938	276	299	GAGACTATATCGTGCATGCTCTTT	17
t0014169	TC2800	362	383	GTTGATCCTGCCAGTAGTCATA	17
t0014177	TC18529	369	391	CAGCTCGCGTTGACTACGTCCCT	17
t0014208	TC14215	15	37	GAACCGGGACGCGGCGGCTGACG	17
t0014209	TC17093	140	164	TCCGAATTGTAGTCTGGAGAAGCGT	17
t0014223	TC2234	858	875	TGATTAACAGGGACAGTC	17
t0014229	TC11962	393	416	AGGTAATGTGCAACAGGTGAAGAC	17
t0014230	TC17682	149	172	AGACTTCTAGTCTGGGTTGTGGTA	17
t0014231	TC17093	423	445	GCGGATGGGGGCCGGCGATGCGC	17
t0014259	TC24774	490	513	CTAACGGTTTGGTGGTCGGCAGAT	17
t0014279	EY711525	382	405	CGGGAACGTGGGGACAACGGCTAT	17
t0014284	TC12760	301	321	AAGATGGTGAACTATGCCTGA	17
t0014301	TC20346	1121	1144	CAGTTCGAGTCGCAGGGAAGTCGC	17
t0014302	TC25757	900	923	CGTGGACGTAGGCGGGGATTGCCG	17
t0014310	TC8343	404	424	CCAACTGTGGGAGGCACCTTT	17
t0014327	TC21851	433	455	GTGAAGTGTTCGGATCGCGGCGA	17
t0014329	TC5280	87	110	CCGCTCGAACCGGGAGGCACAGGT	17
t0014330	TC2234	1139	1162	AAGGAATTGACGGAAGGGCACCAC	17
t0014334	TC19365	601	624	GAGAACCTAGCAGATGTTTTGACC	17
t0014341	TC19648	447	464	AGGGCTGGGCACGGGGGT	17
t0014344	TC18317	1944	1967	TTGACTGATGACGTGGCGCAATCC	17
t0014346	TC18529	56	76	TTGGTGGAGCGATTTGTCTGG	17
t0014350	TC17093	408	429	ATTGTCGGGAGGGAAGCGGATG	17
t0014352	CX675373	397	420	TGGAGGAGCTCGGGCACAAACAAC	17
t0014367	TC12760	498	520	AATGATTAGAGGCATCGGGGGCG	17
t0014374	TC21988	589	611	TGCGTTTGGGATTGAGGTTGGGC	17
t0014378	TC26021	123	146	AGGGCACGTCTGCCTGGGTGTCAC	17
t0014384	CX077561	509	532	CCAAACCTGATCCATACCAGCCGA	17
t0014391	TC11922	139	162	ACCAGAACGAAACATTGTCCTCAA	17
t0014397	TC176	153	173	AGATGATGGATCAAGGGGTAC	17
t0014400	TC13413	368	391	TGCAAGAAAACGACGAGCTCGAAG	17
t0014408	TC1201	328	351	TATACTACAATAGATTCGTGCGCT	17
t0014416	EY649793	125	148	AATGGGGAAATGGGTAGGGGATGG	17
t0014417	TC12760	374	399	GCAAATCGTTCGTCTGACTTGGGTAT	17
t0014430	EY686102	201	224	TGAACTCAGGACGGTCGAAAACCT	17
t0014431	EY757147	33	56	TTCTTATTCAGTGACTGTTTAAGC	17
t0014445	TC8924	877	900	AGAACTTGGAGACTGCCACTGAAA	17
t0014451	TC15079	56	74	AGAACTGGTACGGACAAGG	17
t0014456	CK701817	277	299	GAAGAACTTTGTTGATAAGGCGT	17
t0014461	TC12760	24	45	AAGCCTGTGGAGACGTCGTCGC	17
t0014493	TC17330	267	287	ACTCCAGATGCTGTGACCTTT	17
t0014507	TC2234	861	882	TTAACAGGGACAGTCGGGGGCA	17
t0014511	EY707771	697	720	ACGGTACATGCATCACACAGGATT	17
t0014521	CX073984	549	570	CTTTGAAATTCTGAGGGTGCAT	17
t0014529	TC2234	865	882	CAGGGACAGTCGGGGGCA	17
t0014536	TC21851	431	453	CGGTGAAGTGTTCGGATCGCGGC	17
t0014552	TC19648	533	555	CGTGCCGGCCGGGGGACGGACTG	17
t0014554	EY757115	296	319	CCCGGTGTGCTTGGAGGCGTGGAC	17
t0014560	TC15079	474	492	CGTGAATCGGAGGCGGGGC	17
t0014561	EY741744	150	169	CTCGGACCAGGCTTCATTCC	17
t0014568	TC2234	249	269	TTCATGATAACTCGACGGATC	17
t0014571	TC15079	50	72	CGACTCAGAACTGGTACGGACAA	17
t0014581	TC15079	247	268	ATTAGTGACGCGCATGAATGGA	17
t0014591	CX076916	481	503	GAGGCCTACAACAATAGAATCGT	17
t0014607	TC9932	526	549	TTGCTAAGTTTGACTCTATGGTAT	17
t0014609	CV713757	228	251	TTTGGATTGGGGCTTGAGGATGGT	17
t0014626	TC3655	525	545	GAGTAGAATCGTGGAGGCTGC	17
t0014630	TC18995	664	684	TGTAATCGATCCTTACGGCCT	17
t0014634	TC4663	717	737	GTGGTATTGTGGAGGACGTGC	17
t0014642	TC12760	20	38	CGATAAGCCTGTGGAGACG	17
t0014645	TC4663	728	750	GAGGACGTGCTTATCCAGGTAGA	17
t0014668	EY740811	554	576	GGTGACGTGGCAGCATATCAGTG	17
t0014672	CX675563	108	131	ACTTCGCGCTGGTATTATGACGGT	17
t0014689	TC17093	448	470	CGGTCGGATGCGGAACGGCGAGA	16
t0014708	TC21851	486	504	AGAAGTCCACTGAACCTTA	16
t0014710	EY666059	731	750	AGACAAGAGGTAGAATATGA	16
t0014718	DR404204	170	189	CGCTATCCATCCTGAGTTTC	16
t0014730	EY650412	61	83	TGGAGTTTGGTTATGTATTTTGA	16
t0014732	TC17093	474	495	GGTCCGCCGATCGGCTCGGGGC	16
t0014733	TC8687	609	629	ACAGCAAGGATGTTAGGTGCA	16
t0014735	TC2800	326	346	CATGCGGGCGCCGGCGTCGGG	16
t0014750	TC12951	376	399	TGACCAGGTGGTATGAGCTTGAGC	16
t0014769	TC21851	511	535	AGAGGAAGGAGAAGTCGTAACAAGG	16
t0014777	TC21851	452	470	GCGACGCGGGCGGTTCGCT	16
t0014789	TC12760	279	302	GAGCATGCCTGTCGGGACCCGAAA	16
t0014790	TC13333	172	196	CAAACCGGGCACTACGGTGAGACGT	16
t0014806	EY684685	80	103	CAACTGTGGGAGACACCTTTAAGC	16
t0014807	TC9070	921	944	TTTCTAGATGGCTACTCAGGATAT	16
t0014811	TC21851	508	528	TTTAGAGGAAGGAGAAGTCGT	16
t0014818	TC12760	554	574	GGTAGGACGGCGCGGCTGCTT	16
t0014825	TC12760	705	725	GTTGGTCGATTAAGACAGCAG	16
t0014833	CX073886	378	401	CTGTGACAGGAAGACCTTTTCGCC	16
t0014846	CX069588	741	763	AGCTCTGGGACTCCAAGGAAGGA	16
t0014854	TC15079	319	338	AGGGAACGGGCTTGGCAGAA	16
t0014857	EY686102	210	232	GACGGTCGAAAACCTTAGGAGGA	16
t0014862	TC3408	819	839	AGGACCAACCAGCTGCTGCAG	16
t0014865	BQ623559	465	488	AGATGAAGACGACGATGATGACGA	16
t0014867	CV717932	333	355	TGTGGCATGATAAGATTGGTTGA	16
t0014879	TC18529	228	248	CACGCGCGCTACACTGATGTA	16
t0014882	TC17093	406	429	AAATTGTCGGGAGGGAAGCGGATG	16
t0014890	TC19648	425	443	TTCGGGAAAAGGATTGGCT	16
t0014893	TC12951	442	465	TGACCAGGTGGTGTGAGCTTGAGC	16
t0014907	TC15079	44	70	AACAGTCGACTCAGAACTGGTACGGAC	16
t0014918	TC2234	349	370	GTGGTGACGGGTGACGGAGAAT	16
t0014920	EY694246	150	173	CAAGTTATGAGGTATCGTTGGACA	16
t0014933	TC18317	1677	1699	ACATAGACGGATGATGACGTGGC	16
t0014937	TC1201	1797	1820	AAGGATTCCAACAGAATGGACCAG	16
t0014953	TC12760	455	474	CAGGATAGCTGGAGCCCGGA	16
t0014954	TC22936	293	313	TCTGAAATGGAATGCTGGTCG	16
t0014959	TC2234	1140	1162	AGGAATTGACGGAAGGGCACCAC	16
t0014962	TC15079	981	999	AGAGGAACCGTTGATTCGC	16
t0014966	TC15079	1085	1109	TCCGGGCTAGAGCGACGCGTGCGCC	16
t0014980	TC18529	153	171	AGGGACTATGGCCGCTTAG	16
t0014988	TC20811	312	332	AAAAAGTTTGAATTTGGGCAT	16
t0014996	TC2234	1144	1163	ATTGACGGAAGGGCACCACC	16
t0015015	TC15079	597	618	AACGCAGGTGTCCTAAGATGAG	16
t0015018	TC10439	518	539	AAGTTGTCTAAGTGCCGCACGG	16
t0015025	TC19365	675	696	AGCAGAAACGTAGGCAACATGA	16
t0015036	TC15079	1060	1084	ATGACTGAACGCCTCTAAGTCAGAA	16
t0015047	TC2234	919	941	TATGAAAGACGAACAACTGCGAA	16
t0015057	TC25757	217	240	GAAGAATTTGGGCAGCGCTTCAGA	16
t0015072	TC17330	571	591	TGTTTCTGCAGATGAAGGATA	16
t0015079	CV718382	410	433	ACCAGAACCAGGACTATGGGCGGT	16
t0015092	EY677473	390	408	CCTTCTGCCGGCGATGCGC	16
t0015099	TC19365	676	698	GCAGAAACGTAGGCAACATGATT	16
t0015104	TC15079	1119	1142	GACCCTGTCGCACCACGAGGCGCT	16
t0015108	TC18529	88	111	AACGAACGAGACCTCAGCCTGCTA	16
t0015111	CX071532	726	749	TCTAGTTGGCGCATGTGCATTGAT	16
t0015116	CV712306	320	343	GCCTACCCGACAGCTACTGCAGAG	16
t0015128	EY706304	111	131	GCATTGGGCAAACACGGGCAA	16
t0015131	CX675373	523	546	TTCGAGAAGTAGTGGAAGATGGAA	16
t0015133	TC12760	304	325	ATGGTGAACTATGCCTGAGCGG	16
t0015135	TC17093	407	428	AATTGTCGGGAGGGAAGCGGAT	16
t0015137	CV717387	443	466	TCGGCTTTTAGCCTACGTCCACGG	16
t0015142	TC12760	706	725	TTGGTCGATTAAGACAGCAG	16
t0015146	TC17093	142	168	CGAATTGTAGTCTGGAGAAGCGTCCTC	16
t0015153	TC26007	1011	1034	AAGAAAGATAGCAGAACGCCACGT	16
t0015177	TC15079	350	375	AGAAGACCCTGTTGAGCTTGACTCTA	16
t0015186	TC4663	723	746	TTGTGGAGGACGTGCTTATCCAGG	16
t0015188	TC19648	381	399	TGGAACAATGTAGGCAAGG	16
t0015196	TC12760	285	308	GCCTGTCGGGACCCGAAAGATGGT	16
t0015197	CK702206	84	103	AATGGGAGGCTTGGCAAGAA	16
t0015198	CX077938	174	197	TACGTCCAGAAACGGCTTGAACGC	16
t0015201	TC12760	287	307	CTGTCGGGACCCGAAAGATGG	16
t0015208	TC18529	151	168	AGAGGGACTATGGCCGCT	16
t0015213	EY686102	193	215	ATCACTTTTGAACTCAGGACGGT	16
t0015217	TC12214	1156	1179	TAACCAATCAGGAGCTGGCTAAGT	16
t0015231	TC19648	442	463	CTCTGAGGGCTGGGCACGGGGG	16
t0015235	TC19648	346	366	GCATCAGGTCTCCAAGGTGAA	16
t0015243	TC1912	564	583	AGACCGGTTATAGCTACTGA	16
t0015251	CK933674	742	761	AGATGGCCTACAATGATCCT	16
t0015260	TC26021	377	398	GCGACCCCAGGTCAGGCGGGAT	16
t0015279	TC10439	973	996	CAGGACGAACTACGTACTGTCCGT	16
t0015282	TC2234	616	637	AGTTAAAAAGCTCGTAGTTGGA	16
t0015283	TC4663	586	609	GAATGCTTTGTTGGATTTAGGAGC	16
t0015284	TC2234	641	659	TGGGTTGGGTCGGCCGGTC	16
t0015290	TC8924	170	193	TGATACGGTGATGCTCCCTACGGA	16
t0015294	TC18529	57	78	TGGTGGAGCGATTTGTCTGGTT	16
t0015297	TC9614	255	275	AGAAAATGGCTTCTGAAAGGT	16
t0015310	CX075241	647	667	TTTAAATTGCGACTTGGTAAC	16
t0015333	CV713366	635	658	TCGGAAAGCTCCCGATTGAAGCCG	16
t0015339	TC25136	417	440	AGCCAAATCGGATTTTCAAGGTAC	16
t0015357	CX077352	712	735	GCTCCTAGATCACGATCCGCCACC	16
t0015379	TC15079	1084	1108	ATCCGGGCTAGAGCGACGCGTGCGC	16
t0015383	TC9070	2028	2051	CCAGAGCATTGGACCAAGCAAGAC	16
t0015389	TC19365	593	616	ATACGAAGGAGAACCTAGCAGATG	16
t0015396	TC15079	349	373	AAGAAGACCCTGTTGAGCTTGACTC	16
t0015409	EY730180	384	407	GGGTGGCTTTAGGTATAGGCGAAC	16
t0015410	TC17093	451	469	TCGGATGCGGAACGGCGAG	16
t0015418	TC21851	508	529	TTTAGAGGAAGGAGAAGTCGTA	16
t0015428	TC15079	479	499	ATCGGAGGCGGGGCACTGCCC	16
t0015434	TC15079	946	966	ATGACTGCGTCGTAATAGTAA	16
t0015444	TC2234	1162	1184	CCAGGAGTGGAGCCTGCGGCTTA	16
t0015446	CN187016	73	93	GCGGAAGGGCCGCGGCGGCCG	16
t0015457	TC2234	737	760	ACCGGCGCTGTTACTTTGAAGAAA	16
t0015458	TC8343	406	428	AACTGTGGGAGGCACCTTTAAGC	16
t0015459	TC17093	489	509	TCGGGGCGCGGACCGATGCGG	16
t0015470	TC12153	918	940	TCTGAAATCTGAATAGACCTGAA	16
t0015472	TC9550	58	81	TACCACAACCCAGACTAGAAGTCC	16
t0015506	EY757147	38	58	ATTCAGTGACTGTTTAAGCGG	16
t0015521	TC12760	722	739	GCAGGACGGTGGTCATGG	16
t0015531	TC21819	171	192	GCGGATATAGTCGAATGGTAAA	16
t0015546	TC14215	18	35	CCGGGACGCGGCGGCTGA	16
t0015552	EY674266	427	447	TGGAAATAGTGCATTGACCAT	16
t0015554	EY757377	474	497	TGAACTGAGTTGAGAGTGAGGGCT	16
t0015558	TC5664	867	885	TCGGATGGTGGGATGACGG	16
t0015569	TC17093	143	168	GAATTGTAGTCTGGAGAAGCGTCCTC	16
t0015572	TC15909	923	945	TGGGCGCGTGCTGTCAACTGCGG	16
t0015574	TC25106	763	783	AGGGTAACAAGACAAAGGCAC	16
t0015579	CX053511	191	214	TAAAATTGGATTTAGTGGCATCAT	16
t0015582	TC25757	895	918	GGAGGCGTGGACGTAGGCGGGGAT	16
t0015591	TC15079	538	555	CGGGCGGAAGACATTGTC	16
t0015593	TC15079	45	68	ACAGTCGACTCAGAACTGGTACGG	16
t0015602	EY689228	53	76	TACCACAACTCAGACTAGAAGTCC	16
t0015621	TC17742	98	118	TTGGAAAAGATGTTGTAGGAA	16
t0015633	TC12760	562	580	GGCGCGGCTGCTTCGTTGA	16
t0015646	TC21851	436	455	AAGTGTTCGGATCGCGGCGA	16
t0015651	TC18529	56	77	TTGGTGGAGCGATTTGTCTGGT	16
t0015687	EY684685	285	308	ACTTATTTTGTACAAACTGACGTG	16
t0015689	TC15744	1032	1055	TTACGACATCCAGTTGGAGCTTGA	16
t0015695	TC12760	719	739	ACAGCAGGACGGTGGTCATGG	16
t0015704	EY694102	215	238	CGTCTGAACACACATAGAGGCTTT	16
t0015708	CX052738	55	78	TCAGAAAGAAGATTACAACTGGCA	16
t0015709	TC15079	56	78	AGAACTGGTACGGACAAGGGGAA	16
t0015710	TC12153	920	940	TGAAATCTGAATAGACCTGAA	16
t0015711	CK933397	848	869	ATTTGGATGGGCATGTACTTCA	16
t0015723	TC11922	671	694	AGGACTCTTGGGATGATGCCTAAC	16
t0015728	EY741915	410	430	ATGCTACTTTGCCATTGGCTC	16
t0015732	TC4147	538	558	AGGATGAATATGGTATTCTGT	16
t0015739	TC17093	443	467	CGCCCCGGTCGGATGCGGAACGGCG	16
t0015740	TC4405	79	101	GCATGCCAGGATCTGCTCGGCCA	16
t0015745	CK933397	842	865	AGGGGTATTTGGATGGGCATGTAC	16
t0015773	TC18529	199	219	TCTGTGATGCCCTTAGATGTT	16
t0015781	TC12760	294	318	GACCCGAAAGATGGTGAACTATGCC	16
t0015793	TC3880	753	774	GAATCTCAGTGGATCGTGGCAG	16
t0015807	TC15079	535	552	ATCCGGGCGGAAGACATT	16
t0015811	TC2234	321	342	TTCGATGGTAGGATAGAGGCCT	16
t0015828	CX072524	135	159	GAGAAACTGAACAATAGAAAATCGG	16
t0015835	TC21851	422	442	TGAATGGTCCGGTGAAGTGTT	16
t0015850	TC17966	138	161	GTAAGCTCGTAACCAACTTTGACA	16
t0015862	TC15909	924	946	GGGCGCGTGCTGTCAACTGCGGA	16
t0015864	TC17093	500	520	ACCGATGCGGATTGCGGCGGC	16
t0015895	TC2234	1138	1160	AAAGGAATTGACGGAAGGGCACC	16
t0015911	TC15744	164	187	GAGGCCGGACAGAAAAGATTGGTC	16
t0015912	EY736971	532	550	CGCGATCGTGGCTGGCAGC	16
t0015933	CX071155	388	411	TGACATGACAGCAGGGAACGCCAC	16
t0015934	TC15079	534	557	GATCCGGGCGGAAGACATTGTCAG	16
t0015938	TC15079	568	588	TGGCTGGGGCGGCACATCTGT	16
t0015963	CX077351	680	702	AAGCAGAAAGGATGGTGTGGAGA	16
t0015964	TC15079	48	68	GTCGACTCAGAACTGGTACGG	16
t0015967	TC2234	360	384	TGACGGAGAATTAGGGTTCGATTCC	16
t0016000	TC15079	47	69	AGTCGACTCAGAACTGGTACGGA	16
t0016022	TC12760	285	310	GCCTGTCGGGACCCGAAAGATGGTGA	16
t0016029	TC4147	182	202	CAGAGGATGTTATATTGTTAA	15
t0016034	TC12760	272	290	CGAGTGTGAGCATGCCTGT	15
t0016063	TC13413	444	467	TGTTCTTTAGGAATGGTGTCTGAT	15
t0016081	CX675374	633	656	AGGACACCAGAAATTACGTGGTTC	15
t0016086	EY686102	302	325	TCACGGCACTGTTCACATAGACGG	15
t0016094	TC2234	921	943	TGAAAGACGAACAACTGCGAAAG	15
t0016118	TC18317	1707	1730	GATGATGTGGCATTGACTGATGAG	15
t0016138	CX071155	273	296	AGAGGTACGCGGGACCACTCCACT	15
t0016140	CV712568	129	151	AGAAAAGACGGTGAGGCCAGACA	15
t0016160	CK939007	603	625	CGGCCTTGGTCGGAGTGGTGGGC	15
t0016175	TC15744	528	551	CCAGGTAAGTTACGCTCTCGTTGG	15
t0016176	TC18317	1761	1781	ATGTACTGTTGATGGTGACGT	15
t0016186	CX077561	662	683	TGGGGACGGTACAAAGAGCCTT	15
t0016188	TC17093	494	517	GCGCGGACCGATGCGGATTGCGGC	15
t0016191	CX675374	627	650	CAATAGAGGACACCAGAAATTACG	15
t0016196	EY712699	193	213	TGATGGCGACTCAGTAGATGA	15
t0016199	TC10439	178	201	CGGGCTAGAGAGCCAACACAAGGC	15
t0016231	CX076422	605	626	TTGTTGTAAGTAGATGGCGAGA	15
t0016240	TC2234	1164	1187	AGGAGTGGAGCCTGCGGCTTAATT	15
t0016241	TC12760	561	578	CGGCGCGGCTGCTTCGTT	15
t0016249	CK701817	283	306	CTTTGTTGATAAGGCGTGGGCGCG	15
t0016265	EY757377	391	413	AGTGGCTAGCACACCAAGAGCGA	15
t0016272	EY674848	396	415	TGACCTTGTAAGACCTTTTC	15
t0016287	TC8648	731	754	ATGCTCCAGCCAGAACACACTGAC	15
t0016295	CX069393	327	350	CGCCATAAGACAGGCTTTGAGACT	15
t0016296	CX072524	136	159	AGAAACTGAACAATAGAAAATCGG	15
t0016310	TC15079	944	964	TGATGACTGCGTCGTAATAGT	15
t0016329	TC15079	318	337	AAGGGAACGGGCTTGGCAGA	15
t0016331	EY674848	393	410	TCTTGACCTTGTAAGACC	15
t0016349	CK933674	741	762	CAGATGGCCTACAATGATCCTG	15
t0016356	TC2234	919	942	TATGAAAGACGAACAACTGCGAAA	15
t0016360	TC2683	492	512	AGGGAACAGCATGATGCTCTT	15
t0016363	TC12760	287	311	CTGTCGGGACCCGAAAGATGGTGAA	15
t0016367	TC10719	152	172	AATGCTAGTTCTAGGAGATGT	15
t0016373	CX071606	92	115	AAAGACGACTTCCCTGCGACTCAA	15
t0016374	TC2234	387	405	AGAGGGAGCCTGAGAAACG	15
t0016376	CX073664	416	438	GTTTTGCATGCATGGTCGTAGGT	15
t0016383	TC19365	594	617	TACGAAGGAGAACCTAGCAGATGT	15
t0016412	TC8050	813	836	AGGATTCAAGGAAGCACATCCCCA	15
t0016423	TC2234	1126	1150	AGGCTGAAACTTAAAGGAATTGACG	15
t0016425	TC17093	447	469	CCGGTCGGATGCGGAACGGCGAG	15
t0016428	TC26021	55	77	TGTGAATTGCAGAATCCCGTGAA	15
t0016430	EY732924	2	25	TTATGTCGTGTTCGTGTCGGGTAA	15
t0016440	CX077561	535	558	ATACGGTAAAGGAAGATGGTTCGA	15
t0016444	TC4478	436	459	TCTGCTCGTCCACGAATATGCCAT	15
t0016453	TC22435	596	619	CAAGGATAGCTTCACTCTTAAGGG	15
t0016476	TC7486	557	580	ACGAGGAGAACCAGAATCTCGCAT	15
t0016485	TC25757	882	905	GCTCGGTTGGCTTGGAGGCGTGGA	15
t0016497	TC12760	498	517	AATGATTAGAGGCATCGGGG	15
t0016504	TC15079	549	569	CATTGTCAGGTGGGGAGTTTG	15
t0016521	EY686102	211	234	ACGGTCGAAAACCTTAGGAGGAGC	15
t0016531	TC17093	141	166	CCGAATTGTAGTCTGGAGAAGCGTCC	15
t0016541	TC4070	1343	1366	GCAAGTAGATGGCGAGAATTGATT	15
t0016550	TC12760	378	399	ATCGTTCGTCTGACTTGGGTAT	15
t0016559	TC8343	404	425	CCAACTGTGGGAGGCACCTTTA	15
t0016565	EY651209	389	412	TTACCCGACACGAACACGACATAA	15
t0016570	TC25106	739	762	AGCAAACTGTTGTTCCTGATGGTG	15
t0016580	TC17093	452	472	CGGATGCGGAACGGCGAGAGC	15
t0016596	TC2234	1148	1171	ACGGAAGGGCACCACCAGGAGTGG	15
t0016606	TC15744	419	442	CAAGATTTACAAGCAACGAATGAA	15
t0016628	TC4627	482	505	GGATGATCCACTCGGGTGCGGCTG	15
t0016632	TC17093	401	419	GCTTGAAATTGTCGGGAGG	15
t0016642	TC7486	473	496	GCGCAGGAACCTCTGGAGAAGAAG	15
t0016648	TC2234	856	874	AATGATTAACAGGGACAGT	15
t0016649	CX077351	680	703	AAGCAGAAAGGATGGTGTGGAGAT	15
t0016661	TC19648	246	269	CGGAAGAGCACCGCACGTCGCGCG	15
t0016664	TC17093	444	466	GCCCCGGTCGGATGCGGAACGGC	15
t0016665	TC15079	47	70	AGTCGACTCAGAACTGGTACGGAC	15
t0016669	TC12760	639	659	TGCGGGATGAACCGGAAGCCG	15
t0016682	TC12760	18	43	TTCGATAAGCCTGTGGAGACGTCGTC	15
t0016689	TC13413	726	749	GTAAAACCAGAGGAAGATGTGAGC	15
t0016694	TC12760	300	325	AAAGATGGTGAACTATGCCTGAGCGG	15
t0016701	TC19190	215	238	CCTTAATGAGACTGGTTGATTGGC	15
t0016702	TC3051	402	422	TTGGTCATTCAGTATCGGCTA	15
t0016705	EY750318	474	497	TTGGATGGGCATGTACTTCATAGA	15
t0016709	TC17093	422	445	AGCGGATGGGGGCCGGCGATGCGC	15
t0016714	TC2234	241	267	TCTGATGATTCATGATAACTCGACGGA	15
t0016715	TC15744	191	214	AAGACTTGATGATGCATTATGGGC	15
t0016727	TC1201	107	131	CGGATCCAGATACCCAAGTACGTCA	15
t0016735	TC15744	299	322	CGAGCATCGTGCATATTGGGCCAT	15
t0016743	TC18317	1761	1779	ATGTACTGTTGATGGTGAC	15
t0016748	TC1912	344	367	CAGGGTCGTGTCCACAGAGATCGG	15
t0016749	TC18317	1532	1555	ATCAGACGGCAAAACGGACATCAC	15
t0016757	EY686102	197	217	CTTTTGAACTCAGGACGGTCG	15
t0016766	CX675373	568	591	ATACCAAAGAGAACCTAGCAGATG	15
t0016769	TC15079	317	337	CAAGGGAACGGGCTTGGCAGA	15
t0016771	TC12760	705	726	GTTGGTCGATTAAGACAGCAGG	15
t0016773	CV717932	289	312	ATACAGCCACAAACTCTTGTACAA	15
t0016816	TC25788	51	72	AGAACATTGCGGTCTTCTGTGA	15
t0016824	EY668453	473	496	AGATTACTTGGCAGCTGTTGGAAG	15
t0016825	TC24881	778	801	AGATTTGGCTTTTCATCTTCTCAT	15
t0016832	TC15079	322	347	GAACGGGCTTGGCAGAATCAGCGGGG	15
t0016837	TC17966	141	164	AGCTCGTAACCAACTTTGACAGCA	15
t0016864	TC15079	45	71	ACAGTCGACTCAGAACTGGTACGGACA	15
t0016876	TC2234	868	885	GGACAGTCGGGGGCATTC	15
t0016883	EY747095	46	69	GAACTTGATCGAGAGTTTCGGAAC	15
t0016888	TC22737	365	388	CAATTAATGTAACATACACACTCA	15
t0016892	CV715915	287	310	GCGTAGATCAGCTAGCATGAGGCT	15
t0016894	EY686862	419	442	TTAGACAACTCGAATGAAGGGCAC	15
t0016912	TC12760	471	491	CGGAAACGAGTTCTATCGGGT	15
t0016915	TC10439	501	521	CTTAGCAACATTCGGCAAAGT	15
t0016928	TC12214	1066	1088	AGATTCTGTAACATACGCACCCA	15
t0016939	CX675373	567	589	CATACCAAAGAGAACCTAGCAGA	15
t0016945	TC2234	862	882	TAACAGGGACAGTCGGGGGCA	15
t0016948	TC2234	614	635	GCAGTTAAAAAGCTCGTAGTTG	15
t0016952	TC19648	384	403	AACAATGTAGGCAAGGGAAG	15
t0016957	TC12760	294	317	GACCCGAAAGATGGTGAACTATGC	15
t0016958	TC17093	481	500	CGATCGGCTCGGGGCGCGGA	15
t0016966	TC15079	1083	1105	AATCCGGGCTAGAGCGACGCGTG	15
t0016973	TC2234	208	227	AGATAAAAGGTCGACGCGGG	15
t0016978	TC17093	476	499	TCCGCCGATCGGCTCGGGGCGCGG	15
t0016986	EY684810	26	46	CACACGTAGTGGGTCCGTTGC	15
t0016989	TC18529	134	154	TCCGTGGCCAGCTTCTTAGAG	15
t0016994	TC11922	602	625	CTTTCTTGCATACCTGAGACGACT	15
t0017009	TC26021	130	148	GTCTGCCTGGGTGTCACGC	15
t0017022	TC17093	408	428	ATTGTCGGGAGGGAAGCGGAT	15
t0017039	TC14215	11	34	TCCTGAACCGGGACGCGGCGGCTG	15
t0017049	TC2234	353	376	TGACGGGTGACGGAGAATTAGGGT	15
t0017054	TC9550	59	82	ACCACAACCCAGACTAGAAGTCCC	15
t0017061	TC26021	377	397	GCGACCCCAGGTCAGGCGGGA	15
t0017066	TC17093	142	167	CGAATTGTAGTCTGGAGAAGCGTCCT	15
t0017068	CX077752	206	229	AGACTTGAAATGTAAAATGACGAT	15
t0017086	TC19648	469	493	GTCCCGAACCCGTCGGCTGTCGGCG	15
t0017097	TC7486	472	495	TGCGCAGGAACCTCTGGAGAAGAA	15
t0017098	TC12760	348	373	GTGGAGGCCCGCAGCGATACTGACGT	15
t0017100	TC8687	505	525	AGCCATCGACGCAAAGCTCCT	15
t0017118	TC15079	1117	1138	CGGACCCTGTCGCACCACGAGG	15
t0017120	TC21851	451	471	GGCGACGCGGGCGGTTCGCTG	15
t0017125	EY757147	307	328	AAGCCTTTTATGATGTAGCAGA	15
t0017149	CX075116	700	723	TCTAAAATTCTCAACTCAGGCTGC	15
t0017151	TC5664	864	887	CAATCGGATGGTGGGATGACGGGA	15
t0017153	TC19648	384	405	AACAATGTAGGCAAGGGAAGTC	15
t0017156	TC24827	933	953	AACGACAGCCGGTGACCTCAT	15
t0017159	TC17397	62	84	CGGGAATGGGTGCATGGGCAAGA	15
t0017186	EY686102	328	351	CGATGACGTGGCATTGACCGATGA	15
t0017194	TC12760	552	574	TAGGTAGGACGGCGCGGCTGCTT	15
t0017198	CX077561	93	116	TCCCGAGACGATGGGAAGAAGGCA	15
t0017205	TC18317	1704	1726	ACCGATGATGTGGCATTGACTGA	15
t0017210	TC2234	919	939	TATGAAAGACGAACAACTGCG	15
t0017214	TC19648	489	509	CGGCGGACTGCTCGAGCTGCC	15
t0017218	TC2234	1143	1162	AATTGACGGAAGGGCACCAC	15
t0017220	TC21851	468	488	GCTGCCTGCGACGTCGCGAGA	15
t0017221	TC4627	480	503	GTGGATGATCCACTCGGGTGCGGC	15
t0017228	TC12760	287	306	CTGTCGGGACCCGAAAGATG	15
t0017236	TC9614	265	284	TTCTGAAAGGTCGGACCTCA	15
t0017246	TC176	12	30	AAGGTTTTGTGGACAAGGC	15
t0017254	TC19648	446	464	GAGGGCTGGGCACGGGGGT	15
t0017258	TC17093	401	420	GCTTGAAATTGTCGGGAGGG	15
t0017269	CK933397	843	866	GGGGTATTTGGATGGGCATGTACT	15
t0017270	TC18529	88	109	AACGAACGAGACCTCAGCCTGC	15
t0017289	CX077561	79	102	CACAAGAAGAAGCCTCCCGAGACG	15
t0017298	EY740811	556	578	TGACGTGGCAGCATATCAGTGGA	15
t0017305	EY650269	656	679	CGGGAGTTGGAATTAGAGATGGAA	15
t0017306	TC19648	438	460	TTGGCTCTGAGGGCTGGGCACGG	15
t0017320	TC19648	380	399	ATGGAACAATGTAGGCAAGG	15
t0017340	TC15079	325	348	CGGGCTTGGCAGAATCAGCGGGGA	15
t0017344	TC2234	979	1000	AAGTTGGGGGCTCGAAGACGAT	15
t0017352	TC12760	306	326	GGTGAACTATGCCTGAGCGGG	15
t0017354	TC12760	379	403	TCGTTCGTCTGACTTGGGTATAGGG	15
t0017361	TC4663	795	818	CAATACAGGATTCAAGGAAGCACA	15
t0017372	TC17093	505	523	TGCGGATTGCGGCGGCGGC	15
t0017374	CX073664	415	437	TGTTTTGCATGCATGGTCGTAGG	15
t0017401	TC12760	283	306	ATGCCTGTCGGGACCCGAAAGATG	15
t0017422	TC11962	774	797	GGCGACTACAGTGAGCCGTCTGGA	15
t0017427	TC2234	61	85	GTATGAACTAATTCAGACTGTGAAA	15
t0017428	TC17966	151	173	CAACTTTGACAGCACATTAAGGC	15
t0017432	TC12760	300	319	AAAGATGGTGAACTATGCCT	15
t0017440	CX076142	155	177	AAGTTAACGGATTAGTGGACGGC	15
t0017457	TC19365	549	570	TCGTGAAGTAGTGGAAGATGGA	15
t0017460	TC5664	804	823	CAGACTGCAGCATCAGCCGT	15
t0017481	CV718714	17	40	GTGAGAGGGTTGTAAGGTACATGC	15
t0017504	EY742858	59	79	CGAGTGCAACGGCGTTTTCAG	15
t0017505	TC10439	386	409	TAGGCATTTGTATCCAACAAACAC	15
t0017526	EY697223	280	303	GAACCATGTGCAGAAGGCTGGGCA	15
t0017554	TC12214	1164	1186	CAGGAGCTGGCTAAGTTGGATCT	15
t0017566	TC2234	856	873	AATGATTAACAGGGACAG	15
t0017588	TC5664	795	818	TGTAAGCTACAGACTGCAGCATCA	14
t0017590	TC2234	1001	1021	CAGATACCGTCCTAGTCTCAA	14
t0017607	TC26021	127	146	CACGTCTGCCTGGGTGTCAC	14
t0017608	EY666059	230	249	AAATGTGTCGTGTACGGATT	14
t0017609	EY674266	100	120	GTTTTATTTTGATTGTCATGC	14
t0017613	CX069410	302	324	AGGAATGACGAGCAGATATCTGA	14
t0017618	TC26021	56	77	GTGAATTGCAGAATCCCGTGAA	14
t0017627	TC21824	1167	1187	TGCTTGGCCTGTAGTAGGTAT	14
t0017636	CX070495	600	623	CCAACTGTGGGAAGCACCTTTAAG	14
t0017637	TC2234	863	885	AACAGGGACAGTCGGGGGCATTC	14
t0017640	TC2234	1032	1056	TGCCGACCAGGGATCAGCGGATGTT	14
t0017642	TC19648	246	268	CGGAAGAGCACCGCACGTCGCGC	14
t0017648	TC2234	1162	1181	CCAGGAGTGGAGCCTGCGGC	14
t0017654	TC1201	104	126	ATACGGATCCAGATACCCAAGTA	14
t0017658	TC12760	307	327	GTGAACTATGCCTGAGCGGGG	14
t0017663	TC2234	641	658	TGGGTTGGGTCGGCCGGT	14
t0017671	TC12760	717	737	AGACAGCAGGACGGTGGTCAT	14
t0017672	TC7486	550	572	TCGTAGAACGAGGAGAACCAGAA	14
t0017680	EY686102	209	232	GGACGGTCGAAAACCTTAGGAGGA	14
t0017697	CX070191	510	532	GTGGACTACGGAAGACCGGGATT	14
t0017706	CX675374	629	652	ATAGAGGACACCAGAAATTACGTG	14
t0017707	TC2234	980	999	AGTTGGGGGCTCGAAGACGA	14
t0017715	TC9070	1360	1383	TTGGGCATGCTGGTTTCTATAGAC	14
t0017718	TC2234	615	638	CAGTTAAAAAGCTCGTAGTTGGAC	14
t0017719	TC19648	492	519	CGGACTGCTCGAGCTGCCACCGCGGCGA	14
t0017728	TC2234	1143	1160	AATTGACGGAAGGGCACC	14
t0017730	TC12760	636	659	CGATGCGGGATGAACCGGAAGCCG	14
t0017736	CX302949	511	534	TGGTGACGAGTGTCGATCCCACGA	14
t0017738	CK701817	300	323	GGGCGCGTGCTGTCAACTACGGAC	14
t0017745	TC19365	235	256	GTGGATTCAGATTTTGCAGGAG	14
t0017750	TC2234	1143	1164	AATTGACGGAAGGGCACCACCA	14
t0017760	TC1201	97	120	CATGTTGATACGGATCCAGATACC	14
t0017770	TC2234	1139	1164	AAGGAATTGACGGAAGGGCACCACCA	14
t0017771	TC3655	505	525	ATTAAAGGTTTGTGTGCGGAG	14
t0017773	CX675373	489	511	AGGACAAAGCACATAGGAGTTCA	14
t0017782	TC1201	1431	1453	TGGCAACAAGTGGAGGAGAGCTA	14
t0017789	EY686102	206	228	TCAGGACGGTCGAAAACCTTAGG	14
t0017790	TC12760	274	292	AGTGTGAGCATGCCTGTCG	14
t0017799	EY674848	265	285	TGAATTGGGAGCTAGGGTATC	14
t0017812	CX076422	606	629	TGTTGTAAGTAGATGGCGAGAATT	14
t0017824	TC1201	102	124	TGATACGGATCCAGATACCCAAG	14
t0017825	CX073030	708	731	TCGGCAATCCCCGCCTACGTCCAC	14
t0017834	TC2234	920	942	ATGAAAGACGAACAACTGCGAAA	14
t0017836	TC15079	318	336	AAGGGAACGGGCTTGGCAG	14
t0017840	TC9614	253	273	GCAGAAAATGGCTTCTGAAAG	14
t0017848	TC2234	1136	1155	TTAAAGGAATTGACGGAAGG	14
t0017851	TC18317	1763	1784	GTACTGTTGATGGTGACGTGGC	14
t0017852	TC12760	497	523	CAATGATTAGAGGCATCGGGGGCGCAA	14
t0017853	TC17093	496	516	GCGGACCGATGCGGATTGCGG	14
t0017854	EY698583	677	700	GTGGGTGATATTGAGATCGTTGGA	14
t0017884	TC15079	1087	1105	CGGGCTAGAGCGACGCGTG	14
t0017892	BQ623559	472	492	GACGACGATGATGACGAGCCA	14
t0017901	TC15079	1086	1104	CCGGGCTAGAGCGACGCGT	14
t0017903	TC12760	378	400	ATCGTTCGTCTGACTTGGGTATA	14
t0017915	CX070697	328	351	TACGAAATGTGAGTGGAGTAGGCA	14
t0017922	EY686102	211	233	ACGGTCGAAAACCTTAGGAGGAG	14
t0017923	TC12760	717	738	AGACAGCAGGACGGTGGTCATG	14
t0017935	TC25757	225	248	TGGGCAGCGCTTCAGAGGAGTACA	14
t0017943	TC12760	299	319	GAAAGATGGTGAACTATGCCT	14
t0017970	TC17093	229	256	GCGCCCGGACCCTGTCGCACCACGAGGC	14
t0017994	TC12760	380	403	CGTTCGTCTGACTTGGGTATAGGG	14
t0018004	TC18317	1936	1959	GTGGACTGTTGACTGATGACGTGG	14
t0018010	TC19648	549	573	CGGACTGGGAACGGTCCTTTCGGGG	14
t0018051	TC17966	140	163	AAGCTCGTAACCAACTTTGACAGC	14
t0018066	TC18529	27	45	TATGGGTGGTGGTGCATGG	14
t0018084	CX069410	303	326	GGAATGACGAGCAGATATCTGATG	14
t0018097	TC18934	1010	1033	GGACTTGAGGAGGTGATGTGGCAT	14
t0018110	EY740811	584	607	AATCTCGCGTACGGTACATGCATC	14
t0018115	EY757147	454	474	CTTTTGTAATGTAGCGGATGA	14
t0018123	EY757147	455	476	TTTTGTAATGTAGCGGATGACC	14
t0018131	TC25757	208	231	AGAGGGTTTGAAGAATTTGGGCAG	14
t0018133	TC21851	431	454	CGGTGAAGTGTTCGGATCGCGGCG	14
t0018147	CV713470	16	38	TCCAACCACATCCAACGGCTGAT	14
t0018154	EY672708	332	352	CAGAAAGCGTATGTTCCAGTT	14
t0018168	TC8483	402	424	CTCAACTGTGGGAGGCACCTTTA	14
t0018181	TC10089	315	335	AAAGAACACAACACGGGGTCT	14
t0018187	TC15079	28	47	CCTTCCCCGGGCGTCGAACA	14
t0018188	TC15079	392	412	TGACTTGAGAGGTGTAGTATA	14
t0018202	TC17093	451	468	TCGGATGCGGAACGGCGA	14
t0018208	TC2234	615	639	CAGTTAAAAAGCTCGTAGTTGGACC	14
t0018215	TC1201	894	917	CACAGGAGAGGCCATTTAAGGACT	14
t0018221	EY674848	416	436	TTGACCTTGTAAGACCCCGTG	14
t0018228	TC2234	860	883	ATTAACAGGGACAGTCGGGGGCAT	14
t0018238	TC17093	446	467	CCCGGTCGGATGCGGAACGGCG	14
t0018255	EY658455	57	80	GCGTAGATTAGCTGGCATAGAGAT	14
t0018258	TC2234	1162	1185	CCAGGAGTGGAGCCTGCGGCTTAA	14
t0018271	EY754467	178	201	GGTGGACGATTGATACACCCTCAA	14
t0018277	TC19365	684	706	GTAGGCAACATGATTATGGCGAA	14
t0018315	TC19364	506	529	TCCGGAACCGGGAAGGCTAAACCC	14
t0018325	TC4147	328	348	TTCATGTAGATGGGTTAATTG	14
t0018330	TC5664	804	822	CAGACTGCAGCATCAGCCG	14
t0018335	TC11962	914	937	AGCATGTAGAAGATGAGCTTGAGA	14
t0018338	TC2234	1161	1182	ACCAGGAGTGGAGCCTGCGGCT	14
t0018343	TC25136	363	386	AGGAGTGGTGGTGACGGATCGTGA	14
t0018346	TC5664	870	891	GATGGTGGGATGACGGGAGATG	14
t0018353	TC15079	390	407	AATGACTTGAGAGGTGTA	14
t0018364	TC14215	3	27	GTTAAAATTCCTGAACCGGGACGCG	14
t0018370	TC8648	735	758	TCCAGCCAGAACACACTGACACTA	14
t0018372	TC11922	620	643	ACGACTAACTCTTCTCCAGTTGAT	14
t0018376	TC12760	554	571	GGTAGGACGGCGCGGCTG	14
t0018396	TC18839	910	933	TTAACTAGTCGATAACCAAGGTAC	14
t0018438	TC18317	1950	1971	GATGACGTGGCGCAATCCTGAG	14
t0018445	TC12760	304	327	ATGGTGAACTATGCCTGAGCGGGG	14
t0018449	TC17966	137	159	TGTAAGCTCGTAACCAACTTTGA	14
t0018452	TC24774	487	510	CAGCTAACGGTTTGGTGGTCGGCA	14
t0018460	DR404204	170	190	CGCTATCCATCCTGAGTTTCA	14
t0018504	TC17093	503	524	GATGCGGATTGCGGCGGCGGCC	14
t0018508	CX077561	104	127	TGGGAAGAAGGCAGCTCCAGTGCT	14
t0018522	CV718382	48	71	CATCGAGATTGAAGAGGAGAAGGC	14
t0018529	TC13413	371	394	AAGAAAACGACGAGCTCGAAGAAT	14
t0018531	TC18317	1948	1968	CTGATGACGTGGCGCAATCCT	14
t0018559	EY739618	364	387	TCTGTCGTCCAAGTGGGAGATTGT	14
t0018561	TC19648	474	495	GAACCCGTCGGCTGTCGGCGGA	14
t0018562	EY724812	222	243	AGGGATGTCTCTACTCCACTCG	14
t0018579	TC2234	114	137	GTTTGTTTGATGGTATTTGCTACT	14
t0018597	TC12760	498	523	AATGATTAGAGGCATCGGGGGCGCAA	14
t0018598	TC4147	141	161	TGAGGGAATTTTAGATGGTTT	14
t0018610	EY669468	525	548	GTTTGAGATTGAGGTTGGGCAGCT	14
t0018622	TC18529	143	163	AGCTTCTTAGAGGGACTATGG	14
t0018667	TC15079	558	580	GTGGGGAGTTTGGCTGGGGCGGC	14
t0018671	TC2234	1140	1163	AGGAATTGACGGAAGGGCACCACC	14
t0018680	TC15079	323	345	AACGGGCTTGGCAGAATCAGCGG	14
t0018682	TC15744	1029	1052	TGTTTACGACATCCAGTTGGAGCT	14
t0018687	TC3655	485	505	CTGTGACCTTTACTTCTTTGA	14
t0018688	TC2234	1164	1182	AGGAGTGGAGCCTGCGGCT	14
t0018695	TC17093	442	462	GCGCCCCGGTCGGATGCGGAA	14
t0018698	TC25726	24	47	GAGGATTTGTGCATTTTAAGGGGA	14
t0018703	TC3880	753	773	GAATCTCAGTGGATCGTGGCA	14
t0018717	TC19648	185	202	TTTTCTGTTTAACGGCCT	14
t0018722	TC13413	735	757	GAGGAAGATGTGAGCCACAGTCG	14
t0018724	TC19648	224	246	GCCGGAGGTAGGGTCCAGCGGCC	14
t0018725	TC15079	316	336	CCAAGGGAACGGGCTTGGCAG	14
t0018735	TC2234	870	887	ACAGTCGGGGGCATTCGT	14
t0018743	TC12760	154	175	AGGAGTCTGACATGTGTGCGAG	14
t0018748	TC12760	17	42	CTTCGATAAGCCTGTGGAGACGTCGT	14
t0018761	TC19648	244	264	GCCGGAAGAGCACCGCACGTC	14
t0018762	TC10439	973	994	CAGGACGAACTACGTACTGTCC	14
t0018773	EY686102	213	236	GGTCGAAAACCTTAGGAGGAGCAT	14
t0018785	TC5433	668	691	TCCTGGCACGCTTGGCTTCTGGTC	14
t0018826	EY677473	389	408	CCCTTCTGCCGGCGATGCGC	14
t0018832	EY706304	30	50	AGTGTTAGAGGGTTGGTGCTA	14
t0018834	CV713757	538	561	AAATACTGAGGTAGAAGAAGGCAA	14
t0018847	TC5280	101	121	AGGCACAGGTTCTCCCAACAA	14
t0018869	TC12760	718	738	GACAGCAGGACGGTGGTCATG	14
t0018884	TC11311	33	55	AGCATTCCGGATTGGGTTGATGG	14
t0018893	TC2234	253	276	TGATAACTCGACGGATCGCAAGGC	14
t0018894	EY704378	594	614	TGTAGCGGATGGATTTTGCAA	14
t0018902	TC6519	2511	2533	CCCCTAGAACCTGGCAAACTAAC	14
t0018905	TC4405	224	247	GAAGGCGAGCAGACTCCAAAGCAT	14
t0018913	TC9070	2179	2202	TGCCATGAACAAGCTTGTGGAGGC	14
t0018931	TC18529	57	77	TGGTGGAGCGATTTGTCTGGT	14
t0018932	EY650269	657	680	GGGAGTTGGAATTAGAGATGGAAG	14
t0018936	TC11634	778	801	AGGCATTTGATTGGATGGTAGAAA	14
t0018941	TC4147	114	137	TAAGGGGATAATTGATTGTTGGAT	14
t0018947	TC1960	273	293	AGAAGTGTGGTACTTTTTCTG	14
t0018949	TC4307	360	383	AGGAACTGCTGCTGACACAGAGGC	14
t0018952	TC15079	601	618	CAGGTGTCCTAAGATGAG	14
t0018966	CV713757	230	252	TGGATTGGGGCTTGAGGATGGTT	14
t0018969	TC17093	473	493	CGGTCCGCCGATCGGCTCGGG	14
t0018970	CX073225	265	288	GACTTCGTGCCTTGATTCTCGGAT	14
t0018984	TC17093	141	165	CCGAATTGTAGTCTGGAGAAGCGTC	14
t0018991	TC2234	1130	1150	TGAAACTTAAAGGAATTGACG	14
t0018993	TC4147	276	296	ATGGCATTATGAATAGCATGT	14
t0019002	TC15079	246	266	AATTAGTGACGCGCATGAATG	14
t0019007	CX075241	805	825	TTTCTGCAACATGATTTCTGA	14
t0019011	TC14215	20	38	GGGACGCGGCGGCTGACGG	14
t0019013	EY736971	510	532	AAGCCTGTGGAGACGTCGTCGCC	14
t0019016	TC12760	724	746	AGGACGGTGGTCATGGAAGTCGA	14
t0019024	CX069431	714	737	GGTTGTTTGGCAATGTTGAAGATG	14
t0019031	TC2234	833	856	CTGTTGGCCTTCGGGATCGGAGTA	14
t0019033	CV713470	11	34	CCACATCCAACCACATCCAACGGC	14
t0019037	CX072524	89	108	GGTACAGACTGCAGCATCAG	14
t0019044	TC10011	742	765	AGAACAGGAGGAGCAGGACGAGCA	14
t0019045	TC4405	204	227	CAGGATCTGCTCGACCACGAGAAG	14
t0019051	CK933674	804	824	TCTGACCCTTTTGATGAGTTT	14
t0019054	TC21851	511	536	AGAGGAAGGAGAAGTCGTAACAAGGT	14
t0019055	TC3655	524	544	AGAGTAGAATCGTGGAGGCTG	14
t0019059	TC19648	381	398	TGGAACAATGTAGGCAAG	14
t0019062	EY757147	200	220	TCGACCAGACGAGCTTGGGCA	14
t0019068	TC9070	560	583	AGACTGCATGCATTACATTCACCT	14
t0019073	TC21851	433	456	GTGAAGTGTTCGGATCGCGGCGAC	14
t0019090	EY713221	707	730	TGAGTACCGGCAGAATTATCACCA	14
t0019096	EY741744	149	167	TCTCGGACCAGGCTTCATT	14
t0019108	CK932977	623	643	GTAGAATCATGGAGGCTGCCG	14
t0019135	TC17742	141	161	CCATAAGGACGATCGGACGCT	14
t0019140	TC19648	259	279	CACGTCGCGCGGTGTCCGGTG	14
t0019148	TC19648	95	121	TCGGGTTAAAATTCCTGAACCGGGACG	14
t0019156	CV712306	394	417	CCGCGAACATGCAGATAACGGCCC	14
t0019157	TC15079	729	749	TTCGGAATTTGAAGCTAGAGG	14
t0019164	CX069410	472	495	GGCGAGGAGACCCGGTCGACGGCA	14
t0019176	TC18839	500	523	GAGAAGAACGAACCATACACCAAG	14
t0019186	TC4147	203	223	CAGTTTTCTTCATGCATGTTT	14
t0019202	TC4405	198	221	GCATGCCAGGATCTGCTCGACCAC	14
t0019206	TC4405	64	87	CGAGACAGAAGCCAAGCATGCCAG	14
t0019210	TC1201	1149	1171	AGGATAGAGCTCGTTCATGGCTT	14
t0019216	EY674266	120	140	CTTGGGTTAGGGTGTCTACAG	14
t0019223	CX077352	709	731	TAGGCTCCTAGATCACGATCCGC	14
t0019235	TC2234	989	1009	CTCGAAGACGATCAGATACCG	14
t0019236	EY698583	678	701	TGGGTGATATTGAGATCGTTGGAG	14
t0019280	TC2234	1164	1181	AGGAGTGGAGCCTGCGGC	14
t0019284	TC14215	19	38	CGGGACGCGGCGGCTGACGG	14
t0019292	TC1201	13	33	TATTGATTAGAGCGTGGTTCA	14
t0019295	TC18934	1011	1033	GACTTGAGGAGGTGATGTGGCAT	14
t0019296	TC2234	1142	1161	GAATTGACGGAAGGGCACCA	14
t0019301	TC15079	477	497	GAATCGGAGGCGGGGCACTGC	14
t0019313	TC15079	768	788	AGGGATAACTGGCTTGTGGCA	14
t0019315	TC19648	360	381	AGGTGAACAGCCTCTGGTCGAT	14
t0019329	TC14215	9	28	ATTCCTGAACCGGGACGCGG	14
t0019338	EY704378	312	331	TTTCTTTCCAGTGACTGGCT	14
t0019348	TC12760	455	475	CAGGATAGCTGGAGCCCGGAA	14
t0019353	TC9070	2022	2044	AAACTTCCAGAGCATTGGACCAA	14
t0019356	CX070191	498	521	AGAATAATGGGCGTGGACTACGGA	14
t0019363	TC11922	789	811	TGCTTCGACCAAGATCTATGGCT	14
t0019367	TC19648	441	461	GCTCTGAGGGCTGGGCACGGG	14
t0019373	TC12760	286	307	CCTGTCGGGACCCGAAAGATGG	14
t0019383	TC15079	319	342	AGGGAACGGGCTTGGCAGAATCAG	14
t0019387	TC7469	520	543	GAGTGATCGACTCCGTTGTTGGGA	14
t0019392	TC10089	323	343	CAACACGGGGTCTTACAAGGT	14
t0019395	CV715639	319	342	TACTGTTGACTGATGACGTGGCAC	13
t0019405	TC14215	18	39	CCGGGACGCGGCGGCTGACGGC	13
t0019419	TC2234	208	226	AGATAAAAGGTCGACGCGG	13
t0019426	TC2234	1162	1186	CCAGGAGTGGAGCCTGCGGCTTAAT	13
t0019428	TC2234	638	659	CCTTGGGTTGGGTCGGCCGGTC	13
t0019431	TC15079	536	553	TCCGGGCGGAAGACATTG	13
t0019439	TC19648	446	465	GAGGGCTGGGCACGGGGGTC	13
t0019444	TC9550	28	51	CCCCAACTGTGGGAGGCACCTTTA	13
t0019468	TC15079	600	618	GCAGGTGTCCTAAGATGAG	13
t0019487	TC13413	359	382	AGGAAATTATGCAAGAAAACGACG	13
t0019490	TC15079	397	417	TGAGAGGTGTAGTATAAGTGG	13
t0019494	TC1201	1439	1462	AGTGGAGGAGAGCTAATGTCAAAA	13
t0019497	EY649793	130	153	GGAAATGGGTAGGGGATGGGGATT	13
t0019510	CK934032	272	292	AGAGACGGAGGTAGATTGCCA	13
t0019512	EY712699	75	95	GAGGAAGACTTTGCATTTCAG	13
t0019516	CX675634	407	430	CCAAGACGAAGTGCATATGGGCAT	13
t0019534	TC19365	241	264	TCAGATTTTGCAGGAGACCTTGAT	13
t0019538	TC12072	386	406	TGTTACGAATCCCGCAGCATA	13
t0019549	TC5664	869	887	GGATGGTGGGATGACGGGA	13
t0019551	EY690188	168	191	TTCAAGATGAACCGCAGACGCCGC	13
t0019554	TC21923	164	187	CCGTGGACGTAGGCTAAAAGCCGA	13
t0019567	TC15079	937	956	ACCCTACTGATGACTGCGTC	13
t0019570	EY747095	59	82	AGTTTCGGAACTGCGAGTCGTGAG	13
t0019573	CX070899	686	708	TGGTTGGTGTGAGTGGTTCGGCA	13
t0019577	CX071155	391	414	CATGACAGCAGGGAACGCCACTAA	13
t0019587	TC12872	348	370	TTACGATGAGAATGAATGAAGGC	13
t0019627	EY686561	533	556	CCGGAAGGTTCTAGGCAACTCTAG	13
t0019633	TC15079	1086	1109	CCGGGCTAGAGCGACGCGTGCGCC	13
t0019639	EY681556	305	328	GCTGTGACTTTGGGTAGACTGGAA	13
t0019643	EY666059	230	251	AAATGTGTCGTGTACGGATTTC	13
t0019644	TC2234	862	885	TAACAGGGACAGTCGGGGGCATTC	13
t0019648	TC17093	408	430	ATTGTCGGGAGGGAAGCGGATGG	13
t0019658	TC17093	421	446	AAGCGGATGGGGGCCGGCGATGCGCC	13
t0019663	TC1201	1513	1535	ACAACGGAGTCGATCACTCAGGA	13
t0019669	TC15079	608	631	CCTAAGATGAGCTCAACGAGAACA	13
t0019692	EY741744	149	166	TCTCGGACCAGGCTTCAT	13
t0019699	TC10089	225	242	TGAGTTGGGCGGAAACGG	13
t0019705	TC17093	497	515	CGGACCGATGCGGATTGCG	13
t0019707	CX069410	629	652	AAGATCTCGCAGAACCACGACAGC	13
t0019711	TC15079	323	347	AACGGGCTTGGCAGAATCAGCGGGG	13
t0019723	TC19648	446	463	GAGGGCTGGGCACGGGGG	13
t0019732	CX077561	95	116	CCGAGACGATGGGAAGAAGGCA	13
t0019737	TC18529	55	78	GTTGGTGGAGCGATTTGTCTGGTT	13
t0019743	TC12760	630	649	AACTGGCGATGCGGGATGAA	13
t0019748	EY674266	98	119	AAGTTTTATTTTGATTGTCATG	13
t0019754	TC15079	349	366	AAGAAGACCCTGTTGAGC	13
t0019755	EY684810	94	114	AAGAGGAATGTTGGTTGTTGT	13
t0019774	CX070191	513	536	GACTACGGAAGACCGGGATTCAGA	13
t0019789	TC21851	417	437	CCGATTGAATGGTCCGGTGAA	13
t0019825	TC15079	536	561	TCCGGGCGGAAGACATTGTCAGGTGG	13
t0019837	TC3329	294	311	TGAAGGGCCTTTCTAGAG	13
t0019840	TC26021	377	396	GCGACCCCAGGTCAGGCGGG	13
t0019842	TC5664	811	834	CAGCATCAGCCGTTGGATGTGGTT	13
t0019845	CX073664	415	439	TGTTTTGCATGCATGGTCGTAGGTC	13
t0019873	BQ623559	502	525	CTCGGAGATGAAAATGAAGATGAC	13
t0019883	TC10572	720	743	GTGGCACGGTACCACAGTTGCACC	13
t0019888	TC1201	96	118	GCATGTTGATACGGATCCAGATA	13
t0019894	TC25136	334	356	AGCGTGGTGGTGACGGATCGTGA	13
t0019906	CX069409	102	125	GTATCTGAGGTCGGGGAGGCGGAA	13
t0019908	TC5664	774	797	ACTTGACTAGCTTACAGAATCTGT	13
t0019914	TC12760	350	373	GGAGGCCCGCAGCGATACTGACGT	13
t0019929	TC2234	242	265	CTGATGATTCATGATAACTCGACG	13
t0019947	TC15079	537	558	CCGGGCGGAAGACATTGTCAGG	13
t0019948	TC15079	322	346	GAACGGGCTTGGCAGAATCAGCGGG	13
t0019949	TC2234	915	940	GATTTATGAAAGACGAACAACTGCGA	13
t0019954	TC26021	57	77	TGAATTGCAGAATCCCGTGAA	13
t0019959	CX069410	305	328	AATGACGAGCAGATATCTGATGGC	13
t0019963	CX675373	485	508	TTCCAGGACAAAGCACATAGGAGT	13
t0019965	TC21988	590	613	GCGTTTGGGATTGAGGTTGGGCAG	13
[truncated: 11,813 more rows]

## Sheet: WT antisense 
Supplementary Table 1. The information of WT-derived sRNAs mapping on protein-coding EST genes from sweet orange (Citrus sinensis)
sRNA ID	mapped EST ID	start	end	sequence (5'-3')	count
t0040015	TC1201	1575	1597	TTTGATTCCCGAAGTTGACTCGC	8
t0040017	CV712569	633	656	GGTGTCTGATAACAGGGAAGATAA	8
t0040020	TC1201	154	177	TGGAATTGCAATGGCGAGAATAAA	8
t0040052	CX073030	724	747	TGGATCGCTTGGAGGCGTGGACGT	8
t0040065	TC12181	43	65	ACGGCACGATTAAAGATGGGCCA	8
t0040067	CB322089	356	376	TCCTTCGATGTCGGCTCTTCC	8
t0040091	CX073682	429	446	CACCGGATCCCATCAGAA	8
t0040102	CF508708	5	27	ATCTGGTCGGTCCAAGGGCGAGC	8
t0040104	CB304882	76	99	GACAGCAGGACGGTGGTCATGGAA	8
t0040116	TC10830	664	686	ACATCATGGGTACGAGAAATGGC	8
t0040123	CX077883	387	410	GAGGATTGAGATGGCGGTGGATAT	8
t0040142	TC15079	1068	1089	CCGGATTCTGACTTAGAGGCGT	8
t0040166	CV712306	307	327	GGGTAGGCGGCTGGGGACCAC	8
t0040169	CX073030	713	736	GAGGCGTGGACGTAGGCGGGGATT	8
t0040180	EY668430	26	49	CAAAGAGGGACAGACTGCATCAGA	8
t0040189	TC21851	422	442	AACACTTCACCGGACCATTCA	8
t0040207	TC7486	448	471	CACAGACAGGTCAGAGTACGCCGG	8
t0040216	TC19648	356	377	ACCAGAGGCTGTTCACCTTGGA	8
t0040232	TC13413	590	613	GCATGCTCTTTCTGGAATAATGGC	8
t0040246	TC1912	583	606	GAGAGATTGGCTATTAGAGGGTCT	8
t0040345	EY699278	534	557	CCAGACTCGGTATCAACAACGTCC	8
t0040422	TC7469	234	257	CTCAAGGATTCCAACAGAATGGAC	8
t0040455	TC19648	53	74	CGTGGCGCTGTCGGACGGGCTT	8
t0040477	TC2234	268	288	GCCGGCACGGTGGCCTTGCGA	8
t0040482	TC18317	1934	1956	CGTCATCAGTCAACAGTCCACGG	8
t0040498	TC24881	284	307	GGGGAGACTAAGAGATATATGTTA	8
t0040518	TC24181	905	928	TGTGTTTGGCTAATGTTGATAGAA	8
t0040559	TC11641	122	144	TATTGTAGTATAGATCAATGGTG	8
t0040586	TC19648	331	348	TGCGGTTATGAGTACGAC	8
t0040596	CX071155	711	734	TGAAGGAGGATTGAGATGACGGTG	8
t0040616	TC4478	689	712	CCCTTTTACCTTCGTTGGCTACCT	8
t0040649	EY677473	393	414	CCAGGAGCGCATCGCCGGCAGA	8
t0040665	TC9070	1045	1068	TGCATCGTTGAAATGTAGCAGGTG	8
t0040676	CX069410	311	333	ACTCTGCCATCAGATATCTGCTC	8
t0040677	TC2234	612	632	CTACGAGCTTTTTAACTGCAA	8
t0040695	EY672708	334	354	TGAACTGGAACATACGCTTTC	8
t0040705	CX077938	329	352	ATCCCAGTGGATATGTGCAAGGAG	8
t0040734	EY704378	101	122	AACTATCTGGATAAAAGGCTAC	8
t0040778	TC18839	933	952	AGGGAAATAACCAACGGTCG	8
t0040809	EY751918	795	812	GGGGATTGGGGTGGGGGC	8
t0040816	TC17330	327	347	AAACAATGCGGCGGCCTCCAT	8
t0040838	EY717355	441	463	GGGACACTTAGAGAAGAAAGCGT	8
t0040841	CX070697	402	425	TGGGACCACCATCATACATTGACA	8
t0040859	TC11922	631	654	TCGTCTGACTCATCAACTGGAGAA	8
t0040863	TC868	698	721	TGGTCGTAGAACGAGGAGAACCGG	8
t0040868	TC15744	111	134	TCGATTGGAGATCTCAACTTGGCC	8
t0040898	EY716909	618	638	CGGACCGGCCGACCCAACCCC	8
t0040902	TC4627	299	322	GAAATACTTTAAGAACGGCTCTCC	8
t0040904	TC19365	461	484	GCAAGGCACTCTGACTGTCACAAA	8
t0040963	TC10830	663	685	CATCATGGGTACGAGAAATGGCA	8
t0041009	CV713366	610	633	CGCTTTTCGGCGACAAGATTGGCA	8
t0041012	TC4147	463	483	CAATTCTAGTGGAATTACGGG	8
t0041021	TC9550	57	77	TTCTAGTCTGGGTTGTGGTAC	8
t0041028	EY720094	134	154	ACAGTCGAGAAGCTCTTTGAA	8
t0041043	CV719212	507	530	TCTGACTTGAGCGTCGGAGGGTTT	8
t0041048	TC4029	279	302	TGTTGATAAGGCGTGGGCGCGTGC	8
t0041064	TC18995	454	474	GAATTACGGGAAGATAGACAG	8
t0041113	EY706304	54	74	CTCAGATATGGCCTCAATCAG	8
t0041142	TC19648	55	74	CGTGGCGCTGTCGGACGGGC	8
t0041157	TC868	701	724	TCCTGGTCGTAGAACGAGGAGAAC	8
t0041174	CB304882	86	108	GTCGATTAAGACAGCAGGACGGT	8
t0041179	CN187016	12	32	GAGGTCCCTACTGCGGGTCGG	8
t0041208	CB291753	23	43	GGAGGACCAACCAGCTGCTGC	8
t0041209	TC10830	486	508	AGGAATACTAGAAGAATTAAGGG	8
t0041232	TC18317	1381	1404	AAATGTAAAATGACGGTTTTCTCC	8
t0041238	EY658065	442	462	TTGACAACCCTTTGACCGTGA	8
t0041247	EY757147	314	334	TGATCATCTGCTACATCATAA	8
t0041263	EY704378	246	266	CATGGATAAGGTCATGCATCT	8
t0041284	TC26021	141	159	GGGGCAACGATGCGTGACA	8
t0041298	CB322138	22	44	TTTACCCTACTGATGACTGCGTC	8
t0041317	CB304882	91	114	GTGTTGGTCGATTAAGACAGCAGG	8
t0041337	EY689228	47	70	CTAGTCTGAGTTGTGGTACGGGCT	8
t0041342	CV714632	455	478	CAACAAAGTGTTGGCTCCACTGGC	8
t0041345	TC10719	22	42	GCATGGGCTGCAACAGGTCGG	8
t0041363	TC23999	108	131	TCAGCCATGGCGGCAGTAGAAACA	8
t0041400	TC20455	159	179	TCTGCCATGAATCTGTTGAGA	8
t0041427	CX071606	153	176	AGTGTTGGCTCCACTGGCAATAGA	8
t0041443	TC15079	5	23	CGAAAGGACCGTTCCCAGT	8
t0041456	TC1201	1147	1170	AGCCATGAACGAGCTCTATCCTTT	8
t0041475	TC1201	383	406	TACCTCCCCGGCAACGGCGCCAAA	8
t0041485	TC19365	664	687	CTACGTTTCTGCTAGGCCACAAGA	8
t0041494	TC10439	144	167	CAATTGGGCTAGCGAATTGGGCGG	8
t0041499	CX077490	400	423	CAATGGAGATTGTGCAGTTGTTGC	8
t0041541	TC1667	1114	1134	GTAAGGTACAGACTGCAGCAT	8
t0041582	TC3655	461	481	TTGGAGTAAAACAAGACCTGA	8
t0041586	TC1912	353	376	AAATAATTACCGATCTCTGTGGAC	8
t0041589	TC11922	25	48	TTGAAGATGGCTGAATATGGAGTG	8
t0041624	EY677473	392	413	CAGGAGCGCATCGCCGGCAGAA	8
t0041628	TC18529	55	74	AGACAAATCGCTCCACCAAC	8
t0041629	TC19648	343	364	CACCTTGGAGACCTGATGCGGT	8
t0041633	CX073647	157	180	CCTATGGTCACTGGATGAAGGCAC	8
t0041659	CX073225	165	188	GAAGACCGGGATTCAGAGGAAGCC	8
t0041664	TC22435	557	580	TGTACCACCAGTATGTAGAGGATA	8
t0041677	TC2234	567	587	CTGGAATTACCGCGGCTGCTG	8
t0041678	TC19365	180	203	TAACATAATGCAACATCTGAGGTT	8
t0041680	CV712295	23	46	AGAGATTGGGTGTATTGGGGTTCT	8
t0041693	TC4070	1380	1402	TAAACTTAACTGACGGTAGGGGA	8
t0041701	EY674848	507	527	GGAAACGGGGAAGAACGGAGA	8
t0041738	TC23944	187	210	CAATCTTGTTGCACTCGGCGTTCA	8
t0041742	TC21923	200	223	AACAAGCACAATAGAGGACACCAG	8
t0041744	CB304538	91	114	AGTGGAATGGAGAGGAAGGGAGAA	8
t0041753	CV718381	339	362	AGGCAAACGGCAAGTGGAGGATGT	8
t0041759	CX069393	170	193	CAAGCATGCCAGGATCTGCTCGAC	8
t0041781	TC2267	348	369	TGAGTGAGAGAGACAGAGCTGG	8
t0041791	CX073225	177	200	GTGTGGACTACGGAAGACCGGGAT	8
t0041795	EY672708	234	252	ACATGATTGTCAGAATCAA	8
t0041812	TC24755	171	190	CCGAGTAGTTGAAACGGCTG	8
t0041842	TC10719	265	285	CCAGAAGCACGATACTCTTTT	8
t0041851	TC2234	727	747	ACAGCGCCGGTGGCACGACCC	8
t0041856	EY726632	218	241	CGAGCGGGGACTTCTAGTCTGGGT	8
t0041877	TC9060	211	234	GTCATGCATTATTGATTGTTAGGA	8
t0041885	TC13413	268	291	CGATTAACCAACGGATGTCAGCAG	8
t0041887	TC2234	282	302	TTGAATGATGCGTCGCCGGCA	8
t0041895	TC24694	681	698	GAGAGGGTTGTAAGGTAC	8
t0041904	TC10439	515	536	TGCGGCACTTAGACAACTTTGC	8
t0041963	TC18317	2314	2337	ACCTTATACTAGAGAGCCGGTGTA	8
t0041988	TC25757	919	941	GCGGATTTTTACGTGGTTCGGCA	8
t0042001	TC15079	606	627	CTCGTTGAGCTCATCTTAGGAC	8
t0042005	CX077352	747	770	GTGGTGGTGACGGATCGTGATCTA	8
t0042009	TC10439	224	247	AGAGTTGCCTAGAATGTTCCGGAA	8
t0042018	TC2234	234	254	CATGAATCATCAGAGCAACGG	8
t0042030	DY305713	290	313	CGGACATGAAGCGGTCGTGCCGGC	8
t0042032	TC4405	41	64	GCCATAAGACAGGCTTTGAGACTT	8
t0042041	TC19648	403	423	TTACGGATCCATTTTGCCGAC	8
t0042043	EY727181	328	351	ACTATTTACTCCCAATCCAAGACA	8
t0042046	CV718823	154	174	CTTACTTAACAACATTCGGCA	8
t0042061	TC9070	612	634	TTAGGATTTAACCGACGTTGCAT	8
t0042067	TC1201	795	812	TGACCTACGACCATGCAT	8
t0042139	CX069431	7	29	CAGGATGGCGTGTATGCATTGAT	8
t0042145	TC4405	74	97	CGAGCAGATCCTGGCATGCTTGGC	8
t0042150	CX053511	349	372	CCATGAACAAGCTTGTGGAGGCCA	8
t0042155	TC21851	401	423	CAATCGGTAGGAGCGACGGGCGG	8
t0042216	CV718823	174	195	TCTTGTTCGAGAATCTCTAGGC	8
t0042230	TC19648	46	68	GCTGTCGGACGGGCTTCCCCCGT	8
t0042231	CX075241	730	753	CAACTTATGAACGTGGTGTAGCAG	8
t0042232	CB304882	77	99	GACAGCAGGACGGTGGTCATGGA	8
t0042235	TC10895	995	1018	TCTCTTAAGGAGTGAGAGTGCCGA	8
t0042250	TC8916	1579	1598	AACAGACCGGTAGACTTGAA	8
t0042286	TC21923	194	216	ACAATAGAGGACACCAGAAATTA	8
t0042295	EY686102	366	386	CTCAGGATTGCACCACGTCAT	8
t0042302	CK939007	601	624	CCCACCACTCCGACCAAGGCCGAA	8
t0042311	TC4405	51	74	CTTCTGTCTCGCCATAAGACAGGC	8
t0042369	TC2234	216	236	CGGGCAGAGCCCGCGTCGACC	8
t0042372	TC16115	938	960	CTGGAAGAGTCAACACTAGACGA	8
t0042395	EY684947	208	231	CAACCAATGAATTAATGTCACGTC	8
t0042398	TC19648	267	287	CGGGGGCGCACCGGACACCGC	8
t0042413	TC8916	1201	1225	CGGAAAAATAGCTCGACGCCAGGAT	8
t0042428	CK937748	278	301	AAATACTCCGTCGACGGCGAGACA	8
t0042434	TC9070	105	127	TCTGCACTGTGAGGTTGTTTGGC	8
t0042486	CX069925	306	329	CAACATTCGGCAAAGTTGTCTAAG	8
t0042507	CB322089	444	467	TTCGGAATTTGAAGCTAGAGGTGT	8
t0042515	TC24827	299	322	TCTGGCAACAGTAGGCCTACTGAC	8
t0042526	CV718381	255	278	TCGATCAGCTAGTAGATTCAACGG	8
t0042529	TC5280	111	134	AGGGAAGTCGCCTTTGTTGGGAGA	8
t0042575	TC1201	385	402	TCCCCGGCAACGGCGCCA	8
t0042576	CK939007	715	737	TCGTATTGCACGAGGGAGAGGAA	8
t0042582	TC2234	570	590	GAGCTGGAATTACCGCGGCTG	8
t0042587	CV718823	153	174	CTTACTTAACAACATTCGGCAA	8
t0042604	TC24827	1110	1130	GATTCGGTATTGAGAGTGCAT	8
t0042613	CX077561	484	507	TCGAACAGTATTGCCACGGGGTAT	8
t0042615	TC21851	396	417	GTAGGAGCGACGGGCGGTGTGT	8
t0042658	TC18317	1950	1970	TCAGGATTGCGCCACGTCATC	8
t0042665	CB322138	16	41	ACCCTACTGATGACTGCGTCGTAATA	8
t0042671	TC18529	347	368	ATGACTCGCGCTTACTAGGAAT	8
t0042726	TC15079	1140	1163	CAAACAACCCGACTCGCAGACAGC	8
t0042769	CX675373	707	728	TGGAGATTAGATTGAGAAGCAA	8
t0042775	TC21851	394	416	TAGGAGCGACGGGCGGTGTGTAC	8
t0042800	TC10555	1635	1658	GGGAAAAGACTGCATTCACTTTAC	8
t0042806	TC18529	101	121	CATAGCTAGTTAGCAGGCTGA	8
t0042847	TC25726	1423	1445	TCAGTTCTGTTAGATATCGGCGA	8
t0042869	TC12511	438	461	GAAGATCGAGGCCGAGTTGACGGA	8
t0042883	TC18317	2402	2425	CAATTAAATCATGAGGGGGGAATC	8
t0042898	TC18529	37	59	CCAACTAAGAACGGCCATGCACC	8
t0042947	TC2234	649	670	ACCGCGAGGCGGACCGGCCGAC	8
t0042968	TC1201	114	133	AATGACGTACTTGGGTATCT	8
t0042982	TC11962	101	123	AGGACAGCTGGCACACAATTGTT	8
t0042992	CX077752	8	31	GAGGAGCATAAAAGGAAAAATGGC	8
t0043023	DY305713	409	432	CTGAAAACCAGGCTCGGAGCAAAA	8
t0043040	CX075951	331	351	CCGTGGATGTAGGCATATTAA	8
t0043083	CX069431	686	709	AATGCAGATGATGGAATTGTTGAT	8
t0043088	EY732924	1	24	TACCCGACACGAACACGACATAAA	8
t0043121	EY672708	243	264	ATATTTTCTGCAACATGATTGT	8
t0043125	TC2234	289	309	CAGAAATTTGAATGATGCGTC	8
t0043131	CX077713	96	118	AGATACGCCGCGAACATGCACAT	8
t0043188	TC9614	240	260	TTTTCTGCAACATGATTTCTG	8
t0043202	TC18529	44	61	CACCAACTAAGAACGGCC	8
t0043203	CV713366	495	518	TGGGTTCGGCATGGGCATTTCGGT	8
t0043228	TC10439	141	164	TTGGGCTAGCGAATTGGGCGGACC	8
t0043284	TC23551	307	327	TATGGCCAGTTCGACACAATC	8
t0043314	TC1667	1037	1059	GACGGGAGATGTTTGTTACAGAA	8
t0043319	TC11641	117	140	GTAGTATAGATCAATGGTGACGAG	8
t0043320	TC5664	817	836	CCAACCACATCCAACGGCTG	8
t0043349	TC11922	605	628	GTTAGTCGTCTCAGGTATGCAAGA	8
t0043371	TC19365	664	686	TACGTTTCTGCTAGGCCACAAGA	8
t0043403	TC1201	392	415	AAAATTACTTACCTCCCCGGCAAC	8
t0043407	TC24881	1055	1078	CAAAACAAAAAGATGAGCTCTCCT	8
t0043411	EY741915	377	397	CAGTTTCTGCTACACCACGTT	8
t0043418	TC17682	181	200	CCAACTGTGGGAGGCACCTT	8
t0043440	TC20811	565	585	ATTTAAATTGCGACTTGGTAA	8
t0043479	EY716909	651	672	GAAGGGACGAGCCGGCCGGTGC	8
t0043491	TC21923	196	219	AGCACAATAGAGGACACCAGAAAT	8
t0043493	TC24755	257	277	AGGTTCTACCCTTCAGAAGCC	8
t0043502	EY692310	58	80	AGTGCTGGAACGGCTGGAACGGA	8
t0043558	CB322089	361	383	TTTTTGATCCTTCGATGTCGGCT	8
t0043607	TC18317	1646	1668	TCGTGAACAGTAACGTAGACAGT	8
t0043610	TC15079	737	757	TTCTGACACCTCTAGCTTCAA	8
t0043661	TC10089	348	368	CTTGACCTTGTAAGACCTTTT	8
t0043664	CV713470	10	33	CCGTTGGATGTGGTTGGATGTGGA	8
t0043692	TC11922	843	866	ACATTTGTGTGCTTTCTGGATTTA	8
t0043715	TC17682	125	148	CCGCTCGAACCGAGAGGCACAGGT	8
t0043758	CX077938	149	172	AACCAGAGGAAGATGTGAGCCACA	8
t0043780	CX077490	321	344	AATATTTTGAGTTGGTGGAAGACA	8
t0043789	TC1201	1226	1249	ATGCACTGGGAAATATTTATTCAA	8
t0043815	TC2234	279	298	ATGATGCGTCGCCGGCACGG	8
t0043818	EY732924	4	26	ATTACCCGACACGAACACGACAT	8
t0043827	TC15744	539	562	AAGGGACCAGACCAACGAGAGCGT	8
t0043847	TC5280	56	79	TAGTATGGGTTGTGGTACGGGCTT	8
t0043854	CV716155	361	384	CATAAAGAGTTCGTTGAGGCAGCC	8
t0043888	CV718381	188	211	CAACCAGATCCCCATGTACGAGCA	8
t0043926	TC2234	1017	1037	TCGGCATCGTTTATGGTTGAG	8
t0043950	TC18529	44	67	TCGCTCCACCAACTAAGAACGGCC	8
t0043953	TC9070	1762	1785	TGAGAAGATATTTAAGAGCAGCAT	8
t0043977	TC13413	375	398	AGAAATTCTTCGAGCTCGTCGTTT	8
t0044024	TC19648	362	383	CCATCGACCAGAGGCTGTTCAC	8
t0044027	TC2234	212	232	CAGAGCCCGCGTCGACCTTTT	8
t0044035	CV715639	327	349	CAGGATTGTGCCACGTCATCAGT	8
t0044074	TC18529	43	61	CACCAACTAAGAACGGCCA	8
t0044096	TC18529	31	54	TAAGAACGGCCATGCACCACCACC	8
t0044182	EY700407	56	79	TGTTTTGTTGTTTGGGTTGTCGGA	8
t0044191	TC1667	1048	1065	TGGGATGACGGGAGATGT	8
t0044192	EY751813	125	148	AAAAGACTGTGAGTGAAACCGGTA	8
t0044214	TC9070	1042	1065	ATCGTTGAAATGTAGCAGGTGCAT	7
t0044220	TC15079	1039	1060	TAATCCAGCGCACGGTAGCTTC	7
t0044270	TC18317	1643	1666	GTGAACAGTAACGTAGACAGTACC	7
t0044281	TC4057	397	417	AGAGGTCACCAGGAGAACCAC	7
t0044353	TC21851	388	408	ACGGGCGGTGTGTACAAAGGG	7
t0044355	TC10439	142	163	TGGGCTAGCGAATTGGGCGGAC	7
t0044357	CV712569	597	619	AGGGATGGCTTGAATAAGGAGTC	7
t0044386	TC5664	880	903	TTCTGTAACAAACATCTCCCGTCA	7
t0044414	CX073225	165	187	AAGACCGGGATTCAGAGGAAGCC	7
t0044424	TC2234	924	944	GCTTTCGCAGTTGTTCGTCTT	7
t0044427	TC19648	270	290	CGCCGGGGGCGCACCGGACAC	7
t0044441	EY723722	576	597	TGCTAGCGGCAAACCATGACAC	7
t0044507	TC21373	62	85	AAGAGCTTCAGACTTGTGACGCAT	7
t0044529	TC9070	279	299	AGTGTCCATGGATGGTGCTGA	7
t0044597	TC11333	150	172	GAGGACTGAGGAACGAGTCACGG	7
t0044641	TC3223	200	220	TTTGGATCAGTGTGTCCTGGC	7
t0044659	TC1201	1509	1532	TGAGTGATCGACTCCGTTGTTGGG	7
t0044686	TC11333	117	141	TGAGAGAGATTGAGAGAGGAACGGA	7
t0044761	CK701817	306	325	AGGTCCGTAGTTGACAGCAC	7
t0044774	TC13558	358	378	TCTGCATGTACTTGGAACTGC	7
t0044787	CX071155	707	729	GAGGATTGAGATGACGGTGGATA	7
t0044796	TC10439	346	367	AGGGGAGGCTTGCCAAGCTCTA	7
t0044810	TC1667	1064	1083	CAATAGAAAATCGGATGGTG	7
t0044817	TC5876	211	234	TTGGGTTTTATAGGCATTGGCTGC	7
t0044841	EY690620	261	283	TAAATTAGTAAGTAACGCAGCAT	7
t0044847	TC24827	96	116	CATCAATAAACCAGGACTGGC	7
t0044869	EY698583	627	650	AGAGGATTGTGTTATCATTCACAC	7
t0044906	TC10861	691	714	AACTGATGACGATGGCAGTAACTC	7
t0044927	CX075241	655	675	TCCCAACTGTTACCAAGTCGC	7
t0044941	CX075241	732	753	CAACTTATGAACGTGGTGTAGC	7
t0044947	CV719212	543	566	ATAAGATTTGTGGCAAGCGTTCCC	7
t0044952	TC25726	764	787	TCTCCCCCTTTTTGATGATGACAA	7
t0044974	TC18529	203	223	CCAGAACATCTAAGGGCATCA	7
t0045016	TC2543	583	603	AGACTGAATTGCATTACTGGT	7
t0045018	TC24755	307	330	TAGAACGACGAAGACATATTGTGA	7
t0045021	TC1201	306	328	AGACTAATGGTGACGAGTGTCGA	7
t0045031	TC13413	589	612	CATGCTCTTTCTGGAATAATGGCC	7
t0045042	TC1912	569	591	AGAGGGTCTCAGTAGCTATAACC	7
t0045091	CX073774	478	500	AGGGATTTAAGCTTCACTTTGGT	7
t0045118	EY717355	383	406	GAGCAGACATCCTGGTCGTTGGAA	7
t0045185	TC25757	244	267	TGGGACCTTCTTCGTGGCATGTAC	7
t0045237	CV713270	130	153	TAAGCTGTTAGGAGAAGGCGCTAC	7
t0045238	CX077352	709	731	GCGGATCGTGATCTAGGAGCCTA	7
t0045262	CX077713	156	179	GACAGCTACTGCAGAGGTACCCTG	7
t0045269	EY717355	375	398	ATCCTGGTCGTTGGAAGGCGTAAC	7
t0045309	TC13413	267	290	GATTAACCAACGGATGTCAGCAGG	7
t0045319	TC7486	537	560	TCGTTCTACGACCAGGGTCTCTGC	7
t0045322	CB304882	86	107	TCGATTAAGACAGCAGGACGGT	7
t0045347	TC9614	304	327	TTCTATCAAATCACAAAGGCACAT	7
t0045363	EY654254	20	43	GGCGTTGATTGAGGCTGATCCTTC	7
t0045373	TC2234	214	231	AGAGCCCGCGTCGACCTT	7
t0045420	TC19648	57	82	GCTCGCGCCGTGGCGCTGTCGGACGG	7
t0045460	TC25106	857	877	TTTTGAACAATCGGAGGAACA	7
t0045482	TC2234	1026	1046	GATCCCTGGTCGGCATCGTTT	7
t0045513	TC5664	776	799	TTACAGATTCTGTAAGCTAGTCAA	7
t0045518	CX073650	368	391	TGCGGAATCCAATCTCGGAGGGTG	7
t0045566	EY686102	361	384	CAGGATTGCACCACGTCATCAGTC	7
t0045587	EY686102	406	428	ATAGAGTAAATCATGGCCATCGG	7
t0045618	TC2234	774	793	ATACAGAGCGTAGGCTTGCT	7
t0045655	EY666059	190	207	TGGACAGAGAAATCACGG	7
t0045656	TC1201	792	815	TAATGACCTACGACCATGCATGCA	7
t0045659	CV713757	287	310	ATGAGGACAAACCCACCAACACGA	7
t0045666	CX070191	704	724	AGAGTACGCCGGTTGTTTTCC	7
t0045698	TC12214	1092	1110	AGGACAGGTGTGGTGCATG	7
t0045726	TC4029	276	299	TGATAAGGCGTGGGCGCGTGCTGT	7
t0045727	CX070899	744	767	AGTGGTGACTCCATACGAGAGCGG	7
t0045752	EY732924	7	30	TCCGATTACCCGACACGAACACGA	7
t0045820	CX077352	747	767	GTGGTGACGGATCGTGATCTA	7
t0045862	TC15079	1011	1031	TGGCTTTTCAACCAAGCGCGA	7
t0045885	CX077352	758	780	TCTAACAAGCGTGGTGGTGACGG	7
t0045892	TC5280	55	73	GGGTTGTGGTACGGGCTTA	7
t0045953	TC25136	248	271	TTGACGTGTGGGCGCCTTTATCAC	7
t0045978	CX069410	519	542	TGGCTGTCGTGCCTAGATTCTCGG	7
t0045994	TC26021	145	164	GGGGTGGGGCAACGATGCGT	7
t0046009	TC15744	648	671	TTGGTACTCTAGATATGGCTTTAA	7
t0046017	CN187016	10	30	GGTCCCTACTGCGGGTCGGCA	7
t0046042	EY666059	253	273	TGAAAAAGGCCGTACGTGGAA	7
t0046043	TC2234	18	40	CTTTGAGACAAGCATATGACTAC	7
t0046064	TC18529	37	56	ACTAAGAACGGCCATGCACC	7
t0046074	TC3655	175	194	CCTTGACCTGATGATTTGCA	7
t0046077	TC9550	53	74	TAGTCTGGGTTGTGGTACGGGC	7
t0046082	TC24295	391	414	GAGGAACGAGCTTGAAGAAATGGC	7
t0046136	EY724812	5	28	TCCGTGAGGGGTATTTGGATGGGC	7
t0046143	TC23999	79	102	CATTTCGGAAATGGCGTCGTCAGA	7
t0046208	EY722084	277	297	TCAACCTTTTGAACTTCGGCA	7
t0046251	CX077752	38	61	TTTTGAACTCAGGATGGTCGAAAA	7
t0046257	CX069409	582	604	AACGGATGGAAAAGCAGATGGAG	7
t0046288	TC7469	592	614	CAAGTGGAGGAGAGCTAATGTCA	7
t0046297	CX069829	25	45	TAGGCTTATACACTTCATCCA	7
t0046326	TC15079	15	35	GGGGAAGGCCCCCGAAAGGAC	7
t0046361	DY305713	506	529	CTGCCAGAACCTCGGGATAGAGCT	7
t0046364	TC18839	325	348	AGAACAAGTGATGGATAGACCTGC	7
t0046376	CB322138	12	34	TGATGACTGCGTCGTAATAGTAA	7
t0046394	CX077562	375	397	GGTATACGGGACTGTTCCCATGT	7
t0046402	CX077713	167	188	CGCCTACCCGACAGCTACTGCA	7
t0046438	BQ623559	425	448	CTGAGGACTTGGACCGAGAGGAGA	7
t0046466	TC2234	169	189	AGAAGTCGGGGTTTGGTGCAC	7
t0046483	TC1667	1055	1074	ATCGGATGGTGGGATGACGG	7
t0046487	CF833087	118	141	AAGATTTTAGATGGCGTGGGCAAA	7
t0046499	TC20346	1121	1144	GCGACTTCCCTGCGACTCGAACTG	7
t0046510	CX075951	332	351	CCGTGGATGTAGGCATATTA	7
t0046546	TC4478	557	580	ACCTCGTGCCTTGATTCTCGGATA	7
t0046579	EY674266	340	360	ATTCTGATTAATGGTCCTCCA	7
t0046617	CB304882	85	108	GTCGATTAAGACAGCAGGACGGTG	7
t0046637	EY684685	85	108	TACGGGCTTAAAGGTGTCTCCCAC	7
t0046640	TC21851	380	402	GGTGTGTACAAAGGGCAGGGACG	7
t0046738	EY665831	356	379	ATTGTATGCTACTGTGAAGACCGC	7
t0046780	TC19648	317	337	GTACGACCGGGCGCGGGCGGC	7
t0046781	CX073493	35	58	TCTGAATTCTGAATAGGTCTGAAT	7
t0046782	TC4029	288	310	AAGAACTTTGTTGATAAGGCGTG	7
t0046929	TC25136	166	188	CTCTGATCTGTATAAAGTGGCTT	7
t0046939	CX070495	688	710	GTTCGAGTCGCAGGGAAGTCGCA	7
t0046957	TC6432	391	414	AGTTTGATTTCAAGATTGCACGGT	7
t0047019	TC21923	187	210	GAGGACACCAGAAATTACGTGGTT	7
t0047041	TC18317	1907	1930	GACCACGCGGATGAACAGTAACAC	7
t0047043	CV719212	359	379	AGGAGAACCAGAATCTCGCAT	7
t0047064	TC1201	107	129	ACGTACTTGGGTATCTGGATCCG	7
t0047066	TC15079	479	499	GGGCAGTGCCCCGCCTCCGAT	7
t0047067	EY742494	565	585	ACCGCGAGGCGGCCCGGCCGA	7
t0047077	CX675563	148	171	GGGACTGCAATAGGCTGCTTACAT	7
t0047106	TC2234	1004	1026	TATGGTTGAGACTAGGACGGTAT	7
t0047136	TC1089	453	476	TTTTGTGCGGGTTTGGGTTTGGTA	7
t0047152	TC17682	144	166	AACCCAGACTAGAAGTCTCCGCT	7
t0047153	TC25106	257	277	AGGTGGATAAGGATGTGGCGA	7
t0047160	CX069409	171	194	TGGAGGATAATGCTGGACGGAGAA	7
t0047177	TC20811	228	246	TGATAGTAGCTGCAATTCT	7
t0047185	CX303272	154	177	CCCAGTAGACTGCATGCATTACAT	7
t0047190	CX675373	490	511	TGAACTCCTATGTGCTTTGTCC	7
t0047245	CB304882	78	100	AGACAGCAGGACGGTGGTCATGG	7
t0047250	CX077561	277	300	GCAGGTCTGTGTTCTTGCATGGCC	7
t0047284	EY757147	94	117	TTTAAAATCAAGACATATACTAAT	7
t0047285	BQ623559	409	432	AGAGGAGAGGAGCTGTTCCATGGC	7
t0047286	TC13413	403	426	TCATTCTGGCACACTTATGACAAG	7
t0047307	TC1912	586	608	AGGAGAGATTGGCTATTAGAGGG	7
t0047308	CX073030	711	733	GCGTGGACGTAGGCGGGGATTGC	7
t0047323	CX077561	278	300	GCAGGTCTGTGTTCTTGCATGGC	7
t0047324	TC11573	28	48	ATTTCAAAGATTACCCGGGCC	7
t0047334	TC9760	477	500	TGACCGGACTTCAGTCAACGACGA	7
t0047350	CX070142	43	66	ACCTTTTTATAGGCTTCCTCTGAA	7
t0047353	TC746	795	815	TGTGGACAGCCTCAGAATGGA	7
t0047357	TC5664	817	840	ACATCCAACCACATCCAACGGCTG	7
t0047409	TC5433	663	686	GAAGCCAAGCGTGCCAGGATCTGC	7
t0047415	TC21851	400	418	GGTAGGAGCGACGGGCGGT	7
t0047469	TC4147	520	540	CCTCTGAAGAACCTAGTTGAT	7
t0047522	TC20346	1117	1139	TTCCCTGCGACTCGAACTGGGGA	7
t0047524	EY720094	29	49	CCTCAGCCATAACGACCTTAT	7
t0047532	TC1667	1105	1126	CAGACTGCAGCATCAGCCGTTG	7
t0047534	TC9614	305	327	TTCTATCAAATCACAAAGGCACA	7
t0047550	EY653907	406	429	GCGACAGTAGCGATGAAGAAGGAT	7
t0047569	CV718823	156	179	CTAGGCTTACTTAACAACATTCGG	7
t0047571	TC7469	518	541	CCAACAACGGAGTCGATCACTCAG	7
t0047585	CB292040	287	310	AGAAGAGCTCTCGGGTTCGATCCC	7
t0047600	EY686561	449	470	TGGGCTAGCGAATTGGGCGGTC	7
t0047638	TC2234	1019	1039	GGTCGGCATCGTTTATGGTTG	7
t0047642	CV717932	291	314	GTTTGTACAAGAGTTTGTGGCTGT	7
t0047659	CB322089	444	466	TCGGAATTTGAAGCTAGAGGTGT	7
t0047728	EY732924	4	24	TACCCGACACGAACACGACAT	7
t0047742	EY704378	288	309	TTTCCAGATAGAAGGCCACTCA	7
t0047760	EY699535	452	472	CAAAACCAGGAGAAACTCGAC	7
t0047817	TC1912	571	594	ATTAGAGGGTCTCAGTAGCTATAA	7
t0047827	TC1089	467	490	TTTGGTAATTTAAATTTTGTGCGG	7
t0047828	CV714476	234	257	GGGATCTTGTACATGTTCATCTGA	7
t0047829	EY686561	450	470	TGGGCTAGCGAATTGGGCGGT	7
t0047851	TC1201	92	114	TGGATCCGTATCAACATGCATCA	7
t0047863	TC18317	1645	1667	CGTGAACAGTAACGTAGACAGTA	7
t0047884	TC16115	938	961	ACTGGAAGAGTCAACACTAGACGA	7
t0047898	TC11922	16	39	GCTGAATATGGAGTGTAGTGACTC	7
t0047907	CX069925	315	337	TTACTTAGCAACATTCGGCAAAG	7
t0047926	TC15079	1026	1046	GTAGCTTCGCGCCACTGGCTT	7
t0047928	TC17093	134	154	AGACTACAATTCGGACGCCGG	7
t0047937	TC18317	2313	2336	CCTTATACTAGAGAGCCGGTGTAA	7
t0047943	TC10089	329	348	TCTTGACCTTGTAAGACCCC	7
t0047984	TC18529	41	64	CTCCACCAACTAAGAACGGCCATG	7
t0048020	TC25136	169	189	TCTCTGATCTGTATAAAGTGG	7
t0048066	TC24315	892	912	GAGCAACAATTGTATGGCCAG	7
t0048067	TC24827	1109	1132	TGGATTCGGTATTGAGAGTGCATA	7
t0048090	TC4478	550	572	CCTTGATTCTCGGATAGGAAGGC	7
t0048108	TC19648	308	328	GGCGCGGGCGGCACTCGGTCC	7
t0048129	TC25757	919	942	CGCGGATTTTTACGTGGTTCGGCA	7
t0048173	CX073225	177	197	TGGACTACGGAAGACCGGGAT	7
t0048181	EY688573	651	674	TGAGCAGATAACCTGTGAGCCTGT	7
t0048195	CX073774	528	551	CAAAGTTGGTTGGTGTGAGTGGTT	7
t0048231	TC10830	347	369	ATGACCATGACTCATACTCAGAT	7
t0048291	CB322089	361	380	TTGATCCTTCGATGTCGGCT	7
t0048292	CV715639	334	357	TGGACGCTCAGGATTGTGCCACGT	7
t0048325	EY684685	83	106	CGGGCTTAAAGGTGTCTCCCACAG	7
t0048348	EY661508	64	87	GTGGAAGTAAGAAATCAACGGTTC	7
t0048361	TC18317	2475	2498	TATTGAAATGACGTACTTGGGTAT	7
t0048382	CB322089	443	467	TTCGGAATTTGAAGCTAGAGGTGTC	7
t0048416	CX675167	179	202	ATATTTGAATGATTTGAGGATACA	7
t0048420	CV712306	311	334	AGCTGTCGGGTAGGCGGCTGGGGA	7
t0048474	TC18995	204	221	CTCTGTTTTATACTCCAC	7
t0048483	TC11922	24	44	AGATGGCTGAATATGGAGTGT	7
t0048491	TC25136	370	389	AGATCACGATCCGTCACCAC	7
t0048591	EY664981	95	118	TGGGACAAGAAAGCAGACTGCCTT	7
t0048665	TC24827	593	613	TTCTGGTTTCTGTTATCGGCT	7
t0048764	EY724812	323	343	ACTATGAGGGCAATGGTTCGA	7
t0048792	CB322089	357	377	ATCCTTCGATGTCGGCTCTTC	7
t0048793	TC5280	49	72	GGTTGTGGTACGGGCTTAAAGGTG	7
t0048872	TC7469	357	380	ATGACCATGACTCATACTCCGATC	7
t0048877	TC23206	552	575	TTTGGAGTGGGGAGTGGGAGTGGG	7
t0048910	CB292040	218	241	ACTGTGACTACACTCCGAATCCGG	7
t0048911	TC2234	1022	1043	CCCTGGTCGGCATCGTTTATGG	7
t0048932	EY724812	186	208	TATTTGGATGGGCATGTACTTCA	7
t0048940	TC18529	48	71	CAAATCGCTCCACCAACTAAGAAC	7
t0048945	TC2234	736	757	CTTCAAAGTAACAGCGCCGGTG	7
t0048961	TC13558	631	651	TGCTTGACTGAAGACAGTGCA	7
t0048967	TC16115	936	959	TGGAAGAGTCAACACTAGACGAAT	7
t0048986	CX077352	756	778	TAACAAGCGTGGTGGTGACGGAT	7
t0049024	TC4147	196	216	CATGAAGAAAACTGTTAACAA	7
t0049031	EY740811	392	415	GTGAATAGTACCGTACATGTGAAC	7
t0049070	TC23999	76	99	TTCGGAAATGGCGTCGTCAGAGAT	7
t0049078	TC19648	51	71	GGCGCTGTCGGACGGGCTTCC	7
t0049082	CX071612	35	57	ATCCGGATCCAACACTAATCGGC	7
t0049091	EY742430	21	44	CGCGGTTAAGAGAACTAACGGAAA	7
t0049097	BG732317	24	44	GCAAGGCCACTCTGCCACTTA	7
t0049149	CX077490	290	312	TAGGTATCCTACATTAGCTCGAA	7
t0049163	TC1201	796	816	ATAATGACCTACGACCATGCA	7
t0049169	TC19365	660	681	TTCTGCTAGGCCACAAGAGGAT	7
t0049175	TC1201	104	127	GTACTTGGGTATCTGGATCCGTAT	7
t0049207	TC19365	661	683	GTTTCTGCTAGGCCACAAGAGGA	7
t0049208	TC18317	1392	1415	AGTAAGACTTGAAATGTAAAATGA	7
t0049215	EY679409	238	261	GAGGAATAGGTGAAGCTGGAAGCA	7
t0049220	TC11922	29	49	GTTGAAGATGGCTGAATATGG	7
t0049221	TC18317	1766	1789	ATGCTGCCACGTCACCATCAACAG	7
t0049237	CX077490	415	438	TGATGATTATGTAAACAATGGAGA	7
t0049241	CV715639	369	389	AGTAAATCATGGCCATCGGAT	7
t0049294	CX049595	511	531	AGGGATATAACTCAGCGGTAG	7
t0049311	EY684685	379	401	GTGGCATGATAAGATTGGTTGAA	7
t0049334	TC12760	247	267	CTTCTCAGAAGATCAAGGTCG	7
t0049345	TC145	870	893	AGGATTCCCACAGAAAGAATTCGG	7
t0049349	TC4663	668	691	AAGCTGTAACACCACTGGAGTTGG	7
t0049353	TC1912	516	538	TTGAATCAATGATCAGTAGTCGA	7
t0049360	EY688573	679	702	AGCAGATAACCCATGAGCAGACAA	7
t0049426	TC15079	1003	1023	CAACCAAGCGCGATGACCAAT	7
t0049441	TC24827	169	189	CATATCGGAACAATCGGCGAC	7
t0049483	TC19365	337	358	TTGTAGATAAAGCCACAACGGT	7
t0049515	TC12120	720	743	AGAGGAGACATCAGCTAGGCTTGT	7
t0049535	TC11922	605	627	TTAGTCGTCTCAGGTATGCAAGA	7
t0049541	CV717932	294	317	TAAGTTTGTACAAGAGTTTGTGGC	7
t0049547	CX073225	166	188	GAAGACCGGGATTCAGAGGAAGC	7
t0049557	TC14100	744	767	TGCAACGGATCCTCAGAGTCAGCT	7
t0049560	TC20346	1130	1153	CCAACAAAGGCGACTTCCCTGCGA	7
t0049615	EY718196	340	360	AAGACCACCGGCATACTGTAG	7
t0049627	CB322089	409	429	CAGGGATAACTGGCTTGTGGC	7
t0049629	TC4773	240	263	CCTTATCACTTGAAAGAATGGCTG	7
t0049654	BQ623559	155	178	GAAGTCGGAGACTCCACATCCAAA	7
t0049693	TC19648	303	323	GGGCGGCACTCGGTCCTCCGG	7
t0049696	CX302824	188	211	AACCTGTAAGCTACGGACTGCAGC	7
t0049700	TC24827	283	306	CTACTGACCGAGGCGGTGGCATGA	7
t0049703	TC2234	18	39	TTTGAGACAAGCATATGACTAC	7
t0049728	EY666059	689	709	GTCAGAATCAAGACTAGGTAG	7
t0049768	TC664	280	303	AATTAATGTAACATACACACTCAA	7
t0049790	TC24755	174	194	TGCGCCGAGTAGTTGAAACGG	7
t0049806	TC10555	1636	1659	AGGGAAAAGACTGCATTCACTTTA	7
t0049808	TC15079	26	48	CTGTTCGACGCCCGGGGAAGGCC	7
t0049819	CX077938	149	171	ACCAGAGGAAGATGTGAGCCACA	7
t0049820	TC18529	32	54	TAAGAACGGCCATGCACCACCAC	7
t0049825	TC9614	261	281	GGTCCGACCTTTCAGAAGCCA	7
t0049843	TC15079	378	398	CAAGTCATTTCACAAAGTCGG	7
t0049880	TC6432	112	135	AGGAATACGGTGTTCAGTTAACAT	7
t0049882	TC11922	776	799	TGGTCGAAGCATAGCAGCGAGAAA	7
t0010033	TC19648	54	74	CGTGGCGCTGTCGGACGGGCT	22
t0010037	CX069431	5	28	AGGATGGCGTGTATGCATTGATTA	22
t0010048	TC20811	227	246	TGATAGTAGCTGCAATTCTT	22
t0010073	EY704378	285	305	CAGATAGAAGGCCACTCAGAT	21
t0010084	TC2234	998	1018	AGACTAGGACGGTATCTGATC	21
t0010089	CX077713	100	123	AGATGAGATACGCCGCGAACATGC	21
t0010117	EY716909	647	667	GACGAGCCGGCCGGTGCACAC	21
t0010134	CX073650	130	153	AGATGGAGCAGAATTTGGCCGCAT	21
t0010136	TC25136	168	189	TCTCTGATCTGTATAAAGTGGC	21
t0010143	CX076227	94	116	AGAATAATATGTGGTGACCTCGA	21
t0010147	TC9070	614	632	AGGATTTAACCGACGTTGC	21
t0010168	TC18317	2307	2330	ACTAGAGAGCCGGTGTAACCAAGG	21
t0010188	TC1912	516	539	TTTGAATCAATGATCAGTAGTCGA	21
t0010206	CV715639	327	350	TCAGGATTGTGCCACGTCATCAGT	21
t0010215	TC18839	918	941	CAACGGTCGTACCTTGGTTATCGA	21
t0010219	TC9550	59	82	GGGACTTCTAGTCTGGGTTGTGGT	21
t0010245	EY672708	285	305	TAATATGATCTGTTACTTGTT	21
t0010282	TC19365	661	684	CGTTTCTGCTAGGCCACAAGAGGA	21
t0010288	TC1912	566	589	AGGGTCTCAGTAGCTATAACCGGT	21
t0010331	CX303272	434	457	TTGACTCAGCACCATCTATGGACA	21
t0010353	EY700989	463	486	CGTAATCGTTCGGTCTAGCGGGGT	21
t0010361	EY690620	89	111	ACACAATAGTTAAGTCGGAGCAA	21
t0010365	EY650886	414	434	AGGAAGAATGCTATGAGCCAA	21
t0010366	TC5664	810	833	ACCACATCCAACGGCTGATGCTGC	21
t0010371	TC24755	306	327	AACGACGAAGACATATTGTGAT	21
t0010381	CV712306	319	342	TCTGCAGTAGCTGTCGGGTAGGCG	21
t0010412	CX069431	23	46	ACCAACTAGAGTAACTACAGGATG	21
t0010446	TC10719	328	351	TCTGGTACCTGTCTAAAGAAGCAT	21
t0010454	TC19648	467	486	AGCCGACGGGTTCGGGACTG	21
t0010478	TC9070	609	632	AGGATTTAACCGACGTTGCATCTC	21
t0010488	TC18995	78	98	ATTTTAAAAGAGGATACACAA	21
t0010512	TC17966	342	365	AATGATACAGGAGAGAGCTGCCTA	21
t0010555	DY305713	299	322	TTTGGCTTTCGGACATGAAGCGGT	21
t0010563	EY700407	298	321	TGGGGCTTGAGGATGGTTTGTGGT	21
t0010564	TC4405	983	1006	ACCAGTACGACCAGGGACTTCGGC	21
t0010570	TC1667	1111	1133	TAAGGTACAGACTGCAGCATCAG	21
t0010578	EY684685	92	115	GTTGTGGTACGGGCTTAAAGGTGT	21
t0010605	CX077938	326	349	CCAGTGGATATGTGCAAGGAGCGA	21
t0010612	TC2234	563	583	AATTACCGCGGCTGCTGGCAC	21
t0010628	TC4405	982	1005	CCAGTACGACCAGGGACTTCGGCA	21
t0010636	EY720094	268	288	GCGTCTACTCCGATCGTCCTC	21
t0010641	TC550	254	274	TCAACTTTCGATGGTAGGATA	21
t0010685	TC25136	165	188	CTCTGATCTGTATAAAGTGGCTTC	21
t0010687	TC22425	598	621	CGACCAGGATCTCTGCTCGATCAA	21
t0010694	EY724812	221	244	GCGAGTGGAGTAGAGACATCCCTC	21
t0010706	EY674848	526	546	AGGAGAAGATGAGTTGGGCGG	21
t0010723	EY674266	169	189	TAGGCATCACAGACATCATTA	20
t0010728	TC1667	1035	1058	ACGGGAGATGTTTGTTACAGAATC	20
t0010729	TC7469	530	553	AGCGGATAATTCCCAACAACGGAG	20
t0010733	CV713366	561	584	TTCCGATCGGTACCAACCTTGGCC	20
t0010748	TC18317	1923	1946	CAACAGTCCACGGTTTGACCACGC	20
t0010776	CN187016	9	29	GTCCCTACTGCGGGTCGGCAA	20
t0010799	TC18317	1644	1667	CGTGAACAGTAACGTAGACAGTAC	20
t0010822	TC2234	989	1009	CGGTATCTGATCGTCTTCGAG	20
t0010855	CB322138	25	45	TTTTACCCTACTGATGACTGC	20
t0010856	TC9789	742	765	ACAAGACACAATTAAATGGACATG	20
t0010885	TC13413	376	399	CAGAAATTCTTCGAGCTCGTCGTT	20
t0010900	TC1201	98	121	GGGTATCTGGATCCGTATCAACAT	20
t0010944	TC15744	650	673	GGTTGGTACTCTAGATATGGCTTT	20
t0010951	TC10439	225	248	TAGAGTTGCCTAGAATGTTCCGGA	20
t0010955	EY724812	331	354	AGTTAAGTATGACTATGAGGGCAA	20
t0010957	CB322138	22	43	TTACCCTACTGATGACTGCGTC	20
t0010960	TC9550	54	77	TTCTAGTCTGGGTTGTGGTACGGG	20
t0010965	TC9070	1043	1066	CATCGTTGAAATGTAGCAGGTGCA	20
t0010967	TC19648	54	73	GTGGCGCTGTCGGACGGGCT	20
t0010970	EY686982	60	80	TTTTGAGGGCTGGCCATCAAA	20
t0010977	CX074198	108	131	AGGAGATTTTTGGACTCATTGTGT	20
t0010997	EY717355	378	400	ACATCCTGGTCGTTGGAAGGCGT	20
t0010998	TC12181	123	146	TCTCGGTAGAGCACGCGGCACGGC	20
t0011010	TC2234	775	795	GTATACAGAGCGTAGGCTTGC	20
t0011041	TC4773	445	468	CCTTGCTGGTGTAGTATATCGGAT	20
t0011043	TC11962	779	802	GAGACTCCAGACGGCTCACTGTAG	20
t0011051	TC21851	405	427	CATTCAATCGGTAGGAGCGACGG	20
t0011059	DY305713	231	254	TCAATGAACAGGAGAACGACGAGC	20
t0011060	TC25757	918	941	GCGGATTTTTACGTGGTTCGGCAA	20
t0011065	EY716909	653	673	AGAAGGGACGAGCCGGCCGGT	20
t0011076	CX077561	235	257	ATGTCAGAGCCTGATCTTCCGGA	20
t0011091	CV715163	164	184	TTGAGGAGATTACTGATGGCT	20
t0011099	TC1201	789	812	TGACCTACGACCATGCATGCAAAA	20
t0011112	CB304882	86	106	CGATTAAGACAGCAGGACGGT	20
t0011114	CX073225	70	93	ATAAGATCTGTGGCAAGCGTTCCC	20
t0011125	TC6432	233	256	GAGGTATTGGTTGATGGACGTCAT	20
t0011126	TC19365	192	215	TCTGATCCTCCATAACATAATGCA	20
t0011137	TC15079	99	119	CAGGGACCATCGCAATGCTTT	20
t0011139	CV718381	748	771	TCGCAAGAAGCTGCTACTCCTCGG	20
t0011140	CX069925	314	337	TTACTTAGCAACATTCGGCAAAGT	20
t0011158	CX069410	392	415	TGACAACATCGTGGACGAGCAGGA	20
t0011198	TC20346	1124	1147	AAGGCGACTTCCCTGCGACTCGAA	20
t0011225	EY734874	37	57	GCAAACGGGCGGCGGGCGCAC	20
t0011228	TC5664	874	897	AACAAACATCTCCCGTCATCCCAC	20
t0011233	EY677473	398	418	AAGGCCAGGAGCGCATCGCCG	20
t0011238	CX077713	165	188	CGCCTACCCGACAGCTACTGCAGA	20
t0011255	CX303272	280	303	AGAAAGCACTCTGCCGGTAATCAT	20
t0011301	TC12072	384	407	CTATGCTGCGGGATTCGTAACAAA	20
t0011326	TC18529	56	75	CAGACAAATCGCTCCACCAA	20
t0011338	TC17330	422	442	AGAGCAACAATTGTATGGCCG	20
t0011341	CX072597	43	66	TCTCTTTTGAGCCTTTGGACAATC	20
t0011354	TC18529	249	269	CAAGGCTATAGACTCGTTGAA	20
t0011361	EY649793	208	231	CAATTTCTTATTCGGGGAGGGGAC	20
t0011371	TC11922	646	669	AAACCATTGGGCAGTTCGTCTGAC	20
t0011379	TC12181	127	150	CACGTCTCGGTAGAGCACGCGGCA	20
t0011387	EY703772	386	409	TTGAGTTCGGTTCTTATTCGGTTC	20
t0011434	EY700407	55	78	GTTTTGTTGTTTGGGTTGTCGGAT	20
t0011462	EY684685	379	402	TGTGGCATGATAAGATTGGTTGAA	20
t0011465	TC18317	2082	2105	TACAAGATGGAGAAGGAATTACAG	20
t0011480	CX053511	349	371	CATGAACAAGCTTGTGGAGGCCA	20
t0011483	TC1667	1108	1130	GGTACAGACTGCAGCATCAGCCG	20
t0011527	TC10830	208	231	AGAATGGACCAGCAGCTCCAGCTC	20
t0011530	CV717932	331	354	CAACCAATCTTATCATGCCACATC	20
t0011536	EY674848	326	346	TTGAAAAAGCTCAGGTAGGAT	20
t0011567	TC1912	501	524	AGTAGTCGAATCAAGCTGAGTTAA	19
t0011573	CX077938	326	348	CAGTGGATATGTGCAAGGAGCGA	19
t0011584	TC19648	260	280	GCACCGGACACCGCGCGACGT	19
t0011594	CX070142	7	30	GCTTTTTTCGAGACGGTATGGGAC	19
t0011637	EY649793	270	292	GGGGACGGGTACCCTCGGGGATT	19
t0011641	TC5374	320	347	GGGCTATTAGCTCAGTGGTAGAGCGCGC	19
t0011663	TC12511	439	462	CGAAGATCGAGGCCGAGTTGACGG	19
t0011683	TC1201	1507	1530	AGTGATCGACTCCGTTGTTGGGAA	19
t0011707	TC18317	2291	2313	ACCAAGGCGGTATCTAGACAAGA	19
t0011716	TC20811	235	255	ATGATGACTTGATAGTAGCTG	19
t0011722	CB304882	79	98	ACAGCAGGACGGTGGTCATG	19
t0011729	TC19365	328	348	AGCCACAACGGTCTGCAGTTT	19
t0011732	EY704378	281	301	TAGAAGGCCACTCAGATTTGC	19
t0011762	TC5664	799	822	CGGCTGATGCTGCAGTCTGTAGCT	19
t0011781	CV712569	357	380	AGAGGAAGATGTGAGCCACAGTCG	19
t0011819	TC17742	140	160	GCGTCCGATCGTCCTTATGGC	19
t0011830	TC24827	281	304	ACTGACCGAGGCGGTGGCATGATC	19
t0011837	TC9614	178	201	TTGTACCTAGCATTGAAGAGGCTC	19
t0011840	TC9666	742	765	TGAGGATTTAACTATCGGAACGGC	19
t0011850	TC9070	261	284	TGCTGAGTCAAGTAGGGCGTTGAC	19
t0011851	CX069431	6	28	AGGATGGCGTGTATGCATTGATT	19
t0011856	EY724812	186	206	TTTGGATGGGCATGTACTTCA	19
t0011877	TC21851	390	409	GACGGGCGGTGTGTACAAAG	19
t0011891	TC8916	1301	1320	ATTCTGGTGTCCTAGGCGTA	19
t0011896	CV719707	517	539	TGGGCCAGACCAACGAGAGCGTA	19
t0011906	CV713470	6	29	TGGATGTGGTTGGATGTGGAGTGA	19
t0011920	CX077352	715	738	GGTGGTGGCGGATCGTGATCTAGG	19
t0011922	CX070191	421	444	GGACTTCGTGCCTTGATTCTCGGA	19
t0011928	TC25757	917	940	CGGATTTTTACGTGGTTCGGCAAT	19
t0011931	TC21851	405	426	ATTCAATCGGTAGGAGCGACGG	19
t0011938	TC13413	693	716	CGGCTTGAACGCCCTCTATGGGTC	19
t0011941	TC7469	600	623	TAATGGCAACAAGTGGAGGAGAGC	19
t0011947	TC19648	313	333	GACCGGGCGCGGGCGGCACTC	19
t0011958	CX077561	554	575	TGGGGGCGAACATTCGATCGAA	19
t0011971	EY724812	324	346	ATGACTATGAGGGCAATGGTTCG	19
t0011974	CX053511	348	371	CATGAACAAGCTTGTGGAGGCCAT	19
t0011975	TC11333	116	139	AGAGAGATTGAGAGAGGAACGGAT	19
t0011980	TC14744	719	742	TCTTGAATCTGCAATCACTTTGGC	19
t0011990	CX052737	526	549	TCTGGATTTACCTATGGCAAACAT	19
t0012000	CX077561	342	365	TAGTTTCATGCATCTGGTCCGGGT	19
t0012056	TC17330	418	438	CAACAATTGTATGGCCGGTTC	19
t0012061	TC24755	170	190	CCGAGTAGTTGAAACGGCTGG	19
t0012077	EY722084	276	296	CAACCTTTTGAACTTCGGCAG	19
t0012093	TC7486	446	469	CAGACAGGTCAGAGTACGCCGGTT	19
t0012095	CX069410	396	419	CGGATGACAACATCGTGGACGAGC	19
t0012108	TC21923	191	213	ATAGAGGACACCAGAAATTACGT	19
t0012110	TC24881	281	303	AGACTAAGAGATATATGTTATGA	19
t0012157	TC8989	553	576	AGATTCAGACATTCAGACCTATTC	19
t0012196	TC21851	404	427	CATTCAATCGGTAGGAGCGACGGG	19
t0012211	CX077938	150	173	AAACCAGAGGAAGATGTGAGCCAC	19
t0012215	TC19648	221	241	CTGGACCCTACCTCCGGCTGA	19
t0012217	TC18317	1911	1933	TTTGACCACGCGGATGAACAGTA	19
t0012218	CX071612	35	58	TATCCGGATCCAACACTAATCGGC	19
t0012226	CX069410	313	336	AGAACTCTGCCATCAGATATCTGC	19
t0012233	TC18529	45	66	CGCTCCACCAACTAAGAACGGC	19
t0012234	EY689228	50	73	CTTCTAGTCTGAGTTGTGGTACGG	19
t0012236	EY699535	449	469	AACCAGGAGAAACTCGACCCA	19
t0012249	TC21923	181	203	CCAGAAATTACGTGGTTCGGCTT	19
t0012279	TC4627	64	87	AATGACAGGCCGAATGTACTGCAT	19
t0012298	CX077561	558	581	CAAAGATGGGGGCGAACATTCGAT	19
t0012300	TC1089	485	508	CTGCGGGTTGCGGGTGGGTTTGGT	19
t0012311	TC17682	179	199	CAACTGTGGGAGGCACCTTTA	19
t0012322	BQ623559	423	446	GAGGACTTGGACCGAGAGGAGAGG	19
t0012333	CV713470	13	36	CAGCCGTTGGATGTGGTTGGATGT	19
t0012350	CV718823	155	178	TAGGCTTACTTAACAACATTCGGC	19
t0012377	TC19648	220	240	TGGACCCTACCTCCGGCTGAG	19
t0012387	TC21851	399	418	GGTAGGAGCGACGGGCGGTG	19
t0012439	TC19648	361	381	ATCGACCAGAGGCTGTTCACC	19
t0012452	TC24755	164	184	AGTTGAAACGGCTGGAAGTTG	19
t0012462	TC25757	242	265	GGACCTTCTTCGTGGCATGTACTC	19
t0012495	TC18529	36	57	AACTAAGAACGGCCATGCACCA	18
t0012499	TC25757	248	271	CAATTGGGACCTTCTTCGTGGCAT	18
t0012503	TC25788	232	255	TGAAACTTAACTCCAGAAACTACA	18
t0012540	CX077938	150	167	GAGGAAGATGTGAGCCAC	18
t0012554	EY724812	181	204	TGGATGGGCATGTACTTCATAGAA	18
t0012583	TC13413	682	705	CCCTCTATGGGTCGAGGATAGGCT	18
t0012595	TC24881	283	306	GGGAGACTAAGAGATATATGTTAT	18
t0012609	EY686102	364	384	CAGGATTGCACCACGTCATCA	18
t0012610	EY724812	186	205	TTGGATGGGCATGTACTTCA	18
t0012629	TC1667	1112	1135	TGTAAGGTACAGACTGCAGCATCA	18
t0012647	TC24827	278	301	GACCGAGGCGGTGGCATGATCGAT	18
t0012667	TC1201	795	816	ATAATGACCTACGACCATGCAT	18
t0012708	TC1912	349	372	AATTACCGATCTCTGTGGACACGA	18
t0012721	CB322089	362	383	TTTTTGATCCTTCGATGTCGGC	18
t0012733	CB304882	87	105	GATTAAGACAGCAGGACGG	18
t0012752	TC1667	1106	1125	AGACTGCAGCATCAGCCGTT	18
t0012758	CX069409	582	605	GAACGGATGGAAAAGCAGATGGAG	18
t0012766	TC11922	622	645	TCATCAACTGGAGAAGAGTTAGTC	18
t0012787	TC12072	320	341	TTTCATTCCACACATCATCTAA	18
t0012801	TC17682	139	162	CAGACTAGAAGTCTCCGCTCGAAC	18
t0012803	TC24755	201	221	ATATGAAGGGCTGATGGTTGC	18
t0012829	TC24827	278	298	CGAGGCGGTGGCATGATCGAT	18
t0012830	EY742858	120	140	GGATCGATTTTGTTACTCTGA	18
t0012843	CB304882	76	96	AGCAGGACGGTGGTCATGGAA	18
t0012854	CX069925	308	329	CAACATTCGGCAAAGTTGTCTA	18
t0012869	TC23057	44	67	GACCCGGCCAGAAACAGAATCAGA	18
t0012899	CX072524	62	85	CAGATTCTGTAAGCTAGTCGAGTC	18
t0012926	TC12072	384	405	ATGCTGCGGGATTCGTAACAAA	18
t0012929	EY724812	184	207	ATTTGGATGGGCATGTACTTCATA	18
t0012933	EY726632	277	300	CTCCCCAGTTCGAGTCGCAGGGAA	18
t0012936	EY672708	226	246	TTGTCAGAATCAAGACTAGGT	18
t0012967	EY686102	365	388	CGCTCAGGATTGCACCACGTCATC	18
t0012980	TC20346	1125	1147	AAGGCGACTTCCCTGCGACTCGA	18
t0013000	EY653265	242	265	GCATGACAGAATTGATGAAAAGAT	18
t0013011	TC18317	2352	2374	ATATGGTGCTAAGGGCTTATCGT	18
t0013012	TC15079	376	396	AGTCATTTCACAAAGTCGGAC	18
t0013033	TC2234	1007	1027	TTATGGTTGAGACTAGGACGG	18
t0013035	TC7469	132	155	AGAACTACTCTCAACCCAGACCAT	18
t0013050	CV713366	503	526	TCGGGTTGTGGGTTCGGCATGGGC	18
t0013064	TC9070	797	819	TGCATACACGCCATCCTGTAGTT	18
t0013066	TC19365	471	492	TGCAATGTGCAAGGCACTCTGA	18
t0013075	CV719212	415	437	CGAGGAGAGATCCTGGTCGTGGT	18
t0013076	TC13413	402	424	ATTCTGGCACACTTATGACAAGC	18
t0013101	EY732924	3	25	TTACCCGACACGAACACGACATA	18
t0013104	TC18317	1848	1871	CCCGGATGAACAGTAACGCGGTTT	18
t0013119	EY717355	384	407	CGAGCAGACATCCTGGTCGTTGGA	18
t0013128	CX077938	325	348	CAGTGGATATGTGCAAGGAGCGAT	18
t0013130	TC19648	359	379	CGACCAGAGGCTGTTCACCTT	18
t0013144	CX675860	690	713	AGACTTGATGATGCATTATGGGCA	18
t0013154	TC1667	1108	1125	AGACTGCAGCATCAGCCG	18
t0013161	EY674266	109	129	CTAACCCAAGCATGACAATCA	18
t0013178	CX070191	422	445	TGGACTTCGTGCCTTGATTCTCGG	18
t0013180	TC1667	1051	1071	GGATGGTGGGATGACGGGAGA	18
t0013189	TC15744	342	365	TCTTTCTGAGCTGGCTTGCTGCAT	18
t0013190	EY674848	518	537	TGAGTTGGGCGGAAACGGGG	18
t0013265	TC15079	1004	1024	TCAACCAAGCGCGATGACCAA	18
t0013267	DY305713	551	573	ACGGATAATGGCAGGCAGTTCGA	18
t0013281	TC2234	1000	1020	TGAGACTAGGACGGTATCTGA	18
t0013284	CB322089	357	378	GATCCTTCGATGTCGGCTCTTC	18
t0013296	TC9614	282	302	TTGTGATTTGGTAGTTGCTGA	18
t0013299	EY735097	93	116	AAACTCCAATGAAGTAGCCGGATG	18
t0013344	TC4405	913	936	TCTGAAGATGGATGACCTTGCAGC	18
t0013362	CV713366	285	307	AAGACAAAGGATGTGGCACGGTA	18
t0013377	TC5664	798	821	GGCTGATGCTGCAGTCTGTAGCTT	18
t0013394	CV713470	17	39	CATCAGCCGTTGGATGTGGTTGG	18
t0013400	CB322138	23	41	ACCCTACTGATGACTGCGT	18
t0013428	CV713757	55	78	CGATTACGAGGATTATAGGAGAGA	18
t0013441	TC24755	171	191	GCCGAGTAGTTGAAACGGCTG	18
t0013446	CB304882	87	107	TCGATTAAGACAGCAGGACGG	18
t0013455	TC11922	1	24	TAGTGACTCTAGAAACGCATCTTC	18
t0013468	CX077938	284	307	TATTCCAGAAAGAGCATGCACGAT	18
t0013471	CX073774	525	548	AGTTGGTTGGTGTGAGTGGTTCGG	18
t0013472	EY704378	247	267	TCATGGATAAGGTCATGCATC	18
t0013475	CV715163	352	372	AGCGTGCACGGTAGACAAGGA	18
t0013479	CX073030	709	731	GTGGACGTAGGCGGGGATTGCCG	18
t0013499	CX675373	618	641	AGAGGATCTACTCCAGACAAACTT	17
t0013505	TC4029	291	314	TCAGAAGAACTTTGTTGATAAGGC	17
t0013507	TC6432	619	642	GTGAAGACAATACTCCTGTGAATA	17
t0013544	TC868	688	708	AGGAGAACCGGAATCTCGCAT	17
t0013552	CX071155	710	733	GAAGGAGGATTGAGATGACGGTGG	17
t0013564	TC18529	34	53	AAGAACGGCCATGCACCACC	17
t0013585	TC1667	1044	1067	GGTGGGATGACGGGAGATGTTTGT	17
t0013590	EY724812	183	206	TTTGGATGGGCATGTACTTCATAG	17
t0013598	TC9894	445	468	AGGTGACACTATGTGACATGAGCT	17
t0013607	TC1627	264	286	AATGGAGAGTTGGAGACGGTGGC	17
t0013640	TC10439	144	166	AATTGGGCTAGCGAATTGGGCGG	17
t0013659	EY674848	503	523	ACGGGGAAGAACGGAGATTAA	17
t0013675	TC18529	43	66	CGCTCCACCAACTAAGAACGGCCA	17
t0013707	TC24827	280	302	TGACCGAGGCGGTGGCATGATCG	17
t0013722	TC18317	1389	1412	AAGACTTGAAATGTAAAATGACGG	17
t0013758	TC5664	816	838	ATCCAACCACATCCAACGGCTGA	17
t0013768	TC550	253	273	CAACTTTCGATGGTAGGATAG	17
t0013780	TC21923	205	228	TAAAGAACAAGCACAATAGAGGAC	17
t0013790	TC1089	447	469	CGGGTTTGGGTTTGGTAATGGCA	17
t0013794	TC19365	651	674	AGGCCACAAGAGGATCTACTCCAG	17
t0013815	CX071612	32	55	CCGGATCCAACACTAATCGGCATC	17
t0013849	EY724812	182	204	TGGATGGGCATGTACTTCATAGA	17
t0013856	TC18529	30	50	AACGGCCATGCACCACCACCC	17
t0013869	CV714298	228	248	AGGGGGGGTACTGTTCATCTA	17
t0013874	TC22936	307	327	AACGACTGAAACACCGACCAG	17
t0013894	EY712224	571	591	TAGTACTGTATGTAATAGCAT	17
t0013911	TC1667	1103	1127	ACAGACTGCAGCATCAGCCGTTGGA	17
t0013925	EY674848	462	482	GATACAGAATTTATAACGGAA	17
t0013928	TC1201	106	129	ACGTACTTGGGTATCTGGATCCGT	17
t0013947	TC9070	262	284	TGCTGAGTCAAGTAGGGCGTTGA	17
t0013960	TC5876	214	237	TGATTGGGTTTTATAGGCATTGGC	17
t0013963	TC17742	138	158	GTCCGATCGTCCTTATGGCAA	17
t0013964	CX074692	594	612	GGGATTGTAGTTCAATCGG	17
t0013971	CK939007	736	758	AGAGGGATGTCCATACTCCACTC	17
t0013979	TC18839	425	448	TGAGACAGCAGACGAAGCGAGCTA	17
t0013982	TC18529	36	58	CAACTAAGAACGGCCATGCACCA	17
t0013984	TC17966	271	294	TCGAATTGCTAGAGATATTTTGGC	17
t0013986	CB304882	93	110	TGGTCGATTAAGACAGCA	17
t0013997	TC11922	29	51	GTGTTGAAGATGGCTGAATATGG	17
t0013998	TC25726	1424	1447	CTTCAGTTCTGTTAGATATCGGCG	17
t0014023	CX073664	414	437	CCTACGACCATGCATGCAAAACAA	17
t0014039	EY672708	330	350	CTGGAACATACGCTTTCTGCA	17
t0014056	CX072971	24	47	GTGGTATGAGCTTGAGCAGATGAC	17
t0014066	TC15079	1069	1089	CCGGATTCTGACTTAGAGGCG	17
t0014090	TC19648	315	335	ACGACCGGGCGCGGGCGGCAC	17
t0014113	EY716909	661	678	CCGGCAGAAGGGACGAGC	17
t0014118	TC15079	27	51	CGACTGTTCGACGCCCGGGGAAGGC	17
t0014127	TC18317	1851	1873	GACCCGGATGAACAGTAACGCGG	17
t0014149	CX070191	441	464	CATTGTGGGCGAATGGAGATGGAC	17
t0014159	CV719546	647	670	AGCGAGCAGGCAACCTGGGACCGT	17
t0014167	TC1912	585	608	AGGAGAGATTGGCTATTAGAGGGT	17
t0014168	TC13413	603	626	GAGACTATATCGTGCATGCTCTTT	17
t0014180	CV715163	416	436	TGGAGGAAGAAGGCGATGATC	17
t0014183	TC18529	35	56	ACTAAGAACGGCCATGCACCAC	17
t0014195	TC21851	397	417	GTAGGAGCGACGGGCGGTGTG	17
t0014288	TC17330	416	436	ACAATTGTATGGCCGGTTCGA	17
t0014299	CX069410	346	369	CGCACCAGGCTTTTACGGAACACA	17
t0014301	EY726632	272	295	CAGTTCGAGTCGCAGGGAAGTCGC	17
t0014302	CX073030	709	732	CGTGGACGTAGGCGGGGATTGCCG	17
t0014310	TC17682	180	200	CCAACTGTGGGAGGCACCTTT	17
t0014342	TC9666	741	764	GAGGATTTAACTATCGGAACGGCA	17
t0014376	TC7469	370	393	TCAACAGAACCACATGACCATGAC	17
t0014454	TC21064	415	437	TGGTATTAACCCTAGATCCGTGC	17
t0014456	TC4029	289	311	GAAGAACTTTGTTGATAAGGCGT	17
t0014470	TC9614	230	250	CATGATTTCTGAAATTGCATG	17
t0014478	TC21373	57	80	CTTCAGACTTGTGACGCATCAGAT	17
t0014480	CX077352	804	827	ATCGAACCTGAGTCATAACCTGAA	17
t0014488	TC21851	391	409	GACGGGCGGTGTGTACAAA	17
t0014515	TC24315	783	803	CTCCATTATGCTACTCTCCGC	17
t0014518	CX075116	75	98	TAGGGGTTTAAAGGCTTGTTGCAT	17
t0014519	CX069410	414	434	AGGAAATTGGCCTCGCGGATG	17
t0014588	TC15079	1085	1105	CACGCGTCGCTCTAGCCCGGA	17
t0014596	EY686561	532	555	TAGAGTTGCCTAGAACCTTCCGGA	17
t0014609	EY700407	305	328	TTTGGATTGGGGCTTGAGGATGGT	17
t0014618	TC2234	657	678	CGGTGCACACCGCGAGGCGGAC	17
t0014677	CX077561	512	535	TCTTCGGCTGGTATGGATCAGGTT	16
t0014683	TC12181	184	207	AATGGGCCGGACGGCACGAGGCAC	16
t0014696	DY257701	25	45	CGAACACAGGCCTTGACGACA	16
t0014760	TC4147	213	233	TTCTTCTAATAAACATGCATG	16
t0014773	CX069410	394	417	GATGACAACATCGTGGACGAGCAG	16
t0014783	TC4405	972	994	AGGGACTTCGGCATTCCTATCGT	16
t0014808	EY706304	159	179	TGTAAGCTCAGGCTGAGGACA	16
t0014824	TC18529	352	373	AGCTGATGACTCGCGCTTACTA	16
t0014825	CB304882	92	112	GTTGGTCGATTAAGACAGCAG	16
t0014845	TC20811	173	193	ACGACGCATTCAGCTCTGTGC	16
t0014862	CB291753	21	41	AGGACCAACCAGCTGCTGCAG	16
t0014867	EY684685	380	402	TGTGGCATGATAAGATTGGTTGA	16
t0014871	CV718381	221	244	TCTGCTTAGCTTCATGGACGCATT	16
t0014885	TC24755	192	212	GCTGATGGTTGCTCAGTTTGC	16
t0014887	CX077352	746	765	GGTGACGGATCGTGATCTAA	16
t0014913	TC8924	1187	1210	CGATAGATCTCTTCAGCAGAATGG	16
t0014916	TC10011	714	737	CGAGAAATGTGGCAAATTGAGAGA	16
t0014937	TC7469	231	254	AAGGATTCCAACAGAATGGACCAG	16
t0015017	TC24881	1056	1079	ACAAAACAAAAAGATGAGCTCTCC	16
t0015037	TC9550	61	84	CGGGGACTTCTAGTCTGGGTTGTG	16
t0015070	CX070697	200	223	AGTGCAAGGCTTCTCCCATTGGAC	16
t0015078	TC22657	248	271	TGGTGCAACTGTGGTACCGTGCCA	16
t0015080	TC2234	647	670	ACCGCGAGGCGGACCGGCCGACCC	16
t0015096	TC15744	246	269	ATACACTAGCCTGTAGGGTGACAT	16
t0015109	DY305713	556	579	TTGGTAACGGATAATGGCAGGCAG	16
t0015116	CX077713	164	187	GCCTACCCGACAGCTACTGCAGAG	16
t0015117	TC2234	645	662	GCGGACCGGCCGACCCAA	16
t0015118	TC15744	248	271	CCATACACTAGCCTGTAGGGTGAC	16
t0015119	TC2234	175	195	CCTTCCAGAAGTCGGGGTTTG	16
t0015121	EY678668	108	131	GTGTTCGCGGATCGGATTTTACGG	16
t0015137	TC21923	164	187	TCGGCTTTTAGCCTACGTCCACGG	16
t0015142	CB304882	92	111	TTGGTCGATTAAGACAGCAG	16
t0015160	TC6432	620	643	TGTGAAGACAATACTCCTGTGAAT	16
t0015169	EY657162	60	83	GATGGTGGCTGCCAGGCTGATGGC	16
t0015191	TC4405	65	87	CTGGCATGCTTGGCTTCTGTCTC	16
t0015198	TC13413	705	728	TACGTCCAGAAACGGCTTGAACGC	16
t0015203	CX069925	251	274	TCCCGTGACAAGTGGTATCAGAGC	16
t0015209	TC19648	342	363	ACCTTGGAGACCTGATGCGGTT	16
t0015253	TC10439	210	231	TTCCGGAATTGGGCCAAGCTAG	16
t0015274	CX077561	488	511	TGGTTCGAACAGTATTGCCACGGG	16
t0015301	TC10439	347	367	AGGGGAGGCTTGCCAAGCTCT	16
t0015310	TC20811	564	584	TTTAAATTGCGACTTGGTAAC	16
t0015328	CX070191	11	33	CGAACCGAACCGATCCGAAAAGA	16
t0015342	EY677473	381	401	GCCGGCAGAAGGGACGAGCCG	16
t0015382	TC9550	60	83	GGGGACTTCTAGTCTGGGTTGTGG	16
t0015384	TC24827	187	207	AAAAACGGCAAGGAGACCCAT	16
t0015387	EY699278	545	568	AGTGACGAAGTCCAGACTCGGTAT	16
t0015434	CB322138	12	32	ATGACTGCGTCGTAATAGTAA	16
t0015437	EY686102	362	385	TCAGGATTGCACCACGTCATCAGT	16
t0015458	TC17682	176	198	AACTGTGGGAGGCACCTTTAAGC	16
t0015492	CX077352	713	736	TGGTGGCGGATCGTGATCTAGGAG	16
t0015493	CX076075	236	259	AGGGAAGTCGCATTTGTTGGGAGA	16
t0015512	TC18529	204	223	CCAGAACATCTAAGGGCATC	16
t0015521	CB304882	78	95	GCAGGACGGTGGTCATGG	16
t0015525	EY673749	103	125	TAAGATAAGGTGGCTTAACTGAG	16
t0015533	TC1201	995	1018	GGGGAGACAATTTAGCACACTAGG	16
t0015535	TC11922	611	634	AGAAGAGTTAGTCGTCTCAGGTAT	16
t0015549	TC9614	199	219	AATTGCTAGATGCTAAGCTTG	16
t0015558	TC1667	1055	1073	TCGGATGGTGGGATGACGG	16
t0015563	TC19365	660	683	GTTTCTGCTAGGCCACAAGAGGAT	16
t0015572	TC18839	1544	1566	TGGGCGCGTGCTGTCAACTGCGG	16
t0015582	CX073030	714	737	GGAGGCGTGGACGTAGGCGGGGAT	16
t0015586	TC21851	474	497	CAGTGGACTTCTCGCGACGTCGCA	16
t0015597	TC10572	728	751	CAGGCTACGGTGCAACTGTGGTAC	16
t0015619	CV713757	49	72	CGAGGATTATAGGAGAGAGAAGAA	16
t0015625	CX077352	708	731	GCGGATCGTGATCTAGGAGCCTAA	16
t0015631	TC18839	932	954	TTAGGGAAATAACCAACGGTCGT	16
t0015695	CB304882	78	98	ACAGCAGGACGGTGGTCATGG	16
t0015711	EY724812	186	207	ATTTGGATGGGCATGTACTTCA	16
t0015722	TC18529	38	56	ACTAAGAACGGCCATGCAC	16
t0015728	CX075241	691	711	ATGCTACTTTGCCATTGGCTC	16
t0015744	TC18529	140	160	TAGTCCCTCTAAGAAGCTGGC	16
t0015745	EY724812	190	213	AGGGGTATTTGGATGGGCATGTAC	16
t0015783	TC21923	148	170	TCCACGGGCGAAAACAGAAGGAA	16
t0015805	CX071155	177	200	GGCGGATTCGCTGGCGTGACAGGC	16
t0015830	TC8916	1581	1600	CTAACAGACCGGTAGACTTG	16
t0015843	TC10719	408	428	CTTGGATAGAGTGATGGTGTC	16
t0015856	TC24881	332	355	AGATAGTGGGAGTTATAGGGAAGC	16
t0015862	TC18839	1543	1565	GGGCGCGTGCTGTCAACTGCGGA	16
t0015883	TC4405	67	87	CTGGCATGCTTGGCTTCTGTC	16
t0015885	TC10439	146	169	GGCAATTGGGCTAGCGAATTGGGC	16
t0015907	CX069410	335	353	GGAACACACCGGTTCGCAG	16
t0015921	TC25988	1096	1116	AGGAGATTTGAGTGAGCACAC	16
t0015943	TC26007	1026	1049	ATTCCATTCGTCGACACGTGGCGT	16
t0015955	CV719546	375	398	TGAACAGACCAGAGAGCACTCTCC	16
t0015959	CV718381	669	691	GGCAGACAAGAACCTGTAGAGGA	16
t0016018	TC4663	187	210	TCTTTTGTCACCGGCATCTCCACT	16
t0016033	EY701317	45	65	ACAATTGTATGGCCAGTTCGA	15
t0016063	CV712569	647	670	TGTTCTTTAGGAATGGTGTCTGAT	15
t0016081	TC21923	186	209	AGGACACCAGAAATTACGTGGTTC	15
t0016085	EY744903	207	227	CGAAGGGGAGCTTCCACCACT	15
t0016099	CV718823	163	184	AATCTCTAGGCTTACTTAACAA	15
t0016107	CX071155	424	447	TGTACCCCGGTCGCCGTGCCACCT	15
t0016135	TC18529	34	56	ACTAAGAACGGCCATGCACCACC	15
t0016137	TC10439	394	417	TTGTTGTAGTGTTTGTTGGATACA	15
t0016142	TC2543	198	218	TTAGAAGGCATATCTGACACA	15
t0016150	CX071155	53	76	CGAAGACTTTTGTATCCTTTCATG	15
t0016158	TC15744	538	560	GGGACCAGACCAACGAGAGCGTA	15
t0016174	CX069829	158	178	TCGAGAGCTACTGGAAGACCA	15
t0016178	TC2234	1005	1024	TGGTTGAGACTAGGACGGTA	15
t0016179	TC23206	649	672	GGAGTGGGAGTGAGGAGTGTGGAT	15
t0016191	TC21923	192	215	CAATAGAGGACACCAGAAATTACG	15
t0016206	TC18839	918	940	AACGGTCGTACCTTGGTTATCGA	15
t0016220	EY741915	168	188	ACACGACGCATTCTGCTCTGT	15
t0016238	CX675373	567	590	ATCTGCTAGGTTCTCTTTGGTATG	15
t0016249	TC4029	282	305	CTTTGTTGATAAGGCGTGGGCGCG	15
t0016272	TC10089	347	366	TGACCTTGTAAGACCTTTTC	15
t0016286	EY649793	150	172	GGGGACGGGGATGAGGTGGAATC	15
t0016295	TC4405	42	65	CGCCATAAGACAGGCTTTGAGACT	15
t0016310	CB322138	14	34	TGATGACTGCGTCGTAATAGT	15
t0016315	EY666059	250	270	AAAAGGCCGTACGTGGAATGA	15
t0016319	EY688082	7	27	TGATGGGATCCGGTGCATTAG	15
t0016331	TC10089	331	348	TCTTGACCTTGTAAGACC	15
t0016350	EY742430	23	46	CACGCGGTTAAGAGAACTAACGGA	15
t0016357	TC18317	1630	1652	AGACAGTACCGTACACGTGAATA	15
t0016378	TC15744	247	269	ATACACTAGCCTGTAGGGTGACA	15
t0016389	TC10830	658	681	ATGGGTACGAGAAATGGCACCAAT	15
t0016414	DY305713	558	580	CTTGGTAACGGATAATGGCAGGC	15
t0016430	EY651209	389	412	TTATGTCGTGTTCGTGTCGGGTAA	15
t0016455	DY257571	79	102	GGGGACATGAACCAAACCTCCAGA	15
t0016471	TC4147	169	189	ATCCTCTGTTTTATGCTCCAC	15
t0016476	CV719212	359	382	ACGAGGAGAACCAGAATCTCGCAT	15
t0016478	TC3123	798	818	CTGAAGTGTTTGGGGGAACTC	15
t0016494	TC18317	2287	2310	AAGGCGGTATCTAGACAAGACTAT	15
t0016498	TC1627	321	343	CTGGTAGTGGTGGCTGTGATGGC	15
t0016514	TC19648	58	82	GCTCGCGCCGTGGCGCTGTCGGACG	15
t0016555	TC10830	343	366	ACCATGACTCATACTCAGATCAAG	15
t0016559	TC17682	179	200	CCAACTGTGGGAGGCACCTTTA	15
t0016565	EY732924	2	25	TTACCCGACACGAACACGACATAA	15
t0016594	EY704378	289	308	TTCCAGATAGAAGGCCACTC	15
t0016608	TC25788	282	305	AGGACATATCTTAACACAATCGAA	15
t0016617	EY724812	326	346	ATGACTATGAGGGCAATGGTT	15
t0016637	TC23057	36	59	CAGAAACAGAATCAGAATATCGTG	15
t0016656	TC367	1876	1896	CGGACAGAAGTAGATAAACGG	15
t0016674	EY686561	531	552	AGTTGCCTAGAACCTTCCGGAA	15
t0016689	CX077938	153	176	GTAAAACCAGAGGAAGATGTGAGC	15
t0016704	TC2234	649	669	CCGCGAGGCGGACCGGCCGAC	15
t0016705	EY724812	182	205	TTGGATGGGCATGTACTTCATAGA	15
t0016715	CX675860	691	714	AAGACTTGATGATGCATTATGGGC	15
t0016717	TC10439	520	541	ACCCGTGCGGCACTTAGACAAC	15
t0016725	TC10830	344	366	ACCATGACTCATACTCAGATCAA	15
t0016739	TC18317	1637	1660	AGTAACGTAGACAGTACCGTACAC	15
t0016745	TC25106	521	541	ACTCTAGCAACAGTAGGCCTA	15
t0016754	TC18529	41	61	CACCAACTAAGAACGGCCATG	15
t0016771	CB304882	91	112	GTTGGTCGATTAAGACAGCAGG	15
t0016773	EY684947	330	353	ATACAGCCACAAACTCTTGTACAA	15
t0016802	EY757147	52	72	TGAAATTTTTTTCTCCGCTTA	15
t0016811	TC1201	386	409	ACTTACCTCCCCGGCAACGGCGCC	15
t0016836	CX069410	347	370	GCGCACCAGGCTTTTACGGAACAC	15
t0016888	TC664	281	304	CAATTAATGTAACATACACACTCA	15
t0016915	CX069925	314	334	CTTAGCAACATTCGGCAAAGT	15
t0016928	EY725964	424	446	AGATTCTGTAACATACGCACCCA	15
t0016933	EY741915	175	194	ACCCGTACACGACGCATTCT	15
t0016941	CV713366	509	531	CCGGGTCGGGTTGTGGGTTCGGC	15
t0016967	CX077820	369	391	TAAGACCACTAGAGCGGTAAAGT	15
t0016979	CV713270	134	157	AGCTTAAGCTGTTAGGAGAAGGCG	15
t0016999	TC19365	327	348	AGCCACAACGGTCTGCAGTTTC	15
t0017028	EY681691	322	342	CAACTTTGAAGGATCTGTGAG	15
t0017042	EY649793	205	228	TTTCTTATTCGGGGAGGGGACGGG	15
t0017088	EY679409	237	260	AGGAATAGGTGAAGCTGGAAGCAT	15
t0017092	TC12060	616	635	GGCGGATGTAGCCAAGTGGA	15
t0017102	DY305713	366	389	AGCTGTCAGGTGTGCTATGGGCAT	15
t0017129	EY742430	22	45	ACGCGGTTAAGAGAACTAACGGAA	15
t0017130	TC4147	170	190	CATCCTCTGTTTTATGCTCCA	15
t0017189	TC14049	376	399	TGGAACAGCAAGCAATTTGGGCAT	15
t0017199	TC21851	469	490	CTTCTCGCGACGTCGCAGGCAG	15
t0017206	TC10572	721	743	GGTGCAACTGTGGTACCGTGCCA	15
t0017212	EY658455	122	145	ATCCAGATTCAAGAACGCAGCTGC	15
t0017232	EY730391	276	299	TGTGAGGGGTTATTTGTCTGGGCA	15
t0017233	TC11641	116	139	TAGTATAGATCAATGGTGACGAGT	15
t0017243	CK939007	735	758	AGAGGGATGTCCATACTCCACTCG	15
t0017262	TC2234	644	664	AGGCGGACCGGCCGACCCAAC	15
t0017269	EY724812	189	212	GGGGTATTTGGATGGGCATGTACT	15
t0017274	TC21923	149	172	CGTCCACGGGCGAAAACAGAAGGA	15
t0017275	CX077939	514	537	TGGGTGATGATGTCAACAACTGCT	15
t0017279	TC19648	59	80	TCGCGCCGTGGCGCTGTCGGAC	15
t0017309	TC4147	667	687	ATTGAAGGCCATAAGGATCGA	15
t0017321	TC9894	541	564	AATATACGATATATCTGTCTGGAC	15
t0017363	EY674266	319	339	TTAGGCAACAAATCAAGCGCA	15
t0017381	TC1201	1829	1852	AGGAATTGGTTGCATTGGTGGAGC	15
t0017405	TC21851	372	393	AAAGGGCAGGGACGTAGTCAAC	15
t0017435	TC21064	416	437	TGGTATTAACCCTAGATCCGTG	15
t0017438	TC9666	741	763	AGGATTTAACTATCGGAACGGCA	15
t0017460	TC1667	1107	1126	CAGACTGCAGCATCAGCCGT	15
t0017481	TC24694	677	700	GTGAGAGGGTTGTAAGGTACATGC	15
t0017486	TC4663	186	209	CTTTTGTCACCGGCATCTCCACTT	15
t0017508	TC11573	13	33	CGGGCCTGTCGGCCAAGGCTA	15
t0017516	TC5664	792	815	TGCTGCAGTCTGTAGCTTACAGAT	15
t0017545	TC17424	1265	1288	GCTGGGCGAGAACAAGAAGCGGTC	15
t0017557	CX070899	735	758	TCCATACGAGAGCGGGGCTTGAAC	15
t0017596	CX073983	205	228	TCTCCCGACATGGAAGACTCAGAG	14
t0017603	TC10439	396	419	GCTTGTTGTAGTGTTTGTTGGATA	14
t0017636	TC20346	1210	1233	CCAACTGTGGGAAGCACCTTTAAG	14
t0017650	TC6432	381	404	CAAGATTGCACGGTCTACTACGAC	14
t0017671	CB304882	80	100	AGACAGCAGGACGGTGGTCAT	14
t0017672	CV719212	367	389	TCGTAGAACGAGGAGAACCAGAA	14
t0017677	TC10439	456	479	TAGAGAAGAGAGCAATTGAGCCAA	14
t0017685	CX077561	325	348	TCCGGGTTTGGATGCGGATCGAAG	14
t0017697	CX073225	176	198	GTGGACTACGGAAGACCGGGATT	14
t0017706	TC21923	190	213	ATAGAGGACACCAGAAATTACGTG	14
t0017726	CF508708	5	28	AATCTGGTCGGTCCAAGGGCGAGC	14
t0017736	TC1201	298	321	TGGTGACGAGTGTCGATCCCACGA	14
t0017772	TC8916	1579	1599	TAACAGACCGGTAGACTTGAA	14
t0017776	TC18317	2078	2101	AGATGGAGAAGGAATTACAGAAAA	14
t0017782	TC7469	598	620	TGGCAACAAGTGGAGGAGAGCTA	14
t0017799	TC10089	477	497	TGAATTGGGAGCTAGGGTATC	14
t0017802	EY722084	290	310	AAAGATAGCATTCTCAACCTT	14
t0017816	EY703772	387	410	TTTGAGTTCGGTTCTTATTCGGTT	14
t0017825	TC25757	901	924	TCGGCAATCCCCGCCTACGTCCAC	14
t0017863	EY684685	91	111	TGGTACGGGCTTAAAGGTGTC	14
t0017912	TC1201	793	816	ATAATGACCTACGACCATGCATGC	14
t0017919	EY724644	513	536	AGAGGAAACTTAGACCAGTTGCGC	14
t0017923	CB304882	79	100	AGACAGCAGGACGGTGGTCATG	14
t0017933	CX071155	712	735	GTGAAGGAGGATTGAGATGACGGT	14
t0017962	CX070697	387	410	ACATTGACACACTGAAGTATATGC	14
t0017986	TC19648	54	71	GGCGCTGTCGGACGGGCT	14
t0018028	TC15079	30	51	CGACTGTTCGACGCCCGGGGAA	14
t0018049	TC18317	1629	1652	AGACAGTACCGTACACGTGAATAG	14
t0018050	TC19365	663	686	TACGTTTCTGCTAGGCCACAAGAG	14
t0018057	CK939007	714	737	TCGTATTGCACGAGGGAGAGGAAA	14
t0018061	TC1201	793	815	TAATGACCTACGACCATGCATGC	14
t0018075	TC19648	342	364	CACCTTGGAGACCTGATGCGGTT	14
t0018081	TC17330	270	290	ATTAAAGGTCACAGCATCTGG	14
t0018087	TC24755	162	182	TTGAAACGGCTGGAAGTTGTA	14
t0018100	CN187016	30	51	ACGTGCCTCTGGGGACCGGGAG	14
t0018102	EY686561	518	541	ACCTTCCGGAATTGGGCCAAGCTA	14
t0018114	EY686561	524	547	CCTAGAACCTTCCGGAATTGGGCC	14
t0018147	TC5664	815	837	TCCAACCACATCCAACGGCTGAT	14
t0018160	TC19648	236	256	GTGCTCTTCCGGCCGCTGGAC	14
t0018174	TC19648	357	378	GACCAGAGGCTGTTCACCTTGG	14
t0018181	EY674848	427	447	AAAGAACACAACACGGGGTCT	14
t0018195	TC18317	2316	2339	TAACCTTATACTAGAGAGCCGGTG	14
t0018221	TC10089	326	346	TTGACCTTGTAAGACCCCGTG	14
t0018242	TC4478	541	564	CTCGGATAGGAAGGCACGTCTCGC	14
t0018275	EY700989	464	487	TCGTAATCGTTCGGTCTAGCGGGG	14
t0018322	TC12214	1091	1114	ATGCAGGACAGGTGTGGTGCATGC	14
t0018330	TC1667	1108	1126	CAGACTGCAGCATCAGCCG	14
t0018336	TC10830	347	370	CATGACCATGACTCATACTCAGAT	14
t0018346	TC1667	1049	1070	GATGGTGGGATGACGGGAGATG	14
t0018440	CV719212	353	376	AGAACCAGAATCTCGCATCAACAT	14
t0018459	TC23999	107	130	CAGCCATGGCGGCAGTAGAAACAC	14
t0018512	TC26021	145	166	GTGGGGTGGGGCAACGATGCGT	14
t0018521	EY741915	166	186	ACGACGCATTCTGCTCTGTGC	14
t0018556	TC11922	136	159	AGGACAATGTTTCGTTCTGGTTGG	14
t0018609	TC10830	740	763	TCGGAGTTTACCCAGAGAGAGGAC	14
t0018633	TC20455	78	98	CCGACCAGATAACGACATCAA	14
t0018639	EY677473	388	408	GCGCATCGCCGGCAGAAGGGA	14
t0018676	TC23057	31	54	ACAGAATCAGAATATCGTGTGCAC	14
t0018694	BQ623559	219	242	TCGAATTTTGACCACCATTTGACT	14
t0018697	EY712943	147	167	CAGGAGATGAAGTGATGACGG	14
t0018722	CV712569	357	379	GAGGAAGATGTGAGCCACAGTCG	14
t0018766	EY674266	66	86	TATTGTAAGTCTCTGCAGCAA	14
t0018773	CX077752	23	46	GGTCGAAAACCTTAGGAGGAGCAT	14
t0018777	DY305713	514	537	AGGGATTTCTGCCAGAACCTCGGG	14
t0018779	EY757256	595	617	AGGACCACTAGGGCGGTAAAGCT	14
t0018787	TC2543	584	604	CAGACTGAATTGCATTACTGG	14
t0018823	TC1829	645	665	CAGATGTACGCGAACTTGTTG	14
t0018837	TC21851	475	496	AGTGGACTTCTCGCGACGTCGC	14
t0018847	TC17682	114	134	AGGCACAGGTTCTCCCAACAA	14
t0018869	CB304882	79	99	GACAGCAGGACGGTGGTCATG	14
t0018909	BQ623559	220	243	ATCGAATTTTGACCACCATTTGAC	14
t0018913	CX053511	351	374	TGCCATGAACAAGCTTGTGGAGGC	14
t0018927	TC21851	391	412	AGCGACGGGCGGTGTGTACAAA	14
t0018933	CX077938	817	839	AGTGGCGGATAACGGTACTCCGT	14
t0018955	TC15079	1039	1059	AATCCAGCGCACGGTAGCTTC	14
t0018956	CX076589	125	148	CAATTGGTCACTGTTAGGTTGCAT	14
t0018966	EY700407	304	326	TGGATTGGGGCTTGAGGATGGTT	14
t0018970	CX070191	420	443	GACTTCGTGCCTTGATTCTCGGAT	14
t0019001	TC18529	89	109	GCAGGCTGAGGTCTCGTTCGT	14
t0019007	TC9614	239	259	TTTCTGCAACATGATTTCTGA	14
t0019012	CX073984	138	160	TGGACAGATGAACATACTAAAGC	14
t0019018	TC18317	1948	1968	AGGATTGCGCCACGTCATCAG	14
t0019024	TC4663	926	949	GGTTGTTTGGCAATGTTGAAGATG	14
t0019033	TC5664	819	842	CCACATCCAACCACATCCAACGGC	14
t0019037	TC1667	1111	1130	GGTACAGACTGCAGCATCAG	14
t0019039	EY716909	651	670	AGGGACGAGCCGGCCGGTGC	14
t0019068	CX303272	148	171	AGACTGCATGCATTACATTCACCT	14
t0019157	CB322089	447	467	TTCGGAATTTGAAGCTAGAGG	14
t0019171	TC15079	1098	1118	CGGGCGGCGGGCGCACGCGTC	14
t0019179	TC4147	191	211	AGAAAACTGTTAACAATATAA	14
t0019225	CX077562	126	149	CTGGCTAGACCTCCAAGAATGGCC	14
t0019226	TC15079	1067	1088	CGGATTCTGACTTAGAGGCGTT	14
t0019239	TC24755	277	297	CTGTGATTTGGTAGTTGCTGA	14
t0019258	CV717875	30	53	ACCTGGAAGAGGAGACGCTGAAGC	14
t0019313	CB322089	408	428	AGGGATAACTGGCTTGTGGCA	14
t0019321	TC17093	224	244	GACAGGGTCCGGGCGCGACGG	14
t0019330	TC18317	2312	2335	CTTATACTAGAGAGCCGGTGTAAC	14
t0019346	TC21291	189	212	GAGGGACAACAAGAAGATCAAGAT	14
t0019379	TC25106	382	403	ACCGGAACAATCGGCGACTCTT	14
t0019387	TC1201	1508	1531	GAGTGATCGACTCCGTTGTTGGGA	14
t0019388	TC4147	254	275	ATCGCGAACAACATCATGCATT	14
t0019392	EY674848	419	439	CAACACGGGGTCTTACAAGGT	14
t0019397	TC4663	835	858	TCCGCAGTTGCCAAGAAAGGTCGG	13
t0019412	TC11922	638	661	GGGCAGTTCGTCTGACTCATCAAC	13
t0019432	TC18529	40	60	ACCAACTAAGAACGGCCATGC	13
t0019436	TC1912	580	603	AGATTGGCTATTAGAGGGTCTCAG	13
t0019444	TC17682	179	202	CCCCAACTGTGGGAGGCACCTTTA	13
t0019445	EY752731	326	349	TCTCCTTGGGTGACGGCTCTCCTT	13
t0019471	EY682577	604	624	GGGAATCTTGATGATGCTGCA	13
t0019481	CX069410	412	434	AGGAAATTGGCCTCGCGGATGAC	13
t0019483	EY649793	154	177	GGGGAGGGGACGGGGATGAGGTGG	13
t0019494	TC7469	589	612	AGTGGAGGAGAGCTAATGTCAAAA	13
t0019499	CX050782	433	456	GCTTGGAGGCATGGACGTAGGCGG	13
t0019505	TC10719	431	452	CAGAGGATCAGCAGGAGCAAGT	13
t0019510	TC1322	743	763	AGAGACGGAGGTAGATTGCCA	13
t0019525	TC10439	520	542	AACCCGTGCGGCACTTAGACAAC	13
t0019543	TC1667	1090	1113	CAGCCGTTGGATGTGGAGTGAGAA	13
t0019549	TC1667	1053	1071	GGATGGTGGGATGACGGGA	13
t0019554	CV717387	443	466	CCGTGGACGTAGGCTAAAAGCCGA	13
t0019567	CB322138	22	41	ACCCTACTGATGACTGCGTC	13
t0019573	CX073774	523	545	TGGTTGGTGTGAGTGGTTCGGCA	13
t0019581	EY686561	466	487	CCGAAATTGTGGGCAATTGGGC	13
t0019587	EY671000	312	334	TTACGATGAGAATGAATGAAGGC	13
t0019613	TC25136	167	188	CTCTGATCTGTATAAAGTGGCT	13
t0019617	TC11922	516	539	TAGAGGCACTTATCACACTAGCAT	13
t0019637	TC5280	50	73	GGGTTGTGGTACGGGCTTAAAGGT	13
t0019655	CF508708	3	26	TCTGGTCGGTCCAAGGGCGAGCAG	13
t0019661	TC3655	321	341	AGTGAAAGGACAGTATCATAA	13
t0019663	TC7469	516	538	ACAACGGAGTCGATCACTCAGGA	13
t0019676	CX069410	336	353	GGAACACACCGGTTCGCA	13
t0019689	TC24827	177	197	AGGAGACCCATATCGGAACAA	13
t0019699	EY674848	520	537	TGAGTTGGGCGGAAACGG	13
t0019700	CV713366	558	581	CGATCGGTACCAACCTTGGCCGGT	13
t0019716	TC21851	405	423	CAATCGGTAGGAGCGACGG	13
t0019761	TC18529	42	62	CCACCAACTAAGAACGGCCAT	13
t0019774	CX073225	172	195	GACTACGGAAGACCGGGATTCAGA	13
t0019792	EY674266	180	200	ACGACTAGATGTAGGCATCAC	13
t0019802	TC10011	715	738	TCGAGAAATGTGGCAAATTGAGAG	13
t0019828	TC11922	5	28	AGTGTAGTGACTCTAGAAACGCAT	13
t0019842	CV713470	19	42	CAGCATCAGCCGTTGGATGTGGTT	13
t0019848	CX071612	34	56	TCCGGATCCAACACTAATCGGCA	13
t0019856	TC23944	186	209	AATCTTGTTGCACTCGGCGTTCAG	13
t0019860	CV713366	532	555	AGTGGCCGGAAATGGAAATAGCAT	13
t0019894	CX077352	751	773	AGCGTGGTGGTGACGGATCGTGA	13
t0019925	TC2543	135	155	TCACCACTGCTTGAAGACTGA	13
t0019968	CX069431	10	33	ACTACAGGATGGCGTGTATGCATT	13
t0019980	TC10719	327	350	CTGGTACCTGTCTAAAGAAGCATC	13
t0019987	TC4405	983	1005	CCAGTACGACCAGGGACTTCGGC	13
t0050014	TC11922	593	616	AGGTATGCAAGAAAGAATAACTGA	7
t0050018	TC17093	155	175	CGCCGCTGAGGACGCTTCTCC	7
t0050059	TC2234	260	280	GGTGGCCTTGCGATCCGTCGA	7
t0050067	TC15079	34	51	CGACTGTTCGACGCCCGG	7
t0050099	EY689228	49	72	TTCTAGTCTGAGTTGTGGTACGGG	7
t0050101	EY698583	687	710	TCCAACCAGCTCCAACGATCTCAA	7
t0050104	EY684810	36	56	CATCATGGATGCAACGGACCC	7
t0050117	EY677473	395	415	GCCAGGAGCGCATCGCCGGCA	7
t0050118	TC4147	200	220	CATGCATGAAGAAAACTGTTA	7
t0050142	CX076522	520	537	GGAGGACGCTGTGATTGG	7
t0050148	TC1912	515	538	TTGAATCAATGATCAGTAGTCGAA	7
t0050209	EY700989	462	485	GTAATCGTTCGGTCTAGCGGGGTC	7
t0050212	TC9593	122	144	TTTCTGACGTAGATGGTGGTTGA	7
t0050227	CV714632	454	477	AACAAAGTGTTGGCTCCACTGGCA	7
t0050274	TC7469	441	464	CGGGAATCAAAGAAGTCAAGGAGA	7
t0050289	TC4029	273	295	AAGGCGTGGGCGCGTGCTGTCAA	7
t0050306	TC12760	22	43	GACGACGTCTCCACAGGCTTAT	7
t0050307	EY742858	124	141	AGGATCGATTTTGTTACT	7
t0050342	CX077490	290	313	ATAGGTATCCTACATTAGCTCGAA	7
t0050343	TC21851	397	420	TCGGTAGGAGCGACGGGCGGTGTG	7
t0050372	TC1627	316	339	TAGTGGTGGCTGTGATGGCAGAGT	7
t0050392	TC7469	598	621	ATGGCAACAAGTGGAGGAGAGCTA	7
t0050393	TC5664	816	836	CCAACCACATCCAACGGCTGA	7
t0050397	TC6432	618	641	TGAAGACAATACTCCTGTGAATAA	7
t0050400	EY686561	440	462	CGAATTGGGCGGTCCGCAACACT	7
t0050407	TC10830	664	687	CACATCATGGGTACGAGAAATGGC	7
t0050421	TC4147	43	63	ATTTTAAAAGAGGATATACAA	7
t0050445	CX052561	632	654	AGTAAGGGTTGTTAGTAAGGCTT	7
t0050469	TC21923	205	227	AAAGAACAAGCACAATAGAGGAC	7
t0050492	TC22938	541	563	CTTGTTGGTACATCATGAGACGT	7
t0050591	TC4147	521	538	TCTGAAGAACCTAGTTGA	7
t0050604	EY730391	392	410	TGAGGGCAGCGGTTCTAGC	7
t0050608	CX073030	712	734	GGCGTGGACGTAGGCGGGGATTG	7
t0050654	CX076075	238	261	GCAGGGAAGTCGCATTTGTTGGGA	7
t0050665	CX077938	274	297	AGAGCATGCACGATATAGTCTCGG	7
t0050668	TC21851	381	402	GGTGTGTACAAAGGGCAGGGAC	7
t0050721	EY724812	185	208	TATTTGGATGGGCATGTACTTCAT	7
t0050747	CB322089	360	382	TTTTGATCCTTCGATGTCGGCTC	7
t0050755	CX075116	75	97	AGGGGTTTAAAGGCTTGTTGCAT	7
t0050758	CB304538	94	113	GTGGAATGGAGAGGAAGGGA	7
t0050777	TC5280	109	132	GGAAGTCGCCTTTGTTGGGAGAAC	7
t0050834	TC18529	100	120	ATAGCTAGTTAGCAGGCTGAG	7
t0050841	CX075116	103	126	AGACTATAACTCGTCCACTAGGGC	7
t0050872	EY706304	164	184	CCATATGTAAGCTCAGGCTGA	7
t0050878	TC5280	58	78	AGTATGGGTTGTGGTACGGGC	7
t0050880	DY305713	596	619	GTGGAGAAACCTGGTCTGTCGATA	7
t0050886	EY712592	95	118	CCAGACAAGCTGAGCAGCCATGGC	7
t0050917	TC21851	455	475	CAGGCAGCGAACCGCCCGCGT	7
t0050978	TC10439	798	818	GAGGCTATCTTGAGCGGCGGA	7
t0050981	EY674266	235	255	ACTCTACTTCCATTCTGATAA	7
t0050987	TC1201	733	756	AAAATAAAGATGGGAACAAAACAA	7
t0051013	TC3186	586	609	TGAGAGTGGATATGACGATACAAG	7
t0051069	TC21851	405	428	CCATTCAATCGGTAGGAGCGACGG	7
t0051077	CX077562	378	398	AGGTATACGGGACTGTTCCCA	7
t0051148	TC1201	958	981	CTCCTAGCAGCTACATTTGGGTAT	7
t0051237	CV718381	682	705	TGGAAAACAAGACTGGCAGACAAG	7
t0051272	TC15744	868	891	TTTAAGAATGTTCAGGAGGAACGG	7
t0051276	TC21851	391	414	GGAGCGACGGGCGGTGTGTACAAA	7
t0051282	TC15909	921	944	CGCAGTTGACAGCACGCGCCCACG	7
t0051287	TC21851	393	416	TAGGAGCGACGGGCGGTGTGTACA	7
t0051294	TC10439	797	817	AGGCTATCTTGAGCGGCGGAC	7
t0051309	TC18317	1940	1963	TGCGCCACGTCATCAGTCAACAGT	7
t0051310	CB304882	125	142	CTGCGCGCTAACCTAGAA	7
t0051314	TC11922	127	150	TTTCGTTCTGGTTGGGGGGAGGGA	7
t0051321	EY699143	158	181	CCAATTCTGAGTACACATTAAGGC	7
t0051325	CX075241	763	783	AGAACAAAACTTGTGGCAGAT	7
t0051351	EY674848	506	526	GAAACGGGGAAGAACGGAGAT	7
t0051385	TC1912	517	539	TTTGAATCAATGATCAGTAGTCG	7
t0051397	CN187016	88	107	ATTACGATTCAAGGCGGCCG	7
t0051424	TC8687	578	598	CCTTGGACTGTCCACGGTGCA	7
t0051502	CX077938	148	169	CAGAGGAAGATGTGAGCCACAG	7
t0051506	CK701817	306	326	CAGGTCCGTAGTTGACAGCAC	7
t0051511	CX303272	151	173	GTAGACTGCATGCATTACATTCA	7
t0051531	TC12214	1089	1110	AGGACAGGTGTGGTGCATGCAT	7
t0051532	TC21851	377	397	GTACAAAGGGCAGGGACGTAG	7
t0051545	TC1667	1113	1132	AAGGTACAGACTGCAGCATC	7
t0051549	EY677473	383	401	GCCGGCAGAAGGGACGAGC	7
t0051557	CV718279	384	407	AGAACTTGGTGTCTGGATCGCTGC	7
t0051577	CX077562	127	149	CTGGCTAGACCTCCAAGAATGGC	7
t0051587	CX075116	706	729	ATTGACGCAGCCTGAGTTGAGAAT	7
t0051588	TC4663	416	439	AAGGTCTTTAAGAAACTTGGCATA	7
t0051616	EY686561	527	548	GCCTAGAACCTTCCGGAATTGG	7
t0051638	TC1201	95	118	TATCTGGATCCGTATCAACATGCA	7
t0051670	CX675167	173	196	GAATGATTTGAGGATACATAATGA	7
t0051702	CX050782	431	454	TTGGAGGCATGGACGTAGGCGGGG	7
t0051707	CX073774	525	547	GTTGGTTGGTGTGAGTGGTTCGG	7
t0051735	TC10830	271	293	CAACACATATAACCCTGGATGGA	7
t0051744	TC25757	909	931	ACGTGGTTCGGCAATCCCCGCCT	7
t0051764	TC12214	1087	1110	AGGACAGGTGTGGTGCATGCATTG	7
t0051792	EY674848	532	552	CAAGGAAGGAGAAGATGAGTT	7
t0051843	TC1667	1107	1129	GTACAGACTGCAGCATCAGCCGT	7
t0051850	TC10439	797	818	GAGGCTATCTTGAGCGGCGGAC	7
t0051947	TC1667	1055	1072	CGGATGGTGGGATGACGG	7
t0051968	CB322089	407	428	AGGGATAACTGGCTTGTGGCAG	7
t0051972	EY690620	44	67	AGATATTAAAATTGTGATTCGCTG	7
t0051998	TC20455	409	429	AATAATTTCCAGGCATCGTCA	7
t0052031	TC20346	1114	1137	CCCTGCGACTCGAACTGGGGAGCA	7
t0052046	TC21851	393	414	GGAGCGACGGGCGGTGTGTACA	7
t0052050	TC18529	54	74	AGACAAATCGCTCCACCAACT	7
t0052060	TC1667	1069	1091	AAACTAAACAATAGAAAATCGGA	7
t0052068	CX077562	127	148	TGGCTAGACCTCCAAGAATGGC	7
t0052085	CV719707	516	539	TGGGCCAGACCAACGAGAGCGTAA	7
t0052092	CV719212	416	436	GAGGAGAGATCCTGGTCGTGG	7
t0052120	EY674848	283	303	GAGGCAGCTATTGAAATGGAT	7
t0052152	CX071155	712	729	GAGGATTGAGATGACGGT	7
t0052171	TC2234	279	299	AATGATGCGTCGCCGGCACGG	7
t0052230	TC4663	407	430	AAGAAACTTGGCATAAGATGGAAC	7
t0052244	TC18529	141	162	CATAGTCCCTCTAAGAAGCTGG	7
t0052256	TC21923	148	168	CACGGGCGAAAACAGAAGGAA	7
t0052296	CB304882	125	143	ACTGCGCGCTAACCTAGAA	7
t0052365	EY686102	404	426	AGAGTAAATCATGGCCATCGGAT	7
t0052375	CX675563	141	164	CAATAGGCTGCTTACATTCATACT	7
t0052379	CV712306	318	340	TGCAGTAGCTGTCGGGTAGGCGG	7
t0052380	TC1627	320	343	CTGGTAGTGGTGGCTGTGATGGCA	7
t0052418	TC15744	871	894	TGGTTTAAGAATGTTCAGGAGGAA	7
t0052426	TC1201	796	819	GTAATAATGACCTACGACCATGCA	7
t0052440	TC18529	137	156	CCCTCTAAGAAGCTGGCCAC	7
t0052486	CV713470	5	28	GGATGTGGTTGGATGTGGAGTGAG	7
t0052490	EY666059	730	750	TCATATTCTACCTCTTGTCTA	7
t0052544	CX075116	405	428	TCAAGATGATAAGATTAGTTTGAC	7
t0052621	CX070697	189	212	TCTCCCATTGGACCAAAGGCCCAT	7
t0052634	CX075116	65	87	AGGCTTGTTGCATACGCTAAATG	7
t0052641	TC18317	1909	1932	TTGACCACGCGGATGAACAGTAAC	7
t0052647	TC15744	652	674	TGGTTGGTACTCTAGATATGGCT	7
t0052692	DY305713	740	763	TCAATGGGGAATTGATCTGATCGG	7
t0052712	TC1667	1042	1065	TGGGATGACGGGAGATGTTTGTTA	7
t0052731	EY688573	682	704	TGAGCAGATAACCCATGAGCAGA	7
t0052737	TC4070	1384	1407	AATGTTAAACTTAACTGACGGTAG	7
t0052750	EY706304	152	172	TCAGGCTGAGGACATGGTGGA	7
t0052752	TC10830	345	367	GACCATGACTCATACTCAGATCA	7
t0052754	CX073225	8	29	CGGGAAAACAACCGGCGTGCTC	7
t0052770	TC17682	181	201	CCCAACTGTGGGAGGCACCTT	7
t0052782	TC18317	1901	1924	GCGGATGAACAGTAACACGGTTTG	7
t0052828	EY664278	279	302	AGTGATCAACAAGATGAGTAACAG	7
t0052842	TC24827	274	294	GCGGTGGCATGATCGATCCGA	7
t0052847	TC868	687	709	GAGGAGAACCGGAATCTCGCATC	7
t0052917	CX675374	624	647	AATTTCTGGTGTCCTCTATTGTGC	7
t0052954	TC11962	782	805	CTTGAGACTCCAGACGGCTCACTG	7
t0052989	TC20346	1163	1186	AGTCCCCGCTCGAACCGAGAGGCA	7
t0052991	TC8050	51	75	AGGATTAGGCACTGGTTGACTTGGA	7
t0053040	EY649793	149	172	GGGGACGGGGATGAGGTGGAATCC	7
t0053041	TC9070	1718	1740	TACAACCAATGAGATAAGATCGA	7
t0053099	EY704378	289	307	TCCAGATAGAAGGCCACTC	7
t0053128	CX069410	397	420	GCGGATGACAACATCGTGGACGAG	7
t0053161	TC12760	576	599	CTCGATTCCGTGGCGCGGCTCAAC	7
t0053185	TC2234	1004	1027	TTATGGTTGAGACTAGGACGGTAT	7
t0053186	TC24774	236	259	TGTTGTAGTATTTTTGATAACAGA	7
t0053204	TC10439	456	477	GAGAAGAGAGCAATTGAGCCAA	7
t0053224	TC18317	1387	1409	ACTTGAAATGTAAAATGACGGTT	7
t0053281	EY717621	724	744	TTAAAATCATGTACGGTCCTG	7
t0053300	EY666059	249	268	AAGGCCGTACGTGGAATGAA	7
t0053306	TC4663	416	438	AGGTCTTTAAGAAACTTGGCATA	7
t0053327	CX077561	255	278	CCATGAGCTGCCATACCCGCCATG	7
t0053357	TC13413	376	398	AGAAATTCTTCGAGCTCGTCGTT	7
t0053361	CV719212	389	412	AGTTGATCGAGCAGAGACCCTGGT	7
t0053372	TC5664	800	823	ACGGCTGATGCTGCAGTCTGTAGC	7
t0053414	TC10830	538	561	GGGAATTCTTCCAGCGACAAGCGG	7
t0053446	EY658455	120	143	CCAGATTCAAGAACGCAGCTGCAT	7
t0053466	TC18529	164	184	AAACTTCCTTGGCCTAAGCGG	7
t0053471	CX073225	5	27	GGAAAACAACCGGCGTGCTCTGA	7
t0053485	EY681346	559	582	CGCTTTCCCCTGAACCGTGGCGTA	7
t0053510	TC2234	211	232	CAGAGCCCGCGTCGACCTTTTA	7
t0053523	EY751618	539	562	TCAAGTGATTGAGACACTGAGGAA	7
t0053601	TC11922	692	715	TTTTATCAGAGGAAGTCAAGTGTT	7
t0053624	CX077561	313	336	TGCGGATCGAAGGCTCTTTGGCAC	7
t0053653	TC5280	49	66	GGTACGGGCTTAAAGGTG	7
t0053654	CX069393	173	196	AGCCAAGCATGCCAGGATCTGCTC	7
t0053671	CB304882	86	109	GGTCGATTAAGACAGCAGGACGGT	7
t0053672	EY684685	168	191	CAGTTCAAGTCGCAGGGAAGTCGC	7
t0053695	EY688082	7	28	CTGATGGGATCCGGTGCATTAG	7
t0053703	TC15079	1063	1083	TCTGACTTAGAGGCGTTCAGT	7
t0053748	CX069829	159	179	TTCGAGAGCTACTGGAAGACC	7
t0053773	TC11962	539	562	CCGGATTGTATGTTTGTGCATAAG	7
t0053805	CX069410	413	434	AGGAAATTGGCCTCGCGGATGA	6
t0053829	TC11333	145	168	ACTGAGGAACGAGTCACGGCTCAC	6
t0053842	TC14211	778	801	CGATTAACGTAACGTAGCACTGGC	6
t0053846	TC2234	1004	1023	GGTTGAGACTAGGACGGTAT	6
t0053847	TC1667	1089	1112	AGCCGTTGGATGTGGAGTGAGAAA	6
t0053850	TC1667	1030	1053	AGATGTTTGTTACAGAATCTGTAC	6
t0053865	EY688573	682	702	AGCAGATAACCCATGAGCAGA	6
t0053931	CX077561	344	367	GATAGTTTCATGCATCTGGTCCGG	6
t0053940	CX077752	22	44	TCGAAAACCTTAGGAGGAGCATA	6
t0053953	TC11962	600	623	TACTGTTGTGGGAATCCTGACGGC	6
t0053966	TC5664	809	831	CACATCCAACGGCTGATGCTGCA	6
t0053982	EY697452	156	179	AGAGTCTGTAACGTAGCAAGGTCC	6
t0053989	CX073225	9	28	GGGAAAACAACCGGCGTGCT	6
t0054032	DY305713	293	316	TTTCGGACATGAAGCGGTCGTGCC	6
t0054065	TC4663	392	415	AGATGGAACTTGTTTAATAGCATC	6
t0054136	EY664981	178	201	GGGACCAACATACATCAAATCTAA	6
t0054145	CB304882	79	96	AGCAGGACGGTGGTCATG	6
t0054157	CX069431	5	27	GGATGGCGTGTATGCATTGATTA	6
t0054208	TC19365	328	349	AAGCCACAACGGTCTGCAGTTT	6
t0054266	TC10439	396	418	CTTGTTGTAGTGTTTGTTGGATA	6
t0054277	CV714476	623	646	TCCATCTGGTTGCTGCATGTAGAT	6
t0054282	CV718714	37	60	AGGATCTCTCTAAGTTACATGCAT	6
t0054355	TC17093	151	171	GCTGAGGACGCTTCTCCAGAC	6
t0054368	TC7469	230	253	AGGATTCCAACAGAATGGACCAGC	6
t0054381	TC19648	364	382	CATCGACCAGAGGCTGTTC	6
t0054391	CX072524	64	86	ACAGATTCTGTAAGCTAGTCGAG	6
t0054407	EY686561	450	473	AATTGGGCTAGCGAATTGGGCGGT	6
t0054408	DY305713	297	320	TGGCTTTCGGACATGAAGCGGTCG	6
t0054410	CX075011	173	196	CAACTTGTACCTTTTGTCGTCGCG	6
t0054425	EY730391	392	409	GAGGGCAGCGGTTCTAGC	6
t0054430	TC14100	702	725	CCCTCGGAAGGTGGAGGATGTGAG	6
t0054457	CX073984	35	58	ACTGATGCATCAGATTTAGGATAT	6
t0054459	EY735097	109	129	ATGGAAGCGGCGGAAACTCCA	6
t0054494	BQ623559	418	441	CTTGGACCGAGAGGAGAGGAGCTG	6
t0054496	TC4627	302	325	TGTGAAATACTTTAAGAACGGCTC	6
t0054504	TC1089	576	599	AAACCCGCAAAAAATCCGCCGGAT	6
t0054516	CB304882	80	105	GATTAAGACAGCAGGACGGTGGTCAT	6
t0054518	TC2234	736	756	TTCAAAGTAACAGCGCCGGTG	6
t0054519	TC17330	47	67	ACAGGAGGCGGAGAAGGGCGC	6
t0054549	TC21851	393	412	AGCGACGGGCGGTGTGTACA	6
t0054566	CV713366	577	600	CCGGCATCGCACGATCTTCCGATC	6
t0054588	EY661508	65	88	AGTGGAAGTAAGAAATCAACGGTT	6
t0054624	CB322138	13	33	GATGACTGCGTCGTAATAGTA	6
t0054650	TC25757	186	209	CTCAAATATTCGAGGGCTGTCCAC	6
t0054653	TC4147	169	186	CTCTGTTTTATGCTCCAC	6
t0054704	TC2267	348	367	AGTGAGAGAGACAGAGCTGG	6
t0054737	TC17330	410	430	GTATGGCCGGTTCGACACAAT	6
t0054769	CV714632	269	292	AGGATACCTCGTGGATAAGACAAA	6
t0054774	TC18529	72	91	CGTTAACGGAATTAACCAGA	6
t0054778	TC21851	394	415	AGGAGCGACGGGCGGTGTGTAC	6
t0054804	TC11922	714	736	AAAAATGGTCTCAGAAGCAGCTT	6
t0054823	TC868	695	717	CGTAGAACGAGGAGAACCGGAAT	6
t0054878	TC23551	310	330	TTGTATGGCCAGTTCGACACA	6
t0054884	TC20811	170	190	ACGCATTCAGCTCTGTGCTTC	6
t0054944	TC15079	1063	1084	TTCTGACTTAGAGGCGTTCAGT	6
t0054947	TC18317	1729	1752	TAGTCCAACAGGATCGTGACACCT	6
t0054966	TC23551	311	331	ATTGTATGGCCAGTTCGACAC	6
t0055027	CV712569	520	543	GAGCGATTCTCCAGTTATGGCCAT	6
t0055033	EY690620	89	109	ACAATAGTTAAGTCGGAGCAA	6
t0055036	TC21851	480	497	CAGTGGACTTCTCGCGAC	6
t0055102	TC9070	1459	1482	CAAACGCCATAAGACATGAATCAT	6
t0055149	CV719212	738	761	TCGCTAGAAGCTGCTACTCCTCGG	6
t0055203	TC1154	110	130	TTAGAGCAACAATTGTATGGC	6
t0055212	CV713470	10	31	GTTGGATGTGGTTGGATGTGGA	6
t0055214	TC15079	30	52	TCGACTGTTCGACGCCCGGGGAA	6
t0055327	TC2234	994	1014	TAGGACGGTATCTGATCGTCT	6
t0055358	TC15079	1036	1057	TCCAGCGCACGGTAGCTTCGCG	6
t0055366	TC15498	1574	1597	CGACAGGAAGATGAAGGAGGACAT	6
t0055371	CB322138	13	34	TGATGACTGCGTCGTAATAGTA	6
t0055397	CX071074	338	361	AGAAATTAGTATGCAGCGACTCAC	6
t0055422	TC2234	144	165	TTAGCTCTAGAATTACTACGGT	6
t0055456	CX073664	165	188	ATACTAACCTTTAAATGTAGATTC	6
t0055498	TC13558	346	366	TGGAACTGCCGCTGATATGGT	6
t0055515	TC24827	503	523	CCGAACTGGGCCGGAACGGTC	6
t0055518	TC25106	553	576	TCAATAGAGGCCTAGAAATGTCAT	6
t0055548	CX075241	729	750	CTTATGAACGTGGTGTAGCAGA	6
t0055578	TC18317	1904	1924	GCGGATGAACAGTAACACGGT	6
t0055624	TC4602	428	448	TTACCAGCGATTGCAGATTCA	6
t0055636	CV713757	66	89	GCTAGACCGAACGATTACGAGGAT	6
t0055655	CX076075	181	203	AGTTTGGGTTGTGGTACGGGCTT	6
t0055683	TC19648	358	378	GACCAGAGGCTGTTCACCTTG	6
t0055701	CV712306	259	282	TTTTGGCAGAGGTAGCAGGCGGCT	6
t0055716	TC5664	884	906	AGATTCTGTAACAAACATCTCCC	6
t0055740	EY666059	198	217	TTTACTTGGCTGGACAGAGA	6
t0055770	TC7469	55	78	CAGAATCGCACCATTGATGGACTA	6
t0055776	TC1201	111	133	AATGACGTACTTGGGTATCTGGA	6
t0055806	TC19648	342	362	CCTTGGAGACCTGATGCGGTT	6
t0055820	EY665692	443	463	AGATGATTGTGGCAGCTTCAC	6
t0055825	CK934032	783	803	AGACTGACGATTAGACGGTGT	6
t0055845	CX077490	398	421	ATGGAGATTGTGCAGTTGTTGCAG	6
t0055852	TC18995	458	478	AGTGGAATTACGGGAAGATAG	6
t0055870	TC10011	721	744	TCTTCCTCGAGAAATGTGGCAAAT	6
t0055893	TC5280	56	78	AGTATGGGTTGTGGTACGGGCTT	6
t0055900	TC8916	924	942	GGGCCTGTAGCTCAGAGGA	6
t0055906	TC13413	382	404	AGCAACAGAAATTCTTCGAGCTC	6
t0055982	CB304882	85	103	TTAAGACAGCAGGACGGTG	6
t0056028	CV713470	513	536	AACACTGCTGGCACAAAAGACAAA	6
t0056057	TC5280	48	67	TGGTACGGGCTTAAAGGTGC	6
t0056071	TC12153	904	927	AGATTTCAGACAAAAAAACAAACG	6
t0056092	TC13413	405	427	CTCATTCTGGCACACTTATGACA	6
t0056116	TC4147	262	282	ATGCCATATCGCGAACAACAT	6
t0056128	CN187016	96	116	TCGATGGGAATTACGATTCAA	6
t0056146	TC9070	262	285	GTGCTGAGTCAAGTAGGGCGTTGA	6
t0056204	TC868	686	705	AGAACCGGAATCTCGCATCA	6
t0056208	CV717932	332	355	TCAACCAATCTTATCATGCCACAT	6
t0056235	CX075241	775	795	CAAAGGTGAGAAAGAACAAAA	6
t0056266	TC18317	2295	2318	GTGTAACCAAGGCGGTATCTAGAC	6
t0056270	TC18529	43	63	TCCACCAACTAAGAACGGCCA	6
t0056283	DN619785	469	492	GTGTTGATTGAAGGCTGTGAGGGC	6
t0056329	TC10555	1545	1568	AGACATACTTTTAAATCGTGCGGT	6
t0056332	TC21064	1101	1121	ATAAACGGCTCATTGGGATAG	6
t0056344	TC18317	2297	2320	CGGTGTAACCAAGGCGGTATCTAG	6
t0056381	TC20811	227	245	GATAGTAGCTGCAATTCTT	6
t0056385	CN187016	40	60	GCCTACGACACGTGCCTCTGG	6
t0056415	EY739055	507	524	CTTGATTGATTGTTGGAT	6
t0056440	TC18839	107	130	TGAGACCACAAGGCGTGACTGAAG	6
t0056441	EY650886	296	316	CGAATGTACGACAGATGACGA	6
t0056508	TC15079	1084	1104	ACGCGTCGCTCTAGCCCGGAT	6
t0056570	CX073493	28	51	TCTGAATAGGTCTGAATGTCTGAA	6
t0056573	TC20811	229	246	TGATAGTAGCTGCAATTC	6
t0056588	TC18317	2079	2102	AAGATGGAGAAGGAATTACAGAAA	6
t0056628	TC18317	1380	1403	AATGTAAAATGACGGTTTTCTCCT	6
t0056652	EY737420	751	771	AGAAAACAAATTCTCACTCGG	6
t0056664	TC18839	931	954	TTAGGGAAATAACCAACGGTCGTA	6
t0056693	CX077561	604	627	TGGGTGATGTGATAACCGTTGATG	6
t0056714	TC19648	58	81	CTCGCGCCGTGGCGCTGTCGGACG	6
t0056717	EY696190	169	192	GCAGATCGACAGCGTGGAGGCGAC	6
t0056728	EY667078	56	79	GACTTCTAATCTGGGTTGTGGTAC	6
t0056764	CV712569	138	161	ATACACAACTGTGACCCACTGTCA	6
t0056791	CX070191	436	459	TGGGCGAATGGAGATGGACTTCGT	6
t0056796	TC18529	38	61	CACCAACTAAGAACGGCCATGCAC	6
t0056833	EY757147	199	219	GCCCAAGCTCGTCTGGTCGAG	6
t0056836	TC2234	1007	1030	CGTTTATGGTTGAGACTAGGACGG	6
t0056844	TC5280	48	69	TGTGGTACGGGCTTAAAGGTGC	6
t0056864	EY677473	396	415	GCCAGGAGCGCATCGCCGGC	6
t0056878	TC4057	146	166	CAGGTACTACATGTAGATGGC	6
t0056899	EY706304	149	169	GGCTGAGGACATGGTGGATAG	6
t0056903	CX050782	418	441	CGTAGGCGGGGATTGCCGAACCAC	6
t0056912	TC10719	273	293	TCTAAAGACCAGAAGCACGAT	6
t0056920	CV714632	272	293	CAGGATACCTCGTGGATAAGAC	6
t0056946	CB304882	87	111	TTGGTCGATTAAGACAGCAGGACGG	6
t0056956	TC1667	1035	1057	CGGGAGATGTTTGTTACAGAATC	6
t0056970	CB304882	85	104	ATTAAGACAGCAGGACGGTG	6
t0056983	EY679409	240	263	AGGAGGAATAGGTGAAGCTGGAAG	6
t0056992	CX675373	495	518	GTGATACTGAACTCCTATGTGCTT	6
t0056995	EY699535	724	744	CAGTGTCTGGCTTACAAACGA	6
t0057003	TC20455	456	476	GAATGTCGGGATGCTTGTTAA	6
t0057020	EY664981	96	119	CTGGGACAAGAAAGCAGACTGCCT	6
t0057039	TC24827	280	300	ACCGAGGCGGTGGCATGATCG	6
t0057054	TC9550	51	71	TCTGGGTTGTGGTACGGGCTT	6
t0057072	TC18839	897	919	GACTAGTTAAGGAGAGATTGGCT	6
t0057077	TC1201	1722	1745	AGTATGGGTTGTAATTAGATGGCT	6
t0057081	CB304882	126	146	CCAACTGCGCGCTAACCTAGA	6
t0057106	TC10439	397	420	TGCTTGTTGTAGTGTTTGTTGGAT	6
t0057157	EY724812	185	206	TTTGGATGGGCATGTACTTCAT	6
t0057176	EY650886	184	204	TGATAAGATCGTGCATAACAA	6
t0057204	CF508708	16	38	TTGGTGAAAGAATCTGGTCGGTC	6
t0057210	TC15079	136	157	CAGAGCACTGGGCAGAAATCAC	6
t0057245	DY305713	657	680	CGAAGTGGATAGAGGTAGAAGCCC	6
t0057259	EY718196	95	115	CAACCACATCGTCGATAACAA	6
t0057325	TC2234	730	750	GTAACAGCGCCGGTGGCACGA	6
t0057347	CX075027	515	538	GCTTTAAGTATGGGCTGAGGTGTC	6
t0057371	EY748060	297	317	TTTTATTTTATTGCGGACTGA	6
t0057395	TC21851	470	491	ACTTCTCGCGACGTCGCAGGCA	6
t0057477	EY649793	269	291	GGGACGGGTACCCTCGGGGATTT	6
t0057478	CV720008	631	654	GGTTGGTATTCTAGATATGGCTTT	6
t0057490	TC1667	1119	1141	AGAATCTGTAAGGTACAGACTGC	6
t0057520	TC2234	769	789	AGAGCGTAGGCTTGCTTTGAG	6
t0057524	TC23944	183	206	CTTGTTGCACTCGGCGTTCAGCAT	6
t0057537	CV714965	532	555	ATTATGGATTTGTATTTGGATGGA	6
t0057545	CV712295	27	50	AGTGAGAGATTGGGTGTATTGGGG	6
t0057563	TC10089	353	372	TCTTCTTGACCTTGTAAGAC	6
t0057588	TC10089	505	525	CCAGGGATGGACTCGTGATGG	6
t0057590	CV718382	495	518	TTTGTTATTGGTGTAGGGAGGTGC	6
t0057607	TC7469	356	378	GACCATGACTCATACTCCGATCA	6
t0057654	CV717387	449	472	CTTCGCCCGTGGACGTAGGCTAAA	6
t0057754	TC2234	231	254	CATGAATCATCAGAGCAACGGGCA	6
t0057778	EY704378	288	307	TCCAGATAGAAGGCCACTCA	6
t0057781	CB322089	362	380	TTGATCCTTCGATGTCGGC	6
t0057783	TC11962	1334	1357	AATAAATGGAACGAGGCATGACAT	6
t0057791	TC15079	480	500	GGGGCAGTGCCCCGCCTCCGA	6
t0057803	EY740811	392	414	TGAATAGTACCGTACATGTGAAC	6
t0057817	TC1201	1864	1887	GGTCTAAATGGGGGCTGAGAGGCT	6
t0057823	TC5145	597	620	TGGGCTGGCCTGATAAGAGGGCAC	6
t0057831	TC24694	661	683	TACATGCATGTAACTTAGAGGGA	6
t0057854	CV712306	308	328	CGGGTAGGCGGCTGGGGACCA	6
t0057860	TC2234	918	938	GCAGTTGTTCGTCTTTCATAA	6
t0057881	TC17966	240	263	ATTACAACAGTTGCTTCTGAATCA	6
t0057902	CX070697	402	424	GGGACCACCATCATACATTGACA	6
t0057963	EY694102	398	421	ATCCGGACCTCGACGGACGGGCAA	6
t0057975	TC18839	898	921	TCGACTAGTTAAGGAGAGATTGGC	6
t0058048	TC19648	342	365	TCACCTTGGAGACCTGATGCGGTT	6
t0058057	TC1201	111	135	GAAATGACGTACTTGGGTATCTGGA	6
t0058114	TC19648	505	525	CCGCTCTCGCCGCGGTGGCAG	6
t0058142	CX675685	229	252	TGGCTGTCACTCAGATCGGAGGAT	6
t0058155	CB304882	91	111	TTGGTCGATTAAGACAGCAGG	6
t0058158	TC23057	619	642	CGGAGCACGTGAAGAAGGAGGTTA	6
t0058176	TC12060	608	635	GGCGGATGTAGCCAAGTGGATCAAGGCA	6
t0058179	TC15079	698	721	AGGATCGATAGGCCACGCTTTCAC	6
t0058184	CX069409	583	605	GAACGGATGGAAAAGCAGATGGA	6
t0058221	CV713366	503	525	CGGGTTGTGGGTTCGGCATGGGC	6
t0058244	CX073774	420	443	TACGGACCGACCCGGTGCGAGCGG	6
t0058256	TC14188	7	27	AGCATGCACGAACGAGAGCAC	6
t0058261	TC25098	8	28	AGAACCTCACTAGCTGCGTCA	6
t0058299	CX069393	167	190	GCATGCCAGGATCTGCTCGACCAA	6
t0058365	CV718381	214	237	AGCTTCATGGACGCATTCTCGGGA	6
t0058392	EY704402	645	668	AGAACCATAGAGATTTGCTGAGAC	6
t0058411	EY674848	464	484	GAGATACAGAATTTATAACGG	6
t0058451	CB304882	73	98	ACAGCAGGACGGTGGTCATGGAAGTC	6
t0058463	TC11922	115	138	TGGGGGGAGGGAATAGTCGACAAT	6
t0058479	TC4029	278	301	GTTGATAAGGCGTGGGCGCGTGCT	6
t0058503	CV712306	447	470	CCACGTGGCGTACCCTTTTTGGCT	6
t0058515	CX077938	617	640	CATACCTGCTGACATCCGTTGGTT	6
t0058518	TC15079	48	69	TCCGTACCAGTTCTGAGTCGAC	6
t0058520	TC21851	397	418	GGTAGGAGCGACGGGCGGTGTG	6
t0058561	CX077938	154	177	CGTAAAACCAGAGGAAGATGTGAG	6
t0058624	TC18529	224	244	TCAGTGTAGCGCGCGTGCGGC	6
t0058693	CX070142	160	183	CAGATATGAAGGTTCGGGGAACGC	6
t0058753	TC9614	282	304	TTTTGTGATTTGGTAGTTGCTGA	6
t0058778	CV717387	456	479	CTTCTGTCTTCGCCCGTGGACGTA	6
t0058797	TC3223	74	94	AAGCTCTCAGATATGGCCTCA	6
t0058834	TC9614	228	248	TGATTTCTGAAATTGCATGTA	6
t0058837	TC10439	480	501	GTAAGCCTAGAGCTTCTCGGAA	6
t0058840	TC5664	820	842	CCACATCCAACCACATCCAACGG	6
t0058856	TC19648	309	329	GGGCGCGGGCGGCACTCGGTC	6
t0059029	TC12072	623	646	AGTAACTCGGCAAGATCATGCATC	6
t0059058	TC7469	425	448	CAAGGAGATGGTTGAAGGTCTTGC	6
t0059070	CV713470	6	28	GGATGTGGTTGGATGTGGAGTGA	6
t0059071	EY724812	187	207	ATTTGGATGGGCATGTACTTC	6
t0059108	CV713470	8	30	TTGGATGTGGTTGGATGTGGAGT	6
t0059128	TC19648	301	322	GGCGGCACTCGGTCCTCCGGAT	6
t0059152	TC18529	33	53	AAGAACGGCCATGCACCACCA	6
t0059203	TC2323	918	941	GGGCATAGTTGTCCTGCTCGTCGT	6
t0059206	TC18529	85	109	GCAGGCTGAGGTCTCGTTCGTTAAC	6
t0059296	EY663138	235	255	CACAGACCCATATTCTTTCAT	6
t0059312	TC9070	49	72	TGCCGAAGGACAACTGCATATTTC	6
t0059352	CX675685	230	253	GTGGCTGTCACTCAGATCGGAGGA	6
t0059354	EY663138	581	601	CCAGAAATCGCCAACGACTGA	6
t0059361	TC21851	372	392	AAGGGCAGGGACGTAGTCAAC	6
t0059373	CX076075	181	204	TAGTTTGGGTTGTGGTACGGGCTT	6
t0059434	TC1201	994	1017	GGGAGACAATTTAGCACACTAGGT	6
t0059468	EY680304	516	536	ATATGGCTGCATCACGAACAA	6
t0059470	TC17742	145	165	AGTAAGCGTCCGATCGTCCTT	6
t0059476	CX053664	737	757	TCGAACCGGGAGGCACAGGTT	6
t0059478	CX069829	26	46	CTAGGCTTATACACTTCATCC	6
t0059496	TC11922	788	811	AGCCATAGATCTTGGTCGAAGCAT	6
t0059524	TC18317	1947	1971	CTCAGGATTGCGCCACGTCATCAGT	6
t0059527	EY674848	431	451	ACGGAAAGAACACAACACGGG	6
t0059569	TC24881	656	677	AGAAAATAGAACCGCGTTTCAC	6
t0059582	TC2234	281	301	TGAATGATGCGTCGCCGGCAC	6
t0059597	TC18839	334	357	CGATTCGGAAGAACAAGTGATGGA	6
t0059617	CB322089	359	377	ATCCTTCGATGTCGGCTCT	6
t0059628	CX077352	717	740	GTGGTGGTGGCGGATCGTGATCTA	6
t0059635	EY711228	424	447	CAGGAAGTATCAACCGAGACTCGA	6
t0059651	TC11573	29	50	AAATTTCAAAGATTACCCGGGC	6
t0059660	CV712306	165	188	GGAGACGTTTCTCATGGCGGATAT	6
t0059670	CX070495	622	645	CTAGTTTGGGTTGTGGTACGGGCT	6
t0059679	TC19648	197	217	GTTTCCAGGGTGGGCAGGCCG	6
t0059695	TC9070	103	126	CTGCACTGTGAGGTTGTTTGGCAA	6
t0059704	TC7469	365	388	AGAACCACATGACCATGACTCATA	6
t0059735	TC7469	461	484	TCAAATTGGCGAGTCAACTTCGGG	6
t0059755	EY732924	4	25	TTACCCGACACGAACACGACAT	6
t0059765	CX077938	146	166	AGGAAGATGTGAGCCACAGTC	6
t0059770	CX069409	853	876	AGGAGACCTCCTGGTCGTGGGGAA	6
t0059791	CK934032	94	114	AGAGACTAGAGGCCTTACCCA	6
t0059802	TC8989	543	566	ATTCAGACCTATTCAGAATTCAGA	6
t0059829	TC15079	1068	1092	AGCCCGGATTCTGACTTAGAGGCGT	6
t0059833	CB292040	335	354	ACCAAACGGTTGTGGCTCAG	6
t0059841	CB304882	92	114	GTGTTGGTCGATTAAGACAGCAG	6
t0059859	TC24881	711	734	AGATGAGAAATGGTGATGCCACAT	6
t0059862	TC7469	428	451	AGTCAAGGAGATGGTTGAAGGTCT	6
t0059882	TC13413	598	621	TATATCGTGCATGCTCTTTCTGGA	6
t0059888	TC2267	344	363	AGAGAGACAGAGCTGGTGAG	6
t0059890	EY670073	196	216	TGATGGAAAAGGCATTGACAA	6
t0059913	TC10572	733	753	ATCAGGCTACGGTGCAACTGT	6
t0059929	CX069409	222	245	AGACTAGCGCAGATAATTGACGAC	6
t0059972	TC5044	1234	1257	TCAGACCCATTCAGACTTTAGAAA	6
t0059978	BQ623559	214	237	TTTTGACCACCATTTGACTTTGAA	6
t0000004	EY674848	432	452	AACGGAAAGAACACAACACGG	7653
t0000030	EY704378	288	308	TTCCAGATAGAAGGCCACTCA	1675
t0000039	TC1667	1102	1125	AGACTGCAGCATCAGCCGTTGGAT	1158
t0000045	EY704378	289	309	TTTCCAGATAGAAGGCCACTC	1010
t0000058	EY732924	4	27	GATTACCCGACACGAACACGACAT	811
t0000062	TC1201	791	813	ATGACCTACGACCATGCATGCAA	771
t0000066	TC1667	1049	1072	CGGATGGTGGGATGACGGGAGATG	738
t0000074	EY666059	249	269	AAAGGCCGTACGTGGAATGAA	656
t0000080	EY674848	432	451	ACGGAAAGAACACAACACGG	632
t0000081	TC1667	1103	1125	AGACTGCAGCATCAGCCGTTGGA	628
t0000085	EY666059	187	208	CTGGACAGAGAAATCACGGTCA	613
t0000089	TC1667	1103	1126	CAGACTGCAGCATCAGCCGTTGGA	588
t0000096	TC9614	178	198	TACCTAGCATTGAAGAGGCTC	560
t0000104	CK939007	734	756	AGGGATGTCCATACTCCACTCGT	531
t0000105	TC17682	177	200	CCAACTGTGGGAGGCACCTTTAAG	514
t0000111	TC10089	328	348	TCTTGACCTTGTAAGACCCCG	494
t0000117	TC18317	1951	1974	ACGCTCAGGATTGCGCCACGTCAT	476
t0000128	TC4029	290	313	CAGAAGAACTTTGTTGATAAGGCG	451
t0000131	TC1667	1050	1073	TCGGATGGTGGGATGACGGGAGAT	439
t0000133	EY674848	517	537	TGAGTTGGGCGGAAACGGGGA	438
t0000140	TC4029	289	312	AGAAGAACTTTGTTGATAAGGCGT	427
t0000141	TC1667	1051	1073	TCGGATGGTGGGATGACGGGAGA	426
t0000143	TC21851	475	495	GTGGACTTCTCGCGACGTCGC	422
t0000153	TC1667	1051	1074	ATCGGATGGTGGGATGACGGGAGA	403
t0000165	TC19648	344	364	CACCTTGGAGACCTGATGCGG	384
t0000168	TC1667	1114	1137	TCTGTAAGGTACAGACTGCAGCAT	383
t0000169	TC19365	325	348	AGCCACAACGGTCTGCAGTTTCGA	380
t0000174	TC20346	1172	1195	CAGACTAGAAGTCCCCGCTCGAAC	375
t0000187	TC1667	1055	1078	GAAAATCGGATGGTGGGATGACGG	363
t0000190	TC21851	398	418	GGTAGGAGCGACGGGCGGTGT	359
t0000194	TC18317	1904	1927	CACGCGGATGAACAGTAACACGGT	356
t0000209	TC4147	518	538	TCTGAAGAACCTAGTTGATCA	336
t0000213	TC1201	791	814	AATGACCTACGACCATGCATGCAA	333
t0000233	TC1201	106	128	CGTACTTGGGTATCTGGATCCGT	312
t0000235	TC1201	795	818	TAATAATGACCTACGACCATGCAT	309
t0000236	TC19648	467	487	CAGCCGACGGGTTCGGGACTG	309
t0000240	TC10089	329	349	TTCTTGACCTTGTAAGACCCC	305
t0000244	EY666059	187	207	TGGACAGAGAAATCACGGTCA	304
t0000280	TC1667	1104	1126	CAGACTGCAGCATCAGCCGTTGG	275
t0000287	TC9550	53	76	TCTAGTCTGGGTTGTGGTACGGGC	265
t0000301	TC1667	1104	1127	ACAGACTGCAGCATCAGCCGTTGG	256
t0000312	TC1667	1107	1130	GGTACAGACTGCAGCATCAGCCGT	251
t0000317	EY704378	99	119	TATCTGGATAAAAGGCTACCC	248
t0000328	TC1667	1047	1070	GATGGTGGGATGACGGGAGATGTT	241
t0000329	TC10089	346	366	TGACCTTGTAAGACCTTTTCT	240
t0000336	TC1667	1048	1070	GATGGTGGGATGACGGGAGATGT	237
t0000349	TC18317	1950	1973	CGCTCAGGATTGCGCCACGTCATC	232
t0000351	TC15079	1068	1088	CGGATTCTGACTTAGAGGCGT	231
t0000355	TC18317	1947	1970	TCAGGATTGCGCCACGTCATCAGT	230
t0000372	EY672708	234	254	CAACATGATTGTCAGAATCAA	224
t0000375	EY732924	5	28	CGATTACCCGACACGAACACGACA	223
t0000382	TC21851	392	412	AGCGACGGGCGGTGTGTACAA	221
t0000392	TC13413	602	625	AGACTATATCGTGCATGCTCTTTC	216
t0000399	CX073030	711	734	GGCGTGGACGTAGGCGGGGATTGC	213
t0000408	CX073774	524	547	GTTGGTTGGTGTGAGTGGTTCGGC	206
t0000409	TC19648	466	486	AGCCGACGGGTTCGGGACTGG	206
t0000412	TC1667	1104	1125	AGACTGCAGCATCAGCCGTTGG	203
t0000416	TC18317	1948	1971	CTCAGGATTGCGCCACGTCATCAG	202
t0000421	TC1667	1043	1065	TGGGATGACGGGAGATGTTTGTT	199
t0000432	TC18317	1903	1926	ACGCGGATGAACAGTAACACGGTT	196
t0000439	TC3655	323	343	AGAGTGAAAGGACAGTATCAT	193
t0000441	EY649793	151	174	GAGGGGACGGGGATGAGGTGGAAT	193
t0000453	TC21851	405	425	TTCAATCGGTAGGAGCGACGG	191
t0000460	CV712569	356	378	AGGAAGATGTGAGCCACAGTCGC	188
t0000462	TC1201	94	117	ATCTGGATCCGTATCAACATGCAT	188
t0000488	TC21851	373	393	AAAGGGCAGGGACGTAGTCAA	180
t0000509	TC20346	1123	1146	AGGCGACTTCCCTGCGACTCGAAC	174
t0000511	TC1667	1054	1077	AAAATCGGATGGTGGGATGACGGG	174
t0000516	TC19648	257	277	CCGGACACCGCGCGACGTGCG	174
t0000533	TC19648	61	81	CTCGCGCCGTGGCGCTGTCGG	169
t0000540	EY732924	6	29	CCGATTACCCGACACGAACACGAC	167
t0000544	TC8687	502	522	AGCTTTGCGTCGATGGCTCGA	166
t0000557	EY732924	5	27	GATTACCCGACACGAACACGACA	163
t0000566	TC1667	1041	1064	GGGATGACGGGAGATGTTTGTTAC	160
t0000580	CV713470	16	39	CATCAGCCGTTGGATGTGGTTGGA	158
t0000582	TC1667	1053	1075	AATCGGATGGTGGGATGACGGGA	158
t0000594	TC15079	28	51	CGACTGTTCGACGCCCGGGGAAGG	155
t0000618	TC1667	1108	1131	AGGTACAGACTGCAGCATCAGCCG	151
t0000627	TC10439	521	542	AACCCGTGCGGCACTTAGACAA	151
t0000633	EY699535	448	468	ACCAGGAGAAACTCGACCCAT	149
t0000665	TC18317	1904	1926	ACGCGGATGAACAGTAACACGGT	144
t0000684	CX073030	716	739	TTGGAGGCGTGGACGTAGGCGGGG	139
t0000689	EY706304	146	166	TGAGGACATGGTGGATAGTAG	139
t0000692	TC18317	1850	1873	GACCCGGATGAACAGTAACGCGGT	139
t0000698	CV719212	477	500	GGAAAACAACCGGCGTACTCTGAC	138
t0000709	TC19648	363	383	CCATCGACCAGAGGCTGTTCA	137
t0000711	TC10439	525	546	AGCTAACCCGTGCGGCACTTAG	136
t0000712	TC1201	794	817	AATAATGACCTACGACCATGCATG	136
t0000713	TC2234	641	661	CGGACCGGCCGACCCAACCCA	136
t0000715	EY666059	687	707	CAGAATCAAGACTAGGTAGTT	136
t0000737	TC5664	812	835	CAACCACATCCAACGGCTGATGCT	134
t0000743	TC25136	166	189	TCTCTGATCTGTATAAAGTGGCTT	133
t0000747	TC21851	394	414	GGAGCGACGGGCGGTGTGTAC	133
t0000748	TC1667	1109	1131	AGGTACAGACTGCAGCATCAGCC	133
t0000757	TC25106	516	539	TCTAGCAACAGTAGGCCTACTGAC	132
t0000759	TC15744	539	561	AGGGACCAGACCAACGAGAGCGT	131
t0000760	EY674266	172	192	ATGTAGGCATCACAGACATCA	131
t0000764	CV712569	356	379	GAGGAAGATGTGAGCCACAGTCGC	130
t0000783	TC18317	1946	1969	CAGGATTGCGCCACGTCATCAGTC	128
t0000784	EY674848	474	494	TCAGAAAGTTGAGATACAGAA	128
t0000786	TC10089	349	369	TCTTGACCTTGTAAGACCTTT	127
t0000810	EY724812	323	346	ATGACTATGAGGGCAATGGTTCGA	125
t0000824	CX070142	154	177	TGAAGGTTCGGGGAACGCTTGCCA	123
t0000832	EY757147	200	220	TGCCCAAGCTCGTCTGGTCGA	122
t0000842	TC1667	1052	1074	ATCGGATGGTGGGATGACGGGAG	121
t0000845	CV715639	331	354	ACGCTCAGGATTGTGCCACGTCAT	121
t0000850	CV713470	15	38	ATCAGCCGTTGGATGTGGTTGGAT	121
t0000868	CV719212	478	501	GGGAAAACAACCGGCGTACTCTGA	119
t0000878	EY724812	3	26	CGTGAGGGGTATTTGGATGGGCAT	118
t0000891	TC7469	442	465	TCGGGAATCAAAGAAGTCAAGGAG	116
t0000894	TC19648	349	369	CTGTTCACCTTGGAGACCTGA	116
t0000897	TC1667	1111	1134	GTAAGGTACAGACTGCAGCATCAG	116
t0000899	EY742134	9	29	TGCCAAAGGAGATTTGCCCGG	116
t0000911	TC21851	401	421	ATCGGTAGGAGCGACGGGCGG	115
t0000922	EY672708	329	349	TGGAACATACGCTTTCTGCAA	114
t0000940	TC15079	1038	1058	ATCCAGCGCACGGTAGCTTCG	112
t0000960	TC18529	114	134	AGGGATACCTCCGCATAGCTA	109
t0000967	TC18529	372	392	CAGGGACGTAGTCAACGCGAG	109
t0000981	TC19648	59	82	GCTCGCGCCGTGGCGCTGTCGGAC	108
t0000991	TC8687	471	492	TCAGAGGTCATAACATTTCTCA	107
t0000995	TC868	695	718	TCGTAGAACGAGGAGAACCGGAAT	106
t0001006	TC17330	265	285	AGGTCACAGCATCTGGAGTAA	106
t0001013	TC19648	349	370	GCTGTTCACCTTGGAGACCTGA	105
t0001024	TC1667	1033	1056	GGGAGATGTTTGTTACAGAATCTG	105
t0001025	EY725964	425	447	CAGATTCTGTAACATACGCACCC	105
t0001032	TC1667	1054	1076	AAATCGGATGGTGGGATGACGGG	104
t0001056	TC17682	176	199	CAACTGTGGGAGGCACCTTTAAGC	103
t0001074	CX050782	422	445	TGGACGTAGGCGGGGATTGCCGAA	102
t0001078	EY666059	187	206	GGACAGAGAAATCACGGTCA	102
t0001085	TC2234	993	1013	AGGACGGTATCTGATCGTCTT	102
t0001089	TC1667	1055	1077	AAAATCGGATGGTGGGATGACGG	101
t0001094	EY716909	650	670	AGGGACGAGCCGGCCGGTGCA	101
t0001103	TC18317	1905	1928	CCACGCGGATGAACAGTAACACGG	100
t0001110	CB292040	330	353	CCAAACGGTTGTGGCTCAGTTGGC	100
t0001133	CV713366	508	531	CCGGGTCGGGTTGTGGGTTCGGCA	98
t0001139	TC21851	404	424	TCAATCGGTAGGAGCGACGGG	98
t0001152	TC24827	279	302	TGACCGAGGCGGTGGCATGATCGA	98
t0001171	CX072524	64	87	TACAGATTCTGTAAGCTAGTCGAG	97
t0001175	EY677473	393	413	CAGGAGCGCATCGCCGGCAGA	97
t0001184	EY666059	729	749	CATATTCTACCTCTTGTCTAA	96
t0001193	CX077938	148	171	ACCAGAGGAAGATGTGAGCCACAG	96
t0001198	TC9550	51	74	TAGTCTGGGTTGTGGTACGGGCTT	95
t0001213	TC9550	57	80	GACTTCTAGTCTGGGTTGTGGTAC	94
t0001217	CV713470	16	38	ATCAGCCGTTGGATGTGGTTGGA	94
t0001218	TC18839	1582	1605	AGAAATTATGAGCGTCAGAAGAAC	94
t0001223	EY684947	332	355	TGATACAGCCACAAACTCTTGTAC	94
t0001225	TC1201	795	817	AATAATGACCTACGACCATGCAT	94
t0001226	CB322138	23	43	TTACCCTACTGATGACTGCGT	93
t0001232	CX073225	173	196	GGACTACGGAAGACCGGGATTCAG	93
t0001242	TC4029	288	311	GAAGAACTTTGTTGATAAGGCGTG	93
t0001257	TC17330	62	82	AGATTGAAGGAAGTGACAGGA	92
t0001266	TC9550	53	75	CTAGTCTGGGTTGTGGTACGGGC	92
t0001267	CX077561	235	258	CATGTCAGAGCCTGATCTTCCGGA	92
t0001276	TC17682	178	201	CCCAACTGTGGGAGGCACCTTTAA	91
t0001277	TC21064	414	437	TGGTATTAACCCTAGATCCGTGCC	91
t0001278	TC20811	228	248	CTTGATAGTAGCTGCAATTCT	91
t0001287	TC18317	2289	2312	CCAAGGCGGTATCTAGACAAGACT	91
t0001296	TC18529	46	66	CGCTCCACCAACTAAGAACGG	90
t0001303	TC9550	48	71	TCTGGGTTGTGGTACGGGCTTAAA	90
t0001310	CX073030	717	740	CTTGGAGGCGTGGACGTAGGCGGG	90
t0001326	TC9614	262	282	AGGTCCGACCTTTCAGAAGCC	89
t0001346	CX073984	48	71	TAAAATTGTTGAAACTGATGCATC	88
t0001352	EY704378	287	307	TCCAGATAGAAGGCCACTCAG	88
t0001357	TC15744	652	675	GTGGTTGGTACTCTAGATATGGCT	88
t0001366	TC5374	319	347	GGGCTATTAGCTCAGTGGTAGAGCGCGCC	88
t0001372	TC11922	26	49	GTTGAAGATGGCTGAATATGGAGT	87
t0001376	TC25737	20	37	GCTGGGCAGGTTTCGACA	87
t0001389	CK933674	823	843	TGATAGATTTGGCAACACTAA	87
t0001399	TC18995	448	468	CGGGAAGATAGACAGCAGTAC	87
t0001401	TC11573	9	29	CCTGTCGGCCAAGGCTATAGA	87
t0001409	TC20346	1129	1152	CAACAAAGGCGACTTCCCTGCGAC	86
t0001411	TC1667	1050	1072	CGGATGGTGGGATGACGGGAGAT	86
t0001413	EY674266	175	195	TAGATGTAGGCATCACAGACA	86
t0001422	TC9550	47	70	CTGGGTTGTGGTACGGGCTTAAAG	86
t0001425	TC20811	171	191	GACGCATTCAGCTCTGTGCTT	86
t0001435	EY674266	193	213	ATAGACATCATCAACGACTAG	85
t0001449	TC9070	1162	1185	TCTGCAGAACTAGTGTTAGATGAT	84
t0001456	EY677473	394	414	CCAGGAGCGCATCGCCGGCAG	84
t0001478	TC2234	650	670	ACCGCGAGGCGGACCGGCCGA	83
t0001483	TC21923	203	226	AAGAACAAGCACAATAGAGGACAC	83
t0001486	CX076227	119	141	CAGGATGTTATTGGTCACCTCGA	83
t0001487	TC1201	790	813	ATGACCTACGACCATGCATGCAAA	83
t0001490	TC18317	2309	2332	ATACTAGAGAGCCGGTGTAACCAA	82
t0001493	TC1201	105	128	CGTACTTGGGTATCTGGATCCGTA	82
t0001497	TC23944	190	213	TGCCAATCTTGTTGCACTCGGCGT	82
t0001500	TC18839	1585	1608	TGGAGAAATTATGAGCGTCAGAAG	82
t0001521	TC1089	446	469	CGGGTTTGGGTTTGGTAATGGCAA	81
t0001522	EY674848	430	450	CGGAAAGAACACAACACGGGG	81
t0001537	TC1912	567	589	AGGGTCTCAGTAGCTATAACCGG	81
t0001540	TC5280	87	110	ACCTGTGCCTCCCGGTTCGAGCGG	81
t0001551	CB322138	24	44	TTTACCCTACTGATGACTGCG	80
t0001559	CX075241	733	753	CAACTTATGAACGTGGTGTAG	80
t0001560	TC18317	2288	2311	CAAGGCGGTATCTAGACAAGACTA	80
t0001586	CX077352	745	768	GGTGGTGACGGATCGTGATCTAAC	79
t0001589	TC9550	55	78	CTTCTAGTCTGGGTTGTGGTACGG	79
t0001590	CX073774	523	546	TTGGTTGGTGTGAGTGGTTCGGCA	79
t0001595	TC26021	149	166	GTGGGGTGGGGCAACGAT	79
t0001601	TC2234	218	238	AACGGGCAGAGCCCGCGTCGA	79
t0001602	CX070697	401	424	GGGACCACCATCATACATTGACAC	79
t0001611	TC22628	303	323	CGACCGAAAAATGCTAACTGC	78
t0001618	TC18317	1849	1872	ACCCGGATGAACAGTAACGCGGTT	78
t0001620	TC18317	1645	1668	TCGTGAACAGTAACGTAGACAGTA	78
t0001633	EY678668	106	129	GTTCGCGGATCGGATTTTACGGAT	77
t0001648	TC24694	674	697	AGAGGGTTGTAAGGTACATGCATG	77
t0001650	TC19648	362	382	CATCGACCAGAGGCTGTTCAC	77
t0001659	TC5664	811	834	AACCACATCCAACGGCTGATGCTG	76
t0001662	TC1667	1052	1075	AATCGGATGGTGGGATGACGGGAG	76
t0001666	TC18317	1910	1933	TTTGACCACGCGGATGAACAGTAA	76
t0001676	CN187016	36	56	ACGACACGTGCCTCTGGGGAC	76
t0001679	TC18317	2308	2331	TACTAGAGAGCCGGTGTAACCAAG	76
t0001686	CV719546	374	397	GAACAGACCAGAGAGCACTCTCCA	76
t0001688	TC23206	556	579	CATTTTTGGAGTGGGGAGTGGGAG	75
t0001695	TC18529	38	58	CAACTAAGAACGGCCATGCAC	75
t0001700	CX073225	5	28	GGGAAAACAACCGGCGTGCTCTGA	75
t0001704	CB322138	22	42	TACCCTACTGATGACTGCGTC	75
t0001707	TC11922	28	51	GTGTTGAAGATGGCTGAATATGGA	75
t0001711	CX077352	714	737	GTGGTGGCGGATCGTGATCTAGGA	75
t0001713	CX076075	234	257	GGAAGTCGCATTTGTTGGGAGAAC	75
t0001714	TC17682	179	201	CCCAACTGTGGGAGGCACCTTTA	75
t0001719	CX073030	718	741	GCTTGGAGGCGTGGACGTAGGCGG	75
t0001730	TC4147	464	484	TCAATTCTAGTGGAATTACGG	74
t0001734	EY706304	153	173	CTCAGGCTGAGGACATGGTGG	74
t0001741	TC25136	168	191	TTTCTCTGATCTGTATAAAGTGGC	74
t0001753	EY725964	424	447	CAGATTCTGTAACATACGCACCCA	74
t0001772	CX077490	314	337	TGAGTTGGTGGAAGACAAATGCTA	73
t0001778	CX071296	297	320	ATTAGGATTTAACCGACGTTGCAT	73
t0001782	CX073774	522	545	TGGTTGGTGTGAGTGGTTCGGCAC	73
t0001789	TC1667	1110	1133	TAAGGTACAGACTGCAGCATCAGC	73
t0001790	TC5664	815	838	ATCCAACCACATCCAACGGCTGAT	73
t0001793	TC1667	1048	1071	GGATGGTGGGATGACGGGAGATGT	73
t0001794	CX071296	294	317	AGGATTTAACCGACGTTGCATTTC	73
t0001816	CX069925	320	341	AGGCTTACTTAGCAACATTCGG	72
t0001823	TC20811	267	287	TTCTGCAACATGATTTCTGGA	72
t0001859	TC21851	470	490	CTTCTCGCGACGTCGCAGGCA	71
t0001875	TC18839	897	920	CGACTAGTTAAGGAGAGATTGGCT	71
t0001884	TC1667	1105	1125	AGACTGCAGCATCAGCCGTTG	70
t0001900	EY724812	322	345	TGACTATGAGGGCAATGGTTCGAG	70
t0001906	TC2234	990	1010	ACGGTATCTGATCGTCTTCGA	69
t0001909	TC2234	565	585	GGAATTACCGCGGCTGCTGGC	69
t0001919	CX073984	49	72	CTAAAATTGTTGAAACTGATGCAT	69
t0001939	CX071155	713	736	AGTGAAGGAGGATTGAGATGACGG	69
t0001940	TC25737	20	38	TGCTGGGCAGGTTTCGACA	69
t0001950	EY677473	392	412	AGGAGCGCATCGCCGGCAGAA	69
t0001955	TC18317	1905	1927	CACGCGGATGAACAGTAACACGG	68
t0001975	TC21923	147	170	TCCACGGGCGAAAACAGAAGGAAA	68
t0001978	TC19648	306	326	CGCGGGCGGCACTCGGTCCTC	67
t0001981	TC12072	384	404	TGCTGCGGGATTCGTAACAAA	67
t0002001	TC21851	368	388	GCAGGGACGTAGTCAACGCGA	67
t0002014	EY724812	323	345	TGACTATGAGGGCAATGGTTCGA	66
t0002025	TC18317	1951	1973	CGCTCAGGATTGCGCCACGTCAT	66
t0002027	TC1667	1109	1132	AAGGTACAGACTGCAGCATCAGCC	66
t0002029	EY741915	164	184	GACGCATTCTGCTCTGTGCTT	66
t0002034	EY677473	397	417	AGGCCAGGAGCGCATCGCCGG	66
t0002052	EY674848	510	530	GGCGGAAACGGGGAAGAACGG	65
t0002057	TC18317	2290	2313	ACCAAGGCGGTATCTAGACAAGAC	65
t0002061	EY716909	655	675	GCAGAAGGGACGAGCCGGCCG	65
t0002074	TC18317	1947	1969	CAGGATTGCGCCACGTCATCAGT	65
t0002076	CV713366	509	532	TCCGGGTCGGGTTGTGGGTTCGGC	65
t0002083	TC20346	1115	1138	TCCCTGCGACTCGAACTGGGGAGC	65
t0002101	TC17653	485	505	CAATACAGGAGACAGGAACGA	64
t0002121	CK939007	735	756	AGGGATGTCCATACTCCACTCG	64
t0002126	TC17330	39	59	CGGAGAAGGGCGCATATTGAG	64
t0002127	TC15079	1035	1055	CAGCGCACGGTAGCTTCGCGC	64
t0002129	TC10439	526	547	CAGCTAACCCGTGCGGCACTTA	64
t0002133	TC1667	1051	1072	CGGATGGTGGGATGACGGGAGA	64
t0002164	TC4405	72	95	AGCAGATCCTGGCATGCTTGGCTT	63
t0002175	TC21851	391	411	GCGACGGGCGGTGTGTACAAA	63
t0002223	TC1667	1039	1062	GATGACGGGAGATGTTTGTTACAG	62
t0002224	TC2267	344	364	GAGAGAGACAGAGCTGGTGAG	62
t0002252	TC5280	43	66	GGTACGGGCTTAAAGGTGCCTCCC	61
t0002261	CV715639	371	393	ATTGAGTAAATCATGGCCATCGG	61
t0002271	TC18529	37	58	CAACTAAGAACGGCCATGCACC	61
t0002272	CV713366	502	525	CGGGTTGTGGGTTCGGCATGGGCA	61
t0002305	TC18529	57	77	ACCAGACAAATCGCTCCACCA	60
t0002307	TC9070	612	635	GTTAGGATTTAACCGACGTTGCAT	60
t0002314	TC18529	54	75	CAGACAAATCGCTCCACCAACT	60
t0002330	TC17330	211	231	AACCATGAGAAACTCGACCCA	60
t0002339	TC15744	653	675	GTGGTTGGTACTCTAGATATGGC	59
t0002367	TC19648	56	73	GTGGCGCTGTCGGACGGG	59
t0002371	TC17682	145	168	ACAACCCAGACTAGAAGTCTCCGC	59
t0002373	EY704378	79	98	AGATTTTCATTGCCAACACC	59
t0002380	TC17682	144	167	CAACCCAGACTAGAAGTCTCCGCT	59
t0002406	EY678668	107	130	TGTTCGCGGATCGGATTTTACGGA	58
t0002413	TC13413	754	777	AGGATATTTACAGGTAGTTGCGAC	58
t0002416	TC25726	1425	1448	TCTTCAGTTCTGTTAGATATCGGC	58
t0002418	CX073030	710	733	GCGTGGACGTAGGCGGGGATTGCC	58
t0002432	TC18529	41	58	CAACTAAGAACGGCCATG	58
t0002441	TC13413	755	777	AGGATATTTACAGGTAGTTGCGA	58
t0002447	CV715355	533	556	AGATTCAGACGAAAAAACAAACAT	58
t0002451	TC1201	91	114	TGGATCCGTATCAACATGCATCAT	58
t0002467	EY730391	277	300	CTGTGAGGGGTTATTTGTCTGGGC	57
t0002469	TC1667	1118	1141	AGAATCTGTAAGGTACAGACTGCA	57
t0002497	TC18839	1543	1566	TGGGCGCGTGCTGTCAACTGCGGA	57
t0002504	TC11922	620	642	TCAACTGGAGAAGAGTTAGTCGT	56
t0002509	TC17742	139	159	CGTCCGATCGTCCTTATGGCA	56
t0002517	DY305713	507	530	TCTGCCAGAACCTCGGGATAGAGC	56
t0002521	TC15744	651	673	GGTTGGTACTCTAGATATGGCTT	56
t0002525	TC10089	350	370	TTCTTGACCTTGTAAGACCTT	56
t0002538	TC18839	1542	1565	GGGCGCGTGCTGTCAACTGCGGAC	56
t0002568	CX069925	318	338	CTTACTTAGCAACATTCGGCA	55
t0002574	TC9070	1366	1389	TGAAACGTCTATAGAAACCAGCAT	55
t0002582	BQ623559	296	319	CTTTGATGGTTGGTTGTAAATGGC	55
t0002612	CK939007	738	758	AGAGGGATGTCCATACTCCAC	55
t0002640	TC20811	227	247	TTGATAGTAGCTGCAATTCTT	54
t0002641	TC21923	191	214	AATAGAGGACACCAGAAATTACGT	54
t0002649	TC4663	684	707	TCGTGGACCGATCTGCAAGCTGTA	54
t0002650	CV718381	249	272	AGCTAGTAGATTCAACGGCTGGAC	54
t0002703	EY689228	40	62	AGTTGTGGTACGGGCTTAAAGGT	53
t0002711	CX073030	715	738	TGGAGGCGTGGACGTAGGCGGGGA	53
t0002718	TC10830	344	367	GACCATGACTCATACTCAGATCAA	53
t0002732	TC11573	21	41	AGATTACCCGGGCCTGTCGGC	53
t0002741	CX072435	744	767	CCTTTGGGGACTAGATTATGCATG	53
t0002756	CX077938	147	170	CCAGAGGAAGATGTGAGCCACAGT	53
t0002780	TC15079	1005	1025	TTCAACCAAGCGCGATGACCA	52
t0002784	TC19365	331	354	AGATAAAGCCACAACGGTCTGCAG	52
t0002808	CX069925	317	338	CTTACTTAGCAACATTCGGCAA	52
t0002809	CX077938	152	175	TAAAACCAGAGGAAGATGTGAGCC	52
t0002818	TC1667	1102	1124	GACTGCAGCATCAGCCGTTGGAT	52
t0002822	TC19648	285	305	CGGATTTTCAAGGGCCGCCGG	52
t0002835	CX073984	138	161	TTGGACAGATGAACATACTAAAGC	52
t0002848	TC2234	1004	1024	TGGTTGAGACTAGGACGGTAT	51
t0002849	CX050782	423	445	TGGACGTAGGCGGGGATTGCCGA	51
t0002851	TC2234	212	231	AGAGCCCGCGTCGACCTTTT	51
t0002852	CX050782	421	444	GGACGTAGGCGGGGATTGCCGAAC	51
t0002856	EY700407	301	324	GATTGGGGCTTGAGGATGGTTTGT	51
t0002860	CX077490	291	313	ATAGGTATCCTACATTAGCTCGA	51
t0002889	TC21851	395	415	AGGAGCGACGGGCGGTGTGTA	51
t0002911	TC7486	395	418	TCAAGTCAGATATGAAGGTTCGGG	51
t0002925	TC18317	1945	1968	AGGATTGCGCCACGTCATCAGTCA	50
t0002931	DY257164	64	84	CATTGTGATTTGGTAGTTGCT	50
t0002935	TC4147	85	105	ATTAGGAGCTAAAATTGTTGT	50
t0002946	CV712569	355	378	AGGAAGATGTGAGCCACAGTCGCA	50
t0002995	TC18529	347	367	TGACTCGCGCTTACTAGGAAT	49
t0003001	TC20346	1124	1146	AGGCGACTTCCCTGCGACTCGAA	49
t0003002	TC11573	10	30	GCCTGTCGGCCAAGGCTATAG	49
t0003011	TC5280	58	81	TCTAGTATGGGTTGTGGTACGGGC	49
t0003020	TC4405	83	106	TCTCGTGGCCGAGCAGATCCTGGC	49
t0003024	CX077352	763	786	TCGTGATCTAACAAGCGTGGTGGT	49
t0003049	TC10439	523	546	AGCTAACCCGTGCGGCACTTAGAC	49
t0003053	TC1667	1053	1076	AAATCGGATGGTGGGATGACGGGA	49
t0003065	TC5280	50	72	GGTTGTGGTACGGGCTTAAAGGT	49
t0003069	EY674266	277	297	TCGAACAAGGTAAGGATGTCA	49
t0003085	CV718381	254	277	CGATCAGCTAGTAGATTCAACGGC	49
t0003092	TC1201	1574	1597	TTTGATTCCCGAAGTTGACTCGCC	48
t0003097	TC24315	893	913	AGAGCAACAATTGTATGGCCA	48
t0003118	CX077938	151	174	AAAACCAGAGGAAGATGTGAGCCA	48
t0003123	TC1201	1792	1815	CCATTCTGTTGGAATCCTTGAGAC	48
t0003128	TC2234	1024	1044	TCCCTGGTCGGCATCGTTTAT	48
t0003141	TC11922	606	629	AGTTAGTCGTCTCAGGTATGCAAG	48
t0003159	TC18317	2294	2317	TGTAACCAAGGCGGTATCTAGACA	48
t0003168	TC21851	474	494	TGGACTTCTCGCGACGTCGCA	48
t0003175	CV715639	328	351	CTCAGGATTGTGCCACGTCATCAG	47
t0003179	TC19648	258	278	ACCGGACACCGCGCGACGTGC	47
t0003182	TC18529	229	249	ATACATCAGTGTAGCGCGCGT	47
t0003184	TC2234	647	667	GCGAGGCGGACCGGCCGACCC	47
t0003189	TC9550	51	73	AGTCTGGGTTGTGGTACGGGCTT	47
t0003199	EY674848	463	483	AGATACAGAATTTATAACGGA	47
t0003208	TC1667	1107	1127	ACAGACTGCAGCATCAGCCGT	47
t0003221	CX069393	410	433	CAAGCGTGCCAGGATCTGCTCGAC	47
t0003229	EY716909	654	674	CAGAAGGGACGAGCCGGCCGG	47
t0003231	CK939007	738	757	GAGGGATGTCCATACTCCAC	47
t0003233	TC21851	374	394	CAAAGGGCAGGGACGTAGTCA	47
t0003238	TC1667	1034	1057	CGGGAGATGTTTGTTACAGAATCT	47
t0003240	EY690620	89	112	AACACAATAGTTAAGTCGGAGCAA	47
t0003245	TC11922	629	651	TCTGACTCATCAACTGGAGAAGA	47
t0003262	EY725964	423	446	AGATTCTGTAACATACGCACCCAA	46
t0003276	TC1667	1111	1131	AGGTACAGACTGCAGCATCAG	46
t0003282	EY649793	152	174	GAGGGGACGGGGATGAGGTGGAA	46
t0003303	TC5664	879	902	TCTGTAACAAACATCTCCCGTCAT	46
t0003323	TC18317	2318	2341	AATAACCTTATACTAGAGAGCCGG	46
t0003326	TC11962	110	133	TCTGATGCTGAGGACAGCTGGCAC	46
t0003330	CV715639	330	353	CGCTCAGGATTGTGCCACGTCATC	46
t0003331	TC21851	404	425	TTCAATCGGTAGGAGCGACGGG	46
t0003341	TC1667	1111	1132	AAGGTACAGACTGCAGCATCAG	46
t0003346	TC18317	1951	1971	CTCAGGATTGCGCCACGTCAT	46
t0003351	TC24827	505	525	TGCCGAACTGGGCCGGAACGG	46
t0003354	TC24755	320	340	ACATGATTTCTAGAACGACGA	46
t0003355	EY649793	203	226	TCTTATTCGGGGAGGGGACGGGGA	46
t0003363	TC12760	23	43	GACGACGTCTCCACAGGCTTA	46
t0003364	TC20346	1125	1148	AAAGGCGACTTCCCTGCGACTCGA	46
t0003365	TC4405	65	88	CCTGGCATGCTTGGCTTCTGTCTC	46
t0003379	TC2234	1021	1041	CTGGTCGGCATCGTTTATGGT	45
t0003382	EY649793	270	293	CGGGGACGGGTACCCTCGGGGATT	45
t0003393	TC2234	646	666	CGAGGCGGACCGGCCGACCCA	45
t0003395	TC20811	268	288	TTTCTGCAACATGATTTCTGG	45
t0003418	TC1667	1048	1072	CGGATGGTGGGATGACGGGAGATGT	45
[truncated: 6,283 more rows]
