# Supplementary material for: Discovery and comparative profiling of microRNAs in a sweet orange red-flesh mutant and its wild type
Source: BMC Genomics. 2010 Apr 17;11:246. doi: 10.1186/1471-2164-11-246 (PMC2864249; doi:10.1186/1471-2164-11-246)
Supplement: Additional file 2 — MT-derived sRNAs from coding RNA. This file contains the information of MT-derived sRNAs which were mapped on protein-coding EST genes from sweet orange (Citrus sinensis). [file 1471-2164-11-246-S2.XLS]

## Sheet: MT_sRNA sense
Additional data file 2. The information of MT-derived sRNAs mapping on protein-coding EST genes from sweet orange (Citrus sinensis)
sRNA ID	mapped EST ID	start	end	sequence (5'-3')	count
t0020012	TC15079	316	336	CCAAGGGAACGGGCTTGGCAG	22
t0020012	TC19648	863	883	CCAAGGGAACGGGCTTGGCAG	22
t0020017	TC1912	669	692	GATACGATCATAGGATTTAATCAA	22
t0020029	TC19648	201	221	CTGCCCACCCTGGAAACGGCT	22
t0020033	TC1201	1434	1457	CAACAAGTGGAGGAGAGCTAATGT	22
t0020038	EY757377	474	497	TGAACTGAGTTGAGAGTGAGGGCT	22
t0020057	TC9265	31	51	TGGAGATGGGTGAGTTGGGAA	22
t0020067	CX076142	154	177	GAAGTTAACGGATTAGTGGACGGC	22
t0020085	TC15744	1203	1226	ACTGATATTCTGAGGCGAAGGTAT	22
t0020090	TC15079	944	967	TGATGACTGCGTCGTAATAGTAAT	22
t0020097	TC18317	1587	1610	AGGAGCATAAAAGGAAAAATGGCA	22
t0020107	TC24881	778	800	AGATTTGGCTTTTCATCTTCTCA	22
t0020120	TC19648	447	464	AGGGCTGGGCACGGGGGT	22
t0020132	TC8483	402	425	CTCAACTGTGGGAGGCACCTTTAA	22
t0020180	TC2234	251	271	CATGATAACTCGACGGATCGC	22
t0020184	TC4663	710	733	ATACCTCGTGGTATTGTGGAGGAC	22
t0020186	CX071612	54	76	GGATAGATTATGATCGGATTTCA	22
t0020188	CX077561	242	265	GATCAGGCTCTGACATGGCGGGTA	22
t0020193	TC19648	539	557	GGCCGGGGGACGGACTGGG	22
t0020204	CX075241	805	825	TTTCTGCAACATGATTTCTGA	22
t0020210	TC19648	446	464	GAGGGCTGGGCACGGGGGT	22
t0020217	EY757147	314	335	TTATGATGTAGCAGATGATCAA	22
t0020221	CX077561	96	117	CGAGACGATGGGAAGAAGGCAG	22
t0020230	TC4147	298	318	AAATTGATATGAAGTGGGAAA	22
t0020231	CX077938	474	497	AACTCATTCTGGCACACTTATGAC	22
t0020238	TC21851	437	457	AGTGTTCGGATCGCGGCGACG	22
t0020245	CX071606	55	78	GGAGGGTCCCAACTGTGGGAGGCA	22
t0020266	CX077561	657	680	ATATTTGGGGACGGTACAAAGAGC	22
t0020273	CV717932	335	358	TGGCATGATAAGATTGGTTGAATT	22
t0020289	TC17093	397	418	GAGTGCTTGAAATTGTCGGGAG	22
t0020291	TC19648	259	279	CACGTCGCGCGGTGTCCGGTG	22
t0020305	CX071606	88	111	CAACAAAGACGACTTCCCTGCGAC	22
t0020322	TC1201	88	111	CCCATGATGCATGTTGATACGGAT	22
t0020323	CV717932	340	360	TGATAAGATTGGTTGAATTAA	22
t0020325	CX076142	156	179	AGTTAACGGATTAGTGGACGGCAA	22
t0020326	TC18317	1348	1371	TCTGTTGAGTGTTAGAAAATGCAT	22
t0020331	EY658373	452	472	TTATGAATGTGGTGTAGCAGA	22
t0020349	TC17093	416	436	GAGGGAAGCGGATGGGGGCCG	22
t0020365	TC2234	1147	1170	GACGGAAGGGCACCACCAGGAGTG	22
t0020379	TC19365	678	700	AGAAACGTAGGCAACATGATTAT	22
t0020402	CV717932	333	353	TGTGGCATGATAAGATTGGTT	22
t0020404	TC15079	24	47	GGGGCCTTCCCCGGGCGTCGAACA	22
t0020407	CK932977	619	640	GAGAGTAGAATCATGGAGGCTG	22
t0020419	TC664	275	297	TGTTGTTGAGTGTGTATGTTACA	22
t0020440	TC15079	517	540	GCCCCCTCACGGGGGTCGATCCGG	22
t0020447	EY686102	317	340	CATAGACGGATCGATGACGTGGCA	21
t0020456	TC4147	297	317	AAAATTGATATGAAGTGGGAA	21
t0020463	TC21851	505	528	TCATTTAGAGGAAGGAGAAGTCGT	21
t0020476	TC12760	45	64	CTGCGATCGTGGCTGGCAGC	21
t0020478	TC2234	356	379	CGGGTGACGGAGAATTAGGGTTCG	21
t0020494	TC2234	145	172	CCGTAGTAATTCTAGAGCTAATACGTGC	21
t0020509	TC1201	101	124	TTGATACGGATCCAGATACCCAAG	21
t0020511	TC15079	403	423	GTGTAGTATAAGTGGGAGCCG	21
t0020514	TC2234	1147	1167	GACGGAAGGGCACCACCAGGA	21
t0020526	TC2234	910	934	TCTTGGATTTATGAAAGACGAACAA	21
t0020528	EY672708	318	338	TAGAAATCATGTTGCAGAAAG	21
t0020546	TC16	106	129	GAAAACTTTGACCGGCAAGACCAT	21
t0020548	TC12072	386	406	TGTTACGAATCCCGCAGCATA	21
t0020551	EY672708	281	301	TATGAACAAGTAACAGATCAT	21
t0020553	TC17093	149	175	TAGTCTGGAGAAGCGTCCTCAGCGGCG	21
t0020554	TC2234	329	349	TAGGATAGAGGCCTACCATGG	21
t0020557	TC21923	164	187	CCGTGGACGTAGGCTAAAAGCCGA	21
t0020559	TC21851	446	466	ATCGCGGCGACGCGGGCGGTT	21
t0020573	CK939007	603	625	CGGCCTTGGTCGGAGTGGTGGGC	21
t0020587	TC2234	636	657	GACCTTGGGTTGGGTCGGCCGG	21
t0020590	TC3880	757	775	CTCAGTGGATCGTGGCAGC	21
t0020600	TC15079	730	753	TCGGAATTTGAAGCTAGAGGTGTC	21
t0020605	TC15079	518	541	CCCCCTCACGGGGGTCGATCCGGG	21
t0020612	TC4663	709	732	AATACCTCGTGGTATTGTGGAGGA	21
t0020625	CX303272	122	145	CCCTAGTAGATTTAGCATTTTCAT	21
t0020645	TC18529	55	78	GTTGGTGGAGCGATTTGTCTGGTT	21
t0020649	TC19648	446	467	GAGGGCTGGGCACGGGGGTCCC	21
t0020666	TC15079	1087	1105	CGGGCTAGAGCGACGCGTG	21
t0020672	CX073493	14	37	ACATATTATTCAGATTCAGACATT	21
t0020683	TC2234	112	134	TAGTTTGTTTGATGGTATTTGCT	21
t0020691	CN187016	53	73	TCGTAGGCCAAGCCCCCGCGG	21
t0020694	TC15744	1211	1234	TCTGAGGCGAAGGTATGGACAGAA	21
t0020740	TC21518	32	55	CATATGACTGTTATTTGATGGATT	21
t0020741	TC25136	328	351	CTAACAAGCGTGGTGGTGACGGAT	21
t0020750	CX075011	415	438	CGAGTACTTTAGAAAGAAGATTGC	21
t0020753	TC10011	736	759	CGAGGAAGAACAGGAGGAGCAGGA	21
t0020757	TC2234	907	931	AATTCTTGGATTTATGAAAGACGAA	21
t0020759	TC17093	408	427	ATTGTCGGGAGGGAAGCGGA	21
t0020761	CV713757	488	511	ATACGAATAAGAAGAGACGAACAA	21
t0020782	TC2234	1149	1172	CGGAAGGGCACCACCAGGAGTGGA	21
t0020801	TC15079	526	549	CGGGGGTCGATCCGGGCGGAAGAC	21
t0020811	TC18839	499	522	CGAGAAGAACGAACCATACACCAA	21
t0020813	TC17093	497	518	CGGACCGATGCGGATTGCGGCG	21
t0020822	TC15079	681	701	CAGTACGAATACGAACCGTGA	21
t0020828	TC12760	25	45	AGCCTGTGGAGACGTCGTCGC	21
t0020845	TC19648	458	487	CGGGGGTCCCAGTCCCGAACCCGTCGGCTG	21
t0020855	TC2234	860	884	ATTAACAGGGACAGTCGGGGGCATT	21
t0020863	TC9070	554	577	CCCAGTAGACTGCATGCATTACAT	21
t0020866	TC10089	281	301	ATACAGAATTTATAACGGAAC	21
t0020881	TC25757	899	921	GCGTGGACGTAGGCGGGGATTGC	21
t0020888	TC12760	692	716	ACCCACAAAGGGTGTTGGTCGATTA	21
t0020893	TC4663	189	212	TGGAGATGCCGGTGACAAAAGAAA	21
t0020897	TC2234	1164	1189	AGGAGTGGAGCCTGCGGCTTAATTTG	21
t0020903	TC15079	321	345	GGAACGGGCTTGGCAGAATCAGCGG	21
t0020917	TC17330	390	410	TACAATACTTTGATTAATGGA	21
t0020923	TC15079	934	955	TTTACCCTACTGATGACTGCGT	21
t0020939	TC15079	520	540	CCCTCACGGGGGTCGATCCGG	21
t0020950	CV716873	595	618	GTGATGAGTATTCAAGATCGTCTC	21
t0020956	EY757147	487	507	TTTTGCAAAAAGGATGGTTGG	21
t0020968	TC18995	652	672	TCTTAGAAGAGCTGTAATCGA	21
t0020979	EY686102	314	337	TCACATAGACGGATCGATGACGTG	21
t0020991	TC1960	722	742	ATACTAATAGAAATCATGTTG	21
t0020995	TC1912	340	363	TGAGCAGGGTCGTGTCCACAGAGA	21
t0021008	TC17093	444	466	GCCCCGGTCGGATGCGGAACGGC	21
t0021036	TC17093	409	427	TTGTCGGGAGGGAAGCGGA	21
t0021042	TC19648	94	121	ATCGGGTTAAAATTCCTGAACCGGGACG	21
t0021065	TC2234	859	882	GATTAACAGGGACAGTCGGGGGCA	21
t0021083	TC19648	379	397	GATGGAACAATGTAGGCAA	21
t0021092	TC4147	508	531	TTCTTAAGATTGATCAACTAGGTT	21
t0021096	TC19365	678	699	AGAAACGTAGGCAACATGATTA	21
t0021123	TC22310	264	282	ACTTGATTGATTGTTGGAT	21
t0021125	TC25726	20	43	ATTTGAGGATTTGTGCATTTTAAG	21
t0021133	TC9070	2028	2051	CCAGAGCATTGGACCAAGCAAGAC	21
t0021138	EY649793	130	152	GGAAATGGGTAGGGGATGGGGAT	21
t0021147	EY694035	336	356	ATACTGTACTTTCACTCTTCA	21
t0021151	TC12072	322	340	AGATGATGTGTGGAATGAA	21
t0021162	EY718196	55	75	AACATTTTAGGAAGCAGGCTG	21
t0021190	TC5876	146	167	ATGAGTGGAATATAGATGGAAT	21
t0021203	TC2234	83	105	AAACTGCGAATGGCTCATTAAAT	21
t0021212	EY674266	304	324	AAACGGAGAGAAGATTGCGCT	21
t0021225	TC17093	481	500	CGATCGGCTCGGGGCGCGGA	21
t0021232	TC10011	737	760	GAGGAAGAACAGGAGGAGCAGGAC	21
t0021255	EY757147	38	58	ATTCAGTGACTGTTTAAGCGG	21
t0021260	CX077490	548	571	AATACTCTTCAACTAATTCCCGGC	21
t0021274	TC19648	224	246	GCCGGAGGTAGGGTCCAGCGGCC	21
t0021276	EY720094	261	281	AGATAGAGAGGACGATCGGAG	21
t0021294	TC2234	1164	1185	AGGAGTGGAGCCTGCGGCTTAA	21
t0021306	EY651209	393	416	CCGACACGAACACGACATAAATAA	21
t0021330	TC8924	1097	1120	AGAATCTCTGCCAGAAACATTCAA	21
t0021339	EY686102	215	235	TCGAAAACCTTAGGAGGAGCA	21
t0021344	CX072597	544	567	AGTGACACCACCAAGCTATGGCAT	21
t0021383	TC15079	399	419	AGAGGTGTAGTATAAGTGGGA	21
t0021388	EY757147	307	328	AAGCCTTTTATGATGTAGCAGA	21
t0021392	TC17093	437	456	GCGATGCGCCCCGGTCGGAT	21
t0021402	TC22936	315	335	TGTTTCAGTCGTTGGCAATTT	21
t0021407	TC2234	1166	1186	GAGTGGAGCCTGCGGCTTAAT	21
t0021414	TC18317	1948	1970	CTGATGACGTGGCGCAATCCTGA	21
t0021415	TC2234	62	85	TATGAACTAATTCAGACTGTGAAA	21
t0021418	TC2234	355	382	ACGGGTGACGGAGAATTAGGGTTCGATT	21
t0021438	CV718382	409	432	GACCAGAACCAGGACTATGGGCGG	21
t0021439	TC12760	37	57	CGTCGTCGCTGCGATCGTGGC	21
t0021445	TC19648	421	443	TAACTTCGGGAAAAGGATTGGCT	21
t0021446	TC18529	57	77	TGGTGGAGCGATTTGTCTGGT	21
t0021452	TC4147	143	163	AGGGAATTTTAGATGGTTTTG	21
t0021455	CV717932	340	363	TGATAAGATTGGTTGAATTAAATA	21
t0021471	TC9070	558	580	GTAGACTGCATGCATTACATTCA	21
t0021478	TC2234	1143	1162	AATTGACGGAAGGGCACCAC	21
t0021483	TC17093	410	429	TGTCGGGAGGGAAGCGGATG	21
t0021509	TC17093	443	467	CGCCCCGGTCGGATGCGGAACGGCG	21
t0021513	EY658225	179	199	GTACGGGTTTCATTTCAGGAA	21
t0021523	CX076421	615	638	TTTGTAGACGGAAATAACTAAAAA	21
t0021543	EY694246	289	309	TGATAAATCAAGCGACACCAA	21
t0021559	CV718382	635	658	ACCTGGACGAGTTTATGGATGGGA	21
t0021570	EY653265	495	518	TCCATGAGATGACATAGATTGATT	21
t0021580	CX069410	471	493	AGGCGAGGAGACCCGGTCGACGG	21
t0021585	TC15079	943	967	CTGATGACTGCGTCGTAATAGTAAT	21
t0021591	CX069410	291	314	TCGACGAGACCAGGAATGACGAGC	21
t0021605	CV716424	197	220	ACATCATGGGTACGAGAAATGGCA	21
t0021616	CV719708	173	196	ACTTCTTACTGCGGCTACTGTTAC	21
t0021627	CV718279	207	230	TAGAAGACTCAAGCAAATAAGCAG	21
t0021633	CX071155	376	399	TAAGAATATTCCTGACATGACAGC	21
t0021654	CX077938	620	643	CAACGGATGTCAGCAGGTATGTTA	21
t0021667	TC12760	283	308	ATGCCTGTCGGGACCCGAAAGATGGT	21
t0021675	TC2234	1034	1052	CCGACCAGGGATCAGCGGA	21
t0021683	TC19648	433	457	AAGGATTGGCTCTGAGGGCTGGGCA	21
t0021704	TC2234	1161	1183	ACCAGGAGTGGAGCCTGCGGCTT	21
t0021715	TC1201	13	33	TATTGATTAGAGCGTGGTTCA	21
t0021724	TC21851	437	456	AGTGTTCGGATCGCGGCGAC	21
t0021735	EY750318	473	495	TTTGGATGGGCATGTACTTCATA	21
t0021750	TC25757	893	915	TTGGAGGCGTGGACGTAGGCGGG	21
t0021752	TC1154	128	148	TAAATTTATTTGAAGAGATGG	21
t0021767	EY665700	293	316	TGATTTGAGGATACATAATGAGAC	21
t0021774	TC2234	772	792	AAAGCAAGCCTACGCTCTGTA	21
t0021781	TC4147	244	264	TTTTAATTAAAATGCATGATG	21
t0021787	TC25757	901	923	GTGGACGTAGGCGGGGATTGCCG	21
t0021802	TC22737	364	387	ACAATTAATGTAACATACACACTC	20
t0021814	TC17093	489	511	TCGGGGCGCGGACCGATGCGGAT	20
t0021820	TC19365	666	686	TTGTGGCCTAGCAGAAACGTA	20
t0021863	TC17093	445	469	CCCCGGTCGGATGCGGAACGGCGAG	20
t0021866	TC24315	604	624	TCTTCAAGAGACTCAATTCAA	20
t0021867	CX073664	451	473	ATCTTGAACCTATAGACCTTGAA	20
t0021875	TC18529	25	46	TCTATGGGTGGTGGTGCATGGC	20
t0021882	TC21851	425	445	ATGGTCCGGTGAAGTGTTCGG	20
t0021895	CX073493	19	42	TTATTCAGATTCAGACATTCAGAC	20
t0021902	EY750318	473	496	TTTGGATGGGCATGTACTTCATAG	20
t0021918	TC12760	705	730	GTTGGTCGATTAAGACAGCAGGACGG	20
t0021927	TC2234	859	879	GATTAACAGGGACAGTCGGGG	20
t0021943	TC8916	1013	1036	TTCCATTTCGGGTTAAGAAGATGT	20
t0021957	TC21851	538	567	TCCGTAGGTGAACCTGCGGAAGGATCATTG	20
t0021962	CX077561	649	672	ACTCACAGATATTTGGGGACGGTA	20
t0021964	TC2234	204	224	TATTAGATAAAAGGTCGACGC	20
t0021967	TC2234	245	268	ATGATTCATGATAACTCGACGGAT	20
t0021969	TC2234	987	1006	GGCTCGAAGACGATCAGATA	20
t0021992	TC20811	416	436	GTTGCAGAAAATACTTTTCCA	20
t0022008	TC1201	792	814	TGCATGCATGGTCGTAGGTCATT	20
t0022011	TC18317	1763	1784	GTACTGTTGATGGTGACGTGGC	20
t0022015	TC15079	520	546	CCCTCACGGGGGTCGATCCGGGCGGAA	20
t0022020	TC19648	445	463	TGAGGGCTGGGCACGGGGG	20
t0022030	TC2234	355	380	ACGGGTGACGGAGAATTAGGGTTCGA	20
t0022037	CV715639	210	233	AAATCTCGCGTACGGTACATGCAT	20
t0022042	TC17093	405	428	GAAATTGTCGGGAGGGAAGCGGAT	20
t0022047	TC12760	378	400	ATCGTTCGTCTGACTTGGGTATA	20
t0022063	CX302874	148	170	ATATGTAGAGGGGAACACGTCAT	20
t0022064	TC19648	384	404	AACAATGTAGGCAAGGGAAGT	20
t0022065	TC4147	109	129	AAAATTAAGGGGATAATTGAT	20
t0022076	TC15079	537	559	CCGGGCGGAAGACATTGTCAGGT	20
t0022101	EY725268	615	635	TTAAATTATGGATGGCTCAAG	20
t0022107	EY674848	455	475	TTTTTCGTTCCGTTATAAATT	20
t0022121	TC21851	548	567	AACCTGCGGAAGGATCATTG	20
t0022125	CX073664	416	438	GTTTTGCATGCATGGTCGTAGGT	20
t0022151	TC4147	243	264	TTTTTAATTAAAATGCATGATG	20
t0022165	EY706304	114	134	TTGGGCAAACACGGGCAACAC	20
t0022186	TC14215	17	36	ACCGGGACGCGGCGGCTGAC	20
t0022189	EY674266	101	121	TTTTATTTTGATTGTCATGCT	20
t0022202	EY704378	126	149	TATTCAGTGACTGTTTAAGTGGAA	20
t0022206	TC15079	129	149	ACGCAATGTGATTTCTGCCCA	20
t0022223	TC17093	500	524	ACCGATGCGGATTGCGGCGGCGGCC	20
t0022250	TC11922	558	581	GAAGGAAAATAAAAGCATCAGCAT	20
t0022257	TC8483	402	424	CTCAACTGTGGGAGGCACCTTTA	20
t0022279	TC19398	743	766	AGGTGGCGTTTGTTTTTTAACTTA	20
t0022281	TC17093	501	522	CCGATGCGGATTGCGGCGGCGG	20
t0022284	TC21851	551	572	CTGCGGAAGGATCATTGTCGAA	20
t0022285	TC15744	203	225	TGCATTATGGGCATATAGAACGG	20
t0022294	TC1201	1429	1452	AATGGCAACAAGTGGAGGAGAGCT	20
t0022306	EY681691	366	386	TGGAAATTATTTGAGCAGAAA	20
t0022325	TC1089	575	598	TATCCGGCGGATTTTTTGCGGGTT	20
t0022338	TC25757	216	239	TGAAGAATTTGGGCAGCGCTTCAG	20
t0022345	TC2234	1142	1163	GAATTGACGGAAGGGCACCACC	20
t0022358	EY724812	259	282	AAAGACGCTATAAGAAATCTCCAC	20
t0022371	CX676405	710	733	AGACTATATTGTGCATGCTCTTTC	20
t0022373	TC2234	1160	1182	CACCAGGAGTGGAGCCTGCGGCT	20
t0022380	CX069430	299	322	GTCAAAGTTGAATTTCTTGATGGC	20
t0022387	EY726337	595	618	AGAGATCAGACGGCAAAACGGACA	20
t0022398	TC10734	760	781	GTTATTCTATTCCACCTCTTAG	20
t0022402	TC17093	331	351	CGAGAGACCGATAGCAAACAA	20
t0022404	TC19648	530	555	CCGCGTGCCGGCCGGGGGACGGACTG	20
t0022411	TC17093	476	503	TCCGCCGATCGGCTCGGGGCGCGGACCG	20
t0022434	TC2234	507	527	ATTGGAATGAGTACAATCTAA	20
t0022442	TC1201	1585	1608	TTCGGGAATCAAAGAAGTCAAGGA	20
t0022450	TC12760	24	42	AAGCCTGTGGAGACGTCGT	20
t0022454	EY686102	194	217	TCACTTTTGAACTCAGGACGGTCG	20
t0022474	TC18995	260	280	TTAGAAGACGAGGGAATTTTT	20
t0022476	TC2234	356	381	CGGGTGACGGAGAATTAGGGTTCGAT	20
t0022479	TC19365	233	255	ATGTGGATTCAGATTTTGCAGGA	20
t0022501	TC15079	1086	1110	CCGGGCTAGAGCGACGCGTGCGCCC	20
t0022539	TC11922	499	522	GTGCAGATGGGCCCAAGATGCTAG	20
t0022596	TC18317	1941	1963	CTGTTGACTGATGACGTGGCGCA	20
t0022601	TC4663	682	705	GTTACAGCTTGCAGATCGGTCCAC	20
t0022609	TC21851	511	529	AGAGGAAGGAGAAGTCGTA	20
t0022610	TC19365	676	699	GCAGAAACGTAGGCAACATGATTA	20
t0022637	TC2234	855	878	TAATGATTAACAGGGACAGTCGGG	20
t0022641	EY684947	325	348	TAAGTTTGTACAAGAGTTTGTGGC	20
t0022644	TC18995	143	163	AAAAATTAAGAGAATAATTGA	20
t0022654	TC5433	115	138	CAGTACGACCAGGGACTTCGGCAT	20
t0022658	EY757115	212	235	CTTGTTGTAAAGGTTCATTGACAC	20
t0022662	TC17093	145	165	ATTGTAGTCTGGAGAAGCGTC	20
t0022674	TC3655	317	337	AACATTATGATACTGTCCTTT	20
t0022678	TC14215	17	40	ACCGGGACGCGGCGGCTGACGGCA	20
t0022680	TC19648	384	403	AACAATGTAGGCAAGGGAAG	20
t0022695	EY694102	368	391	TTGTAGCTCCGGGGCATGATGGTT	20
t0022716	TC11962	393	416	AGGTAATGTGCAACAGGTGAAGAC	20
t0022720	CX073664	414	437	TTGTTTTGCATGCATGGTCGTAGG	20
t0022767	TC2234	154	174	TTCTAGAGCTAATACGTGCAC	20
t0022788	TC25106	763	783	AGGGTAACAAGACAAAGGCAC	20
t0022830	TC6432	383	406	CGTAGTAGACCGTGCAATCTTGAA	20
t0022832	EY701317	27	47	TTTAATTAATGGATTGTGTCG	20
t0022876	TC17093	408	429	ATTGTCGGGAGGGAAGCGGATG	20
t0022888	TC21851	431	455	CGGTGAAGTGTTCGGATCGCGGCGA	20
t0022893	TC15079	475	495	GTGAATCGGAGGCGGGGCACT	20
t0022895	TC2234	1136	1159	TTAAAGGAATTGACGGAAGGGCAC	20
t0022901	TC2234	83	107	AAACTGCGAATGGCTCATTAAATCA	20
t0022902	TC25532	480	500	AGGCAGAAACTGAAATGGGCG	20
t0022927	CV713757	455	478	TGAGATTCGATCTGAGGTAGAAGA	20
t0022929	TC15079	729	752	TTCGGAATTTGAAGCTAGAGGTGT	20
t0022932	TC10089	202	222	GGGATAGACAAGGAAGGAGAA	20
t0022933	TC11922	177	200	GAAGTAGAGTTTAGAAGACATCAC	20
t0022941	TC15079	317	338	CAAGGGAACGGGCTTGGCAGAA	20
t0022945	TC11922	179	202	AGTAGAGTTTAGAAGACATCACCT	20
t0022952	TC13333	174	198	AACCGGGCACTACGGTGAGACGTGA	20
t0022955	TC15909	917	940	AAGGCGTGGGCGCGTGCTGTCAAC	20
t0022958	TC15079	1074	1094	CTAAGTCAGAATCCGGGCTAG	20
t0022961	TC18839	1155	1178	AGTTGATAATTAAATAGTGGCCAA	20
t0022963	TC4147	276	296	ATGGCATTATGAATAGCATGT	20
t0022976	TC20455	374	394	CATAAGAATCGGTACAAAGTG	20
t0022982	TC21064	119	139	AAGCAATGACTATTCATGATT	20
t0022991	CK933674	804	824	TCTGACCCTTTTGATGAGTTT	20
t0022995	TC12072	576	596	AGAATATGATATCCATGGTAA	20
t0022996	TC24881	895	918	ATTTATTAAAATAAATGTAGATGT	20
t0023002	TC4147	382	401	GAATTTTTAGGAGATCACGG	20
t0023005	TC21851	433	456	GTGAAGTGTTCGGATCGCGGCGAC	20
t0023008	TC4405	80	103	CATGCCAGGATCTGCTCGGCCACG	20
t0023010	TC9070	644	667	AGTTGTTAGAACTGAAGTCCTTAA	20
t0023012	TC8343	405	425	CAACTGTGGGAGGCACCTTTA	20
t0023023	TC12760	32	57	GGAGACGTCGTCGCTGCGATCGTGGC	20
t0023025	CK939007	604	627	GGCCTTGGTCGGAGTGGTGGGCTG	20
t0023038	TC19648	291	311	GCCCTTGAAAATCCGGAGGAC	20
t0023043	TC2234	387	406	AGAGGGAGCCTGAGAAACGG	20
t0023069	CX075011	327	349	CCGGAACTGGCGATTGCGGTGTT	20
t0023076	TC9614	251	272	TTGCAGAAAATGGCTTCTGAAA	20
t0023095	TC2234	858	884	TGATTAACAGGGACAGTCGGGGGCATT	20
t0023100	TC2234	1159	1183	CCACCAGGAGTGGAGCCTGCGGCTT	20
t0023136	TC15079	247	268	ATTAGTGACGCGCATGAATGGA	20
t0023139	TC1912	346	368	GGGTCGTGTCCACAGAGATCGGT	20
t0023158	CX077938	621	644	AACGGATGTCAGCAGGTATGTTAT	20
t0023159	TC12760	627	647	CAGAACTGGCGATGCGGGATG	20
t0023173	TC15079	1116	1141	CCGGACCCTGTCGCACCACGAGGCGC	20
t0023193	TC3655	611	631	TTAATGGATTGTGTCGAACTG	20
t0023196	TC19648	10	30	AACGGCACTTGCACATGGGTT	20
t0023198	TC26021	54	74	GTGTGAATTGCAGAATCCCGT	20
t0023205	EY748896	222	244	TTCACATGATTAATTGGATGTTA	20
t0023207	TC21851	429	455	TCCGGTGAAGTGTTCGGATCGCGGCGA	20
t0023209	TC26021	127	145	CACGTCTGCCTGGGTGTCA	20
t0023220	EY741744	151	171	TCGGACCAGGCTTCATTCCCG	20
t0023225	EY757115	297	320	CCGGTGTGCTTGGAGGCGTGGACG	20
t0023233	TC2234	1137	1159	TAAAGGAATTGACGGAAGGGCAC	20
t0023255	TC2234	113	134	AGTTTGTTTGATGGTATTTGCT	19
t0023270	TC2234	56	81	TGTAAGTATGAACTAATTCAGACTGT	19
t0023278	TC2234	782	803	TACGCTCTGTATACATTAGCAT	19
t0023282	EY757115	299	322	GGTGTGCTTGGAGGCGTGGACGTA	19
t0023283	TC17330	79	99	ATCTTTTGTTTGGTTGTCTTG	19
t0023299	TC16	104	127	GTGAAAACTTTGACCGGCAAGACC	19
t0023301	EY697046	56	79	GGGATGGCAATGGGGAGGGGAGGG	19
t0023306	EY674266	293	313	TTCGAATTGGAAAACGGAGAG	19
t0023315	EY686102	302	325	TCACGGCACTGTTCACATAGACGG	19
t0023319	TC20811	476	496	TCAACTTATGAATGTGGTGTA	19
t0023320	CX675373	565	588	TCCATACCAAAGAGAACCTAGCAG	19
t0023327	TC10011	735	758	TCGAGGAAGAACAGGAGGAGCAGG	19
t0023340	TC14215	5	25	TAAAATTCCTGAACCGGGACG	19
t0023350	TC1912	559	582	TGAATAGACCGGTTATAGCTACTG	19
t0023354	TC17093	497	521	CGGACCGATGCGGATTGCGGCGGCG	19
t0023360	TC2234	109	135	TTATAGTTTGTTTGATGGTATTTGCTA	19
t0023363	TC12760	380	400	CGTTCGTCTGACTTGGGTATA	19
t0023398	TC21478	177	200	TGCAGAGTGTGAGAGTACTGGGTA	19
t0023434	TC2234	1139	1164	AAGGAATTGACGGAAGGGCACCACCA	19
t0023443	TC15079	1061	1084	TGACTGAACGCCTCTAAGTCAGAA	19
t0023446	EY720094	144	164	TTCTCGACTGTGTCAAAGGTT	19
t0023458	TC18317	1753	1775	AAATTCTTATGTACTGTTGATGG	19
t0023476	TC12760	291	314	CGGGACCCGAAAGATGGTGAACTA	19
t0023495	TC25726	14	37	TTGTGTATTTGAGGATTTGTGCAT	19
t0023497	EY684810	94	114	AAGAGGAATGTTGGTTGTTGT	19
t0023500	TC9614	254	274	CAGAAAATGGCTTCTGAAAGG	19
t0023539	EY703295	139	157	TGGAGAAGCAGGGCACGTG	19
t0023546	TC2234	637	658	ACCTTGGGTTGGGTCGGCCGGT	19
t0023549	EY726632	270	293	AGGCGACTTCCCTGCGACTCGAAC	19
t0023563	TC19648	382	406	GGAACAATGTAGGCAAGGGAAGTCG	19
t0023574	EY674266	305	325	AACGGAGAGAAGATTGCGCTT	19
t0023580	TC12760	305	326	TGGTGAACTATGCCTGAGCGGG	19
t0023595	TC21478	188	211	AGAGTACTGGGTATATTTGGGTTT	19
t0023606	TC4147	266	286	TGTTCGCGATATGGCATTATG	19
t0023611	TC15079	28	48	CCTTCCCCGGGCGTCGAACAG	19
t0023631	TC21851	506	527	CATTTAGAGGAAGGAGAAGTCG	19
t0023641	TC2234	1147	1168	GACGGAAGGGCACCACCAGGAG	19
t0023649	TC9070	2030	2053	AGAGCATTGGACCAAGCAAGACAA	19
t0023650	TC15079	322	346	GAACGGGCTTGGCAGAATCAGCGGG	19
t0023657	TC19648	438	461	TTGGCTCTGAGGGCTGGGCACGGG	19
t0023671	TC19648	380	402	ATGGAACAATGTAGGCAAGGGAA	19
t0023672	TC7486	475	497	GCAGGAACCTCTGGAGAAGAAGC	19
t0023691	TC19648	443	460	TCTGAGGGCTGGGCACGG	19
t0023704	TC18839	489	511	TGTACCTGTACGAGAAGAACGAA	19
t0023706	TC20811	313	332	AAAAGTTTGAATTTGGGCAT	19
t0023734	TC19648	294	314	CTTGAAAATCCGGAGGACCGA	19
t0023735	TC17093	331	354	CGAGAGACCGATAGCAAACAAGTA	19
t0023771	TC19365	676	698	GCAGAAACGTAGGCAACATGATT	19
t0023775	CK933397	848	870	ATTTGGATGGGCATGTACTTCAT	19
t0023793	TC15079	320	345	GGGAACGGGCTTGGCAGAATCAGCGG	19
t0023830	TC15079	1064	1084	CTGAACGCCTCTAAGTCAGAA	19
t0023841	CV717168	552	574	ATAACGTCTATGGGCTTGGCGGA	19
t0023856	TC18529	232	252	CGCGCTACACTGATGTATTCA	19
t0023858	TC12760	306	327	GGTGAACTATGCCTGAGCGGGG	19
t0023882	TC19648	444	465	CTGAGGGCTGGGCACGGGGGTC	19
t0023895	TC15744	419	442	CAAGATTTACAAGCAACGAATGAA	19
t0023896	EY726632	182	204	CCTAACTGTGGGAGGCACCTTTA	19
t0023943	EY736511	68	90	TGGGTGCATGGGCAAGAGAAGGA	19
t0023944	TC2234	238	259	TGCTCTGATGATTCATGATAAC	19
t0023945	TC23551	520	540	CCTCTGTGATTCGTGGTTTTT	19
t0023946	TC550	288	308	TGAATGATGCGTCGCCGGCAC	19
t0023950	CX077351	682	703	GCAGAAAGGATGGTGTGGAGAT	19
t0023958	CX070142	248	270	AGGAACCTCTGGAGAAGAAGCCT	19
t0023971	EY706304	105	125	AAGGAGGCATTGGGCAAACAC	19
t0023975	CX675374	615	638	AAAGAACAAGCACAATAGAGGACA	19
t0024017	TC18529	27	49	TATGGGTGGTGGTGCATGGCCGT	19
t0024026	EY727181	314	336	TTATGTGTTTACTTTGTCTTGGA	19
t0024030	TC17093	501	527	CCGATGCGGATTGCGGCGGCGGCCCAA	19
t0024054	CV714982	78	101	TGGGTAATGTAGTGGACCAGCAGT	19
t0024060	TC24774	487	510	CAGCTAACGGTTTGGTGGTCGGCA	19
t0024088	TC19648	489	511	CGGCGGACTGCTCGAGCTGCCAC	19
t0024101	TC19365	681	703	AACGTAGGCAACATGATTATGGC	19
t0024140	TC2234	449	475	TCCTGACACGGGGAGGTAGTGACAATA	19
t0024143	TC2234	908	930	ATTCTTGGATTTATGAAAGACGA	19
t0024154	TC8989	543	565	TCTGAATTCTGAATAGGTCTGAA	19
t0024163	EY686862	419	442	TTAGACAACTCGAATGAAGGGCAC	19
t0024164	TC12760	43	64	CGCTGCGATCGTGGCTGGCAGC	19
t0024196	TC2800	362	383	GTTGATCCTGCCAGTAGTCATA	19
t0024215	CX675373	569	589	TACCAAAGAGAACCTAGCAGA	19
t0024226	TC2234	1161	1187	ACCAGGAGTGGAGCCTGCGGCTTAATT	19
t0024241	CV717932	336	359	GGCATGATAAGATTGGTTGAATTA	19
t0024249	TC15079	1083	1105	AATCCGGGCTAGAGCGACGCGTG	19
t0024262	TC4070	1331	1351	TTTGGGCTTGTTGCAAGTAGA	19
t0024271	TC1960	535	555	TGTCGCCTTGAAAGAAAACGG	19
t0024285	TC19648	432	457	AAAGGATTGGCTCTGAGGGCTGGGCA	19
t0024292	TC21851	430	454	CCGGTGAAGTGTTCGGATCGCGGCG	19
t0024313	TC21851	511	531	AGAGGAAGGAGAAGTCGTAAC	19
t0024323	TC1201	1587	1610	CGGGAATCAAAGAAGTCAAGGAGA	19
t0024330	TC17093	408	426	ATTGTCGGGAGGGAAGCGG	19
t0024341	TC18529	59	76	GTGGAGCGATTTGTCTGG	19
t0024343	TC15079	44	71	AACAGTCGACTCAGAACTGGTACGGACA	19
t0024380	EY672708	199	219	TTTTCATAAGGTTGAAGGTCA	19
t0024388	CX070191	201	224	CGAGACCAGACGTGATGAGCAGAT	19
t0024397	TC19648	378	403	CGATGGAACAATGTAGGCAAGGGAAG	19
t0024408	TC25757	900	923	CGTGGACGTAGGCGGGGATTGCCG	19
t0024417	TC15079	570	590	GCTGGGGCGGCACATCTGTTA	19
t0024430	TC2234	351	371	GGTGACGGGTGACGGAGAATT	19
t0024465	TC17093	502	524	CGATGCGGATTGCGGCGGCGGCC	19
t0024474	TC2234	253	276	TGATAACTCGACGGATCGCAAGGC	19
t0024479	TC15079	1063	1083	ACTGAACGCCTCTAAGTCAGA	19
t0024488	TC2234	612	639	TTGCAGTTAAAAAGCTCGTAGTTGGACC	19
t0024494	EY740811	559	582	CGTGGCAGCATATCAGTGGACCAA	19
t0024518	EY703295	139	158	TGGAGAAGCAGGGCACGTGC	19
t0024549	TC26021	55	82	TGTGAATTGCAGAATCCCGTGAACCATC	19
t0024559	TC12760	280	300	AGCATGCCTGTCGGGACCCGA	19
t0024560	TC13413	490	513	TCATTAGGGATGGCTTGAATAAGG	19
t0024565	TC2234	257	278	AACTCGACGGATCGCAAGGCCA	19
t0024583	TC2234	357	382	GGGTGACGGAGAATTAGGGTTCGATT	19
t0024584	CX073886	402	425	CATGGAGGGTGAGAATAAGGCGGA	19
t0024599	EY669902	193	213	AGAAGTTGTGTGCAAGCCTGG	19
t0024607	CB304983	252	272	TCAGGTGTTAGACGATTCATT	19
t0024613	TC18839	1270	1292	TCACAGTAGTGATGAATCAAAGC	19
t0024617	TC12072	280	299	GACTAGGGAAAATTGTGGTT	19
t0024644	CK701817	276	298	AGAAGAACTTTGTTGATAAGGCG	19
t0024650	TC12072	330	351	TGTGGAATGAAACATGGTGAAT	19
t0024672	TC9070	1367	1390	TGCTGGTTTCTATAGACGTTTCAT	19
t0024677	TC17093	423	443	GCGGATGGGGGCCGGCGATGC	19
t0024687	TC18529	84	104	CGTTAACGAACGAGACCTCAG	19
t0024712	TC19648	95	121	TCGGGTTAAAATTCCTGAACCGGGACG	19
t0024716	CV712792	420	443	CTCAGTAGAGTCTTTCAGTGGCAT	19
t0024724	TC19648	329	350	CGGTCGTACTCATAACCGCATC	19
t0024740	TC21851	547	567	GAACCTGCGGAAGGATCATTG	19
t0024752	TC4147	168	188	AGTGGAGCATAAAACAGAGGA	19
t0024768	TC18529	32	52	GTGGTGGTGCATGGCCGTTCT	19
t0024823	TC21851	394	414	GTACACACCGCCCGTCGCTCC	19
t0024826	CN187016	40	60	CCAGAGGCACGTGTCGTAGGC	19
t0024841	TC8687	651	671	AATTAAGTATCTGGATGTTTC	19
t0024854	TC3655	314	334	ATAAACATTATGATACTGTCC	19
t0024883	EY757147	43	62	GTGACTGTTTAAGCGGAGAA	19
t0024884	TC18529	29	52	TGGGTGGTGGTGCATGGCCGTTCT	19
t0024903	CX070191	498	521	AGAATAATGGGCGTGGACTACGGA	19
t0024912	TC165	1354	1377	ATGAACAAATGCCTGAACCAAAAT	19
t0024920	EY718464	94	117	GAGAGAAGTAGAGAGCAATTGCAA	19
t0024924	TC9070	927	949	GATGGCTACTCAGGATATAATCA	19
t0024971	TC19648	458	486	CGGGGGTCCCAGTCCCGAACCCGTCGGCT	18
t0025002	TC2234	320	341	TTTCGATGGTAGGATAGAGGCC	18
t0025005	TC17093	493	517	GGCGCGGACCGATGCGGATTGCGGC	18
t0025016	CV885513	780	800	CGAGATACAGAGCACGATTTT	18
t0025022	TC17397	579	605	GCTGGTGAGGATGACGACTGATGGCTA	18
t0025032	TC21851	429	449	TCCGGTGAAGTGTTCGGATCG	18
t0025059	DR909438	318	338	TGAATCGTTTGCTGCACGAAA	18
t0025060	TC15744	1055	1077	AGGTAAATTCAATAAGAGGACGA	18
t0025070	DR406125	84	113	GAGCCGTGATGACATAGCACTCGATGGTTG	18
t0025089	TC12872	348	370	TTACGATGAGAATGAATGAAGGC	18
t0025103	CV720008	185	208	GCATTATGGGCATACAGAACGGCT	18
t0025123	CX075011	341	364	TGCGGTGTTTTTGTATTGATGGTT	18
t0025134	EY684685	80	103	CAACTGTGGGAGACACCTTTAAGC	18
t0025136	TC18995	646	666	CTGAACTCTTAGAAGAGCTGT	18
t0025155	TC9070	1800	1822	AAAGCTAGACTAATTCGTTGGGT	18
t0025176	TC19365	390	411	TTGCAAGGAAGCTATTTGGATA	18
t0025187	TC21478	178	201	GCAGAGTGTGAGAGTACTGGGTAT	18
t0025190	CV719788	618	641	TAAAGGAGAAAATCGTCATTTTAC	18
t0025199	TC19648	441	462	GCTCTGAGGGCTGGGCACGGGG	18
t0025200	TC10110	2272	2300	GGTATACAAAGTCAACAGATCTCAATCAA	18
t0025224	TC15079	532	553	TCGATCCGGGCGGAAGACATTG	18
t0025227	EY704378	239	259	TGATTTTAGATGCATGACCTT	18
t0025236	DR406125	4	30	GCACCAGTGGTCTAGTGGTAGAATAGT	18
t0025237	TC10734	277	297	GCATCCATGGCTGAATGGTTA	18
t0025248	TC24774	411	434	AATTTAAGGGTATACAAGTGATAA	18
t0025249	TC11922	491	514	TGGTGGATGTGCAGATGGGCCCAA	18
t0025250	EY737420	316	336	AAGCGGAAACGGTCAGGGCAA	18
t0025277	CX675373	575	598	AGAGAACCTAGCAGATGTTTTGAC	18
t0025291	TC2234	860	882	ATTAACAGGGACAGTCGGGGGCA	18
t0025292	TC25757	900	922	CGTGGACGTAGGCGGGGATTGCC	18
t0025308	TC19648	460	487	GGGGTCCCAGTCCCGAACCCGTCGGCTG	18
t0025319	CX675373	387	410	CAAAGGTTATTGGAGGAGCTCGGG	18
t0025342	TC8989	542	565	GTCTGAATTCTGAATAGGTCTGAA	18
t0025345	TC19648	327	348	CCCGGTCGTACTCATAACCGCA	18
t0025362	TC12760	286	311	CCTGTCGGGACCCGAAAGATGGTGAA	18
t0025374	CV715133	484	507	TGGTTACTGCACGGCGAGAGAGAA	18
t0025377	EY722449	65	84	TAGATAAAGATGAGAGAAAA	18
t0025396	EY707974	116	137	AATTCCAACTCGTCGATTTGCA	18
t0025413	TC12760	288	311	TGTCGGGACCCGAAAGATGGTGAA	18
t0025416	TC10734	896	920	AAATAATTTGATCTATGGACAGCAT	18
t0025437	TC9070	1168	1190	TAACACTAGTTCTGCAGAGATGT	18
t0025444	CV716155	250	273	TTGGCTTCCTCTGACAAAAGCAGC	18
t0025469	TC2234	980	1000	AGTTGGGGGCTCGAAGACGAT	18
t0025479	TC19648	378	401	CGATGGAACAATGTAGGCAAGGGA	18
t0025531	CV717387	444	467	CGGCTTTTAGCCTACGTCCACGGG	18
t0025536	CX077561	650	673	CTCACAGATATTTGGGGACGGTAC	18
t0025541	TC15079	46	73	CAGTCGACTCAGAACTGGTACGGACAAG	18
t0025557	EY706304	120	140	AAACACGGGCAACACATGGCT	18
t0025576	TC17093	500	523	ACCGATGCGGATTGCGGCGGCGGC	18
t0025579	TC17093	407	428	AATTGTCGGGAGGGAAGCGGAT	18
t0025580	TC2234	971	991	AAGAACGAAAGTTGGGGGCTC	18
t0025583	EY658373	453	473	TATGAATGTGGTGTAGCAGAA	18
t0025590	TC15079	399	421	AGAGGTGTAGTATAAGTGGGAGC	18
t0025612	CX070142	321	341	TCGTAGAACGAGGAGAACCGG	18
t0025620	TC17800	281	301	TGTATCGCATGTAGATGAGGC	18
t0025622	TC14215	4	25	TTAAAATTCCTGAACCGGGACG	18
t0025635	TC17093	419	437	GGAAGCGGATGGGGGCCGG	18
t0025638	CX076075	152	175	GGAGGGCCCCAACTGTGGGAGGCA	18
t0025643	TC19365	324	345	TTCGAAACTGCAGACCGTTGTG	18
t0025645	TC21851	475	497	GCGACGTCGCGAGAAGTCCACTG	18
t0025723	TC19648	439	459	TGGCTCTGAGGGCTGGGCACG	18
t0025731	TC21851	511	533	AGAGGAAGGAGAAGTCGTAACAA	18
t0025753	TC4147	129	149	TTGTTGGATTGGTGAGGGAAT	18
t0025766	TC4070	1333	1354	TGGGCTTGTTGCAAGTAGATGG	18
t0025793	TC13413	452	475	AGGAATGGTGTCTGATAACAGGGA	18
t0025806	EY722449	154	172	TTCTCTTATCGTTATCTGT	18
t0025819	CX070142	248	271	AGGAACCTCTGGAGAAGAAGCCTT	18
t0025824	EY726632	279	299	CCCTGCGACTCGAACTGGGGA	18
t0025832	DN620951	298	321	CCCAGAGCTTGAGTGAAGACAGTC	18
t0025844	TC19648	462	485	GGTCCCAGTCCCGAACCCGTCGGC	18
t0025859	TC7486	550	573	TCGTAGAACGAGGAGAACCAGAAT	18
t0025862	TC2234	108	131	GTTATAGTTTGTTTGATGGTATTT	18
t0025868	EY674266	56	76	AAGACTGTTTTTGCTGCAGAG	18
t0025874	TC4070	1333	1355	TGGGCTTGTTGCAAGTAGATGGC	18
t0025877	TC15423	671	691	GAGGCAGAAACTGAAATGGGC	18
t0025884	TC17093	493	518	GGCGCGGACCGATGCGGATTGCGGCG	18
t0025911	TC1912	548	571	ATTATTACTTATGAATAGACCGGT	18
t0025913	EY649793	128	147	GGGGAAATGGGTAGGGGATG	18
t0025920	TC15079	530	552	GGTCGATCCGGGCGGAAGACATT	18
t0025927	TC17093	503	524	GATGCGGATTGCGGCGGCGGCC	18
t0025937	TC17093	494	518	GCGCGGACCGATGCGGATTGCGGCG	18
t0025947	TC15079	322	347	GAACGGGCTTGGCAGAATCAGCGGGG	18
t0025948	TC2234	60	84	AGTATGAACTAATTCAGACTGTGAA	18
t0025952	TC3655	209	229	TTACTCCTAATGAAGCCTTGT	18
t0025967	TC18317	1712	1735	TGTGGCATTGACTGATGAGGTGTC	18
t0025969	TC15079	41	68	TCGAACAGTCGACTCAGAACTGGTACGG	18
t0025971	TC15079	316	345	CCAAGGGAACGGGCTTGGCAGAATCAGCGG	18
t0025977	TC19648	218	237	GGCTCAGCCGGAGGTAGGGT	18
t0026012	TC2234	1136	1158	TTAAAGGAATTGACGGAAGGGCA	18
t0026013	TC24755	152	172	AGTTGATATATACAACTTCCA	18
t0026031	EY649793	134	157	ATGGGTAGGGGATGGGGATTCCAC	18
t0026036	TC2234	683	703	TCTCGTCCCTTCTGCCGGTGA	18
t0026042	TC2234	1162	1184	CCAGGAGTGGAGCCTGCGGCTTA	18
t0026048	TC2234	613	637	TGCAGTTAAAAAGCTCGTAGTTGGA	18
t0026055	TC12760	284	310	TGCCTGTCGGGACCCGAAAGATGGTGA	18
t0026079	TC19365	326	349	CGAAACTGCAGACCGTTGTGGCTT	18
t0026082	CX675373	567	589	CATACCAAAGAGAACCTAGCAGA	18
t0026090	TC2234	866	885	AGGGACAGTCGGGGGCATTC	18
t0026101	TC803	827	850	GAGGATGGGGAATTAGGATAGGCA	18
t0026120	CX073886	115	138	TGTGGGAAGGATAAGGGAGTGGTT	18
t0026126	TC2234	112	130	TAGTTTGTTTGATGGTATT	18
t0026139	TC2234	921	944	TGAAAGACGAACAACTGCGAAAGC	18
t0026152	EY700989	524	547	TGCTGAAATTAGGAGAGAACTGGA	18
t0026160	TC9070	926	949	AGATGGCTACTCAGGATATAATCA	18
t0026164	TC2234	861	880	TTAACAGGGACAGTCGGGGG	18
t0026175	EY658225	194	214	CAGGAAGAATTGCAGCTACTA	18
t0026176	TC1201	790	812	TTTGCATGCATGGTCGTAGGTCA	18
t0026177	TC19365	325	347	TCGAAACTGCAGACCGTTGTGGC	18
t0026187	TC2234	1159	1184	CCACCAGGAGTGGAGCCTGCGGCTTA	18
t0026196	TC15079	54	78	TCAGAACTGGTACGGACAAGGGGAA	18
t0026225	TC19648	145	165	GAGTCCGGAGACGTCGGCGGG	18
t0026230	CX076421	609	631	CAACAGTTTGTAGACGGAAATAA	18
t0026246	TC2234	252	273	ATGATAACTCGACGGATCGCAA	18
t0026260	TC19648	225	250	CCGGAGGTAGGGTCCAGCGGCCGGAA	18
t0026280	TC2234	617	637	GTTAAAAAGCTCGTAGTTGGA	18
t0026305	TC2234	319	339	CTTTCGATGGTAGGATAGAGG	18
t0026306	TC10089	225	244	TGAGTTGGGCGGAAACGGGG	18
t0026329	TC1912	477	499	TGGAGAAAGCTCTGGTTGAAGGA	18
t0026333	TC2234	611	638	GTTGCAGTTAAAAAGCTCGTAGTTGGAC	18
t0026347	TC17093	451	470	TCGGATGCGGAACGGCGAGA	18
t0026367	TC25532	288	308	TGGCAAAAGACAGTGGTTCCG	18
t0026368	TC15744	1309	1332	CGGTCTGAACGCATGCGATTGCTC	18
t0026369	EY658225	189	210	CATTTCAGGAAGAATTGCAGCT	18
t0026380	TC2234	611	637	GTTGCAGTTAAAAAGCTCGTAGTTGGA	18
t0026388	CX676079	663	686	CTAATTGGTAATCAGAACGAGCAT	18
t0026402	TC17330	393	413	AATACTTTGATTAATGGATTG	18
t0026410	CX073886	404	427	TGGAGGGTGAGAATAAGGCGGACA	18
t0026419	EY748896	220	243	ATTTCACATGATTAATTGGATGTT	18
t0026428	TC26021	55	75	TGTGAATTGCAGAATCCCGTG	18
t0026433	TC17093	331	352	CGAGAGACCGATAGCAAACAAG	18
t0026451	EY706304	110	130	GGCATTGGGCAAACACGGGCA	18
t0026452	TC15079	1117	1141	CGGACCCTGTCGCACCACGAGGCGC	18
t0026495	CV717387	460	484	TCCACGGGCGAAGACAGAAGGAAAT	18
t0026510	TC664	277	297	TTGTTGAGTGTGTATGTTACA	18
t0026513	TC2234	616	640	AGTTAAAAAGCTCGTAGTTGGACCT	18
t0026531	TC23206	625	648	GAAGTAAACGCTGGAGTGGGAGGA	18
t0026536	TC9070	1065	1088	TGCATGTTGAGCATTTTTTCTGAT	18
t0026543	TC2234	1148	1169	ACGGAAGGGCACCACCAGGAGT	18
t0026549	TC17330	407	427	TGGATTGTGTCGAACCGGCCA	18
t0026563	TC21851	512	531	GAGGAAGGAGAAGTCGTAAC	18
t0026570	EY757147	329	349	TGATCAATATAAAGATTTGGT	18
t0026574	TC19648	180	202	TTATCTTTTCTGTTTAACGGCCT	18
t0026585	TC17093	403	427	TTGAAATTGTCGGGAGGGAAGCGGA	18
t0026597	EY707771	697	720	ACGGTACATGCATCACACAGGATT	18
t0026599	TC10439	495	518	GGCTTACTTAGCAACATTCGGCAA	18
t0026601	TC4663	720	739	GTATTGTGGAGGACGTGCTT	18
t0026632	TC25757	206	229	TGAGAGGGTTTGAAGAATTTGGGC	18
t0026660	CV718714	19	42	GAGAGGGTTGTAAGGTACATGCAT	18
t0026700	TC17330	315	336	GAGAGTAGAATCATGGAGGCCG	18
t0026726	EY708461	480	503	AGAAATTATGAGCGGCAGAAGAAC	18
t0026748	TC2234	105	128	TCAGTTATAGTTTGTTTGATGGTA	18
t0026751	TC25532	289	309	GGCAAAAGACAGTGGTTCCGA	18
t0026759	TC2234	115	136	TTTGTTTGATGGTATTTGCTAC	18
t0026761	EY722084	67	87	TCTCTGGAGAAACCATATTTA	18
t0026773	TC15079	1082	1106	GAATCCGGGCTAGAGCGACGCGTGC	18
t0026777	TC10439	503	524	TAGCAACATTCGGCAAAGTTGT	18
t0026784	TC19648	511	533	CCGCGGCGAGAGCGGGTCGCCGC	18
t0026801	CV713757	229	252	TTGGATTGGGGCTTGAGGATGGTT	18
t0026820	TC15498	657	680	CCACGAGAAGGCAGCAGAATCCAA	18
t0026825	EY737420	727	747	ATATTCTTGAAGACTCAGCTA	18
t0026852	TC15079	525	545	ACGGGGGTCGATCCGGGCGGA	18
t0026855	TC17093	448	467	CGGTCGGATGCGGAACGGCG	18
t0026858	TC2234	611	639	GTTGCAGTTAAAAAGCTCGTAGTTGGACC	18
t0026868	TC12760	285	310	GCCTGTCGGGACCCGAAAGATGGTGA	18
t0026872	TC12760	18	42	TTCGATAAGCCTGTGGAGACGTCGT	18
t0026880	TC12760	716	737	AAGACAGCAGGACGGTGGTCAT	17
t0026888	TC21851	468	489	GCTGCCTGCGACGTCGCGAGAA	17
t0026919	TC2234	114	132	GTTTGTTTGATGGTATTTG	17
t0026929	TC2234	858	883	TGATTAACAGGGACAGTCGGGGGCAT	17
t0026942	TC26021	52	76	TGGTGTGAATTGCAGAATCCCGTGA	17
t0026953	TC11487	2	22	ATTGTGAAGCAGAATTCACCA	17
t0026959	EY704378	500	520	CTTTAGGAAATATGAGGTTGA	17
t0026966	TC12072	322	342	AGATGATGTGTGGAATGAAAC	17
t0026979	TC2234	981	1002	GTTGGGGGCTCGAAGACGATCA	17
t0027004	CX073886	381	404	TGACAGGAAGACCTTTTCGCCCAT	17
t0027006	TC10439	487	510	AAGCTCTAGGCTTACTTAGCAACA	17
t0027018	TC15079	981	1000	AGAGGAACCGTTGATTCGCA	17
t0027021	TC26021	57	75	TGAATTGCAGAATCCCGTG	17
t0027029	TC176	17	37	TTTGTGGACAAGGCCAAGGAA	17
t0027058	TC2234	546	566	ATTGGAGGGCAAGTCTGGTGC	17
t0027066	EY706304	92	112	TGATTATATAGACAAGGAGGC	17
t0027071	EY684947	267	289	TGGGCCAAGTGATATTTAATTCA	17
t0027098	TC15079	50	73	CGACTCAGAACTGGTACGGACAAG	17
t0027112	CV717932	322	345	GTACAAATTGATGTGGCATGATAA	17
t0027113	TC12760	636	659	CGATGCGGGATGAACCGGAAGCCG	17
t0027128	TC2234	113	133	AGTTTGTTTGATGGTATTTGC	17
t0027181	TC2234	210	228	ATAAAAGGTCGACGCGGGC	17
t0027189	TC26021	52	75	TGGTGTGAATTGCAGAATCCCGTG	17
t0027234	CX077938	173	196	TTACGTCCAGAAACGGCTTGAACG	17
t0027243	TC15079	47	68	AGTCGACTCAGAACTGGTACGG	17
t0027246	TC2234	641	660	TGGGTTGGGTCGGCCGGTCC	17
t0027248	TC12760	627	648	CAGAACTGGCGATGCGGGATGA	17
t0027250	EY698583	677	700	GTGGGTGATATTGAGATCGTTGGA	17
t0027252	CK939007	728	750	TGCAATACGAGTGGAGTATGGAC	17
t0027253	TC19648	377	406	TCGATGGAACAATGTAGGCAAGGGAAGTCG	17
t0027259	TC26021	54	76	GTGTGAATTGCAGAATCCCGTGA	17
t0027292	TC5280	116	138	CAACAAAGGCGACTTCCCTGCGA	17
t0027298	CX303272	18	41	CCATGAACTATCAGAAATTGGGTA	17
t0027306	TC15079	350	373	AGAAGACCCTGTTGAGCTTGACTC	17
t0027314	TC21851	468	487	GCTGCCTGCGACGTCGCGAG	17
t0027332	TC2234	107	129	AGTTATAGTTTGTTTGATGGTAT	17
t0027335	TC21851	469	489	CTGCCTGCGACGTCGCGAGAA	17
t0027339	TC10089	312	333	CGGAAAGAACACAACACGGGGT	17
t0027356	TC4663	729	751	AGGACGTGCTTATCCAGGTAGAC	17
t0027366	TC19648	378	398	CGATGGAACAATGTAGGCAAG	17
t0027382	TC1201	96	118	GCATGTTGATACGGATCCAGATA	17
t0027388	TC803	828	851	AGGATGGGGAATTAGGATAGGCAT	17
t0027393	TC18995	148	172	TTAAGAGAATAATTGATTGTTGGAT	17
t0027416	TC19648	459	484	GGGGGTCCCAGTCCCGAACCCGTCGG	17
t0027426	TC7486	528	551	GTTGATCGAGCAGAGACCCTGGTC	17
t0027443	EY740811	559	581	CGTGGCAGCATATCAGTGGACCA	17
t0027444	TC12760	306	325	GGTGAACTATGCCTGAGCGG	17
t0027458	TC17093	422	446	AGCGGATGGGGGCCGGCGATGCGCC	17
t0027463	TC19365	661	684	TCCTCTTGTGGCCTAGCAGAAACG	17
t0027492	TC11922	493	516	GTGGATGTGCAGATGGGCCCAAGA	17
t0027509	TC12834	711	734	CTTTTGGATTTGTGTATATATTAG	17
t0027540	CK701817	306	329	GTGCTGTCAACTACGGACCTGCAG	17
t0027543	TC17330	421	441	CCGGCCATACAATTGTTGCTC	17
t0027557	TC12760	618	638	TTTGGTAAGCAGAACTGGCGA	17
t0027564	TC19648	532	555	GCGTGCCGGCCGGGGGACGGACTG	17
t0027601	TC19648	467	493	CAGTCCCGAACCCGTCGGCTGTCGGCG	17
t0027604	CX051840	756	779	ATATTTAATTCAACCAATCTTATC	17
t0027622	TC2234	124	144	TGGTATTTGCTACTCGGATAA	17
t0027626	TC25757	510	533	CGGCTAACCGCTTGAGCGCTGGAA	17
t0027635	TC14215	20	40	GGGACGCGGCGGCTGACGGCA	17
t0027646	TC9932	527	550	TGCTAAGTTTGACTCTATGGTATT	17
t0027673	TC15079	730	752	TCGGAATTTGAAGCTAGAGGTGT	17
t0027701	EY731004	537	559	ACGTGATATGATATGATTGGATG	17
t0027702	TC19648	474	492	GAACCCGTCGGCTGTCGGC	17
t0027703	TC12760	25	50	AGCCTGTGGAGACGTCGTCGCTGCGA	17
t0027705	TC550	281	302	AGAAATTTGAATGATGCGTCGC	17
t0027718	CX077561	96	119	CGAGACGATGGGAAGAAGGCAGCT	17
t0027744	TC18317	1353	1376	TGAGTGTTAGAAAATGCATATTTA	17
t0027763	TC15079	534	553	GATCCGGGCGGAAGACATTG	17
t0027769	EY686102	193	215	ATCACTTTTGAACTCAGGACGGT	17
t0027771	TC19648	511	534	CCGCGGCGAGAGCGGGTCGCCGCG	17
t0027773	TC8924	19	41	TTATAGGAAGCATGCAATTAACA	17
t0027775	TC17742	57	77	TGAACAAGGATCGGAACCAAA	17
t0027784	TC9070	924	947	CTAGATGGCTACTCAGGATATAAT	17
t0027794	TC17093	501	520	CCGATGCGGATTGCGGCGGC	17
t0027814	TC20455	183	203	AAAGTTTTGAAGAAAGGGCTT	17
t0027821	TC25988	1204	1224	CAAAAACTCTTGGCGGCCTTT	17
t0027826	TC2234	361	387	GACGGAGAATTAGGGTTCGATTCCGGA	17
t0027842	TC2234	906	930	AAATTCTTGGATTTATGAAAGACGA	17
t0027845	TC11568	763	786	TATACCAATAGAGCTTTTGGACAA	17
t0027852	TC17397	62	81	CGGGAATGGGTGCATGGGCA	17
t0027861	TC24315	890	910	AACTGGCCATACAATTGTTGC	17
t0027884	TC17093	399	426	GTGCTTGAAATTGTCGGGAGGGAAGCGG	17
t0027892	EY658225	193	213	TCAGGAAGAATTGCAGCTACT	17
t0027906	TC15079	530	549	GGTCGATCCGGGCGGAAGAC	17
t0027935	TC3880	758	779	TCAGTGGATCGTGGCAGCAAGG	17
t0027937	TC4773	17	40	GAGGAAGTATAAGATGAAGCTCAA	17
t0027970	TC2234	249	267	TTCATGATAACTCGACGGA	17
t0027978	TC18529	168	191	TTAGGCCAAGGAAGTTTGAGGCAA	17
t0027998	EY664920	710	732	TAAATAGAGCTTATAACAGTAGA	17
t0028015	TC25988	994	1014	GAAGTAAGATTGTTGTCACAA	17
t0028045	CV712256	421	440	AGCGGGGTAGAGGAATTGGT	17
t0028060	CV719708	164	187	CTAATTTGTACTTCTTACTGCGGC	17
t0028065	TC15079	946	966	ATGACTGCGTCGTAATAGTAA	17
t0028066	EY666059	764	787	CATATTATGACTTATAACGTAGAA	17
t0028073	TC23206	625	647	GAAGTAAACGCTGGAGTGGGAGG	17
t0028092	CK701817	285	307	TTGTTGATAAGGCGTGGGCGCGT	17
t0028098	TC2234	906	929	AAATTCTTGGATTTATGAAAGACG	17
t0028118	TC15079	23	44	GGGGGCCTTCCCCGGGCGTCGA	17
t0028142	CX072696	32	55	GAGGCTCATGAACAGACCTGGCTA	17
t0028148	TC2234	155	175	TCTAGAGCTAATACGTGCACC	17
t0028162	TC15079	323	345	AACGGGCTTGGCAGAATCAGCGG	17
t0028179	TC2234	242	268	CTGATGATTCATGATAACTCGACGGAT	17
t0028192	TC17966	152	175	AACTTTGACAGCACATTAAGGCCT	17
t0028194	TC19365	176	196	GAGGAACCTCAGATGTTGCAT	17
t0028216	CN187016	37	57	TCCCCAGAGGCACGTGTCGTA	17
t0028222	TC15079	441	461	ATACCACTACTTTTAACGTTA	17
t0028229	EY697223	282	305	ACCATGTGCAGAAGGCTGGGCAAC	17
t0028241	TC12760	305	329	TGGTGAACTATGCCTGAGCGGGGCG	17
t0028247	TC19648	398	418	GGGAAGTCGGCAAAATGGATC	17
t0028248	TC2234	409	430	ACCACATCCAAGGAAGGCAGCA	17
t0028268	TC12760	720	740	CAGCAGGACGGTGGTCATGGA	17
t0028271	TC20455	402	422	TGGGAGATGACGATGCCTGGA	17
t0028283	TC22310	138	158	CAGGTTTGGGAAAAGAGGTGT	17
t0028287	TC2234	1126	1152	AGGCTGAAACTTAAAGGAATTGACGGA	17
t0028303	EY731697	305	325	TGTAAGAAGTCGGAATGGCGT	17
t0028304	TC15079	441	462	ATACCACTACTTTTAACGTTAT	17
t0028311	TC2234	639	659	CTTGGGTTGGGTCGGCCGGTC	17
t0028315	TC4147	24	47	TTTTAGGTATGAAAAAGAATTGTA	17
t0028316	TC7797	2276	2303	CAAGCGTCGTGCTGCTAGGCGAAGCGGT	17
t0028323	TC4147	386	406	TTTTAGGAGATCACGGATGAT	17
t0028345	CV718745	476	499	TGGACTTCGTGCCTTGATTCTCGG	17
t0028366	TC19648	188	208	TCTGTTTAACGGCCTGCCCAC	17
t0028377	TC15079	30	50	TTCCCCGGGCGTCGAACAGTC	17
t0028381	CX675374	622	645	AAGCACAATAGAGGACACCAGAAA	17
t0028422	TC2234	357	377	GGGTGACGGAGAATTAGGGTT	17
t0028423	TC15079	44	69	AACAGTCGACTCAGAACTGGTACGGA	17
t0028426	EY658103	286	309	CAAGTGGACAAGCTGAGATATCAA	17
t0028436	TC9070	1966	1989	TGAATGTGGAAGTATTACCTTGGT	17
t0028479	CX077752	204	227	TAAGACTTGAAATGTAAAATGACG	17
t0028482	TC2234	1135	1159	CTTAAAGGAATTGACGGAAGGGCAC	17
t0028495	TC176	153	173	AGATGATGGATCAAGGGGTAC	17
t0028542	EY674266	102	122	TTTATTTTGATTGTCATGCTT	17
t0028544	TC2234	1136	1161	TTAAAGGAATTGACGGAAGGGCACCA	17
t0028574	EY740811	588	610	TCGCGTACGGTACATGCATCACA	17
t0028602	EY650269	656	679	CGGGAGTTGGAATTAGAGATGGAA	17
t0028636	EY742430	47	70	CAAACGGAGGTGGATGGATGCAAG	17
t0028637	TC14188	128	148	TGCAGGAGTTGGATTAACTGA	17
t0028668	CX076522	557	580	TCAAGCGAGACTCGAGCAAGTTGT	17
t0028673	TC2234	854	878	GTAATGATTAACAGGGACAGTCGGG	17
t0028681	TC15079	556	579	AGGTGGGGAGTTTGGCTGGGGCGG	17
t0028695	TC2041	341	364	AGCGTCAAGCTGCAGTTAGGGACA	17
t0028702	TC4663	795	818	CAATACAGGATTCAAGGAAGCACA	17
t0028720	TC6432	149	172	TCTTATGTCATTCGGAGTATAAAT	17
t0028736	TC18839	500	523	GAGAAGAACGAACCATACACCAAG	17
t0028758	TC15079	727	751	CCTTCGGAATTTGAAGCTAGAGGTG	17
t0028761	TC17093	146	165	TTGTAGTCTGGAGAAGCGTC	17
t0028805	EY653265	263	286	TGCATTATTGATTGTTAGGATTAA	17
t0028811	CX070191	6	29	ACGGTTCTTTTCGGATCGGTTCGG	17
t0028822	EY665700	293	315	TGATTTGAGGATACATAATGAGA	17
t0028829	TC17330	406	426	ATGGATTGTGTCGAACCGGCC	17
t0028831	TC19648	445	464	TGAGGGCTGGGCACGGGGGT	17
t0028833	EY673407	158	181	AGAAGGTGATAGTTTAATTGACAT	17
t0028907	CX069829	112	132	CAGAAGAATGTGTACAGCTAT	17
t0028913	TC9070	803	826	AGGATGGCGTGTATGCATTGATTA	17
t0028934	CX051840	673	696	TATTTTGTACAAACTGACGTGGCA	17
t0028943	TC17093	415	435	GGAGGGAAGCGGATGGGGGCC	17
t0028969	EY704378	128	148	TTCAGTGACTGTTTAAGTGGA	17
t0028976	CV712256	421	447	AGCGGGGTAGAGGAATTGGTCGACTCA	16
t0028987	TC1201	1436	1459	ACAAGTGGAGGAGAGCTAATGTCA	16
t0029008	EY736511	66	89	AATGGGTGCATGGGCAAGAGAAGG	16
t0029011	EY737420	567	587	TTGGGATAAAAAGCTTGGTGT	16
t0029014	TC15079	51	69	GACTCAGAACTGGTACGGA	16
t0029017	CX077938	617	640	AACCAACGGATGTCAGCAGGTATG	16
t0029022	TC17093	444	470	GCCCCGGTCGGATGCGGAACGGCGAGA	16
t0029035	TC13413	733	756	CAGAGGAAGATGTGAGCCACAGTC	16
t0029048	TC15079	814	834	TTTTGATCCTTCGATGTCGGC	16
t0029056	TC26021	57	80	TGAATTGCAGAATCCCGTGAACCA	16
t0029063	TC16934	709	732	TCCTGTAAATAGCTATGTTGGCAT	16
t0029090	EY713221	753	776	AGGGTGAATAATTAGAGAGTGGAC	16
t0029134	CX073984	544	567	TGATTCTTTGAAATTCTGAGGGTG	16
t0029143	TC18529	27	44	TATGGGTGGTGGTGCATG	16
t0029151	EY678668	32	54	GATCTGCAGATGTATGGATTGGA	16
t0029156	EY690188	168	191	TTCAAGATGAACCGCAGACGCCGC	16
t0029167	EY747095	59	82	AGTTTCGGAACTGCGAGTCGTGAG	16
t0029171	TC26021	377	401	GCGACCCCAGGTCAGGCGGGATTAC	16
t0029174	TC17742	56	76	TTGAACAAGGATCGGAACCAA	16
t0029188	TC12760	301	329	AAGATGGTGAACTATGCCTGAGCGGGGCG	16
t0029189	TC18529	175	197	AAGGAAGTTTGAGGCAATAACAG	16
t0029199	TC15079	534	555	GATCCGGGCGGAAGACATTGTC	16
t0029230	TC18317	1761	1781	ATGTACTGTTGATGGTGACGT	16
t0029243	TC4627	75	98	TCGGCCTGTCATTGCTGTAGATGG	16
t0029246	TC4663	220	243	TGTACCTGTGAATGTTGAGGACTC	16
t0029256	CV716873	600	623	GAGTATTCAAGATCGTCTCCACAT	16
t0029274	TC12072	638	658	CGAGTTACTTGCGGGAATTGA	16
t0029289	EY727045	96	119	CTTGCTCCCGTGGACATAGGCATA	16
t0029291	TC18317	1780	1802	GTGGCAGCATATCAGTAGACGAA	16
t0029296	TC12760	497	519	CAATGATTAGAGGCATCGGGGGC	16
t0029318	EY684947	196	218	TTTGTACAAACTGACGTGACATT	16
t0029324	TC7797	2277	2302	AAGCGTCGTGCTGCTAGGCGAAGCGG	16
t0029354	TC4070	1336	1356	GCTTGTTGCAAGTAGATGGCG	16
t0029356	TC9060	224	246	TAATGCATGACAGAATTGATGAA	16
t0029362	TC2234	357	380	GGGTGACGGAGAATTAGGGTTCGA	16
t0029410	TC15079	1086	1112	CCGGGCTAGAGCGACGCGTGCGCCCGC	16
t0029413	TC21851	510	531	TAGAGGAAGGAGAAGTCGTAAC	16
t0029418	CV718714	14	37	CATGTGAGAGGGTTGTAAGGTACA	16
t0029420	CX069430	300	323	TCAAAGTTGAATTTCTTGATGGCC	16
t0029421	TC12760	22	41	ATAAGCCTGTGGAGACGTCG	16
t0029422	TC2234	358	380	GGTGACGGAGAATTAGGGTTCGA	16
t0029432	TC18995	438	458	TGATTTCATAGTACTGCTGTC	16
t0029437	TC21851	513	536	AGGAAGGAGAAGTCGTAACAAGGT	16
t0029440	TC15079	350	377	AGAAGACCCTGTTGAGCTTGACTCTAGT	16
t0029478	TC2234	836	856	TTGGCCTTCGGGATCGGAGTA	16
t0029479	EY757147	96	116	TAGTATATGTCTTGATTTTAA	16
t0029488	TC20811	250	270	CATCATTTGGTTTTGATTCCA	16
t0029527	EY720094	92	112	CTTTTGATTTAGGCATGGAAT	16
t0029528	TC2234	249	268	TTCATGATAACTCGACGGAT	16
t0029530	TC2234	1159	1181	CCACCAGGAGTGGAGCCTGCGGC	16
t0029563	TC17093	144	164	AATTGTAGTCTGGAGAAGCGT	16
t0029565	TC17093	396	416	AGAGTGCTTGAAATTGTCGGG	16
t0029567	TC2234	782	802	TACGCTCTGTATACATTAGCA	16
t0029571	TC3880	750	771	GCTGAATCTCAGTGGATCGTGG	16
t0029603	TC9614	201	221	AGCTTAGCATCTAGCAATTTA	16
t0029616	TC18317	1709	1732	TGATGTGGCATTGACTGATGAGGT	16
t0029637	TC15079	813	834	TTTTTGATCCTTCGATGTCGGC	16
t0029684	TC13413	734	757	AGAGGAAGATGTGAGCCACAGTCG	16
t0029693	TC18529	145	165	CTTCTTAGAGGGACTATGGCC	16
t0029717	TC7469	170	193	GGTCTAAATGGGGGCTGAGAGGCT	16
t0029723	TC2234	1031	1051	ATGCCGACCAGGGATCAGCGG	16
t0029735	TC12760	271	294	TCGAGTGTGAGCATGCCTGTCGGG	16
t0029753	TC20811	230	250	AATTGCAGCTACTATCAAGTC	16
t0029765	CV718382	410	433	ACCAGAACCAGGACTATGGGCGGT	16
t0029767	TC18317	1704	1727	ACCGATGATGTGGCATTGACTGAT	16
t0029776	TC2234	620	640	AAAAAGCTCGTAGTTGGACCT	16
t0029781	EY672708	332	352	CAGAAAGCGTATGTTCCAGTT	16
t0029784	TC2234	917	937	TTTATGAAAGACGAACAACTG	16
t0029792	TC17093	500	525	ACCGATGCGGATTGCGGCGGCGGCCC	16
t0029794	TC2234	979	1002	AAGTTGGGGGCTCGAAGACGATCA	16
t0029795	TC4147	321	341	TTTTTAATTCATGTAGATGGG	16
t0029810	TC12760	554	573	GGTAGGACGGCGCGGCTGCT	16
t0029811	TC19648	466	493	CCAGTCCCGAACCCGTCGGCTGTCGGCG	16
t0029824	CX071612	56	76	ATAGATTATGATCGGATTTCA	16
t0029836	TC2234	1138	1163	AAAGGAATTGACGGAAGGGCACCACC	16
t0029837	TC17093	146	166	TTGTAGTCTGGAGAAGCGTCC	16
t0029838	TC2234	449	473	TCCTGACACGGGGAGGTAGTGACAA	16
t0029839	TC15909	883	906	GAGAAATTATGAGCGTCAGAAGAA	16
t0029877	TC4070	1338	1357	TTGTTGCAAGTAGATGGCGA	16
t0029885	CF931492	424	443	AGGAGACTGGGTTAGTTCTT	16
t0029886	EY742858	228	248	TTTTGCTTGTTTTGGATGACG	16
t0029897	TC2234	1164	1188	AGGAGTGGAGCCTGCGGCTTAATTT	16
t0029901	EY653907	727	749	GAGACAGGGATGACAGCTTTGGC	16
t0029902	TC14215	16	35	AACCGGGACGCGGCGGCTGA	16
t0029911	TC2041	345	368	TCAAGCTGCAGTTAGGGACAGGAC	16
t0029922	TC9070	1363	1385	GGCATGCTGGTTTCTATAGACGT	16
t0029941	TC26007	1011	1031	AAGAAAGATAGCAGAACGCCA	16
t0029960	CB304440	123	146	CGCAGATCTACGAACAAAAGAGAA	16
t0029977	TC17093	418	438	GGGAAGCGGATGGGGGCCGGC	16
t0029978	TC4663	171	194	AGGAAGTCGACAACAAAGTGGAGA	16
t0029980	TC12760	551	574	ATAGGTAGGACGGCGCGGCTGCTT	16
t0029985	TC12760	283	307	ATGCCTGTCGGGACCCGAAAGATGG	16
t0029987	TC2234	238	258	TGCTCTGATGATTCATGATAA	16
t0040009	TC25845	196	219	TTAAATTTTTACTAGTAGAGGCAA	13
t0040013	TC22425	571	593	CGAGGAGAGATCCTGATCGTGGT	13
t0040016	TC19648	430	458	GAAAAGGATTGGCTCTGAGGGCTGGGCAC	13
t0040040	EY720094	450	470	TGAGATCGTTGAAAAATGCGG	13
t0040047	CX077938	178	201	TCCAGAAACGGCTTGAACGCCCTC	13
t0040056	TC12760	43	63	CGCTGCGATCGTGGCTGGCAG	13
t0040069	TC7797	2283	2303	CGTGCTGCTAGGCGAAGCGGT	13
t0040072	TC2234	259	278	CTCGACGGATCGCAAGGCCA	13
t0040083	TC18317	2315	2338	ACACCGGCTCTCTAGTATAAGGTT	13
t0040088	TC1201	11	34	CATATTGATTAGAGCGTGGTTCAT	13
t0040119	EY719871	221	241	CAGCTGTTCAAGACATATCAA	13
t0040124	TC2234	1165	1186	GGAGTGGAGCCTGCGGCTTAAT	13
t0040140	TC13413	735	755	GAGGAAGATGTGAGCCACAGT	13
t0040150	TC15079	319	345	AGGGAACGGGCTTGGCAGAATCAGCGG	13
t0040152	TC24755	309	328	ACAATATGTCTTCGTCGTTC	13
t0040176	TC26021	23	43	CGATGAAGAACGTAGCGAAAT	13
t0040193	TC12951	501	524	TCGACCAGGTGGTATGAGCTTGAG	13
t0040202	TC21851	470	490	TGCCTGCGACGTCGCGAGAAG	13
t0040204	TC18317	1877	1900	CCGCGTTACTGTTCAAAGTCGGGT	13
t0040216	TC9614	265	286	TTCTGAAAGGTCGGACCTCAGC	13
t0040217	TC23551	469	489	TGTTTCTGCAGATGAAGGATG	13
t0040220	TC18317	1538	1560	CGGCAAAACGGACATCACTTTTG	13
t0040231	TC5374	97	120	AGTGAATAGAAAGTTGGATCTACA	13
t0040256	CX077561	237	260	CGGAAGATCAGGCTCTGACATGGC	13
t0040276	EY686102	213	236	GGTCGAAAACCTTAGGAGGAGCAT	13
t0040285	EY656672	154	177	AGATTGAACAACTTGAAGATGCTT	13
t0040291	TC18317	2316	2338	CACCGGCTCTCTAGTATAAGGTT	13
t0040294	TC4405	195	218	CAAGCATGCCAGGATCTGCTCGAC	13
t0040300	TC5280	92	112	CGAACCGGGAGGCACAGGTTC	13
t0040321	TC2234	863	881	AACAGGGACAGTCGGGGGC	13
t0040330	TC21851	427	446	GGTCCGGTGAAGTGTTCGGA	13
t0040339	EY713186	155	175	TTAATTGAACTATGGATGGCT	13
t0040344	TC18529	61	81	GGAGCGATTTGTCTGGTTAAT	13
t0040374	TC550	287	307	TTGAATGATGCGTCGCCGGCA	13
t0040383	TC15079	1058	1083	TTATGACTGAACGCCTCTAAGTCAGA	13
t0040411	TC7486	472	495	TGCGCAGGAACCTCTGGAGAAGAA	13
t0040435	EY694102	282	305	GGGGGCTTATGCATGCAGTATGAT	13
t0040441	TC8343	404	424	CCAACTGTGGGAGGCACCTTT	13
t0040471	TC3880	757	776	CTCAGTGGATCGTGGCAGCA	13
t0040495	CN187016	84	104	GCGGCGGCCGCCTTGAATCGT	13
t0040499	CV712568	128	151	TAGAAAAGACGGTGAGGCCAGACA	13
t0040507	CV712792	423	447	AGTAGAGTCTTTCAGTGGCATGTTT	13
t0040520	TC18529	60	79	TGGAGCGATTTGTCTGGTTA	13
t0040531	TC12760	26	46	GCCTGTGGAGACGTCGTCGCT	13
t0040545	EY658373	461	480	TGGTGTAGCAGAAACTGTTT	13
t0040571	TC7486	526	549	AAGTTGATCGAGCAGAGACCCTGG	13
t0040579	TC2234	1123	1150	GCAAGGCTGAAACTTAAAGGAATTGACG	13
t0040597	CV717553	316	339	CCAGGTGGTGGTGCTTCGATCGGT	13
t0040651	CX048636	60	83	GAAGAGAAAAATTAGATCTAGGGT	13
t0040691	EY706304	93	113	GATTATATAGACAAGGAGGCA	13
t0040706	CV713757	230	252	TGGATTGGGGCTTGAGGATGGTT	13
t0040709	TC2234	1130	1152	TGAAACTTAAAGGAATTGACGGA	13
t0040728	TC1154	425	445	ATGAGCTCTGCAAGAATGGAA	13
t0040737	CX675373	492	515	ACAAAGCACATAGGAGTTCAGTAT	13
t0040755	TC11922	671	694	AGGACTCTTGGGATGATGCCTAAC	13
t0040762	TC4478	367	390	GGTGGCAGAATTCTGCGAGCAGGT	13
t0040765	CV718382	636	659	CCTGGACGAGTTTATGGATGGGAC	13
t0040815	TC15079	319	337	AGGGAACGGGCTTGGCAGA	13
t0040826	TC14215	20	38	GGGACGCGGCGGCTGACGG	13
t0040840	CX069393	175	198	GCAGATCCTGGCATGCTTGGCTTC	13
t0040850	TC2234	256	277	TAACTCGACGGATCGCAAGGCC	13
t0040875	CX077561	276	296	TGGCCATGCAAGAACACAGAC	13
t0040877	TC8924	877	900	AGAACTTGGAGACTGCCACTGAAA	13
t0040888	TC550	286	306	TTTGAATGATGCGTCGCCGGC	13
t0040892	TC15079	973	995	CTAGTACGAGAGGAACCGTTGAT	13
t0040903	TC19648	224	252	GCCGGAGGTAGGGTCCAGCGGCCGGAAGA	13
t0040909	TC19648	533	554	CGTGCCGGCCGGGGGACGGACT	13
t0040915	TC2234	74	97	CAGACTGTGAAACTGCGAATGGCT	13
t0040917	TC19648	386	408	CAATGTAGGCAAGGGAAGTCGGC	13
t0040918	TC2234	868	887	GGACAGTCGGGGGCATTCGT	13
t0040920	TC10734	760	779	GTTATTCTATTCCACCTCTT	13
t0040929	TC9070	560	583	AGACTGCATGCATTACATTCACCT	13
t0040932	TC17966	236	258	AAGCTGATTCAGAAGCAACTGTT	13
t0040939	TC2234	985	1012	GGGGCTCGAAGACGATCAGATACCGTCC	13
t0040941	TC2234	982	1002	TTGGGGGCTCGAAGACGATCA	13
t0040950	TC2234	113	132	AGTTTGTTTGATGGTATTTG	13
t0040956	TC26007	1151	1174	CGCATGATTAGAGGTACCCGGCGT	13
t0040971	TC2543	609	629	TCCAGACATTAAGAAGGCGAC	13
t0040979	TC15079	474	493	CGTGAATCGGAGGCGGGGCA	13
t0040982	TC18317	1586	1609	GAGGAGCATAAAAGGAAAAATGGC	13
t0041019	CX077490	479	501	CTGTAGATCTAGTAGAAGAACTA	13
t0041051	TC19365	662	685	CCTCTTGTGGCCTAGCAGAAACGT	13
t0041066	CV717387	470	492	AAGACAGAAGGAAATATTTTACT	13
t0041074	TC12760	556	575	TAGGACGGCGCGGCTGCTTC	13
t0041083	CX075241	804	824	TTTTCTGCAACATGATTTCTG	13
t0041086	CX071155	377	400	AAGAATATTCCTGACATGACAGCA	13
t0041094	TC2234	112	137	TAGTTTGTTTGATGGTATTTGCTACT	13
t0041113	EY672708	280	301	ATATGAACAAGTAACAGATCAT	13
t0041117	TC21851	505	530	TCATTTAGAGGAAGGAGAAGTCGTAA	13
t0041124	TC17746	527	550	GGTTGCTGCTCGGAAGTTGAGGCC	13
t0041131	TC15079	471	494	TTCCGTGAATCGGAGGCGGGGCAC	13
t0041134	EY672708	277	297	AGAATATGAACAAGTAACAGA	13
t0041137	TC8916	1046	1069	TTTCTCTCTATAAGAACACGGTGC	13
t0041146	EY686102	208	230	AGGACGGTCGAAAACCTTAGGAG	13
t0041183	TC2234	857	882	ATGATTAACAGGGACAGTCGGGGGCA	13
t0041189	TC19315	602	622	CGTGGATGTAGGCATATTAAT	13
t0041195	CV713757	495	518	TAAGAAGAGACGAACAAAGACGAA	13
t0041238	TC2234	918	938	TTATGAAAGACGAACAACTGC	13
t0041255	TC12951	383	406	GTGGTATGAGCTTGAGCAGATCAC	13
t0041265	EY664278	363	386	CTCGGCTAACAACATGGGCGGATG	13
t0041279	CX070142	247	269	CAGGAACCTCTGGAGAAGAAGCC	13
t0041303	CX076142	155	177	AAGTTAACGGATTAGTGGACGGC	13
t0041310	TC1154	251	271	AGGAACTGTTTCCGAAGATGA	13
t0041330	TC1201	92	114	TGATGCATGTTGATACGGATCCA	13
t0041332	TC24881	504	527	TGCTTCTTTATTTGTATTGCTGGC	13
t0041334	EY653265	407	429	TATGTTTACATGAGATTCTTAGA	13
t0041338	EY658373	451	471	CTTATGAATGTGGTGTAGCAG	13
t0041373	TC4147	256	276	TGCATGATGTTGTTCGCGATA	13
t0041380	EY651557	330	353	TCTAGATCAATTCAGTTCTGACGG	13
t0041410	TC25757	895	916	GGAGGCGTGGACGTAGGCGGGG	13
t0041420	TC14215	19	38	CGGGACGCGGCGGCTGACGG	13
t0041436	TC4147	387	407	TTTAGGAGATCACGGATGATT	13
t0041440	EY740811	586	608	TCTCGCGTACGGTACATGCATCA	13
t0041448	TC2234	537	556	CGAGGATCCATTGGAGGGCA	13
t0041456	EY740811	591	614	CGTACGGTACATGCATCACACAGG	13
t0041464	EY674848	413	432	TTCTTGACCTTGTAAGACCC	13
t0041489	TC19648	360	381	AGGTGAACAGCCTCTGGTCGAT	13
t0041497	CX070142	324	344	TAGAACGAGGAGAACCGGAAT	13
t0041506	EY699143	251	274	TGATAATGATGATGAAGAGGAGAC	13
t0041508	TC13413	445	468	GTTCTTTAGGAATGGTGTCTGATA	13
t0041515	TC10439	498	518	TTACTTAGCAACATTCGGCAA	13
t0041530	TC2234	856	878	AATGATTAACAGGGACAGTCGGG	13
t0041531	TC18317	1935	1958	CGTGGACTGTTGACTGATGACGTG	13
t0041532	TC18995	664	684	TGTAATCGATCCTTACGGCCT	13
t0041539	EY726337	593	616	GGAGAGATCAGACGGCAAAACGGA	13
t0041548	EY713221	704	727	TGGTGAGTACCGGCAGAATTATCA	13
t0041565	TC12760	710	730	TCGATTAAGACAGCAGGACGG	13
t0041574	TC19648	436	457	GATTGGCTCTGAGGGCTGGGCA	13
t0041582	TC17966	246	268	AGAAGCAACTGTTGTAATTGGAA	13
t0041588	TC17093	499	517	GACCGATGCGGATTGCGGC	13
t0041597	TC18317	1947	1970	ACTGATGACGTGGCGCAATCCTGA	13
t0041606	TC17093	452	476	CGGATGCGGAACGGCGAGAGCCGGT	13
t0041632	TC15079	1085	1103	TCCGGGCTAGAGCGACGCG	13
t0041637	CX077752	205	228	AAGACTTGAAATGTAAAATGACGA	13
t0041662	EY740811	576	599	GGACCAAAAATCTCGCGTACGGTA	13
t0041663	TC17093	416	437	GAGGGAAGCGGATGGGGGCCGG	13
t0041671	TC1154	132	152	TTTATTTGAAGAGATGGCTAA	13
t0041675	TC2234	110	137	TATAGTTTGTTTGATGGTATTTGCTACT	13
t0041710	CX072728	643	666	TGGCTCGAAGCCGGATGATCTGGG	12
t0041719	TC1201	789	811	TTTTGCATGCATGGTCGTAGGTC	12
t0041747	TC2234	860	881	ATTAACAGGGACAGTCGGGGGC	12
t0041767	CX073886	528	551	GGGAACATTGATCAAGAGACGAAG	12
t0041772	TC2234	986	1012	GGGCTCGAAGACGATCAGATACCGTCC	12
t0041811	TC15079	317	336	CAAGGGAACGGGCTTGGCAG	12
t0041812	TC9070	120	143	AGTGCAGATGATGGAATTGTTGAT	12
t0041814	TC24774	410	432	TAATTTAAGGGTATACAAGTGAT	12
t0041819	TC17093	439	461	GATGCGCCCCGGTCGGATGCGGA	12
t0041823	TC19648	445	462	TGAGGGCTGGGCACGGGG	12
t0041844	TC2234	860	878	ATTAACAGGGACAGTCGGG	12
t0041846	TC13413	444	467	TGTTCTTTAGGAATGGTGTCTGAT	12
t0041856	TC2234	545	566	CATTGGAGGGCAAGTCTGGTGC	12
t0041858	TC11533	340	363	GAATTGGATGATCGGGCCGAGGTT	12
t0041861	TC2234	75	98	AGACTGTGAAACTGCGAATGGCTC	12
t0041878	TC1201	1798	1821	AGGATTCCAACAGAATGGACCAGC	12
t0041906	CX071606	88	110	CAACAAAGACGACTTCCCTGCGA	12
t0041914	EY752643	382	405	TGATGAAGATGGGAGAATGTTGTT	12
t0041917	TC2234	112	131	TAGTTTGTTTGATGGTATTT	12
t0041944	CV715639	169	192	GCACTGTTGATCGGTGACGTGGCA	12
t0041947	TC12760	36	60	ACGTCGTCGCTGCGATCGTGGCTGG	12
t0041959	TC12760	717	737	AGACAGCAGGACGGTGGTCAT	12
t0041968	TC15079	1087	1108	CGGGCTAGAGCGACGCGTGCGC	12
t0041977	TC2234	862	879	TAACAGGGACAGTCGGGG	12
t0041994	TC11922	480	503	CGATGGGTTTCTGGTGGATGTGCA	12
t0041995	TC2234	1137	1157	TAAAGGAATTGACGGAAGGGC	12
t0042001	EY674266	99	119	AGTTTTATTTTGATTGTCATG	12
t0042007	TC2234	85	105	ACTGCGAATGGCTCATTAAAT	12
t0042009	TC1201	793	811	GCATGCATGGTCGTAGGTC	12
t0042045	TC17093	492	510	GGGCGCGGACCGATGCGGA	12
t0042048	TC2234	358	383	GGTGACGGAGAATTAGGGTTCGATTC	12
t0042066	TC2234	1136	1162	TTAAAGGAATTGACGGAAGGGCACCAC	12
t0042077	CX069410	477	500	GGAGACCCGGTCGACGGCAGTTGG	12
t0042078	CV712568	129	151	AGAAAAGACGGTGAGGCCAGACA	12
t0042091	TC15079	535	554	ATCCGGGCGGAAGACATTGT	12
t0042098	EY666931	489	509	CATTTTCTTGATCTGATTATA	12
t0042116	CV713757	505	528	CGAACAAAGACGAAAGGACTGGCG	12
t0042128	TC19648	222	245	CAGCCGGAGGTAGGGTCCAGCGGC	12
t0042133	TC2234	148	173	TAGTAATTCTAGAGCTAATACGTGCA	12
t0042141	TC15079	528	550	GGGGTCGATCCGGGCGGAAGACA	12
t0042153	TC26021	52	74	TGGTGTGAATTGCAGAATCCCGT	12
t0042172	TC17330	389	409	ATACAATACTTTGATTAATGG	12
t0042178	EY704378	258	278	TTATCCATGATCTTGAGCAAT	12
t0042189	TC15079	1078	1103	GTCAGAATCCGGGCTAGAGCGACGCG	12
t0042195	TC15079	519	544	CCCCTCACGGGGGTCGATCCGGGCGG	12
t0042212	TC12760	710	729	TCGATTAAGACAGCAGGACG	12
t0042215	EY681556	305	328	GCTGTGACTTTGGGTAGACTGGAA	12
t0042216	EY658455	50	72	AACAAGCGCGTAGATTAGCTGGC	12
t0042218	TC2234	853	878	AGTAATGATTAACAGGGACAGTCGGG	12
t0042261	CX076421	606	629	TAACAACAGTTTGTAGACGGAAAT	12
t0042375	TC12760	34	58	AGACGTCGTCGCTGCGATCGTGGCT	12
t0042412	TC22425	587	610	TCGTGGTAGAGTTGATCGAGCAGA	12
t0042416	TC176	16	36	TTTTGTGGACAAGGCCAAGGA	12
t0042422	CX077561	658	681	TATTTGGGGACGGTACAAAGAGCC	12
t0042423	CX072696	32	53	GAGGCTCATGAACAGACCTGGC	12
t0042433	TC2234	1034	1055	CCGACCAGGGATCAGCGGATGT	12
t0042491	TC12760	288	309	TGTCGGGACCCGAAAGATGGTG	12
t0042549	TC17397	45	65	AAGAAGAGGGGAAATTTCGGG	12
t0042555	TC550	264	284	TCGAAAGTTGATAGGGCAGAA	12
t0042569	TC12760	22	45	ATAAGCCTGTGGAGACGTCGTCGC	12
t0042573	CV712306	395	417	CGCGAACATGCAGATAACGGCCC	12
t0042604	CV712569	513	536	TGGAATAATGGCCATAACTGGAGA	12
t0042609	TC15079	526	550	CGGGGGTCGATCCGGGCGGAAGACA	12
t0042615	TC17093	502	521	CGATGCGGATTGCGGCGGCG	12
t0042687	TC10572	720	743	GTGGCACGGTACCACAGTTGCACC	12
t0042691	TC17093	142	165	CGAATTGTAGTCTGGAGAAGCGTC	12
t0042694	TC9070	28	51	CTCACATTCAATGCAGGACTGGAA	12
t0042697	TC12760	375	398	CAAATCGTTCGTCTGACTTGGGTA	12
t0042705	TC15079	944	966	TGATGACTGCGTCGTAATAGTAA	12
t0042714	TC15079	600	620	GCAGGTGTCCTAAGATGAGCT	12
t0042728	TC14215	19	41	CGGGACGCGGCGGCTGACGGCAA	12
t0042731	TC18317	1936	1959	GTGGACTGTTGACTGATGACGTGG	12
t0042776	TC2234	613	640	TGCAGTTAAAAAGCTCGTAGTTGGACCT	12
t0042783	TC15079	945	967	GATGACTGCGTCGTAATAGTAAT	12
t0042788	TC25757	896	916	GAGGCGTGGACGTAGGCGGGG	12
t0042793	TC2234	1126	1150	AGGCTGAAACTTAAAGGAATTGACG	12
t0042794	TC25757	896	917	GAGGCGTGGACGTAGGCGGGGA	12
t0042803	TC19648	4	24	CATGTGAACGGCACTTGCACA	12
t0042821	EY674266	424	444	AGATGGAAATAGTGCATTGAC	12
t0042837	TC15079	1077	1104	AGTCAGAATCCGGGCTAGAGCGACGCGT	12
t0042880	TC17093	404	427	TGAAATTGTCGGGAGGGAAGCGGA	12
t0042893	TC2234	1162	1183	CCAGGAGTGGAGCCTGCGGCTT	12
t0042913	TC15079	536	560	TCCGGGCGGAAGACATTGTCAGGTG	12
t0042922	TC17093	479	500	GCCGATCGGCTCGGGGCGCGGA	12
t0042936	TC21851	437	462	AGTGTTCGGATCGCGGCGACGCGGGC	12
t0042963	TC3051	591	611	CAGGCTTTGTACCAATGGCAC	12
t0042978	TC18317	1771	1789	GATGGTGACGTGGCAGCAT	12
t0043022	EY666530	308	331	TTGTCTCTGGATAGTGAAGATGCA	12
t0043024	TC12072	617	637	ATGATGGATGCATGATCTTGC	12
t0043029	TC4070	1331	1354	TTTGGGCTTGTTGCAAGTAGATGG	12
t0043052	TC15079	562	580	GGAGTTTGGCTGGGGCGGC	12
t0043064	TC18839	1251	1273	TTAAAGCATAAGAAAGATCTCAC	12
t0043088	TC19648	141	161	TAGGGAGTCCGGAGACGTCGG	12
t0043089	TC15079	69	89	ACAAGGGGAATCCGACTGTTT	12
t0043108	CX073493	15	38	CATATTATTCAGATTCAGACATTC	12
t0043114	EY700407	158	181	GAAATGCTAGGCGGGCTGTACGGA	12
t0043126	CX073886	526	549	GAGGGAACATTGATCAAGAGACGA	12
t0043127	TC2234	250	270	TCATGATAACTCGACGGATCG	12
t0043149	TC12760	634	656	GGCGATGCGGGATGAACCGGAAG	12
t0043158	TC14215	1	25	GGGTTAAAATTCCTGAACCGGGACG	12
t0043170	TC24356	240	262	ACCTGAAAGATAGAACAGATGGA	12
t0043197	TC14215	7	27	AAATTCCTGAACCGGGACGCG	12
t0043198	TC9070	506	529	GCACAAAGGGGCATTAGGATGGAC	12
t0043204	TC11568	738	761	CAGTAGAGCTTATAGTAGTAGAGC	12
t0043221	TC15079	1116	1143	CCGGACCCTGTCGCACCACGAGGCGCTG	12
t0043230	TC15079	569	590	GGCTGGGGCGGCACATCTGTTA	12
t0043235	TC10439	307	330	CTAGAATTCTAGGAACATGGTAGA	12
t0043237	TC17093	414	434	GGGAGGGAAGCGGATGGGGGC	12
t0043250	EY674266	66	86	TTGCTGCAGAGACTTACAATA	12
t0043296	TC15079	635	657	ATCTCGTGTGGAACAAAAGGGTA	12
t0043300	TC4147	33	53	TGAAAAAGAATTGTATATCCT	12
t0043306	TC15079	682	702	AGTACGAATACGAACCGTGAA	12
t0043309	TC15079	1114	1139	GCCCGGACCCTGTCGCACCACGAGGC	12
t0043311	TC2234	84	107	AACTGCGAATGGCTCATTAAATCA	12
t0043316	TC19648	474	496	GAACCCGTCGGCTGTCGGCGGAC	12
t0043341	TC2234	385	406	GGAGAGGGAGCCTGAGAAACGG	12
t0043367	TC2234	913	933	TGGATTTATGAAAGACGAACA	12
t0043375	CK701817	277	298	GAAGAACTTTGTTGATAAGGCG	12
t0043385	CV712306	625	647	AGTTTGCTAACTTGAGCGTCGGA	12
t0043388	EY666059	717	737	TTGCAGAAAATATTAGACAAG	12
t0043395	TC12760	552	570	TAGGTAGGACGGCGCGGCT	12
t0043407	TC19648	383	405	GAACAATGTAGGCAAGGGAAGTC	12
t0043415	TC2234	254	273	GATAACTCGACGGATCGCAA	12
t0043418	TC2234	620	643	AAAAAGCTCGTAGTTGGACCTTGG	12
t0043433	EY669468	524	547	CGTTTGAGATTGAGGTTGGGCAGC	12
t0043466	EY704378	80	100	GTGTTGGCAATGAAAATCTGG	12
t0043472	TC18529	88	108	AACGAACGAGACCTCAGCCTG	12
t0043508	TC2234	251	278	CATGATAACTCGACGGATCGCAAGGCCA	12
t0043522	EY686102	320	342	AGACGGATCGATGACGTGGCATT	12
t0043548	TC9894	127	150	TCAATAGCAAACGGAAACTGGAAA	12
t0043552	TC18317	1665	1688	ACGACACTGTTCACATAGACGGAT	12
t0043590	TC18317	1596	1618	AAAGGAAAAATGGCACTATTCAC	12
t0043607	TC17093	441	470	TGCGCCCCGGTCGGATGCGGAACGGCGAGA	12
t0043610	TC13413	597	620	TTCCAGAAAGAGCATGCACGATAT	12
t0043615	TC10089	295	315	ACGGAACGAAAAATAAACGGA	12
t0043637	CX073225	264	287	GGACTTCGTGCCTTGATTCTCGGA	12
t0043667	TC13829	1170	1193	TCTTTTTTCTCTGACAGATGGTCA	12
t0043669	TC10439	336	359	CTAGAATCTCTAGAGCTTGGCAAG	12
t0043678	TC17093	443	466	CGCCCCGGTCGGATGCGGAACGGC	12
t0043698	TC2234	855	876	TAATGATTAACAGGGACAGTCG	12
t0043701	TC12760	274	295	AGTGTGAGCATGCCTGTCGGGA	12
t0043715	EY750318	472	495	ATTTGGATGGGCATGTACTTCATA	12
t0043739	TC2234	620	641	AAAAAGCTCGTAGTTGGACCTT	12
t0043753	TC5280	91	114	TCGAACCGGGAGGCACAGGTTCTC	12
t0043781	CX073886	408	428	GGGTGAGAATAAGGCGGACAC	12
t0043784	CF931492	420	443	TGATAGGAGACTGGGTTAGTTCTT	12
t0043793	CV715639	358	380	AACTGTTTTTAATCCGATGGCCA	12
t0043801	TC1201	1794	1817	CTCAAGGATTCCAACAGAATGGAC	12
t0043845	EY713186	156	176	TAATTGAACTATGGATGGCTC	12
t0043848	CX077561	272	295	CTCATGGCCATGCAAGAACACAGA	12
t0043861	TC17093	480	502	CCGATCGGCTCGGGGCGCGGACC	12
t0043863	TC1201	114	136	AGATACCCAAGTACGTCATTTCA	12
t0043891	EY690620	397	419	TTAGTTATTCGGGGATCGGGGAC	12
t0043893	TC550	265	285	CGAAAGTTGATAGGGCAGAAA	12
t0043907	TC4147	268	288	TTCGCGATATGGCATTATGAA	12
t0043933	TC15744	1212	1235	CTGAGGCGAAGGTATGGACAGAAA	12
t0043974	TC2234	344	365	CCATGGTGGTGACGGGTGACGG	12
t0043980	TC17093	419	438	GGAAGCGGATGGGGGCCGGC	12
t0043993	TC25532	342	362	AGAGGACACTTAAAATTTCAA	12
t0044008	TC19648	438	458	TTGGCTCTGAGGGCTGGGCAC	12
t0044009	TC15079	350	376	AGAAGACCCTGTTGAGCTTGACTCTAG	12
t0044061	TC2234	361	388	GACGGAGAATTAGGGTTCGATTCCGGAG	12
t0044067	TC18995	154	174	GAATAATTGATTGTTGGATTG	12
t0044073	TC15079	313	336	CAGCCAAGGGAACGGGCTTGGCAG	12
t0044098	TC18529	48	68	GTTCTTAGTTGGTGGAGCGAT	12
t0044118	TC15079	941	962	TACTGATGACTGCGTCGTAATA	12
t0044124	TC2234	1137	1162	TAAAGGAATTGACGGAAGGGCACCAC	12
t0044128	EY686102	317	339	CATAGACGGATCGATGACGTGGC	12
t0044136	TC8924	8	31	TCTAGATAATATTATAGGAAGCAT	12
t0044137	CK939965	384	407	TCCTGAATAGAACAAATGATGGTA	12
t0044164	TC2234	72	97	TTCAGACTGTGAAACTGCGAATGGCT	12
t0044167	TC7486	409	432	TCTGACTTGAGCGTCGGAGGGTTT	12
t0044182	TC15079	529	552	GGGTCGATCCGGGCGGAAGACATT	12
t0044192	CX077713	88	111	GGGCCGTTATGTGCATGTTCGCGG	12
t0044197	EY669468	525	548	GTTTGAGATTGAGGTTGGGCAGCT	12
t0044213	TC18529	143	163	AGCTTCTTAGAGGGACTATGG	12
t0044253	CX077561	98	121	AGACGATGGGAAGAAGGCAGCTCC	12
t0044282	EY658854	47	67	TGAAGTAAAAATGCATGACGT	12
t0044286	TC19648	217	240	CGGCTCAGCCGGAGGTAGGGTCCA	12
t0044306	TC12153	918	940	TCTGAAATCTGAATAGACCTGAA	12
t0044317	TC19648	543	568	GGGGGACGGACTGGGAACGGTCCTTT	12
t0044319	TC19648	96	121	CGGGTTAAAATTCCTGAACCGGGACG	12
t0044324	TC15079	995	1015	TTCGCACAATTGGTCATCGCG	12
t0044337	CX069431	716	739	TTGTTTGGCAATGTTGAAGATGTT	12
t0044364	TC15079	599	620	CGCAGGTGTCCTAAGATGAGCT	12
t0044366	TC1912	479	499	GAGAAAGCTCTGGTTGAAGGA	12
t0044370	TC14215	1	27	GGGTTAAAATTCCTGAACCGGGACGCG	12
t0044374	TC15079	43	70	GAACAGTCGACTCAGAACTGGTACGGAC	12
t0044395	EY707771	794	817	TACTGTTGACTGATGACGTGGCGC	12
t0044446	TC2234	857	876	ATGATTAACAGGGACAGTCG	12
t0044448	TC18317	1710	1733	GATGTGGCATTGACTGATGAGGTG	12
t0044454	TC11922	182	205	AGAGTTTAGAAGACATCACCTGGG	12
t0044463	TC9070	1580	1603	AGGAGCAGTATTAGGACAAAGAGT	12
t0044467	TC26021	130	148	GTCTGCCTGGGTGTCACGC	12
t0044478	TC19365	555	578	AGTAGTGGAAGATGGAAGTGTGGA	12
t0044481	CX073886	405	428	GGAGGGTGAGAATAAGGCGGACAC	12
t0044498	EY757147	54	75	AGCGGAGAAAAAAATTTCAAGG	12
t0044503	TC18317	1580	1603	CCTTAGGAGGAGCATAAAAGGAAA	12
t0044505	TC15079	943	966	CTGATGACTGCGTCGTAATAGTAA	12
t0044520	TC19648	459	486	GGGGGTCCCAGTCCCGAACCCGTCGGCT	12
t0044524	TC15079	400	421	GAGGTGTAGTATAAGTGGGAGC	12
t0044535	TC3880	750	772	GCTGAATCTCAGTGGATCGTGGC	12
t0044537	TC17093	482	500	GATCGGCTCGGGGCGCGGA	12
t0044552	TC2234	1142	1164	GAATTGACGGAAGGGCACCACCA	12
t0044561	TC1154	361	381	TTGTTTATTGAGATGATGGAC	12
t0044575	TC15079	515	542	AGGCCCCCTCACGGGGGTCGATCCGGGC	12
t0044638	EY757147	455	478	TTTTGTAATGTAGCGGATGACCAA	12
t0044641	TC18317	1938	1961	GGACTGTTGACTGATGACGTGGCG	12
t0044647	CX069393	412	435	CGAGCAGATCCTGGCACGCTTGGC	12
t0044671	TC25757	898	920	GGCGTGGACGTAGGCGGGGATTG	12
t0044686	CX073650	22	45	TAAGGATAAAAGATTAAAGGCAAA	12
t0044694	TC21851	467	488	CGCTGCCTGCGACGTCGCGAGA	12
t0044705	TC18529	237	257	TACACTGATGTATTCAACGAG	12
t0044709	TC2234	867	885	GGGACAGTCGGGGGCATTC	12
t0044724	CX072597	667	688	TGTGTAGTAGGCAAGAAAACAA	12
t0044749	EY706304	30	50	AGTGTTAGAGGGTTGGTGCTA	12
t0044753	TC19648	381	407	TGGAACAATGTAGGCAAGGGAAGTCGG	12
t0044773	TC19648	376	401	GTCGATGGAACAATGTAGGCAAGGGA	12
t0044797	TC15079	324	349	ACGGGCTTGGCAGAATCAGCGGGGAA	12
t0044820	EY740811	587	610	CTCGCGTACGGTACATGCATCACA	12
t0044834	TC19648	540	564	GCCGGGGGACGGACTGGGAACGGTC	12
t0044857	TC26007	1012	1034	AGAAAGATAGCAGAACGCCACGT	12
t0044859	EY674266	37	57	TGATAGTAGTGGTTTCGATAA	12
t0044875	TC8916	1017	1037	ATTTCGGGTTAAGAAGATGTG	12
t0044876	TC15079	567	589	TTGGCTGGGGCGGCACATCTGTT	12
t0044878	TC15243	32	55	GAAGACGAAGAAGAAGAAGAAGAA	12
t0044899	TC22936	306	326	GCTGGTCGGTGTTTCAGTCGT	12
t0044901	TC15079	393	413	GACTTGAGAGGTGTAGTATAA	12
t0044906	TC2234	628	648	CGTAGTTGGACCTTGGGTTGG	12
t0044918	TC18934	1016	1039	GAGGAGGTGATGTGGCATCACCAT	12
t0044927	TC13413	734	754	AGAGGAAGATGTGAGCCACAG	12
t0044928	TC10439	308	331	TAGAATTCTAGGAACATGGTAGAA	12
t0044949	CX070899	685	707	TTGGTTGGTGTGAGTGGTTCGGC	12
t0044967	TC17397	62	82	CGGGAATGGGTGCATGGGCAA	12
t0044988	TC15396	639	661	AAAACCTGATATAGAATTGGCTT	12
t0044993	CX073886	169	192	GGTAGCAATCTTTGCACTGGAGAC	12
t0045010	TC2234	108	129	GTTATAGTTTGTTTGATGGTAT	12
t0045013	TC23999	75	98	AATCTCTGACGACGCCATTTCCGA	12
t0045014	TC7797	627	647	CTAGGGTTGGGCCGGGAGGGC	12
t0045021	TC4029	74	95	GAGAAAAATTTAGATCTAGGGT	12
t0045054	TC24315	893	913	TGGCCATACAATTGTTGCTCT	12
t0045056	TC26021	123	146	AGGGCACGTCTGCCTGGGTGTCAC	12
t0045069	TC21851	510	528	TAGAGGAAGGAGAAGTCGT	12
t0045071	TC2234	206	228	TTAGATAAAAGGTCGACGCGGGC	12
t0045079	CK701817	324	347	CTGCAGTTTTTAGTTTAACGTGTT	12
t0045096	TC15079	815	834	TTTGATCCTTCGATGTCGGC	12
t0045129	EY709020	350	370	ACAAGCTTTAGTGGTGAGCAA	12
t0045143	TC19648	96	123	CGGGTTAAAATTCCTGAACCGGGACGCG	12
t0045149	TC12760	306	330	GGTGAACTATGCCTGAGCGGGGCGA	12
t0045209	TC4147	538	558	AGGATGAATATGGTATTCTGT	12
t0045222	TC2234	77	97	ACTGTGAAACTGCGAATGGCT	12
t0045233	TC21851	396	416	ACACACCGCCCGTCGCTCCTA	12
t0045245	CX048636	63	83	GAGAAAAATTAGATCTAGGGT	12
t0045252	TC19648	382	405	GGAACAATGTAGGCAAGGGAAGTC	12
t0045253	TC12760	455	476	CAGGATAGCTGGAGCCCGGAAA	12
t0045281	TC19648	445	466	TGAGGGCTGGGCACGGGGGTCC	12
t0045284	TC4147	536	556	AGAGGATGAATATGGTATTCT	12
t0045309	TC25136	173	195	TTTATACAGATCAGAGAAAAAGA	12
t0045312	TC2234	859	878	GATTAACAGGGACAGTCGGG	12
t0045324	TC2234	108	128	GTTATAGTTTGTTTGATGGTA	12
t0045327	TC18529	173	196	CCAAGGAAGTTTGAGGCAATAACA	12
t0045329	TC15079	945	964	GATGACTGCGTCGTAATAGT	12
t0045333	TC2234	277	297	CACCGTGCCGGCGACGCATCA	12
t0045346	EY706304	112	132	CATTGGGCAAACACGGGCAAC	12
t0045354	CX675373	567	590	CATACCAAAGAGAACCTAGCAGAT	12
t0045405	TC2234	620	638	AAAAAGCTCGTAGTTGGAC	12
t0045407	CV713757	466	489	CTGAGGTAGAAGAAGATATTACAT	12
t0045422	TC2234	771	791	CAAAGCAAGCCTACGCTCTGT	12
t0045441	TC2234	357	384	GGGTGACGGAGAATTAGGGTTCGATTCC	12
t0045451	TC2234	154	176	TTCTAGAGCTAATACGTGCACCA	12
t0045485	TC21851	438	456	GTGTTCGGATCGCGGCGAC	12
t0045496	EY666059	721	741	AGAAAATATTAGACAAGAGGT	12
t0045508	TC4070	1346	1368	AGTAGATGGCGAGAATTGATTTA	12
t0045546	TC3880	750	770	GCTGAATCTCAGTGGATCGTG	12
t0045550	TC21851	429	453	TCCGGTGAAGTGTTCGGATCGCGGC	12
t0045577	TC10089	338	358	CAAGGTCAAGAAAAGGTCTTA	12
t0045585	TC15079	52	73	ACTCAGAACTGGTACGGACAAG	12
t0045592	TC18839	1343	1366	AGAAAAGTTTAGATCTAGGGTTTC	12
t0045610	CX073664	415	437	TGTTTTGCATGCATGGTCGTAGG	12
t0045611	TC12760	292	317	GGGACCCGAAAGATGGTGAACTATGC	12
t0045646	TC15079	48	69	GTCGACTCAGAACTGGTACGGA	12
t0045648	TC12760	106	133	GCATCGGCCTGCGGGCTCCCCATTCGGC	12
t0045656	TC10089	309	330	AAACGGAAAGAACACAACACGG	12
t0045672	TC14215	16	39	AACCGGGACGCGGCGGCTGACGGC	12
t0045679	CV718325	703	726	ATACTAGATTTTTTAACTCAAGCA	12
t0045682	EY665414	328	351	TCATTTTAAGAACTAACACAAGCA	12
t0045685	EY686102	212	235	CGGTCGAAAACCTTAGGAGGAGCA	12
t0045691	EY665540	468	491	AACGGTTTAGTAGTCGGCAGATAA	12
t0045697	TC18317	1733	1753	GTCACGATCCTGTTGGACTAA	12
t0045711	CB250336	313	336	AGCAGTGGACTTGAAGGAAGCAGC	12
t0045718	EY672708	312	332	ATAACGTAGAAATCATGTTGC	12
t0045737	TC2234	1129	1150	CTGAAACTTAAAGGAATTGACG	12
t0045739	EY722449	64	84	ATAGATAAAGATGAGAGAAAA	12
t0045742	CX077561	69	92	TCACCATGATCACAAGAAGAAGCC	12
t0045773	CV717387	461	483	CCACGGGCGAAGACAGAAGGAAA	12
t0045797	TC15079	42	69	CGAACAGTCGACTCAGAACTGGTACGGA	12
t0045833	EY698583	678	701	TGGGTGATATTGAGATCGTTGGAG	12
t0045849	TC12760	18	39	TTCGATAAGCCTGTGGAGACGT	12
t0045879	TC7486	477	500	AGGAACCTCTGGAGAAGAAGCTTT	12
t0045894	TC19648	387	406	AATGTAGGCAAGGGAAGTCG	12
t0045900	CX076422	613	635	AGTAGATGGCGAGAATTTATTTA	12
t0045901	CV718714	12	34	TTCATGTGAGAGGGTTGTAAGGT	12
t0045912	CV717387	460	480	TCCACGGGCGAAGACAGAAGG	12
t0045917	EY686102	198	219	TTTTGAACTCAGGACGGTCGAA	12
t0045931	CX053511	847	870	GGGAAGGCTACTGGACACTAACGG	12
t0045960	TC15079	317	339	CAAGGGAACGGGCTTGGCAGAAT	12
t0045963	TC1201	4	27	TTAGCACCATATTGATTAGAGCGT	12
t0045969	EY684057	421	441	TGTTGAATTTGAATGACTGCA	12
t0045976	CV720008	184	207	TGCATTATGGGCATACAGAACGGC	12
t0045979	CV712792	678	699	ATTTGAACCAGAGACCTCGCCC	12
t0045989	TC2234	356	375	CGGGTGACGGAGAATTAGGG	12
t0045992	CV716873	598	620	ATGAGTATTCAAGATCGTCTCCA	12
t0045998	TC18317	1763	1782	GTACTGTTGATGGTGACGTG	12
t0046000	TC18934	1011	1033	GACTTGAGGAGGTGATGTGGCAT	12
t0046017	EY757115	299	321	GGTGTGCTTGGAGGCGTGGACGT	12
t0046029	TC8924	664	686	CTGGAGAGAACTATATAGATTGG	12
t0046047	EY664502	263	286	GGGGTGGGCATATTTTAACCGAAC	12
t0046070	TC9070	919	942	GCTTTCTAGATGGCTACTCAGGAT	12
t0046077	TC2234	1140	1165	AGGAATTGACGGAAGGGCACCACCAG	12
t0046093	TC14215	17	37	ACCGGGACGCGGCGGCTGACG	12
t0046102	CX077561	652	675	CACAGATATTTGGGGACGGTACAA	12
t0046110	TC2234	1091	1111	CAAAGTCTTTGGGTTCCGGGG	12
t0046117	TC4663	728	750	GAGGACGTGCTTATCCAGGTAGA	12
t0046132	TC15079	249	271	TAGTGACGCGCATGAATGGATTA	12
t0046174	TC13413	595	618	TATTCCAGAAAGAGCATGCACGAT	12
t0046200	TC2234	355	381	ACGGGTGACGGAGAATTAGGGTTCGAT	12
t0046218	TC23999	147	170	CGACTGCATGATATCGGCCGGCTA	12
t0046230	TC2234	1146	1166	TGACGGAAGGGCACCACCAGG	12
t0046243	TC15079	1046	1066	CCGTGCGCTGGATTATGACTG	12
t0046245	EY686102	246	268	ATGGCACTATTCACATGTACGGT	12
t0046295	EY730180	383	406	GGGGTGGCTTTAGGTATAGGCGAA	11
t0046299	TC17966	246	269	AGAAGCAACTGTTGTAATTGGAAT	11
t0046333	TC7029	935	955	AGGTCTGACTGCTTCGGTATT	11
t0046334	TC6432	384	406	GTAGTAGACCGTGCAATCTTGAA	11
t0046347	TC7469	454	477	TTTGATTCCCGAAGTTGACTCGCC	11
t0046348	TC2234	207	227	TAGATAAAAGGTCGACGCGGG	11
t0046384	CV713757	457	479	AGATTCGATCTGAGGTAGAAGAA	11
t0046402	TC10089	237	256	AAACGGGGAAGAACGGAGAT	11
t0046429	TC2234	1137	1163	TAAAGGAATTGACGGAAGGGCACCACC	11
t0046430	TC12760	16	39	CCTTCGATAAGCCTGTGGAGACGT	11
t0046432	TC18529	38	60	GTGCATGGCCGTTCTTAGTTGGT	11
t0046451	TC1912	341	364	GAGCAGGGTCGTGTCCACAGAGAT	11
t0046454	EY666059	230	247	AAATGTGTCGTGTACGGA	11
t0046455	TC15079	50	74	CGACTCAGAACTGGTACGGACAAGG	11
t0046462	TC13413	359	382	AGGAAATTATGCAAGAAAACGACG	11
t0046478	TC15909	922	945	GTGGGCGCGTGCTGTCAACTGCGG	11
t0046483	CX070191	362	385	TGCTAGGAGTCGAGGCGAGGAGAC	11
t0046506	TC4070	1340	1362	GTTGCAAGTAGATGGCGAGAATT	11
t0046533	TC2234	641	658	TGGGTTGGGTCGGCCGGT	11
t0046535	CX077561	655	678	AGATATTTGGGGACGGTACAAAGA	11
t0046538	CX051840	674	696	ATTTTGTACAAACTGACGTGGCA	11
t0046547	TC26021	19	39	GCATCGATGAAGAACGTAGCG	11
t0046549	TC2234	254	275	GATAACTCGACGGATCGCAAGG	11
t0046569	TC19648	431	457	AAAAGGATTGGCTCTGAGGGCTGGGCA	11
t0046581	TC11487	6	25	TGAAGCAGAATTCACCAAGT	11
t0046588	TC2234	984	1003	GGGGGCTCGAAGACGATCAG	11
t0046601	TC11922	171	194	AGGAAAGAAGTAGAGTTTAGAAGA	11
t0046602	EY757147	41	63	CAGTGACTGTTTAAGCGGAGAAA	11
t0046627	TC4405	79	102	GCATGCCAGGATCTGCTCGGCCAC	11
t0046628	TC12760	589	612	ACGGAATCGAGTGCTCCAAGTGGG	11
t0046632	CX675373	211	233	TGGATTCAGATTTTGCAGGAGAT	11
t0046641	TC19648	422	443	AACTTCGGGAAAAGGATTGGCT	11
t0046645	CX070191	510	532	GTGGACTACGGAAGACCGGGATT	11
t0046655	TC11922	603	626	TTTCTTGCATACCTGAGACGACTA	11
t0046657	CX052738	58	81	GAAAGAAGATTACAACTGGCAGAA	11
t0046662	TC12760	26	50	GCCTGTGGAGACGTCGTCGCTGCGA	11
t0046668	TC10089	226	245	GAGTTGGGCGGAAACGGGGA	11
t0046692	EY671000	10	33	AGTAGTTCATTCTGATTTGAAGAC	11
t0046725	EY750318	475	498	TGGATGGGCATGTACTTCATAGAA	11
t0046729	TC2234	1031	1052	ATGCCGACCAGGGATCAGCGGA	11
t0046733	TC18529	176	198	AGGAAGTTTGAGGCAATAACAGG	11
t0046736	TC18529	297	317	TTTCATCGTGATGGGGATAGA	11
t0046744	TC24755	278	298	CAGCAACTACCAAATCACAGT	11
t0046751	TC2234	854	874	GTAATGATTAACAGGGACAGT	11
t0046756	TC21518	31	53	TCATATGACTGTTATTTGATGGA	11
t0046759	TC12760	271	293	TCGAGTGTGAGCATGCCTGTCGG	11
t0046791	CV717553	474	497	CACACGGACGATCAGACAAGCAGC	11
t0046794	TC19648	386	403	CAATGTAGGCAAGGGAAG	11
t0046799	TC21851	486	506	AGAAGTCCACTGAACCTTATC	11
t0046818	CV713757	456	479	GAGATTCGATCTGAGGTAGAAGAA	11
t0046846	TC4147	142	162	GAGGGAATTTTAGATGGTTTT	11
t0046865	TC15079	944	965	TGATGACTGCGTCGTAATAGTA	11
t0046881	TC15744	325	348	AGAAATTCAACTTTGACATGCAGC	11
t0046883	TC2234	620	637	AAAAAGCTCGTAGTTGGA	11
t0046884	TC19648	426	444	TCGGGAAAAGGATTGGCTC	11
t0046890	TC2234	1126	1153	AGGCTGAAACTTAAAGGAATTGACGGAA	11
t0046899	TC3655	505	525	ATTAAAGGTTTGTGTGCGGAG	11
t0046900	TC15423	809	829	TAAATTTGAAGATTGCGGCAT	11
t0046918	EY651209	409	431	ATAAATAAATGGGTATGGGTCGT	11
t0046923	TC12760	300	328	AAAGATGGTGAACTATGCCTGAGCGGGGC	11
t0046925	TC2234	145	171	CCGTAGTAATTCTAGAGCTAATACGTG	11
t0046947	TC17093	502	522	CGATGCGGATTGCGGCGGCGG	11
t0046958	TC4147	150	173	TTTAGATGGTTTTGATAAAGTGGA	11
t0046970	TC176	143	163	TTGTTTATTGAGATGATGGAT	11
t0046974	EY658225	191	211	TTTCAGGAAGAATTGCAGCTA	11
t0046986	TC15079	712	733	TATCGATCCTTTAGACCTTCGG	11
t0046990	TC15079	325	350	CGGGCTTGGCAGAATCAGCGGGGAAA	11
t0046993	TC20566	614	637	AGGAGACACTAGTAGGTCACTTAC	11
t0047039	TC15079	393	412	GACTTGAGAGGTGTAGTATA	11
t0047044	TC18317	1752	1776	AAAATTCTTATGTACTGTTGATGGT	11
t0047051	EY686102	320	341	AGACGGATCGATGACGTGGCAT	11
t0047063	CK933397	850	869	TTGGATGGGCATGTACTTCA	11
t0047064	TC15079	1085	1111	TCCGGGCTAGAGCGACGCGTGCGCCCG	11
t0047085	TC15079	49	75	TCGACTCAGAACTGGTACGGACAAGGG	11
t0047090	TC21851	509	527	TTAGAGGAAGGAGAAGTCG	11
t0047093	EY737420	252	272	TTCTGAGATTCAGTCTACGGA	11
t0047104	TC2234	1145	1165	TTGACGGAAGGGCACCACCAG	11
t0047122	CX069410	365	388	GTGCGCAGAAGAACAGGAGCAGAA	11
t0047123	TC17093	406	429	AAATTGTCGGGAGGGAAGCGGATG	11
t0047125	TC2234	123	141	ATGGTATTTGCTACTCGGA	11
t0047134	TC10439	338	358	AGAATCTCTAGAGCTTGGCAA	11
t0047161	TC19365	319	340	TGGGTTTCGAAACTGCAGACCG	11
t0047210	TC17330	313	334	CGGAGAGTAGAATCATGGAGGC	11
t0047221	TC15079	44	70	AACAGTCGACTCAGAACTGGTACGGAC	11
t0047228	TC15079	350	368	AGAAGACCCTGTTGAGCTT	11
t0047249	TC19648	148	168	TCCGGAGACGTCGGCGGGGGC	11
t0047259	TC12760	717	738	AGACAGCAGGACGGTGGTCATG	11
t0047260	TC19648	7	27	GTGAACGGCACTTGCACATGG	11
t0047263	TC17093	398	417	AGTGCTTGAAATTGTCGGGA	11
t0047276	TC15079	936	955	TACCCTACTGATGACTGCGT	11
t0047284	TC2234	908	929	ATTCTTGGATTTATGAAAGACG	11
t0047299	TC15079	477	495	GAATCGGAGGCGGGGCACT	11
t0047309	TC15079	320	347	GGGAACGGGCTTGGCAGAATCAGCGGGG	11
t0047330	TC15079	318	337	AAGGGAACGGGCTTGGCAGA	11
t0047331	TC4602	154	174	TTTGTAGCAAGAAAGACACGA	11
t0047339	EY674848	393	410	TCTTGACCTTGTAAGACC	11
t0047349	TC4478	511	534	GAGGCGAGGAGACCCGGTCAACGG	11
t0047383	TC17093	143	164	GAATTGTAGTCTGGAGAAGCGT	11
t0047391	EY732924	8	29	CGTGTTCGTGTCGGGTAATCGG	11
t0047393	CX077561	230	251	AGAGATCCGGAAGATCAGGCTC	11
t0047407	TC15079	727	754	CCTTCGGAATTTGAAGCTAGAGGTGTCA	11
t0047425	TC19648	378	402	CGATGGAACAATGTAGGCAAGGGAA	11
t0047426	TC15079	250	276	AGTGACGCGCATGAATGGATTAACGAG	11
t0047441	TC12760	270	294	TTCGAGTGTGAGCATGCCTGTCGGG	11
t0047449	TC2234	624	643	AGCTCGTAGTTGGACCTTGG	11
t0047455	TC17093	396	417	AGAGTGCTTGAAATTGTCGGGA	11
t0047456	TC8483	378	401	ACCACGAGGTATCCTGGGGAGGGC	11
t0047466	TC1201	1604	1627	AAGGAGATGGTTGAAGGTCTTGCT	11
t0047473	TC17093	497	520	CGGACCGATGCGGATTGCGGCGGC	11
t0047488	TC11487	8	28	AAGCAGAATTCACCAAGTGTT	11
t0047493	TC12760	292	314	GGGACCCGAAAGATGGTGAACTA	11
t0047495	TC17093	331	353	CGAGAGACCGATAGCAAACAAGT	11
t0047507	TC15079	516	542	GGCCCCCTCACGGGGGTCGATCCGGGC	11
t0047538	TC24755	241	261	CATGTTGCAGAAAAATGGCTT	11
t0047551	EY658373	451	472	CTTATGAATGTGGTGTAGCAGA	11
t0047568	CX077490	479	502	CTGTAGATCTAGTAGAAGAACTAC	11
t0047596	TC2234	87	105	TGCGAATGGCTCATTAAAT	11
t0047633	DY257164	3	23	TCATATCGTATATGATTGCAG	11
t0047642	CX075117	377	400	TGGTGGCAGATCATTTGAGTCGAC	11
t0047663	TC12760	24	46	AAGCCTGTGGAGACGTCGTCGCT	11
t0047681	EY757115	296	318	CCCGGTGTGCTTGGAGGCGTGGA	11
t0047689	TC2234	867	886	GGGACAGTCGGGGGCATTCG	11
t0047720	TC22936	632	652	ATTGAACTATGGATGGCACAA	11
t0047723	TC9070	923	943	TCTAGATGGCTACTCAGGATA	11
t0047732	TC15744	602	625	TAAGGACCCAAAGAACGGTGTCAC	11
t0047736	TC13413	662	685	TATAAGAAAACTGGATAGGAAGCC	11
t0047755	TC2234	844	864	CGGGATCGGAGTAATGATTAA	11
t0047807	EY666059	251	269	CATTCCACGTACGGCCTTT	11
t0047849	TC21851	486	508	AGAAGTCCACTGAACCTTATCAT	11
t0047860	TC17093	428	455	TGGGGGCCGGCGATGCGCCCCGGTCGGA	11
t0047872	CB304440	109	132	TGGGCAGCGGAGTTCGCAGATCTA	11
t0047884	TC2234	618	636	TTAAAAAGCTCGTAGTTGG	11
t0047893	TC19648	432	453	AAAGGATTGGCTCTGAGGGCTG	11
t0047899	TC2234	619	638	TAAAAAGCTCGTAGTTGGAC	11
t0047910	CX073886	310	333	AGTGAGGACAGTACCAATGGTAGC	11
t0047913	TC2800	356	373	TACCTGGTTGATCCTGCC	11
t0047923	TC12760	25	51	AGCCTGTGGAGACGTCGTCGCTGCGAT	11
t0047924	EY669468	522	545	TGCGTTTGAGATTGAGGTTGGGCA	11
t0047940	CN187016	39	59	CCCAGAGGCACGTGTCGTAGG	11
t0047952	TC2234	863	887	AACAGGGACAGTCGGGGGCATTCGT	11
t0047965	TC20455	375	395	ATAAGAATCGGTACAAAGTGT	11
t0047982	TC21851	421	441	TTGAATGGTCCGGTGAAGTGT	11
t0047994	TC2234	868	888	GGACAGTCGGGGGCATTCGTA	11
t0048004	TC15079	562	582	GGAGTTTGGCTGGGGCGGCAC	11
t0048017	TC12760	556	576	TAGGACGGCGCGGCTGCTTCG	11
t0048047	EY694246	151	173	AAGTTATGAGGTATCGTTGGACA	11
t0048069	TC2234	353	372	TGACGGGTGACGGAGAATTA	11
t0048072	TC15079	385	407	TGTGAAATGACTTGAGAGGTGTA	11
t0048081	TC15744	164	186	GAGGCCGGACAGAAAAGATTGGT	11
t0048084	EY666530	597	620	CTGAGGAACAAGAGCTAGAAAGGA	11
t0048090	CX071612	38	60	GATTAGTGTTGGATCCGGATAGA	11
t0048100	TC12760	271	295	TCGAGTGTGAGCATGCCTGTCGGGA	11
t0048102	EY700989	508	531	AGAAGAAAGCGGTGGATGCTGAAA	11
t0048105	TC18317	1769	1789	TTGATGGTGACGTGGCAGCAT	11
t0048113	TC2234	622	642	AAAGCTCGTAGTTGGACCTTG	11
t0048115	TC2234	109	128	TTATAGTTTGTTTGATGGTA	11
t0048143	TC1201	10	33	CCATATTGATTAGAGCGTGGTTCA	11
t0048170	CK939007	732	755	ATACGAGTGGAGTATGGACATCCC	11
t0048174	CX676079	680	703	CGAGCATGAATCGGAGTGGACAAT	11
t0048204	TC2234	250	272	TCATGATAACTCGACGGATCGCA	11
t0048216	TC2234	384	408	CGGAGAGGGAGCCTGAGAAACGGCT	11
t0048224	TC7797	2275	2304	ACAAGCGTCGTGCTGCTAGGCGAAGCGGTG	11
t0048245	TC25757	526	549	CGCTGGAATTTGCCTATAACGGCT	11
t0048248	TC25455	1006	1024	AGGATTAGGAATAGGCGTA	11
t0048266	TC3880	759	779	CAGTGGATCGTGGCAGCAAGG	11
t0048274	TC21851	517	537	AGGAGAAGTCGTAACAAGGTT	11
t0048289	CX077561	653	676	ACAGATATTTGGGGACGGTACAAA	11
t0048309	EY718464	93	116	TGAGAGAAGTAGAGAGCAATTGCA	11
t0048312	EY666059	231	250	AATGTGTCGTGTACGGATTT	11
t0048320	EY730391	253	276	TACAATGAATTCTATGAAGTACAT	11
t0048321	TC9070	1128	1151	TCTGTCTTTGGTGACTCGTTTGAT	11
t0048364	EY711525	140	163	CCAAATGGTACGAGCAGAACAGGG	11
t0048387	TC17966	183	205	GCTTGGATGAAGTTTGTTACGGT	11
t0048400	TC12153	927	950	TGAATAGACCTGAATTAGTCTGAA	11
t0048411	TC9932	526	550	TTGCTAAGTTTGACTCTATGGTATT	11
t0048420	TC17093	439	468	GATGCGCCCCGGTCGGATGCGGAACGGCGA	11
t0048442	CX069410	302	325	AGGAATGACGAGCAGATATCTGAT	11
t0048455	TC17330	385	405	TTACATACAATACTTTGATTA	11
t0048480	CV715355	531	553	ATATGTTTGTTTTTTCGTCTGAA	11
t0048484	TC2234	249	272	TTCATGATAACTCGACGGATCGCA	11
t0048486	TC9070	1083	1106	TCTGATATGGTTGAACGATTCCTT	11
t0048498	TC19648	383	406	GAACAATGTAGGCAAGGGAAGTCG	11
t0048518	TC19648	537	559	CCGGCCGGGGGACGGACTGGGAA	11
t0048526	EY680023	238	258	ATTACGGATTGATAATGGTAT	11
t0048530	TC15079	49	73	TCGACTCAGAACTGGTACGGACAAG	11
t0048551	TC4627	234	257	GTTACACGGAGTGATTGGCGATAG	11
t0048594	TC12760	33	53	GAGACGTCGTCGCTGCGATCG	11
t0048606	TC1201	99	122	TGTTGATACGGATCCAGATACCCA	11
t0048625	TC20455	138	158	ATATTGGGAAAAGGATAGGCT	11
t0048628	CV715915	529	552	CTCGAATCTGGATTAGTCGGGGCC	11
t0048644	CX069410	572	594	CAAGATCTCACAGAACCACGACA	11
t0048648	TC12760	620	640	TGGTAAGCAGAACTGGCGATG	11
t0048649	TC19648	226	248	CGGAGGTAGGGTCCAGCGGCCGG	11
t0048650	CX073493	13	36	AACATATTATTCAGATTCAGACAT	11
t0048654	TC18317	1939	1961	GACTGTTGACTGATGACGTGGCG	11
t0048668	TC13332	582	604	TTATTTAGTTATGAGAGTAGGAT	11
t0048679	CX075117	220	243	TCTTATTTAATTGGATCTAAGGTA	11
t0048682	TC12760	633	655	TGGCGATGCGGGATGAACCGGAA	11
t0048688	TC4147	159	181	TTTTGATAAAGTGGAGCATAAAA	11
t0048707	TC15079	40	68	GTCGAACAGTCGACTCAGAACTGGTACGG	11
t0048736	TC22936	316	336	GTTTCAGTCGTTGGCAATTTC	11
t0048752	TC15079	1082	1104	GAATCCGGGCTAGAGCGACGCGT	11
t0048757	TC15079	1116	1139	CCGGACCCTGTCGCACCACGAGGC	11
t0048769	CX077561	484	507	ATACCCCGTGGCAATACTGTTCGA	11
t0048771	TC11922	498	521	TGTGCAGATGGGCCCAAGATGCTA	11
t0048788	CX072696	33	56	AGGCTCATGAACAGACCTGGCTAC	11
t0048790	CV717932	330	352	TGATGTGGCATGATAAGATTGGT	11
t0048885	TC17093	505	527	TGCGGATTGCGGCGGCGGCCCAA	11
t0048923	TC2234	1143	1166	AATTGACGGAAGGGCACCACCAGG	11
t0048942	TC7797	2559	2582	GTGCCTGTTGAAGAATGAGCCGGC	11
t0048949	TC19648	466	485	CCAGTCCCGAACCCGTCGGC	11
t0048955	EY677473	389	409	CCCTTCTGCCGGCGATGCGCT	11
t0048972	TC15079	400	422	GAGGTGTAGTATAAGTGGGAGCC	11
t0049026	EY651209	385	408	CTGATTACCCGACACGAACACGAC	11
t0049033	TC25726	826	848	ATAACAAACAAGATTAAGAATGA	11
t0049046	TC19648	439	461	TGGCTCTGAGGGCTGGGCACGGG	11
t0049075	TC26021	126	147	GCACGTCTGCCTGGGTGTCACG	11
t0049080	TC19648	431	458	AAAAGGATTGGCTCTGAGGGCTGGGCAC	11
t0049115	TC19648	433	459	AAGGATTGGCTCTGAGGGCTGGGCACG	11
t0049119	TC12760	22	50	ATAAGCCTGTGGAGACGTCGTCGCTGCGA	11
t0049128	TC15498	658	680	CACGAGAAGGCAGCAGAATCCAA	11
t0049157	TC19648	528	552	CGCCGCGTGCCGGCCGGGGGACGGA	11
t0049163	TC3902	54	74	AGGATTATCATGGAGTCGGAA	11
t0049183	TC21851	434	457	TGAAGTGTTCGGATCGCGGCGACG	11
t0049195	EY713221	711	734	TACCGGCAGAATTATCACCACAGC	11
t0049197	TC13413	728	751	AAAACCAGAGGAAGATGTGAGCCA	11
t0049219	TC22833	626	649	TGTCATAGCAGTTGTATATATCTC	11
t0049244	CX073886	220	243	GATTTTTAAGAAAGTGGAAAGGTT	11
t0049250	TC19648	465	488	CCCAGTCCCGAACCCGTCGGCTGT	11
t0049277	CX069410	326	349	GGCAGAGTTCTGCGAACCGGTGTG	11
t0049291	TC19648	197	223	CGGCCTGCCCACCCTGGAAACGGCTCA	11
t0049340	TC2234	59	83	AAGTATGAACTAATTCAGACTGTGA	11
t0049353	TC18529	27	50	TATGGGTGGTGGTGCATGGCCGTT	11
t0049377	EY686102	207	229	CAGGACGGTCGAAAACCTTAGGA	11
t0049406	TC18995	151	171	AGAGAATAATTGATTGTTGGA	11
t0049432	TC21819	171	199	GCGGATATAGTCGAATGGTAAAATTTCTC	11
t0049490	TC24881	694	717	TGGAACTTGAGGAGGTGATGTGGC	11
t0049492	TC17093	331	357	CGAGAGACCGATAGCAAACAAGTACCG	11
t0049511	EY672708	235	255	TGATTCTGACAATCATGTTGC	11
t0049516	TC15079	320	338	GGGAACGGGCTTGGCAGAA	11
t0049529	TC8924	187	210	CTACGGAGGGTATATATATTAGAT	11
t0049539	TC9070	1575	1597	GCAGTAGGAGCAGTATTAGGACA	11
t0049555	CV718382	51	74	CGAGATTGAAGAGGAGAAGGCTGC	11
t0049571	TC15079	535	559	ATCCGGGCGGAAGACATTGTCAGGT	11
t0049582	CX070191	498	520	AGAATAATGGGCGTGGACTACGG	11
t0049588	TC13413	143	166	TATGGACAGAAACGAGATTCTAGC	11
t0049651	TC25737	41	63	ACGACCCGCGAACCAGTTGATAT	11
t0049713	TC21851	513	534	AGGAAGGAGAAGTCGTAACAAG	11
t0049720	CV713757	60	83	CCTATAATCCTCGTAATCGTTCGG	11
t0049732	EY664506	379	402	TGACATGTGTGCATTTATTTTGAA	11
t0049741	TC12760	274	298	AGTGTGAGCATGCCTGTCGGGACCC	11
t0049744	EY674266	57	78	AGACTGTTTTTGCTGCAGAGAC	11
t0049748	CX675373	211	234	TGGATTCAGATTTTGCAGGAGATC	11
t0049782	TC21851	552	574	TGCGGAAGGATCATTGTCGAAAC	11
t0049802	TC17093	404	426	TGAAATTGTCGGGAGGGAAGCGG	11
t0049818	EY649772	207	230	GGGGACTGAAAAAATTGAGGGCAT	11
t0049830	EY656124	690	713	AGGGGGATGTATCTTACATGCATG	11
t0049834	TC19648	542	565	CGGGGGACGGACTGGGAACGGTCC	11
t0049875	CX077752	182	205	ACATAAAAGTAAGGGTTGTTAGTA	11
t0049884	TC19648	461	480	GGGTCCCAGTCCCGAACCCG	11
t0049892	EY684685	284	307	AACTTATTTTGTACAAACTGACGT	11
t0049916	CB304983	102	122	AACCTGCAAGACCGCGACCAA	11
t0049923	TC14215	11	34	TCCTGAACCGGGACGCGGCGGCTG	11
t0049958	TC1201	94	116	ATGCATGTTGATACGGATCCAGA	11
t0049965	TC2234	616	641	AGTTAAAAAGCTCGTAGTTGGACCTT	11
t0049967	EY704378	501	521	TTTAGGAAATATGAGGTTGAT	11
t0049981	TC4147	161	179	TTGATAAAGTGGAGCATAA	11
t0049988	TC2234	284	304	CCGGCGACGCATCATTCAAAT	11
t0049995	TC12760	19	45	TCGATAAGCCTGTGGAGACGTCGTCGC	11
t0000006	TC10089	310	330	AACGGAAAGAACACAACACGG	14082
t0000007	TC19648	536	558	GCCGGCCGGGGGACGGACTGGGA	11229
t0000017	EY741744	149	169	TCTCGGACCAGGCTTCATTCC	6102
t0000018	TC19648	536	557	GCCGGCCGGGGGACGGACTGGG	6011
t0000030	EY722449	65	85	TAGATAAAGATGAGAGAAAAA	4031
t0000036	EY722449	153	172	TTTCTCTTATCGTTATCTGT	3235
t0000046	TC19648	535	558	TGCCGGCCGGGGGACGGACTGGGA	2407
t0000047	EY722449	153	173	TTTCTCTTATCGTTATCTGTG	2401
t0000051	EY703295	139	159	TGGAGAAGCAGGGCACGTGCA	2284
t0000053	TC2234	910	930	TCTTGGATTTATGAAAGACGA	2250
t0000059	TC19648	535	556	TGCCGGCCGGGGGACGGACTGG	1795
t0000060	TC10089	311	330	ACGGAAAGAACACAACACGG	1791
t0000069	TC3880	751	771	CTGAATCTCAGTGGATCGTGG	1550
t0000074	TC2234	911	931	CTTGGATTTATGAAAGACGAA	1377
t0000080	TC4147	382	402	GAATTTTTAGGAGATCACGGA	1222
t0000081	TC4147	159	179	TTTTGATAAAGTGGAGCATAA	1207
t0000082	CK938959	40	66	ATCCGGTTAGGATCGATCTAAACCAGC	1183
t0000084	TC9614	264	284	CTTCTGAAAGGTCGGACCTCA	1178
t0000086	TC18529	29	47	TGGGTGGTGGTGCATGGCC	1157
t0000092	TC18995	153	172	AGAATAATTGATTGTTGGAT	1128
t0000098	TC17330	317	337	GAGTAGAATCATGGAGGCCGC	1050
t0000100	EY666059	251	271	CATTCCACGTACGGCCTTTTT	1037
t0000101	TC18529	29	46	TGGGTGGTGGTGCATGGC	1037
t0000103	EY674848	396	416	TGACCTTGTAAGACCTTTTCT	988
t0000109	TC18995	152	172	GAGAATAATTGATTGTTGGAT	958
t0000115	TC21851	437	460	AGTGTTCGGATCGCGGCGACGCGG	911
t0000120	TC20811	173	193	GCACAGAGCTGAATGCGTCGT	878
t0000129	TC10089	268	288	TCAGAAAGTTGAGATACAGAA	802
t0000133	TC19648	536	556	GCCGGCCGGGGGACGGACTGG	782
t0000134	TC4147	117	137	GGGGATAATTGATTGTTGGAT	778
t0000136	CV717387	460	483	TCCACGGGCGAAGACAGAAGGAAA	767
t0000138	EY672414	50	70	TGGTATGGGTGAGTAGGGAAG	755
t0000143	TC8343	404	427	CCAACTGTGGGAGGCACCTTTAAG	734
t0000148	EY704378	236	257	TCTTGATTTTAGATGCATGACC	708
t0000158	TC17093	448	468	CGGTCGGATGCGGAACGGCGA	682
t0000163	EY674848	413	433	TTCTTGACCTTGTAAGACCCC	655
t0000169	CK701817	276	299	AGAAGAACTTTGTTGATAAGGCGT	648
t0000177	TC19648	536	559	GCCGGCCGGGGGACGGACTGGGAA	634
t0000179	TC18995	149	172	TAAGAGAATAATTGATTGTTGGAT	633
t0000188	EY757147	39	62	TTCAGTGACTGTTTAAGCGGAGAA	615
t0000189	TC21851	433	453	GTGAAGTGTTCGGATCGCGGC	611
t0000190	TC21851	432	452	GGTGAAGTGTTCGGATCGCGG	610
t0000193	TC4663	712	735	ACCTCGTGGTATTGTGGAGGACGT	599
t0000194	DR404204	93	112	AGCTCAGGAGGGATAGCGCC	598
t0000197	EY750864	147	167	AATGGCAGCATAGGAGGAGTG	587
t0000203	TC4147	160	180	TTTGATAAAGTGGAGCATAAA	578
t0000205	TC19648	535	557	TGCCGGCCGGGGGACGGACTGGG	573
t0000217	TC12760	19	42	TCGATAAGCCTGTGGAGACGTCGT	549
t0000218	TC26021	127	148	CACGTCTGCCTGGGTGTCACGC	547
t0000221	CK702206	84	104	AATGGGAGGCTTGGCAAGAAG	544
t0000222	TC1201	107	130	CGGATCCAGATACCCAAGTACGTC	537
t0000232	TC18934	1009	1032	GGGACTTGAGGAGGTGATGTGGCA	526
t0000233	TC21851	435	455	GAAGTGTTCGGATCGCGGCGA	525
t0000234	TC18529	55	76	GTTGGTGGAGCGATTTGTCTGG	525
t0000238	TC19648	386	406	CAATGTAGGCAAGGGAAGTCG	519
t0000243	TC20811	228	248	AGAATTGCAGCTACTATCAAG	508
t0000251	TC176	12	32	AAGGTTTTGTGGACAAGGCCA	486
t0000252	EY651838	244	264	TCGGACCAGGCTTCATTCCCC	485
t0000253	TC18529	27	46	TATGGGTGGTGGTGCATGGC	485
t0000254	TC21851	541	567	GTAGGTGAACCTGCGGAAGGATCATTG	483
t0000258	EY674848	393	413	TCTTGACCTTGTAAGACCTTT	478
t0000263	TC4147	138	158	TGGTGAGGGAATTTTAGATGG	464
t0000265	TC2234	920	940	ATGAAAGACGAACAACTGCGA	461
t0000270	TC1201	792	815	TGCATGCATGGTCGTAGGTCATTA	456
t0000273	TC2234	921	941	TGAAAGACGAACAACTGCGAA	454
t0000276	TC18317	1752	1775	AAAATTCTTATGTACTGTTGATGG	451
t0000278	TC12760	497	522	CAATGATTAGAGGCATCGGGGGCGCA	449
t0000284	TC19648	225	247	CCGGAGGTAGGGTCCAGCGGCCG	439
t0000288	TC2234	1033	1053	GCCGACCAGGGATCAGCGGAT	434
t0000295	EY674848	392	412	TTCTTGACCTTGTAAGACCTT	425
t0000297	CX077561	273	296	TCATGGCCATGCAAGAACACAGAC	425
t0000299	CX077490	476	499	CCCCTGTAGATCTAGTAGAAGAAC	424
t0000301	CK939007	729	752	GCAATACGAGTGGAGTATGGACAT	418
t0000311	TC25757	898	921	GGCGTGGACGTAGGCGGGGATTGC	412
t0000314	TC17093	451	471	TCGGATGCGGAACGGCGAGAG	407
t0000316	TC18317	1753	1776	AAATTCTTATGTACTGTTGATGGT	406
t0000323	TC20811	312	332	AAAAAGTTTGAATTTGGGCAT	397
t0000327	EY658373	459	479	TGTGGTGTAGCAGAAACTGTT	395
t0000334	TC26021	126	148	GCACGTCTGCCTGGGTGTCACGC	386
t0000341	TC12760	498	522	AATGATTAGAGGCATCGGGGGCGCA	383
t0000342	CK932977	621	641	GAGTAGAATCATGGAGGCTGC	383
t0000348	EY757147	42	62	AGTGACTGTTTAAGCGGAGAA	374
t0000359	TC21923	165	188	CGTGGACGTAGGCTAAAAGCCGAA	366
t0000361	TC10089	225	245	TGAGTTGGGCGGAAACGGGGA	363
t0000365	TC18529	55	75	GTTGGTGGAGCGATTTGTCTG	360
t0000368	TC7797	2277	2303	AAGCGTCGTGCTGCTAGGCGAAGCGGT	358
t0000370	TC4147	361	381	TTGAGAAGTAGAAAGGGGTGA	357
t0000371	TC4147	150	170	TTTAGATGGTTTTGATAAAGT	357
t0000372	EY666059	230	250	AAATGTGTCGTGTACGGATTT	355
t0000376	TC11922	621	644	CGACTAACTCTTCTCCAGTTGATG	353
t0000378	EY686102	197	220	CTTTTGAACTCAGGACGGTCGAAA	352
t0000379	TC17330	316	336	AGAGTAGAATCATGGAGGCCG	351
t0000383	CX070142	321	344	TCGTAGAACGAGGAGAACCGGAAT	348
t0000386	TC10089	312	332	CGGAAAGAACACAACACGGGG	346
t0000389	TC20811	183	203	GAATGCGTCGTGTACGGGTTT	345
t0000392	TC12760	20	43	CGATAAGCCTGTGGAGACGTCGTC	343
t0000395	TC4070	1338	1361	TTGTTGCAAGTAGATGGCGAGAAT	340
t0000397	EY722449	153	171	TTTCTCTTATCGTTATCTG	339
t0000405	CK701817	277	300	GAAGAACTTTGTTGATAAGGCGTG	337
t0000415	TC19648	443	463	TCTGAGGGCTGGGCACGGGGG	331
t0000417	TC3329	175	195	GCTGTAGAAAGGCCCCTCAAC	331
t0000418	TC18529	29	48	TGGGTGGTGGTGCATGGCCG	330
t0000433	TC21851	542	567	TAGGTGAACCTGCGGAAGGATCATTG	320
t0000443	TC20811	173	194	GCACAGAGCTGAATGCGTCGTG	317
t0000445	TC18317	1762	1784	TGTACTGTTGATGGTGACGTGGC	314
t0000448	TC20811	183	202	GAATGCGTCGTGTACGGGTT	314
t0000464	CV715639	356	379	CAAACTGTTTTTAATCCGATGGCC	308
t0000476	TC18317	1767	1790	TGTTGATGGTGACGTGGCAGCATA	301
t0000480	TC19648	182	202	ATCTTTTCTGTTTAACGGCCT	299
t0000481	TC4147	383	403	AATTTTTAGGAGATCACGGAT	299
t0000489	TC19315	601	620	CCGTGGATGTAGGCATATTA	296
t0000491	EY704378	270	290	TTGAGCAATTAGCAAATCTGA	296
t0000501	TC7797	2277	2304	AAGCGTCGTGCTGCTAGGCGAAGCGGTG	290
t0000508	TC21851	543	567	AGGTGAACCTGCGGAAGGATCATTG	287
t0000516	EY694246	154	176	TTATGAGGTATCGTTGGACAAAT	283
t0000518	CX077490	475	498	TCCCCTGTAGATCTAGTAGAAGAA	282
t0000520	CX076422	605	628	TTGTTGTAAGTAGATGGCGAGAAT	281
t0000526	TC10089	279	299	AGATACAGAATTTATAACGGA	279
t0000530	TC19648	381	401	TGGAACAATGTAGGCAAGGGA	278
t0000542	CX073664	416	439	GTTTTGCATGCATGGTCGTAGGTC	275
t0000543	TC3655	326	346	ATACTGTCCTTTCACTCTTCA	275
t0000547	TC4147	160	181	TTTGATAAAGTGGAGCATAAAA	272
t0000551	EY674848	414	434	TCTTGACCTTGTAAGACCCCG	271
t0000556	TC2234	857	877	ATGATTAACAGGGACAGTCGG	269
t0000558	TC2234	863	883	AACAGGGACAGTCGGGGGCAT	269
t0000561	TC15079	474	494	CGTGAATCGGAGGCGGGGCAC	269
t0000562	EY704378	122	142	TTCTTATTCAGTGACTGTTTA	268
t0000567	CV717387	459	482	GTCCACGGGCGAAGACAGAAGGAA	266
t0000568	TC3880	752	772	TGAATCTCAGTGGATCGTGGC	266
t0000571	CK933674	741	761	CAGATGGCCTACAATGATCCT	265
t0000586	EY672414	51	71	GGTATGGGTGAGTAGGGAAGA	259
t0000591	TC15079	533	553	CGATCCGGGCGGAAGACATTG	259
t0000592	CX073984	548	571	TCTTTGAAATTCTGAGGGTGCATT	258
t0000594	TC4147	381	401	AGAATTTTTAGGAGATCACGG	258
t0000598	TC1912	345	368	AGGGTCGTGTCCACAGAGATCGGT	257
t0000601	TC17966	151	174	CAACTTTGACAGCACATTAAGGCC	257
t0000606	TC19315	602	621	CGTGGATGTAGGCATATTAA	255
t0000612	TC19648	535	555	TGCCGGCCGGGGGACGGACTG	254
t0000614	EY672414	53	73	TATGGGTGAGTAGGGAAGATA	253
t0000615	TC12760	497	521	CAATGATTAGAGGCATCGGGGGCGC	253
t0000618	TC1154	110	130	GCCATACAATTGTTGCTCTAA	252
t0000623	TC12760	22	42	ATAAGCCTGTGGAGACGTCGT	251
t0000637	TC4147	118	137	GGGATAATTGATTGTTGGAT	249
t0000641	TC19315	601	621	CCGTGGATGTAGGCATATTAA	248
t0000642	TC4070	1337	1360	CTTGTTGCAAGTAGATGGCGAGAA	248
t0000644	EY686102	208	231	AGGACGGTCGAAAACCTTAGGAGG	247
t0000646	CK701817	277	299	GAAGAACTTTGTTGATAAGGCGT	247
t0000652	CV717387	460	482	TCCACGGGCGAAGACAGAAGGAA	244
t0000660	TC19648	363	383	TGAACAGCCTCTGGTCGATGG	242
t0000662	CK701817	275	298	CAGAAGAACTTTGTTGATAAGGCG	242
t0000668	TC25757	891	914	GCTTGGAGGCGTGGACGTAGGCGG	240
t0000671	TC19648	422	442	AACTTCGGGAAAAGGATTGGC	239
t0000672	TC17397	66	86	AATGGGTGCATGGGCAAGAGA	239
t0000675	EY672414	51	70	GGTATGGGTGAGTAGGGAAG	239
t0000681	TC4070	1336	1359	GCTTGTTGCAAGTAGATGGCGAGA	237
t0000683	CV717387	459	481	GTCCACGGGCGAAGACAGAAGGA	237
t0000684	TC23206	626	648	AAGTAAACGCTGGAGTGGGAGGA	237
t0000691	CX077938	277	300	AGACTATATCGTGCATGCTCTTTC	234
t0000694	TC8687	525	545	TGGAGAATGGATATGAGGAGC	234
t0000705	EY740811	556	579	TGACGTGGCAGCATATCAGTGGAC	230
t0000708	TC19648	468	488	AGTCCCGAACCCGTCGGCTGT	229
t0000713	TC17966	150	173	CCAACTTTGACAGCACATTAAGGC	228
t0000723	TC4147	203	223	CAGTTTTCTTCATGCATGTTT	226
t0000728	TC18317	1939	1962	GACTGTTGACTGATGACGTGGCGC	225
t0000730	TC24437	969	992	TGAACACACATAGAGGCTTTGGGC	224
t0000738	CV715639	173	196	TGTTGATCGGTGACGTGGCAGCAT	221
t0000742	TC19648	466	487	CCAGTCCCGAACCCGTCGGCTG	221
t0000743	TC19648	440	460	GGCTCTGAGGGCTGGGCACGG	220
t0000751	TC19648	360	380	AGGTGAACAGCCTCTGGTCGA	219
t0000761	TC18317	1754	1776	AATTCTTATGTACTGTTGATGGT	217
t0000777	CX076422	604	627	CTTGTTGTAAGTAGATGGCGAGAA	214
t0000787	TC26021	128	148	ACGTCTGCCTGGGTGTCACGC	212
t0000789	TC25757	894	917	TGGAGGCGTGGACGTAGGCGGGGA	212
t0000794	TC18317	1754	1777	AATTCTTATGTACTGTTGATGGTG	211
t0000796	TC19648	465	485	CCCAGTCCCGAACCCGTCGGC	211
t0000797	TC17330	314	334	GGAGAGTAGAATCATGGAGGC	211
t0000798	TC2234	614	639	GCAGTTAAAAAGCTCGTAGTTGGACC	211
t0000816	TC26021	121	148	CGAGGGCACGTCTGCCTGGGTGTCACGC	207
t0000817	TC4147	265	285	TTGTTCGCGATATGGCATTAT	207
t0000821	CK932977	620	640	AGAGTAGAATCATGGAGGCTG	206
t0000826	TC12760	20	42	CGATAAGCCTGTGGAGACGTCGT	205
t0000835	EY672414	49	69	TTGGTATGGGTGAGTAGGGAA	204
t0000836	EY737420	315	335	CAAGCGGAAACGGTCAGGGCA	204
t0000839	TC18529	28	46	ATGGGTGGTGGTGCATGGC	203
t0000843	TC18529	170	190	AGGCCAAGGAAGTTTGAGGCA	203
t0000844	TC19315	602	620	CGTGGATGTAGGCATATTA	202
t0000848	TC18529	27	47	TATGGGTGGTGGTGCATGGCC	202
t0000855	TC4147	160	183	TTTGATAAAGTGGAGCATAAAACA	201
t0000856	TC18529	151	171	AGAGGGACTATGGCCGCTTAG	201
t0000865	TC15744	203	226	TGCATTATGGGCATATAGAACGGC	199
t0000872	TC17093	474	499	GGTCCGCCGATCGGCTCGGGGCGCGG	199
t0000876	TC17093	496	516	GCGGACCGATGCGGATTGCGG	198
t0000880	TC19648	447	467	AGGGCTGGGCACGGGGGTCCC	198
t0000890	TC4147	25	45	TTTAGGTATGAAAAAGAATTG	196
t0000893	TC2234	987	1007	GGCTCGAAGACGATCAGATAC	196
t0000894	TC4663	713	736	CCTCGTGGTATTGTGGAGGACGTG	195
t0000895	TC2234	784	804	CGCTCTGTATACATTAGCATG	195
t0000898	TC26021	57	77	TGAATTGCAGAATCCCGTGAA	194
t0000909	CV717387	458	481	CGTCCACGGGCGAAGACAGAAGGA	192
t0000912	TC2234	246	266	TGATTCATGATAACTCGACGG	192
t0000915	TC4147	171	191	GGAGCATAAAACAGAGGATGT	191
t0000936	TC22310	238	258	TGAAGATTATGGCATTCTTAA	188
t0000950	TC21851	431	452	CGGTGAAGTGTTCGGATCGCGG	186
t0000960	TC19648	225	248	CCGGAGGTAGGGTCCAGCGGCCGG	184
t0000961	TC19648	225	246	CCGGAGGTAGGGTCCAGCGGCC	184
t0000965	EY672708	203	223	CATAAGGTTGAAGGTCAACAA	184
t0000968	TC17093	447	467	CCGGTCGGATGCGGAACGGCG	183
t0000973	TC18995	154	172	GAATAATTGATTGTTGGAT	183
t0000979	TC15079	49	69	TCGACTCAGAACTGGTACGGA	182
t0000985	CV715355	530	553	AATATGTTTGTTTTTTCGTCTGAA	181
t0000987	TC15744	204	227	GCATTATGGGCATATAGAACGGCT	181
t0000988	EY686102	196	218	ACTTTTGAACTCAGGACGGTCGA	181
t0000995	TC26021	125	148	GGCACGTCTGCCTGGGTGTCACGC	180
t0001001	CX077490	292	315	CGAGCTAATGTAGGATACCTATTA	180
t0001006	TC18317	1761	1784	ATGTACTGTTGATGGTGACGTGGC	179
t0001007	TC10089	296	316	CGGAACGAAAAATAAACGGAA	179
t0001010	EY704378	236	256	TCTTGATTTTAGATGCATGAC	178
t0001014	CX075241	616	636	ATTTTCTGCAACATGATTTCT	178
t0001016	TC1154	86	106	TGATTAATGGATTGTGTCGAA	177
t0001018	TC12760	19	40	TCGATAAGCCTGTGGAGACGTC	177
t0001019	EY741915	166	186	GCACAGAGCAGAATGCGTCGT	177
t0001021	TC2234	909	931	TTCTTGGATTTATGAAAGACGAA	177
t0001022	TC2234	979	999	AAGTTGGGGGCTCGAAGACGA	177
t0001023	TC4070	1337	1359	CTTGTTGCAAGTAGATGGCGAGA	177
t0001038	TC19648	535	559	TGCCGGCCGGGGGACGGACTGGGAA	175
t0001046	TC21851	432	455	GGTGAAGTGTTCGGATCGCGGCGA	173
t0001048	TC17093	406	426	AAATTGTCGGGAGGGAAGCGG	173
t0001055	TC15079	325	348	CGGGCTTGGCAGAATCAGCGGGGA	173
t0001056	TC12760	498	521	AATGATTAGAGGCATCGGGGGCGC	173
t0001057	EY701317	29	49	TAATTAATGGATTGTGTCGAA	173
t0001077	TC17093	497	517	CGGACCGATGCGGATTGCGGC	170
t0001083	TC19648	225	245	CCGGAGGTAGGGTCCAGCGGC	170
t0001119	TC25757	893	916	TTGGAGGCGTGGACGTAGGCGGGG	166
t0001123	TC2234	909	930	TTCTTGGATTTATGAAAGACGA	166
t0001132	EY719871	199	219	TCTTAAATATGCGGCTAGTCA	165
t0001142	TC11922	176	199	AGAAGTAGAGTTTAGAAGACATCA	165
t0001164	TC15079	50	70	CGACTCAGAACTGGTACGGAC	163
t0001175	TC18529	29	49	TGGGTGGTGGTGCATGGCCGT	161
t0001185	TC4147	141	161	TGAGGGAATTTTAGATGGTTT	160
t0001199	TC2234	642	659	GGGTTGGGTCGGCCGGTC	158
t0001204	EY694246	154	177	TTATGAGGTATCGTTGGACAAATA	158
t0001206	EY672708	316	336	CGTAGAAATCATGTTGCAGAA	158
t0001212	TC4070	1336	1358	GCTTGTTGCAAGTAGATGGCGAG	157
t0001215	TC12760	20	40	CGATAAGCCTGTGGAGACGTC	157
t0001219	TC9550	29	52	CCCAACTGTGGGAGGCACCTTTAA	156
t0001223	TC21064	119	140	AAGCAATGACTATTCATGATTC	156
t0001225	EY757147	307	327	AAGCCTTTTATGATGTAGCAG	156
t0001227	CV717932	334	357	GTGGCATGATAAGATTGGTTGAAT	156
t0001230	CK939007	728	751	TGCAATACGAGTGGAGTATGGACA	156
t0001237	EY757147	455	475	TTTTGTAATGTAGCGGATGAC	155
t0001240	TC17093	452	472	CGGATGCGGAACGGCGAGAGC	155
t0001243	TC15079	248	268	TTAGTGACGCGCATGAATGGA	155
t0001245	TC9550	29	51	CCCAACTGTGGGAGGCACCTTTA	155
t0001261	CX077351	678	701	CGAAGCAGAAAGGATGGTGTGGAG	153
t0001265	TC18317	1764	1787	TACTGTTGATGGTGACGTGGCAGC	153
t0001267	TC2234	614	638	GCAGTTAAAAAGCTCGTAGTTGGAC	153
t0001289	CX069431	195	218	GTTAGGATTTAACCGACGTTGCAT	151
t0001297	EY674266	300	320	TGGAAAACGGAGAGAAGATTG	151
t0001304	EY741744	149	168	TCTCGGACCAGGCTTCATTC	150
t0001309	TC18934	1008	1031	TGGGACTTGAGGAGGTGATGTGGC	150
t0001322	CV716873	597	620	GATGAGTATTCAAGATCGTCTCCA	149
t0001327	TC19648	226	246	CGGAGGTAGGGTCCAGCGGCC	148
t0001334	CX076421	608	631	ACAACAGTTTGTAGACGGAAATAA	148
t0001341	TC17093	474	498	GGTCCGCCGATCGGCTCGGGGCGCG	147
t0001348	EY653265	260	283	TCATGCATTATTGATTGTTAGGAT	147
t0001354	TC10089	240	260	CGGGGAAGAACGGAGATTAAA	146
t0001359	TC19365	591	614	CCATACGAAGGAGAACCTAGCAGA	146
t0001386	DR404204	92	112	AAGCTCAGGAGGGATAGCGCC	144
t0001398	TC10011	733	756	TCTCGAGGAAGAACAGGAGGAGCA	143
t0001405	TC25757	892	915	CTTGGAGGCGTGGACGTAGGCGGG	143
t0001408	TC19648	11	31	ACGGCACTTGCACATGGGTTA	143
t0001412	TC2234	1033	1052	GCCGACCAGGGATCAGCGGA	142
t0001416	EY726337	594	617	GAGAGATCAGACGGCAAAACGGAC	142
t0001435	DR406125	4	33	GCACCAGTGGTCTAGTGGTAGAATAGTACC	141
t0001439	EY686102	196	219	ACTTTTGAACTCAGGACGGTCGAA	141
t0001467	TC4147	151	171	TTAGATGGTTTTGATAAAGTG	139
t0001484	DR406125	4	26	GCACCAGTGGTCTAGTGGTAGAA	138
t0001489	TC1201	1586	1609	TCGGGAATCAAAGAAGTCAAGGAG	137
t0001493	TC1912	330	353	GTATAGTGATTGAGCAGGGTCGTG	137
t0001498	EY658373	470	490	AGAAACTGTTTTTGGGACTAA	137
t0001508	TC2234	253	273	TGATAACTCGACGGATCGCAA	136
t0001512	TC2234	1032	1052	TGCCGACCAGGGATCAGCGGA	136
t0001524	TC4070	1346	1369	AGTAGATGGCGAGAATTGATTTAT	135
t0001529	TC21819	171	193	GCGGATATAGTCGAATGGTAAAA	135
t0001533	CX073664	415	438	TGTTTTGCATGCATGGTCGTAGGT	134
t0001535	TC18317	1762	1785	TGTACTGTTGATGGTGACGTGGCA	134
t0001539	TC19648	465	486	CCCAGTCCCGAACCCGTCGGCT	134
t0001558	EY757147	33	56	TTCTTATTCAGTGACTGTTTAAGC	133
t0001565	TC21819	171	190	GCGGATATAGTCGAATGGTA	132
t0001566	TC10370	6	24	AGTAAGGATTGACAGACTG	132
t0001570	TC18529	28	47	ATGGGTGGTGGTGCATGGCC	132
t0001578	TC15079	538	558	CGGGCGGAAGACATTGTCAGG	131
t0001579	TC18317	1942	1965	TGTTGACTGATGACGTGGCGCAAT	131
t0001592	EY674266	98	118	AAGTTTTATTTTGATTGTCAT	130
t0001594	CX076421	603	625	CCTTAACAACAGTTTGTAGACGG	130
t0001608	TC21819	171	191	GCGGATATAGTCGAATGGTAA	129
t0001609	TC1201	100	123	GTTGATACGGATCCAGATACCCAA	129
t0001619	TC4147	66	86	AGCTATGATAGTTTGACTAAC	129
t0001624	EY674266	100	120	GTTTTATTTTGATTGTCATGC	128
t0001626	TC19365	175	196	AGAGGAACCTCAGATGTTGCAT	128
t0001631	TC12072	492	512	GGGTAGAAATAATGGGTGTTC	128
t0001633	DR406125	4	32	GCACCAGTGGTCTAGTGGTAGAATAGTAC	128
t0001640	TC17093	490	510	CGGGGCGCGGACCGATGCGGA	128
t0001642	TC10089	232	252	GGCGGAAACGGGGAAGAACGG	127
t0001656	TC21518	31	54	TCATATGACTGTTATTTGATGGAT	127
t0001658	TC18317	1755	1778	ATTCTTATGTACTGTTGATGGTGA	126
t0001682	TC15079	46	69	CAGTCGACTCAGAACTGGTACGGA	126
t0001683	TC1201	328	350	TATACTACAATAGATTCGTGCGC	126
t0001687	TC2234	544	564	CCATTGGAGGGCAAGTCTGGT	125
t0001707	TC1201	788	811	ATTTTGCATGCATGGTCGTAGGTC	124
t0001727	CX070191	497	520	GAGAATAATGGGCGTGGACTACGG	123
t0001729	EY686102	198	221	TTTTGAACTCAGGACGGTCGAAAA	123
t0001733	TC2234	637	657	ACCTTGGGTTGGGTCGGCCGG	123
t0001734	TC25757	902	925	TGGACGTAGGCGGGGATTGCCGAA	123
t0001736	TC17093	481	501	CGATCGGCTCGGGGCGCGGAC	123
t0001741	TC17966	183	206	GCTTGGATGAAGTTTGTTACGGTG	123
t0001743	TC15079	1085	1105	TCCGGGCTAGAGCGACGCGTG	123
t0001756	TC19648	444	464	CTGAGGGCTGGGCACGGGGGT	122
t0001759	TC4147	600	620	GGAGAAACTGAACCTTGAGAA	122
t0001760	EY722449	152	172	TTTTCTCTTATCGTTATCTGT	122
t0001774	TC25757	895	918	GGAGGCGTGGACGTAGGCGGGGAT	121
t0001777	TC1201	793	816	GCATGCATGGTCGTAGGTCATTAT	121
t0001780	TC19648	474	497	GAACCCGTCGGCTGTCGGCGGACT	121
t0001786	TC18529	59	77	GTGGAGCGATTTGTCTGGT	121
t0001789	TC17397	115	136	TCTTACCTATGCCACCCATTCC	120
t0001790	TC2234	386	406	GAGAGGGAGCCTGAGAAACGG	120
t0001803	DR406125	4	27	GCACCAGTGGTCTAGTGGTAGAAT	120
t0001805	TC15079	979	999	CGAGAGGAACCGTTGATTCGC	120
t0001809	TC2234	115	135	TTTGTTTGATGGTATTTGCTA	120
t0001826	TC19648	446	466	GAGGGCTGGGCACGGGGGTCC	119
t0001829	TC2234	451	471	CTGACACGGGGAGGTAGTGAC	119
t0001840	TC3655	219	239	TGAAGCCTTGTGTATCTTTGA	118
t0001842	EY757147	39	61	TTCAGTGACTGTTTAAGCGGAGA	118
t0001863	CV715355	533	553	ATGTTTGTTTTTTCGTCTGAA	117
t0001865	TC20811	228	247	AGAATTGCAGCTACTATCAA	117
t0001867	TC18317	1940	1962	ACTGTTGACTGATGACGTGGCGC	117
t0001878	CX675373	566	589	CCATACCAAAGAGAACCTAGCAGA	116
t0001896	TC10089	289	309	TTTATAACGGAACGAAAAATA	116
t0001898	TC2234	109	129	TTATAGTTTGTTTGATGGTAT	115
t0001900	EY649793	130	153	GGAAATGGGTAGGGGATGGGGATT	115
t0001913	TC18995	206	226	GGAGTATAAAACAGAGGATGT	115
t0001951	TC17093	501	521	CCGATGCGGATTGCGGCGGCG	113
t0001964	CX076421	604	626	CTTAACAACAGTTTGTAGACGGA	113
t0001965	TC10439	494	515	AGGCTTACTTAGCAACATTCGG	113
t0001969	EY678617	339	365	CAATGATTAGAGGCATCGGGGGCGCAT	113
t0001981	TC24755	257	277	GGCTTCTGAAGGGTAGAACCT	112
t0001996	TC13333	172	197	CAAACCGGGCACTACGGTGAGACGTG	111
t0002006	TC4147	328	348	TTCATGTAGATGGGTTAATTG	111
t0002010	TC18317	1779	1801	CGTGGCAGCATATCAGTAGACGA	111
t0002011	EY691643	125	146	TCCCTACTCCACCCATGCCATA	111
t0002012	EY677473	393	413	TCTGCCGGCGATGCGCTCCTG	111
t0002014	TC23206	627	650	AGTAAACGCTGGAGTGGGAGGAAT	111
t0002017	CX303272	99	122	AGGATTTAACCGACGTTGCATTTC	111
t0002019	CV717387	458	480	CGTCCACGGGCGAAGACAGAAGG	110
t0002031	TC2234	910	931	TCTTGGATTTATGAAAGACGAA	110
t0002038	EY728626	214	234	CACTGTTACATACACTACTAT	110
t0002040	EY757147	41	62	CAGTGACTGTTTAAGCGGAGAA	110
t0002042	CX077490	476	498	CCCCTGTAGATCTAGTAGAAGAA	110
t0002054	CX070142	322	345	CGTAGAACGAGGAGAACCGGAATC	109
t0002063	TC1960	273	293	AGAAGTGTGGTACTTTTTCTG	109
t0002070	TC19648	537	558	CCGGCCGGGGGACGGACTGGGA	108
t0002089	CX073650	21	44	GTAAGGATAAAAGATTAAAGGCAA	108
t0002098	TC17093	491	511	GGGGCGCGGACCGATGCGGAT	107
t0002105	TC19648	473	493	CGAACCCGTCGGCTGTCGGCG	107
t0002127	EY757147	315	335	TATGATGTAGCAGATGATCAA	106
t0002130	CX051840	672	695	TTATTTTGTACAAACTGACGTGGC	106
t0002136	EY757147	312	332	TTTTATGATGTAGCAGATGAT	106
t0002147	TC18317	1758	1781	CTTATGTACTGTTGATGGTGACGT	106
t0002158	TC18317	1730	1753	GGTGTCACGATCCTGTTGGACTAA	105
t0002159	TC21851	436	456	AAGTGTTCGGATCGCGGCGAC	105
t0002166	EY706304	111	131	GCATTGGGCAAACACGGGCAA	105
t0002171	TC19648	467	487	CAGTCCCGAACCCGTCGGCTG	105
t0002185	TC2234	864	884	ACAGGGACAGTCGGGGGCATT	105
t0002196	TC25757	899	922	GCGTGGACGTAGGCGGGGATTGCC	104
t0002198	EY658373	461	481	TGGTGTAGCAGAAACTGTTTT	104
t0002200	TC3880	761	781	GTGGATCGTGGCAGCAAGGCC	104
t0002202	TC18317	1766	1789	CTGTTGATGGTGACGTGGCAGCAT	104
t0002223	TC23206	627	649	AGTAAACGCTGGAGTGGGAGGAA	103
t0002229	TC3051	381	401	AAATTGATCGTTGCGCCTTTG	103
t0002250	EY666059	764	784	CATATTATGACTTATAACGTA	102
t0002251	EY732924	8	31	CGTGTTCGTGTCGGGTAATCGGAT	102
t0002253	TC12760	23	43	TAAGCCTGTGGAGACGTCGTC	102
t0002257	TC15909	881	904	TGGAGAAATTATGAGCGTCAGAAG	102
t0002260	CN187016	47	67	CACGTGTCGTAGGCCAAGCCC	102
t0002261	TC19365	232	255	TATGTGGATTCAGATTTTGCAGGA	102
t0002267	TC21988	591	614	CGTTTGGGATTGAGGTTGGGCAGC	102
t0002277	CK933397	838	861	CGTGAGGGGTATTTGGATGGGCAT	101
t0002281	TC19365	324	347	TTCGAAACTGCAGACCGTTGTGGC	101
t0002289	TC11922	706	729	TCTGATAAAAGCTGCTTCTGAGAC	101
t0002290	TC21851	435	456	GAAGTGTTCGGATCGCGGCGAC	101
t0002298	TC19648	367	387	CAGCCTCTGGTCGATGGAACA	101
[truncated: 16,144 more rows]

## Sheet: MT_sRNA antisense
Supplementary Table 2. The information of MT-derived sRNAs mapping on protein-coding EST genes from sweet orange (Citrus sinensis)
sRNA ID	mapped EST ID	start	end	sequence (5'-3')	count
t0040702	BQ623559	424	447	TGAGGACTTGGACCGAGAGGAGAG	13
t0047516	BQ623559	425	448	CTGAGGACTTGGACCGAGAGGAGA	11
t0069208	BQ623559	294	317	TTGATGGTTGGTTGTAAATGGCCT	8
t0052795	BQ623559	171	194	TGGGAATCTTGAGTATGAAGTCGG	10
t0014254	BQ623559	296	319	CTTTGATGGTTGGTTGTAAATGGC	28
t0017813	BQ623559	238	261	AGTCAATTTGGATTGTTCATCGAA	24
t0018063	BQ623559	423	446	GAGGACTTGGACCGAGAGGAGAGG	24
t0072105	BQ623559	420	443	GACTTGGACCGAGAGGAGAGGAGC	8
t0077773	BQ623559	306	327	TTTAATGTCTTTGATGGTTGGT	8
t0080146	BQ623559	418	441	CTTGGACCGAGAGGAGAGGAGCTG	7
t0080649	BQ623559	419	442	ACTTGGACCGAGAGGAGAGGAGCT	7
t0085297	BQ623559	285	308	GGTTGTAAATGGCCTTTAGAAGAA	7
t0102769	BQ623559	284	305	TGTAAATGGCCTTTAGAAGAAA	6
t0105833	BQ623559	237	258	CAATTTGGATTGTTCATCGAAT	6
t0107547	BQ623559	426	447	TGAGGACTTGGACCGAGAGGAG	6
t0091754	BQ623559	482	505	CGAGAGAAACGGTTGGCTCGTCAT	7
t0098836	BQ623559	441	462	AGAGGAATCTGCTACTGAGGAC	6
t0118057	BQ623559	472	495	GGTTGGCTCGTCATCATCGTCGTC	5
t0130108	BQ623559	425	447	TGAGGACTTGGACCGAGAGGAGA	5
t0133716	BQ623559	172	195	TTGGGAATCTTGAGTATGAAGTCG	5
t0127138	BQ623559	426	449	ACTGAGGACTTGGACCGAGAGGAG	5
t0128196	BQ623559	409	432	AGAGGAGAGGAGCTGTTCCATGGC	5
t0154943	BQ623559	199	219	TTTGAAAGTTCGTTGAAGGAT	4
t0160616	BQ623559	215	236	TTTGACCACCATTTGACTTTGA	4
t0163893	BQ623559	170	193	GGGAATCTTGAGTATGAAGTCGGA	4
t0191670	BQ623559	296	317	TTGATGGTTGGTTGTAAATGGC	4
t0192121	BQ623559	412	435	CCGAGAGGAGAGGAGCTGTTCCAT	4
t0202895	BQ623559	167	190	AATCTTGAGTATGAAGTCGGAGAC	4
t0101233	BQ624307	256	279	ACATACATACATACATACATACAT	6
t0167267	CB290800	376	396	TCTATGGATGGCTCAAGGTTA	4
t0190576	CB290800	720	740	TTCGCATTTTTCGGTCATTCT	4
t0205317	CB291258	303	326	CACGAGGACGGACACGAGAGCAGC	4
t0067424	CB291617	88	111	GTGTGTGGAGTGATGTGCGTGTTG	9
t0055749	CB291617	89	111	GTGTGTGGAGTGATGTGCGTGTT	10
t0073562	CB291617	88	114	CTAGTGTGTGGAGTGATGTGCGTGTTG	8
t0186861	CB291753	92	112	TGAGAAAACTGAGCCGGCAGA	4
t0003565	CB292040	330	353	CCAAACGGTTGTGGCTCAGTTGGC	75
t0009795	CB292040	330	352	CAAACGGTTGTGGCTCAGTTGGC	37
t0111959	CB292040	302	325	CAGGCTGAGTAAGTGAGAAGAGCT	6
t0156346	CB292040	303	325	CAGGCTGAGTAAGTGAGAAGAGC	4
t0162602	CB292040	320	343	GTGGCTCAGTTGGCAGCGCAGGCT	4
t0147543	CB292135	680	700	AGGACATTGAGATTAAGGCAA	5
t0007408	CB304440	132	155	GAAGTAGCTTTCTCTTTTGTTCGT	45
t0032792	CB304440	132	154	AAGTAGCTTTCTCTTTTGTTCGT	15
t0071192	CB304440	131	154	AAGTAGCTTTCTCTTTTGTTCGTA	8
t0044279	CB304538	66	88	AAGGAATGGAGAAGAGTAGTGAA	12
t0049959	CB304538	91	114	AGTGGAATGGAGAGGAAGGGAGAA	11
t0071162	CB304538	91	113	GTGGAATGGAGAGGAAGGGAGAA	8
t0078530	CB304538	92	114	AGTGGAATGGAGAGGAAGGGAGA	8
t0131459	CB304538	93	113	GTGGAATGGAGAGGAAGGGAG	5
t0140318	CB304538	94	113	GTGGAATGGAGAGGAAGGGA	5
t0110209	CB304640	344	364	TGCTTAATGCTTCTCGTCGAT	6
t0020888	CB304882	101	125	ACCCACAAAGGGTGTTGGTCGATTA	21
t0021918	CB304882	87	112	GTTGGTCGATTAAGACAGCAGGACGG	20
t0026880	CB304882	80	101	AAGACAGCAGGACGGTGGTCAT	17
t0028268	CB304882	77	97	CAGCAGGACGGTGGTCATGGA	17
t0041565	CB304882	87	107	TCGATTAAGACAGCAGGACGG	13
t0041959	CB304882	80	100	AGACAGCAGGACGGTGGTCAT	12
t0042212	CB304882	88	107	TCGATTAAGACAGCAGGACG	12
t0047259	CB304882	79	100	AGACAGCAGGACGGTGGTCATG	11
t0004109	CB304882	77	99	GACAGCAGGACGGTGGTCATGGA	68
t0006974	CB304882	76	99	GACAGCAGGACGGTGGTCATGGAA	47
t0039057	CB304882	77	98	ACAGCAGGACGGTGGTCATGGA	13
t0062499	CB304882	81	101	AAGACAGCAGGACGGTGGTCA	9
t0066097	CB304882	86	112	GTTGGTCGATTAAGACAGCAGGACGGT	9
t0069069	CB304882	87	113	TGTTGGTCGATTAAGACAGCAGGACGG	8
t0053666	CB304882	75	95	GCAGGACGGTGGTCATGGAAG	10
t0055562	CB304882	83	103	TTAAGACAGCAGGACGGTGGT	10
t0056661	CB304882	87	108	GTCGATTAAGACAGCAGGACGG	10
t0059499	CB304882	87	110	TGGTCGATTAAGACAGCAGGACGG	9
t0072075	CB304882	76	96	AGCAGGACGGTGGTCATGGAA	8
t0075794	CB304882	102	125	ACCCACAAAGGGTGTTGGTCGATT	8
t0076099	CB304882	79	99	GACAGCAGGACGGTGGTCATG	8
t0077826	CB304882	76	95	GCAGGACGGTGGTCATGGAA	8
t0079401	CB304882	85	112	GTTGGTCGATTAAGACAGCAGGACGGTG	7
t0080524	CB304882	88	106	CGATTAAGACAGCAGGACG	7
t0085357	CB304882	80	99	GACAGCAGGACGGTGGTCAT	7
t0086899	CB304882	86	106	CGATTAAGACAGCAGGACGGT	7
t0088431	CB304882	77	100	AGACAGCAGGACGGTGGTCATGGA	7
t0088449	CB304882	86	108	GTCGATTAAGACAGCAGGACGGT	7
t0100006	CB304882	87	111	TTGGTCGATTAAGACAGCAGGACGG	6
t0102846	CB304882	88	108	GTCGATTAAGACAGCAGGACG	6
t0104330	CB304882	84	107	TCGATTAAGACAGCAGGACGGTGG	6
t0107728	CB304882	85	105	GATTAAGACAGCAGGACGGTG	6
t0094031	CB304882	81	100	AGACAGCAGGACGGTGGTCA	7
t0111065	CB304882	80	102	TAAGACAGCAGGACGGTGGTCAT	6
t0116189	CB304882	104	125	ACCCACAAAGGGTGTTGGTCGA	6
t0116982	CB304882	86	109	GGTCGATTAAGACAGCAGGACGGT	6
t0130513	CB304882	103	125	ACCCACAAAGGGTGTTGGTCGAT	5
t0131640	CB304882	81	102	TAAGACAGCAGGACGGTGGTCA	5
t0137093	CB304882	73	99	GACAGCAGGACGGTGGTCATGGAAGTC	5
t0122916	CB304882	72	97	CAGCAGGACGGTGGTCATGGAAGTCG	5
t0123737	CB304882	87	106	CGATTAAGACAGCAGGACGG	5
t0127703	CB304882	91	111	TTGGTCGATTAAGACAGCAGG	5
t0153953	CB304882	75	96	AGCAGGACGGTGGTCATGGAAG	4
t0141594	CB304882	101	120	CAAAGGGTGTTGGTCGATTA	5
t0145435	CB304882	88	109	GGTCGATTAAGACAGCAGGACG	5
t0146344	CB304882	72	98	ACAGCAGGACGGTGGTCATGGAAGTCG	5
t0147383	CB304882	75	98	ACAGCAGGACGGTGGTCATGGAAG	5
t0149911	CB304882	85	106	CGATTAAGACAGCAGGACGGTG	5
t0165308	CB304882	72	93	AGGACGGTGGTCATGGAAGTCG	4
t0190758	CB304882	104	126	AACCCACAAAGGGTGTTGGTCGA	4
t0193488	CB304882	78	98	ACAGCAGGACGGTGGTCATGG	4
t0184342	CB304882	74	95	GCAGGACGGTGGTCATGGAAGT	4
t0185589	CB304882	80	103	TTAAGACAGCAGGACGGTGGTCAT	4
t0188966	CB304882	81	106	CGATTAAGACAGCAGGACGGTGGTCA	4
t0207629	CB304882	100	125	ACCCACAAAGGGTGTTGGTCGATTAA	3
t0213798	CB304882	77	96	AGCAGGACGGTGGTCATGGA	3
t0215249	CB304882	89	107	TCGATTAAGACAGCAGGAC	3
t0130309	CB304983	95	115	CGGTCTTGCAGGTTGACATGC	5
t0123931	CB304983	166	186	TCGAGGCAGGTTCGGAGAGTA	5
t0186012	CB304983	139	159	AACTGGAGGGTTAGGAGTCGT	4
t0020090	CB322089	229	252	TGATGACTGCGTCGTAATAGTAAT	22
t0020600	CB322089	443	466	TCGGAATTTGAAGCTAGAGGTGTC	21
t0020923	CB322089	241	262	TTTACCCTACTGATGACTGCGT	21
t0021585	CB322089	229	253	CTGATGACTGCGTCGTAATAGTAAT	21
t0022929	CB322089	444	467	TTCGGAATTTGAAGCTAGAGGTGT	20
t0025981	CB322089	335	355	TATCATTGTGAAGCAGAATTC	18
t0026953	CB322089	331	351	ATTGTGAAGCAGAATTCACCA	17
t0027673	CB322089	444	466	TCGGAATTTGAAGCTAGAGGTGT	17
t0028065	CB322089	230	250	ATGACTGCGTCGTAATAGTAA	17
t0028285	CB322089	330	353	TCATTGTGAAGCAGAATTCACCAA	17
t0028758	CB322089	445	469	CCTTCGGAATTTGAAGCTAGAGGTG	17
t0029048	CB322089	362	382	TTTTGATCCTTCGATGTCGGC	16
t0029637	CB322089	362	383	TTTTTGATCCTTCGATGTCGGC	16
t0042705	CB322089	230	252	TGATGACTGCGTCGTAATAGTAA	12
t0042783	CB322089	229	251	GATGACTGCGTCGTAATAGTAAT	12
t0044118	CB322089	234	255	TACTGATGACTGCGTCGTAATA	12
t0044505	CB322089	230	253	CTGATGACTGCGTCGTAATAGTAA	12
t0045096	CB322089	362	381	TTTGATCCTTCGATGTCGGC	12
t0045329	CB322089	232	251	GATGACTGCGTCGTAATAGT	12
t0046581	CB322089	328	347	TGAAGCAGAATTCACCAAGT	11
t0046865	CB322089	231	252	TGATGACTGCGTCGTAATAGTA	11
t0046986	CB322089	463	484	TATCGATCCTTTAGACCTTCGG	11
t0047276	CB322089	241	260	TACCCTACTGATGACTGCGT	11
t0047407	CB322089	442	469	CCTTCGGAATTTGAAGCTAGAGGTGTCA	11
t0047488	CB322089	325	345	AAGCAGAATTCACCAAGTGTT	11
t0002870	CB322089	241	261	TTACCCTACTGATGACTGCGT	87
t0005030	CB322089	240	260	TACCCTACTGATGACTGCGTC	59
t0005999	CB322089	242	262	TTTACCCTACTGATGACTGCG	52
t0007426	CB322089	444	465	CGGAATTTGAAGCTAGAGGTGT	45
t0031610	CB322089	456	476	CTTTAGACCTTCGGAATTTGA	15
t0061074	CB322089	232	255	TACTGATGACTGCGTCGTAATAGT	9
t0061763	CB322089	460	480	GATCCTTTAGACCTTCGGAAT	9
t0061825	CB322089	457	477	CCTTTAGACCTTCGGAATTTG	9
t0062600	CB322089	329	352	CATTGTGAAGCAGAATTCACCAAG	9
t0062749	CB322089	361	380	TTGATCCTTCGATGTCGGCT	9
t0063681	CB322089	456	478	TCCTTTAGACCTTCGGAATTTGA	9
t0066862	CB322089	354	376	TCCTTCGATGTCGGCTCTTCCTA	9
t0067052	CB322089	230	251	GATGACTGCGTCGTAATAGTAA	9
t0067166	CB322089	241	259	ACCCTACTGATGACTGCGT	9
t0067583	CB322089	233	255	TACTGATGACTGCGTCGTAATAG	9
t0068286	CB322089	329	354	ATCATTGTGAAGCAGAATTCACCAAG	8
t0050462	CB322089	461	484	TATCGATCCTTTAGACCTTCGGAA	11
t0050959	CB322089	457	478	TCCTTTAGACCTTCGGAATTTG	11
t0050960	CB322089	329	353	TCATTGTGAAGCAGAATTCACCAAG	11
t0051047	CB322089	229	249	TGACTGCGTCGTAATAGTAAT	11
t0051411	CB322089	410	430	ACAGGGATAACTGGCTTGTGG	11
t0053433	CB322089	232	254	ACTGATGACTGCGTCGTAATAGT	10
t0053765	CB322089	362	385	GCTTTTTGATCCTTCGATGTCGGC	10
t0054051	CB322089	240	261	TTACCCTACTGATGACTGCGTC	10
t0055277	CB322089	330	351	ATTGTGAAGCAGAATTCACCAA	10
t0055403	CB322089	220	240	CGTAATAGTAATTCAACCTAG	10
t0055448	CB322089	329	355	TATCATTGTGAAGCAGAATTCACCAAG	10
t0055500	CB322089	233	253	CTGATGACTGCGTCGTAATAG	10
t0056138	CB322089	462	482	TCGATCCTTTAGACCTTCGGA	10
t0056144	CB322089	228	251	GATGACTGCGTCGTAATAGTAATT	10
t0056786	CB322089	445	465	CGGAATTTGAAGCTAGAGGTG	10
t0058234	CB322089	329	351	ATTGTGAAGCAGAATTCACCAAG	10
t0058348	CB322089	334	355	TATCATTGTGAAGCAGAATTCA	10
t0058362	CB322089	361	383	TTTTTGATCCTTCGATGTCGGCT	10
t0059472	CB322089	460	479	ATCCTTTAGACCTTCGGAAT	9
t0059520	CB322089	228	252	TGATGACTGCGTCGTAATAGTAATT	9
t0059585	CB322089	231	251	GATGACTGCGTCGTAATAGTA	9
t0059729	CB322089	240	259	ACCCTACTGATGACTGCGTC	9
t0010304	CB322089	461	481	CGATCCTTTAGACCTTCGGAA	36
t0011983	CB322089	458	478	TCCTTTAGACCTTCGGAATTT	32
t0014193	CB322089	243	263	TTTTACCCTACTGATGACTGC	28
t0015686	CB322089	232	252	TGATGACTGCGTCGTAATAGT	26
t0019060	CB322089	242	263	TTTTACCCTACTGATGACTGCG	23
t0071258	CB322089	235	253	CTGATGACTGCGTCGTAAT	8
t0071468	CB322089	459	478	TCCTTTAGACCTTCGGAATT	8
t0071567	CB322089	234	258	CCCTACTGATGACTGCGTCGTAATA	8
t0072164	CB322089	361	382	TTTTGATCCTTCGATGTCGGCT	8
t0073689	CB322089	235	254	ACTGATGACTGCGTCGTAAT	8
t0074689	CB322089	290	310	CCAATAGGGAACGTGAGCTGG	8
t0074759	CB322089	241	263	TTTTACCCTACTGATGACTGCGT	8
t0075356	CB322089	233	254	ACTGATGACTGCGTCGTAATAG	8
t0076278	CB322089	357	376	TCCTTCGATGTCGGCTCTTC	8
t0076799	CB322089	334	354	ATCATTGTGAAGCAGAATTCA	8
t0076881	CB322089	362	388	GTTGCTTTTTGATCCTTCGATGTCGGC	8
t0077459	CB322089	326	347	TGAAGCAGAATTCACCAAGTGT	8
t0078565	CB322089	232	253	CTGATGACTGCGTCGTAATAGT	8
t0078815	CB322089	231	255	TACTGATGACTGCGTCGTAATAGTA	8
t0085233	CB322089	236	256	CTACTGATGACTGCGTCGTAA	7
t0086793	CB322089	460	481	CGATCCTTTAGACCTTCGGAAT	7
t0088418	CB322089	331	350	TTGTGAAGCAGAATTCACCA	7
t0100641	CB322089	443	469	CCTTCGGAATTTGAAGCTAGAGGTGTC	6
t0100793	CB322089	461	482	TCGATCCTTTAGACCTTCGGAA	6
t0103818	CB322089	231	250	ATGACTGCGTCGTAATAGTA	6
t0104179	CB322089	359	377	ATCCTTCGATGTCGGCTCT	6
t0104881	CB322089	355	378	GATCCTTCGATGTCGGCTCTTCCT	6
t0105638	CB322089	357	377	ATCCTTCGATGTCGGCTCTTC	6
t0107518	CB322089	229	248	GACTGCGTCGTAATAGTAAT	6
t0090865	CB322089	443	465	CGGAATTTGAAGCTAGAGGTGTC	7
t0092086	CB322089	357	378	GATCCTTCGATGTCGGCTCTTC	7
t0094292	CB322089	408	428	AGGGATAACTGGCTTGTGGCA	7
t0095992	CB322089	442	467	TTCGGAATTTGAAGCTAGAGGTGTCA	6
t0096244	CB322089	229	250	ATGACTGCGTCGTAATAGTAAT	6
t0097769	CB322089	228	248	GACTGCGTCGTAATAGTAATT	6
t0098470	CB322089	362	386	TGCTTTTTGATCCTTCGATGTCGGC	6
t0098769	CB322089	334	353	TCATTGTGAAGCAGAATTCA	6
t0099250	CB322089	369	396	ATAGCGACGTTGCTTTTTGATCCTTCGA	6
t0112300	CB322089	363	382	TTTTGATCCTTCGATGTCGG	6
t0114136	CB322089	231	253	CTGATGACTGCGTCGTAATAGTA	6
t0114326	CB322089	235	257	CCTACTGATGACTGCGTCGTAAT	6
t0114399	CB322089	447	467	TTCGGAATTTGAAGCTAGAGG	6
t0115982	CB322089	234	257	CCTACTGATGACTGCGTCGTAATA	6
t0116945	CB322089	458	479	ATCCTTTAGACCTTCGGAATTT	6
t0117180	CB322089	444	469	CCTTCGGAATTTGAAGCTAGAGGTGT	6
t0117617	CB322089	359	378	GATCCTTCGATGTCGGCTCT	5
t0119116	CB322089	236	257	CCTACTGATGACTGCGTCGTAA	5
t0130169	CB322089	442	465	CGGAATTTGAAGCTAGAGGTGTCA	5
t0131381	CB322089	455	475	TTTAGACCTTCGGAATTTGAA	5
t0133229	CB322089	456	475	TTTAGACCTTCGGAATTTGA	5
t0134141	CB322089	335	356	CTATCATTGTGAAGCAGAATTC	5
t0134703	CB322089	329	349	TGTGAAGCAGAATTCACCAAG	5
t0137209	CB322089	443	468	CTTCGGAATTTGAAGCTAGAGGTGTC	5
t0138187	CB322089	354	378	GATCCTTCGATGTCGGCTCTTCCTA	5
t0139989	CB322089	227	254	ACTGATGACTGCGTCGTAATAGTAATTC	5
t0121158	CB322089	458	477	CCTTTAGACCTTCGGAATTT	5
t0125187	CB322089	329	356	CTATCATTGTGAAGCAGAATTCACCAAG	5
t0126808	CB322089	362	380	TTGATCCTTCGATGTCGGC	5
t0128590	CB322089	234	256	CTACTGATGACTGCGTCGTAATA	5
t0129964	CB322089	234	253	CTGATGACTGCGTCGTAATA	5
t0153557	CB322089	355	376	TCCTTCGATGTCGGCTCTTCCT	4
t0153814	CB322089	335	354	ATCATTGTGAAGCAGAATTC	4
t0156030	CB322089	238	259	ACCCTACTGATGACTGCGTCGT	4
t0157329	CB322089	444	468	CTTCGGAATTTGAAGCTAGAGGTGT	4
t0140434	CB322089	227	253	CTGATGACTGCGTCGTAATAGTAATTC	5
t0145271	CB322089	235	255	TACTGATGACTGCGTCGTAAT	5
t0146690	CB322089	326	346	GAAGCAGAATTCACCAAGTGT	5
t0149655	CB322089	325	346	GAAGCAGAATTCACCAAGTGTT	5
t0161058	CB322089	442	466	TCGGAATTTGAAGCTAGAGGTGTCA	4
t0163494	CB322089	235	256	CTACTGATGACTGCGTCGTAAT	4
t0163621	CB322089	233	252	TGATGACTGCGTCGTAATAG	4
t0165742	CB322089	242	261	TTACCCTACTGATGACTGCG	4
t0167710	CB322089	459	480	GATCCTTTAGACCTTCGGAATT	4
t0169125	CB322089	447	466	TCGGAATTTGAAGCTAGAGG	4
t0192290	CB322089	360	380	TTGATCCTTCGATGTCGGCTC	4
t0199861	CB322089	335	353	TCATTGTGAAGCAGAATTC	4
t0180229	CB322089	233	256	CTACTGATGACTGCGTCGTAATAG	4
t0182650	CB322089	336	355	TATCATTGTGAAGCAGAATT	4
t0183080	CB322089	474	494	AAGCGTGGCCTATCGATCCTT	4
t0184104	CB322089	240	262	TTTACCCTACTGATGACTGCGTC	4
t0185241	CB322089	332	353	TCATTGTGAAGCAGAATTCACC	4
t0186399	CB322089	356	378	GATCCTTCGATGTCGGCTCTTCC	4
t0186507	CB322089	445	466	TCGGAATTTGAAGCTAGAGGTG	4
t0189382	CB322089	360	382	TTTTGATCCTTCGATGTCGGCTC	4
t0189676	CB322089	460	482	TCGATCCTTTAGACCTTCGGAAT	4
t0202429	CB322089	239	258	CCCTACTGATGACTGCGTCG	4
t0204224	CB322089	230	249	TGACTGCGTCGTAATAGTAA	4
t0209465	CB322089	462	484	TATCGATCCTTTAGACCTTCGGA	3
t0210533	CB322089	352	378	GATCCTTCGATGTCGGCTCTTCCTATC	3
t0214963	CB322089	227	248	GACTGCGTCGTAATAGTAATTC	3
t0215624	CB322089	327	347	TGAAGCAGAATTCACCAAGTG	3
t0162241	CB610778	100	122	GGAGGATGATCACAAAGTCGGAA	4
t0185474	CB610778	99	122	GGAGGATGATCACAAAGTCGGAAA	4
t0060470	CF417665	40	63	CGAAATGCGAGTGGAGCAGAGACA	9
t0073525	CF417665	7	30	TGTGAGGATCATATGTTTGGGCAT	8
t0091092	CF417665	36	59	ATGCGAGTGGAGCAGAGACATCCC	7
t0091843	CF417665	39	62	GAAATGCGAGTGGAGCAGAGACAT	7
t0139509	CF417665	38	61	AAATGCGAGTGGAGCAGAGACATC	5
t0093382	CF504248	63	83	TGGACAGCAAGTGAACTTCGG	7
t0066614	CF505701	76	99	TGTGGTAGGTAAGAGATCAAGCAA	9
t0014888	CF505701	77	99	TGTGGTAGGTAAGAGATCAAGCA	27
t0150608	CF505701	83	106	ACGAACATGTGGTAGGTAAGAGAT	4
t0155453	CF507247	159	181	TGACTTATGAAGCTTTTACGGGT	4
t0105308	CF507330	123	146	CGACGATAGATGAACGATGGTGGC	6
t0031862	CF508708	1	24	TGGTCGGTCCAAGGGCGAGCAGAT	15
t0039564	CF508708	2	24	TGGTCGGTCCAAGGGCGAGCAGA	13
t0061619	CF508708	10	33	GAAAGAATCTGGTCGGTCCAAGGG	9
t0052765	CF508708	3	26	TCTGGTCGGTCCAAGGGCGAGCAG	10
t0015098	CF508708	2	25	CTGGTCGGTCCAAGGGCGAGCAGA	27
t0097094	CF508708	5	28	AATCTGGTCGGTCCAAGGGCGAGC	6
t0164285	CF508708	16	38	TTGGTGAAAGAATCTGGTCGGTC	4
t0208941	CF508708	13	36	GGTGAAAGAATCTGGTCGGTCCAA	3
t0195240	CF509827	188	208	TGGACTGAAGTTGTTGAAGGC	4
t0103402	CF931492	449	472	TCATGGCAACTTGGAGATCTACAT	6
t0045473	CK665277	38	61	TTACTACTAAAAGACACATGATAA	12
t0036195	CK701817	319	342	GTTAAACTAAAAACTGCAGGTCCG	14
t0015711	CK701817	306	329	CTGCAGGTCCGTAGTTGACAGCAC	26
t0074762	CK701817	258	281	TCTTCTGACGCTCATAATTTCTCC	8
t0075726	CK701817	273	294	TTATCAACAAAGTTCTTCTGAC	8
t0132227	CK701817	287	310	AGCACGCGCCCACGCCTTATCAAC	5
t0142813	CK701817	306	326	CAGGTCCGTAGTTGACAGCAC	5
t0148059	CK701817	274	294	TTATCAACAAAGTTCTTCTGA	5
t0181311	CK701817	302	325	AGGTCCGTAGTTGACAGCACGCGC	4
t0125291	CK740029	46	68	TCACTCCAAGCAATTTATCAAGC	5
t0205391	CK740123	391	414	GCGTGACGCGTTGTGGTAGTGCAT	4
t0020697	CK932977	349	369	AGGAGGCGGAGAAGGGTGCAT	21
t0023067	CK932977	357	377	GAAGAGACAGGAGGCGGAGAA	20
t0029731	CK932977	494	514	TTTTGCAAAAGCAGTTAATCA	16
t0043312	CK932977	336	356	GGGTGCATACGGAGCATGTAA	12
t0045892	CK932977	366	386	ATATTGAAGGAAGAGACAGGA	12
t0034885	CK932977	363	383	TTGAAGGAAGAGACAGGAGGC	14
t0039777	CK932977	365	385	TATTGAAGGAAGAGACAGGAG	13
t0062510	CK932977	324	344	AGCATGTAATCAAAGATACAA	9
t0052319	CK932977	348	369	AGGAGGCGGAGAAGGGTGCATA	10
t0105618	CK932977	348	367	GAGGCGGAGAAGGGTGCATA	6
t0095650	CK932977	632	652	TAAACAATGCGGCAGCCTCCA	6
t0099636	CK932977	419	439	AGAGTAAAAGGACAGTATCAT	6
t0113693	CK932977	417	437	AGTAAAAGGACAGTATCATAA	6
t0114337	CK932977	713	733	TATGGCCAGTTCGACACAATC	6
t0122147	CK932977	367	388	AAATATTGAAGGAAGAGACAGG	5
t0126715	CK932977	671	691	TAAAAACATCAGGCTCACAAC	5
t0155818	CK932977	711	731	TGGCCAGTTCGACACAATCCA	4
t0156367	CK932977	629	649	ACAATGCGGCAGCCTCCATGA	4
t0182799	CK932977	314	334	CAAAGATACAAAAGGCTTCAT	4
t0186854	CK932977	468	488	TTGTAAGTAAAAAGATCTGGA	4
t0197534	CK933067	255	278	GAGAACGGAGGGGGAATCGACGGC	4
t0065307	CK933397	781	804	TTTCGCAAGGGAGAAAGACGTTAT	9
t0057492	CK933397	783	805	ATTTCGCAAGGGAGAAAGACGTT	10
t0184310	CK933397	846	868	GAAGTACATGCCCATCCAAATAC	4
t0000330	CK933674	823	843	TGATAGATTTGGCAACACTAA	390
t0031271	CK933674	824	844	ATGATAGATTTGGCAACACTA	16
t0143255	CK933674	825	844	ATGATAGATTTGGCAACACT	5
t0141616	CK934032	368	388	TAAGGACTTTGACAGTGGAAG	5
t0100211	CK935531	451	471	TCTTGATATCATGTAAGACGA	6
t0147724	CK935531	624	644	GAGACCAAGTGATGAAGGCAG	5
t0058554	CK935773	325	345	CAAGAAGAATAAGCTCAGGAG	10
t0075440	CK935773	346	366	CAAAGAAGAAGGGAGGAGACG	8
t0107645	CK935773	345	365	AAAGAAGAAGGGAGGAGACGC	6
t0099155	CK935773	427	447	CGAAAAGAGTGATGATGACCA	6
t0127829	CK935773	428	448	TCGAAAAGAGTGATGATGACC	5
t0091951	CK936801	52	74	CCTGTTAGTATCTATGAAGACGA	7
t0163151	CK936801	50	72	TGTTAGTATCTATGAAGACGAGT	4
t0086216	CK938157	288	311	TGACAGAGTAAGAATATTAACAAA	7
t0167492	CK938157	289	312	ATGACAGAGTAAGAATATTAACAA	4
t0098788	CK938403	5	24	CAGTCTGTCAATCCTTACTA	6
t0042979	CK939007	738	761	AGAAGAGGGATGTCCATACTCCAC	12
t0001597	CK939007	734	756	AGGGATGTCCATACTCCACTCGT	130
t0036857	CK939007	716	738	CTCGTATTGCACGAGGGAGAGGA	14
t0062983	CK939007	680	703	ATTAAACAAATAAGCACGTTAGCC	9
t0067213	CK939007	736	756	AGGGATGTCCATACTCCACTC	9
t0050183	CK939007	735	756	AGGGATGTCCATACTCCACTCG	11
t0019064	CK939007	715	738	CTCGTATTGCACGAGGGAGAGGAA	23
t0070935	CK939007	714	737	TCGTATTGCACGAGGGAGAGGAAA	8
t0075347	CK939007	738	758	AGAGGGATGTCCATACTCCAC	8
t0076826	CK939007	715	737	TCGTATTGCACGAGGGAGAGGAA	8
t0085701	CK939007	725	748	CCATACTCCACTCGTATTGCACGA	7
t0100302	CK939007	679	702	TTAAACAAATAAGCACGTTAGCCC	6
t0103969	CK939007	736	758	AGAGGGATGTCCATACTCCACTC	6
t0141885	CK939007	601	624	CCCACCACTCCGACCAAGGCCGAA	5
t0145774	CK939007	733	756	AGGGATGTCCATACTCCACTCGTA	5
t0188682	CK939026	143	166	ATTCTGATAGACACACGAGGCATT	4
t0086101	CK939684	217	240	ACTTTATTAACGACGGGATCTATT	7
t0189268	CK939965	323	346	TGCGGAAGGCACGAAGATGAAGAC	4
t0110913	CN182926	206	229	TGAGAGTGGATATGACGATACAAG	6
t0215980	CN182926	264	286	TCAAGTGGGTGATTGTAAAGGGC	3
t0043730	CN183215	412	434	TTTGATATGTTGATGATGGTCTT	12
t0038251	CN183215	392	415	TCTTGACCAACGGAACAGAACGAG	13
t0050615	CN183215	374	396	ACGAGATGAGAAAGAATGGGCCA	11
t0052487	CN183215	375	398	GAACGAGATGAGAAAGAATGGGCC	10
t0079521	CN183215	378	400	CAGAACGAGATGAGAAAGAATGG	7
t0084817	CN183215	412	435	TTTTGATATGTTGATGATGGTCTT	7
t0091638	CN183215	374	397	AACGAGATGAGAAAGAATGGGCCA	7
t0097229	CN183215	376	399	AGAACGAGATGAGAAAGAATGGGC	6
t0099153	CN183215	376	398	GAACGAGATGAGAAAGAATGGGC	6
t0122173	CN183215	372	395	CGAGATGAGAAAGAATGGGCCAAA	5
t0025697	CN187016	88	108	AATTACGATTCAAGGCGGCCG	18
t0044821	CN187016	31	51	ACGTGCCTCTGGGGACCGGGA	12
t0007219	CN187016	36	56	ACGACACGTGCCTCTGGGGAC	46
t0056331	CN187016	41	61	GGCCTACGACACGTGCCTCTG	10
t0073033	CN187016	91	111	GGGAATTACGATTCAAGGCGG	8
t0077188	CN187016	30	50	CGTGCCTCTGGGGACCGGGAG	8
t0121814	CN187016	87	107	ATTACGATTCAAGGCGGCCGC	5
t0124675	CN187016	92	112	TGGGAATTACGATTCAAGGCG	5
t0159901	CN187016	96	116	TCGATGGGAATTACGATTCAA	4
t0142445	CN187016	88	107	ATTACGATTCAAGGCGGCCG	5
t0160944	CN187016	40	60	GCCTACGACACGTGCCTCTGG	4
t0165919	CN187016	94	112	TGGGAATTACGATTCAAGG	4
t0193797	CN187016	41	62	TGGCCTACGACACGTGCCTCTG	4
t0095641	CN192269	16	36	TGGACAGCAGCAATATATGTC	6
t0165666	CV712295	27	50	AGTGAGAGATTGGGTGTATTGGGG	4
t0169858	CV712295	29	52	TGAGTGAGAGATTGGGTGTATTGG	4
t0022556	CV712306	310	333	GCTGTCGGGTAGGCGGCTGGGGAC	20
t0041033	CV712306	167	190	GCGGAGACGTTTCTCATGGCGGAT	13
t0004755	CV712306	166	189	CGGAGACGTTTCTCATGGCGGATA	61
t0062868	CV712306	311	334	AGCTGTCGGGTAGGCGGCTGGGGA	9
t0067606	CV712306	569	591	TCTGTAAATTAGGGTTTAAGGTT	9
t0055969	CV712306	308	331	TGTCGGGTAGGCGGCTGGGGACCA	10
t0056502	CV712306	321	344	CCTCTGCAGTAGCTGTCGGGTAGG	10
t0012574	CV712306	318	341	CTGCAGTAGCTGTCGGGTAGGCGG	31
t0013686	CV712306	319	342	TCTGCAGTAGCTGTCGGGTAGGCG	29
t0070832	CV712306	307	330	GTCGGGTAGGCGGCTGGGGACCAC	8
t0071617	CV712306	778	801	ATCTGAAATTCGGGGGAGGTGAGA	8
t0084984	CV712306	168	191	GGCGGAGACGTTTCTCATGGCGGA	7
t0089885	CV712306	748	771	GAGAGAGTAGTAACAATGGTGGAA	7
t0100442	CV712306	166	188	GGAGACGTTTCTCATGGCGGATA	6
t0104253	CV712306	165	188	GGAGACGTTTCTCATGGCGGATAT	6
t0091964	CV712306	776	799	CTGAAATTCGGGGGAGGTGAGAAG	7
t0092793	CV712306	318	340	TGCAGTAGCTGTCGGGTAGGCGG	7
t0095147	CV712306	775	798	TGAAATTCGGGGGAGGTGAGAAGG	6
t0117393	CV712306	167	189	CGGAGACGTTTCTCATGGCGGAT	5
t0119539	CV712306	326	349	GGGTACCTCTGCAGTAGCTGTCGG	5
t0137706	CV712306	320	342	TCTGCAGTAGCTGTCGGGTAGGC	5
t0125075	CV712306	530	553	TTTGGAGTGTGAGTGTTAATGGTG	5
t0127470	CV712306	783	806	GGTGTATCTGAAATTCGGGGGAGG	5
t0143598	CV712306	323	346	TACCTCTGCAGTAGCTGTCGGGTA	5
t0143962	CV712306	329	352	CCGGGGTACCTCTGCAGTAGCTGT	5
t0144784	CV712306	739	762	GTAACAATGGTGGAAGGTCAGAAA	5
t0149643	CV712306	745	767	GAGTAGTAACAATGGTGGAAGGT	5
t0164312	CV712306	664	686	GAGGTTAGAGGTGAAGCCGGGGT	4
t0165256	CV712306	473	495	CTTTATATATGGAGTACCTCAGC	4
t0169089	CV712306	527	550	GGAGTGTGAGTGTTAATGGTGAGT	4
t0195914	CV712306	307	328	CGGGTAGGCGGCTGGGGACCAC	4
t0207118	CV712306	569	592	CTCTGTAAATTAGGGTTTAAGGTT	4
t0211466	CV712306	530	552	TTGGAGTGTGAGTGTTAATGGTG	3
t0116085	CV712432	790	813	CGATGTGGAAGTCAACCAAGAGGA	6
t0135152	CV712432	298	321	TTCTTATTAATTGATAGCTTGGAT	5
t0193015	CV712432	294	317	TATTAATTGATAGCTTGGATGCAT	4
t0029420	CV712568	294	317	TCAAAGTTGAATTTCTTGATGGCC	16
t0002508	CV712568	624	647	TGGTACTCTAGATATGGCTTTAAT	95
t0003089	CV712568	628	650	GGTTGGTACTCTAGATATGGCTT	83
t0003430	CV712568	629	652	GTGGTTGGTACTCTAGATATGGCT	77
t0006917	CV712568	630	652	GTGGTTGGTACTCTAGATATGGC	47
t0033160	CV712568	295	317	TCAAAGTTGAATTTCTTGATGGC	15
t0038371	CV712568	625	648	TTGGTACTCTAGATATGGCTTTAA	13
t0011590	CV712568	472	495	CAAGCGAGAATTGAATAAAAGCAC	33
t0012901	CV712568	627	650	GGTTGGTACTCTAGATATGGCTTT	30
t0013331	CV712568	628	651	TGGTTGGTACTCTAGATATGGCTT	30
t0072198	CV712568	630	653	TGTGGTTGGTACTCTAGATATGGC	8
t0085246	CV712568	293	316	CAAAGTTGAATTTCTTGATGGCCC	7
t0100453	CV712568	629	650	GGTTGGTACTCTAGATATGGCT	6
t0105714	CV712568	616	638	AGATATGGCTTTAATCTTTGACC	6
t0129935	CV712568	295	315	AAAGTTGAATTTCTTGATGGC	5
t0145880	CV712568	621	644	TACTCTAGATATGGCTTTAATCTT	5
t0160196	CV712568	290	313	AGTTGAATTTCTTGATGGCCCAAT	4
t0160807	CV712568	479	502	ATAGGTGCAAGCGAGAATTGAATA	4
t0195757	CV712568	473	496	GCAAGCGAGAATTGAATAAAAGCA	4
t0200265	CV712568	629	651	TGGTTGGTACTCTAGATATGGCT	4
t0201846	CV712568	628	648	TTGGTACTCTAGATATGGCTT	4
t0209849	CV712568	624	648	TTGGTACTCTAGATATGGCTTTAAT	3
t0024560	CV712569	601	624	TCATTAGGGATGGCTTGAATAAGG	19
t0025793	CV712569	639	662	AGGAATGGTGTCTGATAACAGGGA	18
t0029035	CV712569	358	381	CAGAGGAAGATGTGAGCCACAGTC	16
t0029684	CV712569	357	380	AGAGGAAGATGTGAGCCACAGTCG	16
t0040140	CV712569	359	379	GAGGAAGATGTGAGCCACAGT	13
t0041508	CV712569	646	669	GTTCTTTAGGAATGGTGTCTGATA	13
t0041846	CV712569	647	670	TGTTCTTTAGGAATGGTGTCTGAT	12
t0043233	CV712569	139	161	ATACACAACTGTGACCCACTGTC	12
t0043610	CV712569	494	517	TTCCAGAAAGAGCATGCACGATAT	12
t0044927	CV712569	360	380	AGAGGAAGATGTGAGCCACAG	12
t0046174	CV712569	496	519	TATTCCAGAAAGAGCATGCACGAT	12
t0047736	CV712569	429	452	TATAAGAAAACTGGATAGGAAGCC	11
t0049197	CV712569	363	386	AAAACCAGAGGAAGATGTGAGCCA	11
t0002343	CV712569	356	378	AGGAAGATGTGAGCCACAGTCGC	99
t0003125	CV712569	356	379	GAGGAAGATGTGAGCCACAGTCGC	82
t0008055	CV712569	18	41	ACATTTGTGTGCTTTCTGGATTTA	43
t0008592	CV712569	540	563	TCCCAGTGGATATGTGCAAGGAGC	41
t0008911	CV712569	370	393	TGGACGTAAAACCAGAGGAAGATG	40
t0009483	CV712569	355	378	AGGAAGATGTGAGCCACAGTCGCA	38
t0009592	CV712569	360	383	ACCAGAGGAAGATGTGAGCCACAG	38
t0030188	CV712569	364	387	TAAAACCAGAGGAAGATGTGAGCC	16
t0030665	CV712569	488	510	AAGAGCATGCACGATATAGTCTC	16
t0031301	CV712569	603	626	ATTCATTAGGGATGGCTTGAATAA	16
t0034504	CV712569	503	526	TGGCCATTATTCCAGAAAGAGCAT	14
t0035729	CV712569	365	388	GTAAAACCAGAGGAAGATGTGAGC	14
t0039317	CV712569	633	656	GGTGTCTGATAACAGGGAAGATAA	13
t0060860	CV712569	358	380	AGAGGAAGATGTGAGCCACAGTC	9
t0065684	CV712569	360	382	CCAGAGGAAGATGTGAGCCACAG	9
t0067964	CV712569	360	379	GAGGAAGATGTGAGCCACAG	8
t0068441	CV712569	367	390	ACGTAAAACCAGAGGAAGATGTGA	8
t0051278	CV712569	599	619	AGGGATGGCTTGAATAAGGAG	11
t0053736	CV712569	600	623	CATTAGGGATGGCTTGAATAAGGA	10
t0058591	CV712569	63	86	TGAGAAGTATCACAATGGCAGCTA	10
t0014781	CV712569	359	380	AGAGGAAGATGTGAGCCACAGT	28
t0017408	CV712569	602	625	TTCATTAGGGATGGCTTGAATAAG	24
t0018092	CV712569	359	382	CCAGAGGAAGATGTGAGCCACAGT	24
t0071844	CV712569	366	389	CGTAAAACCAGAGGAAGATGTGAG	8
t0071915	CV712569	648	670	TGTTCTTTAGGAATGGTGTCTGA	8
t0074906	CV712569	540	562	CCCAGTGGATATGTGCAAGGAGC	8
t0075295	CV712569	493	516	TCCAGAAAGAGCATGCACGATATA	8
t0084339	CV712569	603	623	CATTAGGGATGGCTTGAATAA	7
t0088988	CV712569	431	454	TTTATAAGAAAACTGGATAGGAAG	7
t0102114	CV712569	604	627	AATTCATTAGGGATGGCTTGAATA	6
t0106450	CV712569	541	564	ATCCCAGTGGATATGTGCAAGGAG	6
t0090222	CV712569	67	90	TTTTTGAGAAGTATCACAATGGCA	7
t0093645	CV712569	620	643	AGGGAAGATAAGATTCAATTCATT	7
t0099586	CV712569	647	669	GTTCTTTAGGAATGGTGTCTGAT	6
t0099705	CV712569	138	161	ATACACAACTGTGACCCACTGTCA	6
t0117123	CV712569	626	649	GATAACAGGGAAGATAAGATTCAA	6
t0118015	CV712569	511	534	TCCAGTTATGGCCATTATTCCAGA	5
t0134833	CV712569	598	621	TTAGGGATGGCTTGAATAAGGAGT	5
t0138882	CV712569	537	560	CAGTGGATATGTGCAAGGAGCGAT	5
t0126034	CV712569	587	610	TTGAATAAGGAGTCATTGGATGAT	5
t0153180	CV712569	291	314	TCACTATTGTTTTATTGTGTGCAT	4
t0141615	CV712569	599	622	ATTAGGGATGGCTTGAATAAGGAG	5
t0165980	CV712569	359	381	CAGAGGAAGATGTGAGCCACAGT	4
t0193852	CV712569	559	582	TTTTGTCTCTTGAAACGCATCCCA	4
t0195695	CV712569	60	83	GAAGTATCACAATGGCAGCTACTC	4
t0196271	CV712569	430	452	TATAAGAAAACTGGATAGGAAGC	4
t0182102	CV712569	359	378	AGGAAGATGTGAGCCACAGT	4
t0185944	CV712569	357	379	GAGGAAGATGTGAGCCACAGTCG	4
t0200721	CV712569	430	453	TTATAAGAAAACTGGATAGGAAGC	4
t0211908	CV712569	363	383	ACCAGAGGAAGATGTGAGCCA	3
t0144034	CV712646	338	361	ATCGGGTTGTAAGGGCGGGAAGGG	5
t0021802	CV712652	243	266	ACAATTAATGTAACATACACACTC	20
t0011496	CV712652	241	264	AATTAATGTAACATACACACTCAA	33
t0011969	CV712652	242	265	CAATTAATGTAACATACACACTCA	32
t0015176	CV712652	242	264	AATTAATGTAACATACACACTCA	27
t0082888	CV712652	242	262	TTAATGTAACATACACACTCA	7
t0085041	CV712652	241	261	TAATGTAACATACACACTCAA	7
t0107233	CV712652	243	265	CAATTAATGTAACATACACACTC	6
t0004760	CV712792	407	430	ACTCTACTGAGACAAAGATGGGCT	61
t0038305	CV712792	402	425	ACTGAGACAAAGATGGGCTGTCAA	13
t0066553	CV712792	65	85	AGCAGGGTTCTATGGTCGGTC	9
t0014660	CV712792	478	501	ATCTTGTACCTGAACCGGTGGCTA	28
t0018419	CV712792	410	430	ACTCTACTGAGACAAAGATGG	23
t0098142	CV712792	40	64	CGCGACCCCTGGATACCGAAGGCGT	6
t0117676	CV712792	363	386	AGGATGGGCGGTTGGTCAGATCTA	5
t0130591	CV712792	537	560	GCAATTGGGTCGTTGCGATTACGG	5
t0139634	CV712792	95	116	AGAGTGGACAGCTAATGCATTC	5
t0129026	CV712792	96	116	AGAGTGGACAGCTAATGCATT	5
t0159806	CV712792	504	523	TTGTCCAGGCGGTAATGATA	4
t0160670	CV712792	328	351	ACATGGACGGTAGTTGGAGTCGGC	4
t0166213	CV712792	386	409	GCTGTCAAGAACGTAGAAGAGGTA	4
t0180716	CV712792	97	120	CCTGAGAGTGGACAGCTAATGCAT	4
t0210167	CV712792	375	395	AGAAGAGGTAGGATGGGCGGT	3
t0211675	CV712792	433	456	AGAGGACCGAAACATGCCACTGAA	3
t0212825	CV712792	386	408	CTGTCAAGAACGTAGAAGAGGTA	3
t0216739	CV712792	484	504	AGTATCTTGTACCTGAACCGG	3
t0218187	CV712792	437	456	AGAGGACCGAAACATGCCAC	3
t0002742	CV712967	487	507	GGGCACCTCTTACTTGGCATG	90
t0012489	CV712967	400	420	TGCCAAAGGAGAGTTGCCCTG	31
t0104824	CV712967	402	420	TGCCAAAGGAGAGTTGCCC	6
t0212975	CV712967	488	507	GGGCACCTCTTACTTGGCAT	3
t0021599	CV713270	133	155	CTTAAGCTGTTAGGAGAAGGCGC	21
t0040038	CV713270	134	157	AGCTTAAGCTGTTAGGAGAAGGCG	13
t0006729	CV713270	132	155	CTTAAGCTGTTAGGAGAAGGCGCT	48
t0008894	CV713270	133	156	GCTTAAGCTGTTAGGAGAAGGCGC	40
t0114914	CV713270	276	299	TCGCTTGGTCGAGCAGATCCTGGC	6
t0119870	CV713270	135	158	AAGCTTAAGCTGTTAGGAGAAGGC	5
t0196622	CV713270	132	154	TTAAGCTGTTAGGAGAAGGCGCT	4
t0020951	CV713366	496	519	GTGGGTTCGGCATGGGCATTTCGG	21
t0021256	CV713366	284	307	AAGACAAAGGATGTGGCACGGTAC	21
t0023785	CV713366	608	631	CTTTTCGGCGACAAGATTGGCATG	19
t0028402	CV713366	494	517	GGGTTCGGCATGGGCATTTCGGTT	17
t0046504	CV713366	285	308	AAAGACAAAGGATGTGGCACGGTA	11
t0047873	CV713366	603	626	CGGCGACAAGATTGGCATGGAGAT	11
t0001075	CV713366	508	531	CCGGGTCGGGTTGTGGGTTCGGCA	170
t0004583	CV713366	509	532	TCCGGGTCGGGTTGTGGGTTCGGC	63
t0005564	CV713366	600	623	CGACAAGATTGGCATGGAGATGAC	55
t0009599	CV713366	502	525	CGGGTTGTGGGTTCGGCATGGGCA	38
t0064004	CV713366	503	526	TCGGGTTGTGGGTTCGGCATGGGC	9
t0051236	CV713366	285	307	AAGACAAAGGATGTGGCACGGTA	11
t0051703	CV713366	500	523	GGTTGTGGGTTCGGCATGGGCATT	11
t0056162	CV713366	490	513	TCGGCATGGGCATTTCGGTTCACA	10
t0011494	CV713366	509	531	CCGGGTCGGGTTGTGGGTTCGGC	33
t0011722	CV713366	507	530	CGGGTCGGGTTGTGGGTTCGGCAT	32
t0013079	CV713366	610	633	CGCTTTTCGGCGACAAGATTGGCA	30
t0070254	CV713366	479	502	ATTTCGGTTCACAGAGGGGGTATT	8
t0093569	CV713366	605	628	TTCGGCGACAAGATTGGCATGGAG	7
t0095712	CV713366	489	512	CGGCATGGGCATTTCGGTTCACAG	6
t0098304	CV713366	609	632	GCTTTTCGGCGACAAGATTGGCAT	6
t0099701	CV713366	532	555	AGTGGCCGGAAATGGAAATAGCAT	6
t0114126	CV713366	495	518	TGGGTTCGGCATGGGCATTTCGGT	6
t0134512	CV713366	600	620	CAAGATTGGCATGGAGATGAC	5
t0135825	CV713366	604	627	TCGGCGACAAGATTGGCATGGAGA	5
t0147188	CV713366	645	668	CGGCTTTTCACGGCTTCAATCGGG	5
t0195275	CV713366	600	622	GACAAGATTGGCATGGAGATGAC	4
t0214899	CV713366	538	561	CGGTGAAGTGGCCGGAAATGGAAA	3
t0036746	CV713470	21	41	AGCATCAGCCGTTGGATGTGG	14
t0119370	CV713470	515	538	ACAACACTGCTGGCACAAAAGACA	5
t0149516	CV713470	524	547	TGAAATTTTACAACACTGCTGGCA	5
t0188037	CV713634	412	435	AATTGGTGGCTATATAAAATTCAA	4
t0004165	CV713689	673	696	AGTGAACTTATCAAGAATTTGCAT	67
t0081778	CV713689	672	694	TGAACTTATCAAGAATTTGCATT	7
t0126046	CV713689	672	695	GTGAACTTATCAAGAATTTGCATT	5
t0021149	CV713757	1	24	TAGTAGAGAACTGGAGAGAAGAAG	21
t0022793	CV713757	3	26	ATTAGTAGAGAACTGGAGAGAAGA	20
t0024597	CV713757	10	33	TGCTAAAATTAGTAGAGAACTGGA	19
t0029195	CV713757	48	71	GAGGATTATAGGAGAGAGAAGAAG	16
t0043114	CV713757	330	353	GAAATGCTAGGCGGGCTGTACGGA	12
t0048201	CV713757	50	73	ACGAGGATTATAGGAGAGAGAAGA	11
t0048652	CV713757	49	71	GAGGATTATAGGAGAGAGAAGAA	11
t0007035	CV713757	49	72	CGAGGATTATAGGAGAGAGAAGAA	47
t0007843	CV713757	2	25	TTAGTAGAGAACTGGAGAGAAGAA	43
t0009305	CV713757	55	78	CGATTACGAGGATTATAGGAGAGA	39
t0031981	CV713757	50	72	CGAGGATTATAGGAGAGAGAAGA	15
t0067329	CV713757	47	69	GGATTATAGGAGAGAGAAGAAGA	9
t0052738	CV713757	47	70	AGGATTATAGGAGAGAGAAGAAGA	10
t0073909	CV713757	46	69	GGATTATAGGAGAGAGAAGAAGAA	8
t0110155	CV713757	2	24	TAGTAGAGAACTGGAGAGAAGAA	6
t0110515	CV713757	501	524	AGTCCTTTCGTCTTTGTTCGTCTC	6
t0133683	CV713757	524	546	TCAGTATTTGTTTGTTTTCGCCA	5
t0121790	CV713757	66	89	GCTAGACCGAACGATTACGAGGAT	5
t0154717	CV713757	31	54	GAAGAAGAAGAAAGAGGTGGATGC	4
t0198088	CV713757	522	545	CAGTATTTGTTTGTTTTCGCCAGT	4
t0181147	CV713757	93	116	TCGACCGTAATCGAGGAGCACGAC	4
t0185137	CV713757	58	78	CGATTACGAGGATTATAGGAG	4
t0186895	CV713757	44	66	TTATAGGAGAGAGAAGAAGAAGA	4
t0006844	CV714192	53	76	TAGGGATGGCAATGGGGAGGGGAG	48
t0107856	CV714192	53	75	AGGGATGGCAATGGGGAGGGGAG	6
t0093391	CV714192	55	75	AGGGATGGCAATGGGGAGGGG	7
t0123591	CV714192	54	74	GGGATGGCAATGGGGAGGGGA	5
t0036891	CV714285	176	199	TGATGAATCTTGGATTATGGCAAT	14
t0143764	CV714285	177	200	ATGATGAATCTTGGATTATGGCAA	5
t0071524	CV714298	228	248	AGGGGGGGTACTGTTCATCTA	8
t0075586	CV714298	183	203	CGAATCGTTGCAATTGATGGT	8
t0130525	CV714298	151	171	AGAAGGAAGAGATCTTCGGAA	5
t0140678	CV714298	188	208	TTTATCGAATCGTTGCAATTG	5
t0211059	CV714476	623	646	TCCATCTGGTTGCTGCATGTAGAT	3
t0190001	CV714626	246	269	TCTAAACTCGTGAGCAAGAAGGAC	4
t0202691	CV714626	245	268	CTAAACTCGTGAGCAAGAAGGACC	4
t0021082	CV714632	317	340	GGTTGTGGTACGGGCTTAAAGGTG	21
t0023181	CV714632	325	347	TAGTCTGGGTTGTGGTACGGGCT	20
t0024723	CV714632	417	440	AAGTGGCTTGACTGGGTTTGCTCC	19
t0025239	CV714632	316	339	GTTGTGGTACGGGCTTAAAGGTGC	18
t0026201	CV714632	321	343	CTGGGTTGTGGTACGGGCTTAAA	18
t0042488	CV714632	323	341	GGGTTGTGGTACGGGCTTA	12
t0047756	CV714632	334	357	CGGGGACTTCTAGTCTGGGTTGTG	11
t0049175	CV714632	333	356	GGGGACTTCTAGTCTGGGTTGTGG	11
t0001616	CV714632	318	340	GGTTGTGGTACGGGCTTAAAGGT	129
t0001762	CV714632	324	347	TAGTCTGGGTTGTGGTACGGGCTT	121
t0002669	CV714632	326	349	TCTAGTCTGGGTTGTGGTACGGGC	91
t0003855	CV714632	338	361	CGAGCGGGGACTTCTAGTCTGGGT	71
t0004193	CV714632	321	344	TCTGGGTTGTGGTACGGGCTTAAA	67
t0006461	CV714632	326	348	CTAGTCTGGGTTGTGGTACGGGC	50
t0006703	CV714632	318	341	GGGTTGTGGTACGGGCTTAAAGGT	48
t0008019	CV714632	323	346	AGTCTGGGTTGTGGTACGGGCTTA	43
t0008150	CV714632	325	348	CTAGTCTGGGTTGTGGTACGGGCT	42
t0008564	CV714632	328	351	CTTCTAGTCTGGGTTGTGGTACGG	41
t0009057	CV714632	324	346	AGTCTGGGTTGTGGTACGGGCTT	39
t0009548	CV714632	320	343	CTGGGTTGTGGTACGGGCTTAAAG	38
t0030398	CV714632	418	440	AAGTGGCTTGACTGGGTTTGCTC	16
t0039077	CV714632	319	341	GGGTTGTGGTACGGGCTTAAAGG	13
t0067130	CV714632	423	446	CCCCTTAAGTGGCTTGACTGGGTT	9
t0067832	CV714632	389	411	TCGAGTCGCAGGGAAGTCGCCTT	9
t0051062	CV714632	341	361	CGAGCGGGGACTTCTAGTCTG	11
t0053282	CV714632	326	347	TAGTCTGGGTTGTGGTACGGGC	10
t0054103	CV714632	327	350	TTCTAGTCTGGGTTGTGGTACGGG	10
t0056431	CV714632	454	477	AACAAAGTGTTGGCTCCACTGGCA	10
t0056800	CV714632	392	415	CAGTTCGAGTCGCAGGGAAGTCGC	10
t0056837	CV714632	316	336	GTGGTACGGGCTTAAAGGTGC	10
t0011197	CV714632	319	342	TGGGTTGTGGTACGGGCTTAAAGG	34
t0013486	CV714632	326	346	AGTCTGGGTTGTGGTACGGGC	29
t0013916	CV714632	449	472	AGTGTTGGCTCCACTGGCAATGGA	29
t0014966	CV714632	331	354	GGACTTCTAGTCTGGGTTGTGGTA	27
t0017471	CV714632	332	355	GGGACTTCTAGTCTGGGTTGTGGT	24
t0075469	CV714632	381	404	GCAGGGAAGTCGCCTTTGTTGGGA	8
t0078600	CV714632	325	346	AGTCTGGGTTGTGGTACGGGCT	8
t0081924	CV714632	316	335	TGGTACGGGCTTAAAGGTGC	7
t0087799	CV714632	339	361	CGAGCGGGGACTTCTAGTCTGGG	7
t0087804	CV714632	317	339	GTTGTGGTACGGGCTTAAAGGTG	7
t0088148	CV714632	391	414	AGTTCGAGTCGCAGGGAAGTCGCC	7
t0100175	CV714632	324	344	TCTGGGTTGTGGTACGGGCTT	6
t0100298	CV714632	392	414	AGTTCGAGTCGCAGGGAAGTCGC	6
t0105910	CV714632	319	340	GGTTGTGGTACGGGCTTAAAGG	6
t0091895	CV714632	389	412	TTCGAGTCGCAGGGAAGTCGCCTT	7
t0098246	CV714632	324	343	CTGGGTTGTGGTACGGGCTT	6
t0135110	CV714632	388	411	TCGAGTCGCAGGGAAGTCGCCTTT	5
t0135709	CV714632	333	357	CGGGGACTTCTAGTCTGGGTTGTGG	5
t0137351	CV714632	455	478	CAACAAAGTGTTGGCTCCACTGGC	5
t0139185	CV714632	324	341	GGGTTGTGGTACGGGCTT	5
t0122330	CV714632	322	341	GGGTTGTGGTACGGGCTTAA	5
t0123711	CV714632	315	335	TGGTACGGGCTTAAAGGTGCC	5
t0127542	CV714632	321	341	GGGTTGTGGTACGGGCTTAAA	5
t0127922	CV714632	322	345	GTCTGGGTTGTGGTACGGGCTTAA	5
t0146373	CV714632	318	337	TGTGGTACGGGCTTAAAGGT	5
t0190215	CV714632	317	337	TGTGGTACGGGCTTAAAGGTG	4
t0192555	CV714632	355	378	ACCTGTGCCTCCTGGTTCGAGCGG	4
t0193891	CV714632	320	341	GGGTTGTGGTACGGGCTTAAAG	4
t0200309	CV714632	328	350	TTCTAGTCTGGGTTGTGGTACGG	4
t0201900	CV714632	271	293	CAGGATACCTCGTGGATAAGACA	4
t0209230	CV714632	339	362	TCGAGCGGGGACTTCTAGTCTGGG	3
t0211814	CV714632	332	354	GGACTTCTAGTCTGGGTTGTGGT	3
t0190456	CV714875	147	169	AAAACAAGCTTAAGGATCTCCGC	4
t0040399	CV714965	530	552	ATGGATTTGTATTTGGATGGATA	13
t0008728	CV714965	530	553	TATGGATTTGTATTTGGATGGATA	40
t0030992	CV714965	531	553	TATGGATTTGTATTTGGATGGAT	16
t0035210	CV714965	532	555	ATTATGGATTTGTATTTGGATGGA	14
t0015516	CV714965	531	554	TTATGGATTTGTATTTGGATGGAT	27
t0073701	CV714965	535	557	TAATTATGGATTTGTATTTGGAT	8
t0075711	CV714965	533	555	ATTATGGATTTGTATTTGGATGG	8
t0156050	CV714965	536	559	GATAATTATGGATTTGTATTTGGA	4
t0197755	CV714965	532	554	TTATGGATTTGTATTTGGATGGA	4
t0009419	CV714982	256	279	GACGGACTCTTGGGTTGCCAGCAT	38
t0123966	CV714982	255	278	ACGGACTCTTGGGTTGCCAGCATT	5
t0132695	CV715133	58	81	GTGACTGTTAGCAGCATGGGGACG	5
t0165767	CV715133	398	421	ACATTGTGTTGAATTACTTGTGAA	4
t0045218	CV715163	162	182	GAGGAGATTACTGATGGCTTC	12
t0008509	CV715163	164	184	TTGAGGAGATTACTGATGGCT	41
t0073304	CV715163	415	435	GGAGGAAGAAGGCGATGATCA	8
t0100317	CV715163	163	183	TGAGGAGATTACTGATGGCTT	6
t0137220	CV715163	416	435	GGAGGAAGAAGGCGATGATC	5
t0151240	CV715163	437	457	ACCTTCTTCAAGCATGCTTAT	4
t0197383	CV715163	374	394	TTCGTGAGATGTCATTATGGA	4
t0182966	CV715163	416	436	TGGAGGAAGAAGGCGATGATC	4
t0024025	CV715176	422	445	CAATTAATTCACTTGGATCTTGTA	19
t0120498	CV715176	423	445	CAATTAATTCACTTGGATCTTGT	5
t0205226	CV715176	425	447	TACAATTAATTCACTTGGATCTT	4
t0025298	CV715355	490	513	TCAGATCTATTCAGAATTCAGACT	18
t0004121	CV715355	533	556	AGATTCAGACGAAAAAACAAACAT	68
t0030181	CV715355	610	632	AAGGATACAAATGTAAAAGTACA	16
t0030211	CV715355	609	632	AAGGATACAAATGTAAAAGTACAT	16
t0094335	CV715355	455	478	ATTCAGATTTCAGACAAAAAAACA	7
t0157901	CV715355	681	703	ATATAGTTTTACTTATAAATGTT	4
t0142772	CV715355	453	476	TCAGATTTCAGACAAAAAAACAAA	5
t0165576	CV715355	448	471	TTTCAGACAAAAAAACAAACGCCA	4
t0190067	CV715355	492	515	ATTCAGATCTATTCAGAATTCAGA	4
t0185529	CV715355	609	631	AGGATACAAATGTAAAAGTACAT	4
t0204338	CV715355	608	631	AGGATACAAATGTAAAAGTACATA	4
t0215621	CV715355	453	472	ATTTCAGACAAAAAAACAAA	3
t0022365	CV715639	365	388	GTAAATCATGGCCATCGGATTAAA	20
t0026992	CV715639	328	351	CTCAGGATTGTGCCACGTCATCAG	17
t0028239	CV715639	155	178	TCAACAGTGCATAAGAATTTTAGT	17
t0049733	CV715639	351	373	CGGATTAAAAACAGTTTGGACGC	11
t0049962	CV715639	284	307	CACGCGGGTGAACAGTAACACGGT	11
t0001502	CV715639	331	354	ACGCTCAGGATTGTGCCACGTCAT	136
t0007011	CV715639	330	353	CGCTCAGGATTGTGCCACGTCATC	47
t0007664	CV715639	366	389	AGTAAATCATGGCCATCGGATTAA	44
t0008232	CV715639	371	393	ATTGAGTAAATCATGGCCATCGG	42
t0030224	CV715639	354	377	CCATCGGATTAAAAACAGTTTGGA	16
t0035132	CV715639	327	350	TCAGGATTGTGCCACGTCATCAGT	14
t0061886	CV715639	369	391	TGAGTAAATCATGGCCATCGGAT	9
t0052816	CV715639	350	370	ATTAAAAACAGTTTGGACGCT	10
t0054963	CV715639	334	357	TGGACGCTCAGGATTGTGCCACGT	10
t0056007	CV715639	336	359	TTTGGACGCTCAGGATTGTGCCAC	10
t0058735	CV715639	331	353	CGCTCAGGATTGTGCCACGTCAT	10
t0013498	CV715639	369	392	TTGAGTAAATCATGGCCATCGGAT	29
t0019296	CV715639	351	374	TCGGATTAAAAACAGTTTGGACGC	22
t0075771	CV715639	366	386	AAATCATGGCCATCGGATTAA	8
t0079801	CV715639	370	392	TTGAGTAAATCATGGCCATCGGA	7
t0088606	CV715639	349	369	TTAAAAACAGTTTGGACGCTC	7
t0107464	CV715639	352	375	ATCGGATTAAAAACAGTTTGGACG	6
t0099291	CV715639	325	348	AGGATTGTGCCACGTCATCAGTCA	6
t0116297	CV715639	366	388	GTAAATCATGGCCATCGGATTAA	6
t0134301	CV715639	283	306	ACGCGGGTGAACAGTAACACGGTT	5
t0134987	CV715639	369	389	AGTAAATCATGGCCATCGGAT	5
t0139302	CV715639	350	373	CGGATTAAAAACAGTTTGGACGCT	5
t0126399	CV715639	284	306	ACGCGGGTGAACAGTAACACGGT	5
t0156535	CV715639	155	177	CAACAGTGCATAAGAATTTTAGT	4
t0142773	CV715639	342	365	AAACAGTTTGGACGCTCAGGATTG	5
t0146489	CV715639	109	132	TCAGTCAATGCCACATCATCGGTC	5
t0193026	CV715639	364	386	AAATCATGGCCATCGGATTAAAA	4
t0194151	CV715639	285	307	CACGCGGGTGAACAGTAACACGG	4
t0182919	CV715639	350	371	GATTAAAAACAGTTTGGACGCT	4
t0185833	CV715639	369	390	GAGTAAATCATGGCCATCGGAT	4
t0213943	CV715639	257	277	CGGGTTGAACAGTAACGCGGT	3
t0197888	CV715915	276	299	AGCTGATCTACGCGCTTGTTGGTT	4
t0042523	CV716154	750	773	ACAAAGAAAATTAAAATCGTCCTC	12
t0059886	CV716154	707	730	CTCCAACTGGATGTCGTAAACACT	9
t0083523	CV716154	750	772	CAAAGAAAATTAAAATCGTCCTC	7
t0085725	CV716154	748	770	AAGAAAATTAAAATCGTCCTCTT	7
t0093081	CV716154	142	164	ACTTTCTGACCTGGAGTGAACGA	7
t0158999	CV716154	707	729	TCCAACTGGATGTCGTAAACACT	4
t0190119	CV716154	713	736	CTCAAGCTCCAACTGGATGTCGTA	4
t0181255	CV716154	137	160	TCTGACCTGGAGTGAACGATTTTC	4
t0203543	CV716154	683	706	TCTCTCAATGTCTCTGAGTTGGCT	4
t0040612	CV716155	68	91	AGAGGCACTTATCACACTAGCATC	13
t0043843	CV716155	362	385	ACATAAAGAGTTCGTTGAGGCAGC	12
t0052341	CV716155	330	353	TTGGTCGAAGCATAGCAGAGAGAA	10
t0076005	CV716155	69	91	AGAGGCACTTATCACACTAGCAT	8
t0081621	CV716155	371	393	TATGGCAAACATAAAGAGTTCGT	7
t0107432	CV716155	88	111	CCAGGAGATCTTGCAACACTAGAG	6
t0093285	CV716155	86	109	AGGAGATCTTGCAACACTAGAGGC	7
t0110782	CV716155	387	410	TGCTTTCTGGATTTAACTATGGCA	6
t0138431	CV716155	365	388	CAAACATAAAGAGTTCGTTGAGGC	5
t0138638	CV716155	386	409	GCTTTCTGGATTTAACTATGGCAA	5
t0138730	CV716155	365	387	AAACATAAAGAGTTCGTTGAGGC	5
t0125609	CV716155	364	387	AAACATAAAGAGTTCGTTGAGGCA	5
t0153461	CV716155	74	97	AACACTAGAGGCACTTATCACACT	4
t0156096	CV716155	69	92	TAGAGGCACTTATCACACTAGCAT	4
t0165967	CV716155	2	25	AAATGTCAATAACTTTTATGATGG	4
t0198661	CV716155	150	173	TCTCAGGTATGCAAGAAAGAATAA	4
t0185779	CV716155	91	111	CCAGGAGATCTTGCAACACTA	4
t0189706	CV716155	90	113	TTCCAGGAGATCTTGCAACACTAG	4
t0209468	CV716155	366	389	GCAAACATAAAGAGTTCGTTGAGG	3
t0209994	CV716155	93	116	TCCTTCCAGGAGATCTTGCAACAC	3
t0139540	CV716324	614	636	GGGCTTATAGTTTAATTGGTTGA	5
t0143207	CV716324	613	636	GGGCTTATAGTTTAATTGGTTGAA	5
t0169292	CV716324	617	636	GGGCTTATAGTTTAATTGGT	4
t0034595	CV716373	481	504	TCTTCTCGATACATCTCTGCAGAA	14
t0130194	CV716373	391	414	CTTCAAGGAATCGTTCAACCATAT	5
t0155405	CV716373	166	189	TTTGATCGATAAATGGTAAAGGAA	4
t0190188	CV716373	172	195	CAAGCATTTGATCGATAAATGGTA	4
t0194325	CV716373	167	190	ATTTGATCGATAAATGGTAAAGGA	4
t0156331	CV716424	493	516	CATGTGGCTCTGTTGATTTAGCAG	4
t0132127	CV716835	389	412	TTCTGGATTTGTAATAAACGGCCT	5
t0165615	CV716873	604	627	ATCCATGTGGAGACGATCTTGAAT	4
t0025295	CV716967	181	204	TATATGAACTTGATGAAGACTAAC	18
t0025453	CV716967	182	203	ATATGAACTTGATGAAGACTAA	18
t0038682	CV716967	178	200	TGAACTTGATGAAGACTAACAAA	13
t0011431	CV716967	179	202	TATGAACTTGATGAAGACTAACAA	33
t0013744	CV716967	177	200	TGAACTTGATGAAGACTAACAAAT	29
t0078155	CV716967	180	203	ATATGAACTTGATGAAGACTAACA	8
t0080749	CV716967	178	201	ATGAACTTGATGAAGACTAACAAA	7
t0110196	CV716967	181	202	TATGAACTTGATGAAGACTAAC	6
t0165003	CV716967	184	207	CAATATATGAACTTGATGAAGACT	4
t0181998	CV716967	217	240	TTGAGAAGAGTATATTTCGAACCA	4
t0073154	CV717080	367	390	TCTTATAATGATCTAGTGGGCGAC	8
t0041894	CV717167	165	188	ACTTATTAGTTAAAACGTGGGCAC	12
t0050777	CV717167	761	784	CGAGATTGGATTCCGCAAGTGGCA	11
t0070947	CV717168	176	199	CATATTACTACATACATCTTTCTC	8
t0144296	CV717168	66	89	AGAGTGTACAGGATTTGATGGCAA	5
t0020557	CV717387	443	466	CCGTGGACGTAGGCTAAAAGCCGA	21
t0000359	CV717387	442	465	CGTGGACGTAGGCTAAAAGCCGAA	366
t0015602	CV717387	442	464	GTGGACGTAGGCTAAAAGCCGAA	26
t0072026	CV717387	494	514	ATACTTGTAACTCATTTTCAC	8
t0081151	CV717387	443	465	CGTGGACGTAGGCTAAAAGCCGA	7
t0102663	CV717387	495	517	ACAATACTTGTAACTCATTTTCA	6
t0126949	CV717387	466	489	AAAATATTTCCTTCTGTCTTCGCC	5
t0164882	CV717387	442	463	TGGACGTAGGCTAAAAGCCGAA	4
t0165556	CV717387	457	477	TCTGTCTTCGCCCGTGGACGT	4
t0167507	CV717387	491	514	ATACTTGTAACTCATTTTCACTAG	4
t0062836	CV717421	294	313	GACTTGAGCGTCGGAGGGTT	9
t0116248	CV717421	293	313	GACTTGAGCGTCGGAGGGTTT	6
t0061648	CV717553	240	263	ACTGTGAGATGTGGTCGATGCAAC	9
t0152757	CV717553	631	654	GAGAATTTTGGCCGAAAGAATGAC	4
t0169463	CV717553	667	690	TCTAACGACGTGGGCAGATGAGAT	4
t0195196	CV717553	374	396	TGGGGACATGACAGATTGGGACA	4
t0023816	CV717747	398	421	GTTATGCAATAGACTCATTATCAA	19
t0052887	CV717747	397	420	TTATGCAATAGACTCATTATCAAT	10
t0017799	CV717747	395	418	ATGCAATAGACTCATTATCAATAT	24
t0103051	CV717747	393	416	GCAATAGACTCATTATCAATATTA	6
t0094484	CV717747	396	419	TATGCAATAGACTCATTATCAATA	7
t0111510	CV717747	396	418	ATGCAATAGACTCATTATCAATA	6
t0150231	CV717747	398	420	TTATGCAATAGACTCATTATCAA	5
t0195494	CV717747	397	418	ATGCAATAGACTCATTATCAAT	4
t0209699	CV717747	399	419	TATGCAATAGACTCATTATCA	3
t0195270	CV717875	548	571	TGAGAAGAAGGCCTGCTATTCACC	4
t0205662	CV717875	575	598	AAATCTCTCTGCACAGACGAAGTA	4
t0205679	CV717875	33	56	AGTACCTGGAAGAGGAGACGCTGA	4
t0022641	CV717932	294	317	TAAGTTTGTACAAGAGTTTGTGGC	20
t0024229	CV717932	418	441	GTACAAACTGACGTGGCATTAATT	19
t0027604	CV717932	341	364	ATATTTAATTCAACCAATCTTATC	17
t0047835	CV717932	422	443	TTGTACAAACTGACGTGGCATT	11
t0006697	CV717932	422	445	TCTTGTACAAACTGACGTGGCATT	48
t0007221	CV717932	419	442	TGTACAAACTGACGTGGCATTAAT	46
t0051626	CV717932	420	443	TTGTACAAACTGACGTGGCATTAA	11
t0013338	CV717932	423	443	TTGTACAAACTGACGTGGCAT	30
t0112552	CV717932	293	315	AGTTTGTACAAGAGTTTGTGGCT	6
t0119378	CV717932	422	444	CTTGTACAAACTGACGTGGCATT	5
t0134474	CV717932	423	446	TTCTTGTACAAACTGACGTGGCAT	5
t0121438	CV717932	420	442	TGTACAAACTGACGTGGCATTAA	5
t0123039	CV717932	414	437	AAACTGACGTGGCATTAATTTATT	5
t0123519	CV717932	422	441	GTACAAACTGACGTGGCATT	5
t0153401	CV717932	295	314	GTTTGTACAAGAGTTTGTGG	4
t0145415	CV717932	293	316	AAGTTTGTACAAGAGTTTGTGGCT	5
t0148755	CV717932	422	442	TGTACAAACTGACGTGGCATT	5
t0191134	CV717932	418	438	CAAACTGACGTGGCATTAATT	4
t0200620	CV717932	293	313	TTTGTACAAGAGTTTGTGGCT	4
t0206920	CV717932	331	354	CAACCAATCTTATCATGCCACATC	4
t0110444	CV718096	614	637	GAGAATCGGTTAAATATGTGATAA	6
t0161519	CV718222	548	571	AAGGAGGAGAGGAAAAAGAAACAA	4
t0190957	CV718222	567	590	GGGGAAGGAGAGGAAGGAAAAGGA	4
t0142948	CV718279	384	407	AGAACTTGGTGTCTGGATCGCTGC	5
t0080372	CV718295	681	704	AGGCTAAAAGTCGAACCACGTAAT	7
t0045944	CV718381	254	276	GATCAGCTAGTAGATTCAACGGC	12
t0002624	CV718381	254	277	CGATCAGCTAGTAGATTCAACGGC	93
t0054262	CV718381	688	711	CCCGAGTGGAAAACAAGACTGGCA	10
t0057400	CV718381	255	278	TCGATCAGCTAGTAGATTCAACGG	10
t0015648	CV718381	249	272	AGCTAGTAGATTCAACGGCTGGAC	26
t0073635	CV718381	748	771	TCGCAAGAAGCTGCTACTCCTCGG	8
t0077932	CV718381	248	271	GCTAGTAGATTCAACGGCTGGACA	8
t0078810	CV718381	491	514	GAAAGGTGCTCGGGCAGTAAGGCA	8
t0081688	CV718381	221	244	TCTGCTTAGCTTCATGGACGCATT	7
t0085277	CV718381	335	358	AAACGGCAAGTGGAGGATGTGTGT	7
t0089707	CV718381	339	362	AGGCAAACGGCAAGTGGAGGATGT	7
t0104012	CV718381	618	641	GAACCCGGGAAAGACGATCAGAAT	6
t0094197	CV718381	669	691	GGCAGACAAGAACCTGTAGAGGA	7
t0095416	CV718381	489	512	AAGGTGCTCGGGCAGTAAGGCAGA	6
t0110211	CV718381	255	277	CGATCAGCTAGTAGATTCAACGG	6
t0117121	CV718381	489	511	AGGTGCTCGGGCAGTAAGGCAGA	6
t0128191	CV718381	331	354	GGCAAGTGGAGGATGTGTGTGGAT	5
t0155995	CV718381	689	712	ACCCGAGTGGAAAACAAGACTGGC	4
t0141872	CV718381	682	705	TGGAAAACAAGACTGGCAGACAAG	5
t0143024	CV718381	453	476	TCAACCAGGAGAGGTATGAGGCTG	5
t0168908	CV718381	247	270	CTAGTAGATTCAACGGCTGGACAT	4
t0168921	CV718381	214	237	AGCTTCATGGACGCATTCTCGGGA	4
t0186669	CV718381	342	365	AGAAGGCAAACGGCAAGTGGAGGA	4
t0207831	CV718381	615	638	CCCGGGAAAGACGATCAGAATCGG	3
t0212927	CV718381	330	353	GCAAGTGGAGGATGTGTGTGGATT	3
t0216958	CV718381	436	459	GAGGCTGTAAATGACGAGGTGGAG	3
t0098989	CV718382	493	516	TGTTATTGGTGTAGGGAGGTGCAG	6
t0165812	CV718382	495	518	TTTGTTATTGGTGTAGGGAGGTGC	4
t0195031	CV718382	249	272	TCCCTAGCTGGGGAACGAGGAGGT	4
t0043547	CV718714	576	599	CTCGTTGGGTATTGCATGAGAGGA	12
t0034259	CV718714	21	44	ACATGCATGTACCTTACAACCCTC	15
t0095810	CV718714	37	60	AGGATCTCTCTAAGTTACATGCAT	6
t0165488	CV718714	20	43	CATGCATGTACCTTACAACCCTCT	4
t0044167	CV718745	221	244	TCTGACTTGAGCGTCGGAGGGTTT	12
t0202848	CV718745	222	244	TCTGACTTGAGCGTCGGAGGGTT	4
t0196951	CV718747	684	707	CCTCCTCTTTGAGCACTTCGGCAT	4
t0155531	CV718776	613	633	AGATTGGGCGTACAGGCATTC	4
t0021500	CV718823	163	186	AGAATCTCTAGGCTTACTTAACAA	21
t0014659	CV718823	174	197	TCTCTTGTTCGAGAATCTCTAGGC	28
t0101986	CV718823	152	173	TTACTTAACAACATTCGGCAAA	6
t0108467	CV718823	164	186	AGAATCTCTAGGCTTACTTAACA	6
t0090387	CV718823	154	174	CTTACTTAACAACATTCGGCA	7
t0091589	CV718823	153	174	CTTACTTAACAACATTCGGCAA	7
t0111092	CV718823	174	195	TCTTGTTCGAGAATCTCTAGGC	6
t0114327	CV718823	155	178	TAGGCTTACTTAACAACATTCGGC	6
t0138321	CV718823	312	335	GTCAAAGTTAGGCAAAGTTAGGCA	5
t0127680	CV718823	174	196	CTCTTGTTCGAGAATCTCTAGGC	5
t0188285	CV718823	163	185	GAATCTCTAGGCTTACTTAACAA	4
t0213581	CV718823	163	184	AATCTCTAGGCTTACTTAACAA	3
t0113562	CV718937	591	614	GCAGATCATTGGAAGCGTCAGTAC	6
t0193820	CV719194	528	551	CTTATCAATGGAGGCTGTGGTGGC	4
t0206773	CV719194	662	685	AGGAGTATTCTGTGGGGTAGGCAA	4
t0025859	CV719212	366	389	TCGTAGAACGAGGAGAACCAGAAT	18
t0027426	CV719212	388	411	GTTGATCGAGCAGAGACCCTGGTC	17
t0040571	CV719212	390	413	AAGTTGATCGAGCAGAGACCCTGG	13
t0043804	CV719212	353	376	AGAACCAGAATCTCGCATCAACAT	12
t0045258	CV719212	414	437	CGAGGAGAGATCCTGGTCGTGGTA	12
t0005927	CV719212	389	411	GTTGATCGAGCAGAGACCCTGGT	53
t0006289	CV719212	389	412	AGTTGATCGAGCAGAGACCCTGGT	51
t0034476	CV719212	367	389	TCGTAGAACGAGGAGAACCAGAA	14
t0036281	CV719212	415	437	CGAGGAGAGATCCTGGTCGTGGT	14
t0059531	CV719212	478	501	GGGAAAACAACCGGCGTACTCTGA	9
t0015710	CV719212	477	500	GGAAAACAACCGGCGTACTCTGAC	26
t0073593	CV719212	381	404	GAGCAGAGACCCTGGTCGTAGAAC	8
t0109517	CV719212	397	420	CGTGGTAAAGTTGATCGAGCAGAG	6
t0098696	CV719212	354	376	AGAACCAGAATCTCGCATCAACA	6
t0110156	CV719212	377	400	AGAGACCCTGGTCGTAGAACGAGG	6
t0113439	CV719212	416	436	GAGGAGAGATCCTGGTCGTGG	6
t0120930	CV719212	478	500	GGAAAACAACCGGCGTACTCTGA	5
t0156002	CV719212	505	528	TGACTTGAGCGTCGGAGGGTTTGC	4
t0169572	CV719212	659	682	GGGCAGACAAGAACCTGTAGAGGA	4
t0185148	CV719212	508	531	ATCTGACTTGAGCGTCGGAGGGTT	4
t0187828	CV719212	479	501	GGGAAAACAACCGGCGTACTCTG	4
t0201255	CV719212	506	527	GACTTGAGCGTCGGAGGGTTTG	4
t0211994	CV719212	517	540	AACCTTCATATCTGACTTGAGCGT	3
t0135826	CV719546	647	670	AGCGAGCAGGCAACCTGGGACCGT	5
t0143036	CV719546	636	659	AACCTGGGACCGTGAAACGGGGTG	5
t0148298	CV719546	309	332	TAAGTATCCGGGCAAAGTAAGGTT	5
t0149712	CV719546	649	671	AAGCGAGCAGGCAACCTGGGACC	5
t0183259	CV719546	640	663	AGGCAACCTGGGACCGTGAAACGG	4
t0215027	CV719546	644	666	AGCAGGCAACCTGGGACCGTGAA	3
t0022380	CV719707	297	320	GTCAAAGTTGAATTTCTTGATGGC	20
t0080573	CV719707	112	135	TAATATGTGCTTTATTTCTCGATT	7
t0106925	CV719707	94	117	TCGATTGGAGATCTCAACTTGGCC	6
t0064266	CV719708	152	175	AGTACAAATTAGATTTAACTCTCC	9
t0055678	CV719708	244	267	TGATCTGTTACAAGCTTATAGACC	10
t0058440	CV719708	515	538	TCGTCTCAGGTATGCAAGAAAGAA	10
t0074075	CV719708	51	74	AGGACAATGTTTCGTTCTGGTTGG	8
t0116934	CV719708	55	78	ATTGAGGACAATGTTTCGTTCTGG	6
t0139569	CV719708	172	195	TAACAGTAGCCGCAGTAAGAAGTA	5
t0120074	CV719708	52	75	GAGGACAATGTTTCGTTCTGGTTG	5
t0156431	CV719708	659	679	TGTATGGAGGAGGTAACCGAG	4
t0146342	CV719708	185	208	CAAATAATGATGGTAACAGTAGCC	5
t0020033	CV719787	578	601	CAACAAGTGGAGGAGAGCTAATGT	22
t0022294	CV719787	583	606	AATGGCAACAAGTGGAGGAGAGCT	20
t0028987	CV719787	576	599	ACAAGTGGAGGAGAGCTAATGTCA	16
t0039162	CV719787	581	604	TGGCAACAAGTGGAGGAGAGCTAA	13
t0060118	CV719787	582	604	TGGCAACAAGTGGAGGAGAGCTA	9
t0063591	CV719787	578	600	AACAAGTGGAGGAGAGCTAATGT	9
t0069565	CV719787	577	600	AACAAGTGGAGGAGAGCTAATGTC	8
t0052775	CV719787	575	597	AAGTGGAGGAGAGCTAATGTCAA	10
t0017473	CV719787	575	598	CAAGTGGAGGAGAGCTAATGTCAA	24
t0109265	CV719787	592	615	AGAATGGCTAATGGCAACAAGTGG	6
t0091049	CV719787	577	599	ACAAGTGGAGGAGAGCTAATGTC	7
t0099857	CV719787	576	598	CAAGTGGAGGAGAGCTAATGTCA	6
t0111887	CV719787	586	608	CTAATGGCAACAAGTGGAGGAGA	6
t0139945	CV719787	341	364	ATGACCATGACTCATACTCAGATC	5
t0125248	CV719787	584	606	AATGGCAACAAGTGGAGGAGAGC	5
t0146258	CV719787	583	605	ATGGCAACAAGTGGAGGAGAGCT	5
t0187228	CV719787	582	605	ATGGCAACAAGTGGAGGAGAGCTA	4
t0188036	CV719787	593	616	AAGAATGGCTAATGGCAACAAGTG	4
t0211998	CV719787	573	596	AGTGGAGGAGAGCTAATGTCAAAA	3
t0027396	CV719867	224	246	ATACACTAGCCTGTAGGGTGACA	17
t0035195	CV719867	319	342	TCTTTCTGAGCTAGCTTGCTGCAT	14
t0038945	CV719867	225	248	CCATACACTAGCCTGTAGGGTGAC	13
t0071539	CV719867	223	246	ATACACTAGCCTGTAGGGTGACAT	8
t0188119	CV719867	224	247	CATACACTAGCCTGTAGGGTGACA	4
t0022738	CV719868	77	100	AGAAGAGTTAGTCGTCTCAGGTAT	20
t0027707	CV719868	73	95	AGTTAGTCGTCTCAGGTATGCAA	17
t0028452	CV719868	72	95	AGTTAGTCGTCTCAGGTATGCAAG	17
t0040534	CV719868	73	96	GAGTTAGTCGTCTCAGGTATGCAA	13
t0185719	CV719868	76	99	GAAGAGTTAGTCGTCTCAGGTATG	4
t0204874	CV719868	78	100	AGAAGAGTTAGTCGTCTCAGGTA	4
t0002107	CV719941	714	737	TGAATCAATGATCAGTAGTCGAAT	107
t0003747	CV719941	716	739	TTTGAATCAATGATCAGTAGTCGA	72
t0053538	CV719941	715	737	TGAATCAATGATCAGTAGTCGAA	10
t0055737	CV719941	493	516	AGTAGGAATTTATTTTTGTTGGCT	10
t0013135	CV719941	715	738	TTGAATCAATGATCAGTAGTCGAA	30
t0019900	CV719941	716	738	TTGAATCAATGATCAGTAGTCGA	22
t0084031	CV719941	558	581	GATTTAAATAATTACCGATCTCTG	7
t0088992	CV719941	490	513	AGGAATTTATTTTTGTTGGCTTCG	7
t0128461	CV719941	489	512	GGAATTTATTTTTGTTGGCTTCGA	5
t0142412	CV719941	717	739	TTTGAATCAATGATCAGTAGTCG	5
t0147359	CV719941	489	511	GAATTTATTTTTGTTGGCTTCGA	5
t0214664	CV719941	561	583	AGGATTTAAATAATTACCGATCT	3
t0215440	CV719941	557	579	TTTAAATAATTACCGATCTCTGT	3
t0118286	CV719942	583	606	ATCGATATTAAGGGAAGTAAACAA	5
t0124817	CV719942	582	605	TCGATATTAAGGGAAGTAAACAAT	5
t0021997	CV720008	632	654	GGTTGGTATTCTAGATATGGCTT	20
t0027485	CV720008	633	656	GTGGTTGGTATTCTAGATATGGCT	17
t0044631	CV720008	629	652	TTGGTATTCTAGATATGGCTTTAA	12
t0045286	CV720008	628	651	TGGTATTCTAGATATGGCTTTAAT	12
t0037332	CV720008	632	655	TGGTTGGTATTCTAGATATGGCTT	14
t0052373	CV720008	396	419	TTCGTTGCTTGTAAATCTTGGCAT	10
t0053366	CV720008	634	656	GTGGTTGGTATTCTAGATATGGC	10
t0053772	CV720008	631	654	GGTTGGTATTCTAGATATGGCTTT	10
t0134960	CV720008	395	418	TCGTTGCTTGTAAATCTTGGCATT	5
t0196707	CV720008	70	93	CCACTGGTTTGTGGATGATACGGG	4
t0204547	CV720008	389	412	CTTGTAAATCTTGGCATTTTCGTA	4
t0131028	CV720083	315	338	TCCGACAAGAGTCCTGAGGTCAGC	5
t0077937	CV885630	391	413	ATACGAACTGAATGATGTGATTA	8
t0010587	CV886023	299	322	AAGAACAAGCACAAAAGAGGACAC	35
t0071251	CV886023	301	324	TAAAGAACAAGCACAAAAGAGGAC	8
t0080041	CV886023	300	322	AAGAACAAGCACAAAAGAGGACA	7
t0101051	CV886023	298	321	AGAACAAGCACAAAAGAGGACACC	6
t0104091	CV886023	230	252	AGAAGGAAATATTTTACTAGTGA	6
t0164974	CV886023	347	370	TGGTGGGTGGAGCAGACACGCAGC	4
t0168548	CV886023	232	254	ACAGAAGGAAATATTTTACTAGT	4
t0180069	CV886023	244	267	GTCCACGGGCAAAACAGAAGGAAA	4
t0188486	CV886023	243	266	TCCACGGGCAAAACAGAAGGAAAT	4
t0188731	CV886023	302	324	TAAAGAACAAGCACAAAAGAGGA	4
t0038426	CX043331	362	382	TTCAACTTGGAAGGCAGAGCA	13
t0066534	CX043331	361	381	TCAACTTGGAAGGCAGAGCAA	9
t0080436	CX043331	696	716	TTCAAGGGACTCAAGCGTGGC	7
t0092567	CX043331	694	714	CAAGGGACTCAAGCGTGGCAG	7
t0156910	CX043331	692	712	AGGGACTCAAGCGTGGCAGGT	4
t0147435	CX043331	355	375	TGGAAGGCAGAGCAACCTCAG	5
t0095560	CX043947	735	758	CCCGGAATTCAGGTAGACAGAGGG	6
t0151345	CX048066	369	392	AGCGGGCCAACATCGTGCAGCAGG	4
t0199014	CX048066	185	208	ACTCGTGAGCAAGGAGGAGCTGGA	4
t0022955	CX048636	268	291	AAGGCGTGGGCGCGTGCTGTCAAC	20
t0024644	CX048636	286	308	AGAAGAACTTTGTTGATAAGGCG	19
t0028092	CX048636	277	299	TTGTTGATAAGGCGTGGGCGCGT	17
t0029839	CX048636	302	325	GAGAAATTATGAGCGTCAGAAGAA	16
t0043375	CX048636	286	307	GAAGAACTTTGTTGATAAGGCG	12
t0045079	CX048636	237	260	CTGCAGTTTTTAGTTTAACGTGTT	12
t0046478	CX048636	263	286	GTGGGCGCGTGCTGTCAACTGCGG	11
t0000169	CX048636	285	308	AGAAGAACTTTGTTGATAAGGCGT	648
t0000405	CX048636	284	307	GAAGAACTTTGTTGATAAGGCGTG	337
t0000646	CX048636	285	307	GAAGAACTTTGTTGATAAGGCGT	247
t0000662	CX048636	286	309	CAGAAGAACTTTGTTGATAAGGCG	242
t0002257	CX048636	304	327	TGGAGAAATTATGAGCGTCAGAAG	102
t0002938	CX048636	288	309	CAGAAGAACTTTGTTGATAAGG	86
t0004120	CX048636	262	285	TGGGCGCGTGCTGTCAACTGCGGA	68
t0005270	CX048636	283	306	AAGAACTTTGTTGATAAGGCGTGG	57
t0006359	CX048636	301	324	AGAAATTATGAGCGTCAGAAGAAC	50
t0007589	CX048636	271	294	GATAAGGCGTGGGCGCGTGCTGTC	44
t0009542	CX048636	269	291	AAGGCGTGGGCGCGTGCTGTCAA	38
t0032873	CX048636	277	300	TTTGTTGATAAGGCGTGGGCGCGT	15
t0034202	CX048636	151	174	AATAGAATTCTAAAAGAGAAGAGA	15
t0034564	CX048636	270	291	AAGGCGTGGGCGCGTGCTGTCA	14
t0035383	CX048636	303	325	GAGAAATTATGAGCGTCAGAAGA	14
t0039200	CX048636	333	356	AAGATGATGTTTAAGGATGATTGT	13
t0060762	CX048636	270	293	ATAAGGCGTGGGCGCGTGCTGTCA	9
t0062524	CX048636	332	355	AGATGATGTTTAAGGATGATTGTT	9
t0064155	CX048636	289	308	AGAAGAACTTTGTTGATAAG	9
t0052929	CX048636	267	290	AGGCGTGGGCGCGTGCTGTCAACT	10
t0055987	CX048636	153	176	TAAATAGAATTCTAAAAGAGAAGA	10
t0057058	CX048636	287	309	CAGAAGAACTTTGTTGATAAGGC	10
t0010222	CX048636	261	284	GGGCGCGTGCTGTCAACTGCGGAC	36
t0010248	CX048636	333	355	AGATGATGTTTAAGGATGATTGT	36
t0010677	CX048636	303	326	GGAGAAATTATGAGCGTCAGAAGA	35
t0012449	CX048636	282	305	AGAACTTTGTTGATAAGGCGTGGG	31
t0012815	CX048636	278	301	CTTTGTTGATAAGGCGTGGGCGCG	30
t0013256	CX048636	269	292	TAAGGCGTGGGCGCGTGCTGTCAA	30
t0013533	CX048636	284	306	AAGAACTTTGTTGATAAGGCGTG	29
t0013969	CX048636	262	284	GGGCGCGTGCTGTCAACTGCGGA	29
t0016335	CX048636	287	310	TCAGAAGAACTTTGTTGATAAGGC	25
t0018407	CX048636	272	295	TGATAAGGCGTGGGCGCGTGCTGT	23
t0070314	CX048636	270	292	TAAGGCGTGGGCGCGTGCTGTCA	8
t0071824	CX048636	278	300	TTTGTTGATAAGGCGTGGGCGCG	8
t0075035	CX048636	302	324	AGAAATTATGAGCGTCAGAAGAA	8
t0079351	CX048636	309	332	TCTCTTGGAGAAATTATGAGCGTC	8
t0081027	CX048636	289	307	GAAGAACTTTGTTGATAAG	7
t0082589	CX048636	152	175	AAATAGAATTCTAAAAGAGAAGAG	7
t0085078	CX048636	285	305	AGAACTTTGTTGATAAGGCGT	7
t0086703	CX048636	286	306	AAGAACTTTGTTGATAAGGCG	7
t0089804	CX048636	263	285	TGGGCGCGTGCTGTCAACTGCGG	7
t0109439	CX048636	279	302	ACTTTGTTGATAAGGCGTGGGCGC	6
t0091137	CX048636	279	301	CTTTGTTGATAAGGCGTGGGCGC	7
t0092218	CX048636	288	308	AGAAGAACTTTGTTGATAAGG	7
t0111518	CX048636	307	330	TCTTGGAGAAATTATGAGCGTCAG	6
t0114575	CX048636	283	305	AGAACTTTGTTGATAAGGCGTGG	6
t0119932	CX048636	285	309	CAGAAGAACTTTGTTGATAAGGCGT	5
t0121078	CX048636	289	309	CAGAAGAACTTTGTTGATAAG	5
t0153870	CX048636	261	283	GGCGCGTGCTGTCAACTGCGGAC	4
t0159962	CX048636	287	307	GAAGAACTTTGTTGATAAGGC	4
t0161018	CX048636	285	306	AAGAACTTTGTTGATAAGGCGT	4
t0161151	CX048636	154	177	TTAAATAGAATTCTAAAAGAGAAG	4
t0163309	CX048636	17	40	CTATTTTTCTGGTTGAAGGATAAT	4
t0195375	CX048636	281	304	GAACTTTGTTGATAAGGCGTGGGC	4
t0181326	CX048636	262	282	GCGCGTGCTGTCAACTGCGGA	4
t0186362	CX048636	284	308	AGAAGAACTTTGTTGATAAGGCGTG	4
t0216772	CX048636	269	290	AGGCGTGGGCGCGTGCTGTCAA	3
t0023726	CX049595	512	531	AGGGATATAACTCAGCGGTA	19
t0043428	CX049595	510	531	AGGGATATAACTCAGCGGTAGA	12
t0044064	CX049595	511	531	AGGGATATAACTCAGCGGTAG	12
t0077187	CX049595	509	531	AGGGATATAACTCAGCGGTAGAG	8
t0102518	CX049595	508	531	AGGGATATAACTCAGCGGTAGAGT	6
t0096897	CX049595	502	531	AGGGATATAACTCAGCGGTAGAGTGTCACC	6
t0181230	CX049595	674	694	AGCAGTTGACAATTGAATCCA	4
t0022960	CX050782	431	454	TTGGAGGCATGGACGTAGGCGGGG	20
t0023799	CX050782	429	452	GGAGGCATGGACGTAGGCGGGGAT	19
t0026775	CX050782	310	333	AGGCGTTAGATTGGATTGTTGTGT	18
t0001734	CX050782	422	445	TGGACGTAGGCGGGGATTGCCGAA	123
t0003399	CX050782	423	445	TGGACGTAGGCGGGGATTGCCGA	77
t0003463	CX050782	421	444	GGACGTAGGCGGGGATTGCCGAAC	76
t0006351	CX050782	426	449	GGCATGGACGTAGGCGGGGATTGC	50
t0036069	CX050782	430	453	TGGAGGCATGGACGTAGGCGGGGA	14
t0069491	CX050782	430	452	GGAGGCATGGACGTAGGCGGGGA	8
t0013460	CX050782	526	549	TCTTTGTTGTAAAGGTTCATTGAC	29
t0014096	CX050782	433	456	GCTTGGAGGCATGGACGTAGGCGG	28
t0078391	CX050782	425	445	TGGACGTAGGCGGGGATTGCC	8
t0085214	CX050782	787	810	TGCATAACGGCTAGTTTTTGAGCT	7
t0100427	CX050782	415	438	AGGCGGGGATTGCCGAACCACGTA	6
t0104209	CX050782	432	454	TTGGAGGCATGGACGTAGGCGGG	6
t0108344	CX050782	431	453	TGGAGGCATGGACGTAGGCGGGG	6
t0109262	CX050782	421	445	TGGACGTAGGCGGGGATTGCCGAAC	6
t0109790	CX050782	306	329	GTTAGATTGGATTGTTGTGTGGTT	6
t0090590	CX050782	432	455	CTTGGAGGCATGGACGTAGGCGGG	7
t0098300	CX050782	310	330	CGTTAGATTGGATTGTTGTGT	6
t0116546	CX050782	425	448	GCATGGACGTAGGCGGGGATTGCC	6
t0130501	CX050782	424	445	TGGACGTAGGCGGGGATTGCCG	5
t0151378	CX050782	789	811	GTGCATAACGGCTAGTTTTTGAG	4
t0195444	CX050782	778	801	GCTAGTTTTTGAGCTCAAACTATA	4
t0198995	CX050782	790	810	TGCATAACGGCTAGTTTTTGA	4
t0197948	CX050927	363	386	AGCAGAAGTAGCCTCGTGAAGAAC	4
t0020323	CX051840	760	780	TGATAAGATTGGTTGAATTAA	22
t0021455	CX051840	757	780	TGATAAGATTGGTTGAATTAAATA	21
t0033011	CX051840	765	787	TGTGGTATGATAAGATTGGTTGA	15
t0059217	CX051840	756	776	AAGATTGGTTGAATTAAATAT	9
t0014625	CX051840	758	781	ATGATAAGATTGGTTGAATTAAAT	28
t0015300	CX051840	756	779	GATAAGATTGGTTGAATTAAATAT	27
t0114982	CX051840	757	779	GATAAGATTGGTTGAATTAAATA	6
t0128269	CX051840	756	778	ATAAGATTGGTTGAATTAAATAT	5
t0156449	CX051840	760	779	GATAAGATTGGTTGAATTAA	4
t0143454	CX051840	758	779	GATAAGATTGGTTGAATTAAAT	5
t0149515	CX051840	763	786	GTGGTATGATAAGATTGGTTGAAT	5
t0198168	CX051840	759	782	TATGATAAGATTGGTTGAATTAAA	4
t0205279	CX051840	758	780	TGATAAGATTGGTTGAATTAAAT	4
t0074882	CX052278	283	306	TAAGACTCGTTGATTTCGCAGAAT	8
t0217487	CX052278	266	288	CAGAATACCGAGAATTAACTGTT	3
t0049875	CX052561	638	661	ACATAAAAGTAAGGGTTGTTAGTA	11
t0049950	CX052561	632	654	AGTAAGGGTTGTTAGTAAGGCTT	11
t0002876	CX052561	637	660	CATAAAAGTAAGGGTTGTTAGTAA	87
t0037139	CX052561	639	662	TACATAAAAGTAAGGGTTGTTAGT	14
t0039219	CX052561	640	663	ATACATAAAAGTAAGGGTTGTTAG	13
t0062089	CX052561	639	661	ACATAAAAGTAAGGGTTGTTAGT	9
t0019916	CX052561	638	660	CATAAAAGTAAGGGTTGTTAGTA	22
t0114903	CX052561	639	660	CATAAAAGTAAGGGTTGTTAGT	6
t0033006	CX052737	302	324	TTAGTCGTCTCAGGTATGCAAGA	15
t0034177	CX052737	300	323	TAGTCGTCTCAGGTATGCAAGAAA	15
t0036667	CX052737	301	324	TTAGTCGTCTCAGGTATGCAAGAA	14
t0064083	CX052737	317	339	TCGACTGGAGAAGAGTTAGTCGT	9
t0051211	CX052737	302	325	GTTAGTCGTCTCAGGTATGCAAGA	11
t0057598	CX052737	299	322	AGTCGTCTCAGGTATGCAAGAAAG	10
t0047005	CX052738	583	603	AAGAATGTTCAGGAGGAACGG	11
t0066656	CX052738	586	609	TGGTTTAAGAATGTTCAGGAGGAA	9
t0012586	CX052738	40	63	TCTTTCTGAGCTGGCTTGCTGCAT	31
t0016117	CX052738	591	614	TGAAGTGGTTTAAGAATGTTCAGG	26
t0075952	CX052738	39	62	CTTTCTGAGCTGGCTTGCTGCATG	8
t0076430	CX052738	583	606	TTTAAGAATGTTCAGGAGGAACGG	8
t0097389	CX052738	587	610	GTGGTTTAAGAATGTTCAGGAGGA	6
t0117987	CX052738	590	613	GAAGTGGTTTAAGAATGTTCAGGA	5
t0119864	CX052738	582	605	TTAAGAATGTTCAGGAGGAACGGT	5
t0139035	CX052738	589	612	AAGTGGTTTAAGAATGTTCAGGAG	5
t0121888	CX052738	48	71	TGTAATCTTCTTTCTGAGCTGGCT	5
t0123214	CX052738	592	615	TTGAAGTGGTTTAAGAATGTTCAG	5
t0123953	CX052738	593	615	TTGAAGTGGTTTAAGAATGTTCA	5
t0206672	CX052738	582	604	TAAGAATGTTCAGGAGGAACGGT	4
t0167751	CX053145	250	273	GTGGAGGTGATGAAACGGATGCAG	4
t0070090	CX053288	765	788	TCCGAACTAATTGAAGACTTGTAT	8
t0135016	CX053288	765	786	CGAACTAATTGAAGACTTGTAT	5
t0040974	CX053511	350	372	CCATGAACAAGCTTGTGGAGGCC	13
t0005572	CX053511	348	371	CATGAACAAGCTTGTGGAGGCCAT	55
t0036331	CX053511	71	94	TCGAAATGGGTAGAAGCAATTCCA	14
t0038036	CX053511	774	797	GTTGCTCTCTGGTGATAATCGGTT	13
t0063387	CX053511	350	371	CATGAACAAGCTTGTGGAGGCC	9
t0058545	CX053511	349	371	CATGAACAAGCTTGTGGAGGCCA	10
t0017954	CX053511	351	374	TGCCATGAACAAGCTTGTGGAGGC	24
t0072817	CX053511	350	373	GCCATGAACAAGCTTGTGGAGGCC	8
t0076134	CX053511	349	372	CCATGAACAAGCTTGTGGAGGCCA	8
t0086375	CX053511	262	285	TTCGAGATGCTTACACTTTTTGTT	7
t0086483	CX053511	263	286	TTTCGAGATGCTTACACTTTTTGT	7
t0102401	CX053511	72	94	TCGAAATGGGTAGAAGCAATTCC	6
t0091104	CX053511	351	373	GCCATGAACAAGCTTGTGGAGGC	7
t0123802	CX053511	350	370	ATGAACAAGCTTGTGGAGGCC	5
t0159669	CX053511	351	371	CATGAACAAGCTTGTGGAGGC	4
t0187074	CX053511	804	827	AGCATAAACGGCTAGAGCTTAGGC	4
t0040300	CX053664	736	756	CGAACCGGGAGGCACAGGTTC	13
t0043753	CX053664	734	757	TCGAACCGGGAGGCACAGGTTCTC	12
t0086421	CX053664	790	813	TCAACTGTGGGAGGCACTTTTAAG	7
t0102981	CX053664	792	814	CTCAACTGTGGGAGGCACTTTTA	6
t0123586	CX053664	789	812	CAACTGTGGGAGGCACTTTTAAGC	5
t0040294	CX069393	170	193	CAAGCATGCCAGGATCTGCTCGAC	13
t0004823	CX069393	410	433	CAAGCGTGCCAGGATCTGCTCGAC	61
t0060753	CX069393	411	433	CAAGCGTGCCAGGATCTGCTCGA	9
t0068614	CX069393	162	185	CCAGGATCTGCTCGACCAAGCGAA	8
t0054357	CX069393	415	438	GAAGCCAAGCGTGCCAGGATCTGC	10
t0130599	CX069393	499	522	GAAGGCGAGCAGAATCCCAAGCAT	5
t0126612	CX069393	160	183	AGGATCTGCTCGACCAAGCGAAGG	5
t0151529	CX069393	168	190	GCATGCCAGGATCTGCTCGACCA	4
t0024095	CX069409	794	817	AGAACCGGAATCTCGCATCAACAT	19
t0026119	CX069409	692	715	TGGAGACAGGAGGAAGTAGTGCAC	18
t0042125	CX069409	345	368	GACGGGGTGGTGAATGCAGAGGAA	12
t0006863	CX069409	830	853	AGTTGATCGAGCAGAGATCCTGGT	48
t0035253	CX069409	582	605	GAACGGATGGAAAAGCAGATGGAG	14
t0039868	CX069409	579	602	CGGATGGAAAAGCAGATGGAGACC	13
t0062222	CX069409	581	604	AACGGATGGAAAAGCAGATGGAGA	9
t0063984	CX069409	795	817	AGAACCGGAATCTCGCATCAACA	9
t0068006	CX069409	838	861	CGTGGGGAAGTTGATCGAGCAGAG	8
t0054157	CX069409	583	605	GAACGGATGGAAAAGCAGATGGA	10
t0055371	CX069409	829	852	GTTGATCGAGCAGAGATCCTGGTC	10
t0056875	CX069409	832	855	GAAGTTGATCGAGCAGAGATCCTG	10
t0014362	CX069409	830	852	GTTGATCGAGCAGAGATCCTGGT	28
t0071892	CX069409	580	603	ACGGATGGAAAAGCAGATGGAGAC	8
t0075719	CX069409	223	246	CAGACTAGCGCAGATAATTGACGA	8
t0082894	CX069409	855	876	AGGAGACCTCCTGGTCGTGGGG	7
t0098306	CX069409	583	606	GGAACGGATGGAAAAGCAGATGGA	6
t0112995	CX069409	259	282	CCCTGGTCGTGCAGGGCAGCTGGA	6
t0133060	CX069409	174	197	GGTTGGAGGATAATGCTGGACGGA	5
t0134386	CX069409	225	248	CGCAGACTAGCGCAGATAATTGAC	5
t0136918	CX069409	175	197	GGTTGGAGGATAATGCTGGACGG	5
t0124436	CX069409	582	604	AACGGATGGAAAAGCAGATGGAG	5
t0127725	CX069409	171	194	TGGAGGATAATGCTGGACGGAGAA	5
t0128106	CX069409	685	708	AGGAGGAAGTAGTGCACAAGGGGG	5
t0129780	CX069409	855	878	CTAGGAGACCTCCTGGTCGTGGGG	5
t0152848	CX069409	800	820	AGGAGAACCGGAATCTCGCAT	4
t0145433	CX069409	258	281	CCTGGTCGTGCAGGGCAGCTGGAG	5
t0168037	CX069409	244	267	GCAGCTGGAGGAGGAAGTGCGCAG	4
t0168591	CX069409	172	195	TTGGAGGATAATGCTGGACGGAGA	4
t0182280	CX069409	693	715	TGGAGACAGGAGGAAGTAGTGCA	4
t0185110	CX069409	346	368	GACGGGGTGGTGAATGCAGAGGA	4
t0186405	CX069409	501	524	AGGGTGAGAGGTGGTGGAGTGGCA	4
t0189170	CX069409	581	603	ACGGATGGAAAAGCAGATGGAGA	4
t0203362	CX069409	584	607	TGGAACGGATGGAAAAGCAGATGG	4
t0205410	CX069409	242	265	AGCTGGAGGAGGAAGTGCGCAGAC	4
t0207217	CX069409	584	602	CGGATGGAAAAGCAGATGG	3
t0025802	CX069410	594	616	ACGGTTCAGGGGAAAGCGTGGCT	18
t0029144	CX069410	341	364	CAGGCTTTTACGGAACACACCGGT	16
t0049165	CX069410	347	370	GCGCACCAGGCTTTTACGGAACAC	11
t0007276	CX069410	313	336	AGAACTCTGCCATCAGATATCTGC	46
t0030733	CX069410	395	417	GATGACAACATCGTGGACGAGCA	16
t0031176	CX069410	340	363	AGGCTTTTACGGAACACACCGGTT	16
t0036579	CX069410	346	369	CGCACCAGGCTTTTACGGAACACA	14
t0039344	CX069410	518	541	GGCTGTCGTGCCTAGATTCTCGGG	13
t0061383	CX069410	395	418	GGATGACAACATCGTGGACGAGCA	9
t0050090	CX069410	447	470	ATCGACCTCTAGCCGGAATGGCCG	11
t0012493	CX069410	392	415	TGACAACATCGTGGACGAGCAGGA	31
t0016673	CX069410	392	414	GACAACATCGTGGACGAGCAGGA	25
t0019945	CX069410	343	366	ACCAGGCTTTTACGGAACACACCG	22
t0078415	CX069410	311	334	AACTCTGCCATCAGATATCTGCTC	8
t0084267	CX069410	412	435	TAGGAAATTGGCCTCGCGGATGAC	7
t0088686	CX069410	385	407	TCGTGGACGAGCAGGATATTTCT	7
t0101325	CX069410	391	414	GACAACATCGTGGACGAGCAGGAT	6
t0103840	CX069410	595	615	CGGTTCAGGGGAAAGCGTGGC	6
t0104991	CX069410	317	340	TCGCAGAACTCTGCCATCAGATAT	6
t0106364	CX069410	311	333	ACTCTGCCATCAGATATCTGCTC	6
t0109082	CX069410	396	419	CGGATGACAACATCGTGGACGAGC	6
t0097211	CX069410	404	427	TGGCCTCGCGGATGACAACATCGT	6
t0116830	CX069410	411	434	AGGAAATTGGCCTCGCGGATGACA	6
t0117272	CX069410	413	434	AGGAAATTGGCCTCGCGGATGA	5
t0117337	CX069410	316	339	CGCAGAACTCTGCCATCAGATATC	5
t0125606	CX069410	407	430	AATTGGCCTCGCGGATGACAACAT	5
t0145126	CX069410	398	420	GCGGATGACAACATCGTGGACGA	5
t0146645	CX069410	344	367	CACCAGGCTTTTACGGAACACACC	5
t0147849	CX069410	345	368	GCACCAGGCTTTTACGGAACACAC	5
t0199687	CX069410	290	313	CTCGTCATTCCTGGTCTCGTCGAC	4
t0185187	CX069410	595	617	CACGGTTCAGGGGAAAGCGTGGC	4
t0185969	CX069410	453	476	TCGCCTATCGACCTCTAGCCGGAA	4
t0187203	CX069410	348	370	GCGCACCAGGCTTTTACGGAACA	4
t0203090	CX069410	408	431	AAATTGGCCTCGCGGATGACAACA	4
t0203210	CX069410	397	420	GCGGATGACAACATCGTGGACGAG	4
t0206391	CX069410	565	585	TCTGTGAGATCTTGCGTGTTA	4
t0211369	CX069410	412	434	AGGAAATTGGCCTCGCGGATGAC	3
t0216271	CX069410	394	417	GATGACAACATCGTGGACGAGCAG	3
t0151135	CX069430	870	893	AATATACATTTTCTAACACTCAAC	4
t0020863	CX069431	253	276	CCCAGTAGACTGCATGCATTACAT	21
t0021471	CX069431	250	272	GTAGACTGCATGCATTACATTCA	21
t0028913	CX069431	5	28	AGGATGGCGTGTATGCATTGATTA	17
t0040929	CX069431	247	270	AGACTGCATGCATTACATTCACCT	13
t0033752	CX069431	252	275	CCAGTAGACTGCATGCATTACATT	15
t0035467	CX069431	6	28	AGGATGGCGTGTATGCATTGATT	14
t0061635	CX069431	662	685	GTGGATTTAATTGAAGCATTAGTT	9
t0065121	CX069431	248	270	AGACTGCATGCATTACATTCACC	9
t0066477	CX069431	686	709	AATGCAGATGATGGAATTGTTGAT	9
t0067157	CX069431	332	355	AAAAAGGTAAGTTGTTGGATGTTT	9
t0069638	CX069431	683	706	GCAGATGATGGAATTGTTGATGTG	8
t0050893	CX069431	252	273	AGTAGACTGCATGCATTACATT	11
t0018394	CX069431	249	272	GTAGACTGCATGCATTACATTCAC	23
t0018618	CX069431	684	706	GCAGATGATGGAATTGTTGATGT	23
t0072993	CX069431	8	30	ACAGGATGGCGTGTATGCATTGA	8
t0080799	CX069431	578	601	TGGATTTTGATATTGACAGATCAG	7
t0106281	CX069431	4	27	GGATGGCGTGTATGCATTGATTAT	6
t0090589	CX069431	7	29	CAGGATGGCGTGTATGCATTGAT	7
t0098756	CX069431	19	41	CTAGAGTAACTACAGGATGGCGT	6
t0118357	CX069431	252	272	GTAGACTGCATGCATTACATT	5
t0119899	CX069431	333	355	AAAAAGGTAAGTTGTTGGATGTT	5
t0130056	CX069431	255	278	AACCCAGTAGACTGCATGCATTAC	5
t0122237	CX069431	200	223	GGGAAATGCAACGTCGGTTAAATC	5
t0150745	CX069431	253	273	AGTAGACTGCATGCATTACAT	4
t0144054	CX069431	251	270	AGACTGCATGCATTACATTC	5
t0144762	CX069431	254	277	ACCCAGTAGACTGCATGCATTACA	5
t0168728	CX069431	8	31	TACAGGATGGCGTGTATGCATTGA	4
t0183196	CX069431	777	800	TCACATTCAATGCAGAACTGGAAA	4
t0185530	CX069431	254	276	CCCAGTAGACTGCATGCATTACA	4
t0187297	CX069431	6	29	CAGGATGGCGTGTATGCATTGATT	4
t0189851	CX069431	251	274	CAGTAGACTGCATGCATTACATTC	4
t0200583	CX069431	21	44	CAACTAGAGTAACTACAGGATGGC	4
t0200976	CX069431	685	705	CAGATGATGGAATTGTTGATG	4
t0205761	CX069431	249	271	TAGACTGCATGCATTACATTCAC	4
t0210132	CX069431	197	219	AATGCAACGTCGGTTAAATCCTA	3
t0063812	CX069462	732	755	TCTTTAAGTGATAGTGTATGGATA	9
t0058801	CX069462	733	755	TCTTTAAGTGATAGTGTATGGAT	10
t0192191	CX069462	732	754	CTTTAAGTGATAGTGTATGGATA	4
t0215993	CX069462	731	754	CTTTAAGTGATAGTGTATGGATAT	3
t0125256	CX069566	365	388	TATTATAGCGGTAGATGTAAGTTT	5
t0182998	CX069670	655	678	CAGCAGCCCACCACTTCGACCAAG	4
t0031893	CX069829	47	67	GCTTCATCGTAATTTAGACTG	15
t0122142	CX069829	132	152	ATACTGTAGAACACATTCAGA	5
t0162897	CX069829	25	45	TAGGCTTATACACTTCATCCA	4
t0020900	CX069919	200	223	AACTAATATATACTCTTGATCGGA	21
t0012472	CX069919	199	222	ACTAATATATACTCTTGATCGGAA	31
t0015531	CX069919	202	225	ATAACTAATATATACTCTTGATCG	26
t0072941	CX069919	198	221	CTAATATATACTCTTGATCGGAAC	8
t0186787	CX069919	201	223	AACTAATATATACTCTTGATCGG	4
t0026599	CX069925	317	340	GGCTTACTTAGCAACATTCGGCAA	18
t0026777	CX069925	311	332	TAGCAACATTCGGCAAAGTTGT	18
t0041515	CX069925	317	337	TTACTTAGCAACATTCGGCAA	13
t0047134	CX069925	529	549	AGAATCTCTAGAGCTTGGCAA	11
t0001965	CX069925	320	341	AGGCTTACTTAGCAACATTCGG	113
t0002450	CX069925	529	552	TCTAGAATCTCTAGAGCTTGGCAA	97
t0009114	CX069925	318	341	AGGCTTACTTAGCAACATTCGGCA	39
t0009488	CX069925	317	338	CTTACTTAGCAACATTCGGCAA	38
t0036423	CX069925	319	340	GGCTTACTTAGCAACATTCGGC	14
t0039108	CX069925	308	329	CAACATTCGGCAAAGTTGTCTA	13
t0062247	CX069925	249	269	TGACAAGTGGTATCAGAGCTA	9
t0063128	CX069925	529	550	TAGAATCTCTAGAGCTTGGCAA	9
t0064647	CX069925	318	339	GCTTACTTAGCAACATTCGGCA	9
t0055024	CX069925	310	333	TTAGCAACATTCGGCAAAGTTGTC	10
t0057515	CX069925	318	340	GGCTTACTTAGCAACATTCGGCA	10
t0058280	CX069925	319	341	AGGCTTACTTAGCAACATTCGGC	10
t0010432	CX069925	318	338	CTTACTTAGCAACATTCGGCA	35
t0012448	CX069925	316	337	TTACTTAGCAACATTCGGCAAA	31
t0018770	CX069925	314	337	TTACTTAGCAACATTCGGCAAAGT	23
t0018863	CX069925	320	340	GGCTTACTTAGCAACATTCGG	23
t0072384	CX069925	315	337	TTACTTAGCAACATTCGGCAAAG	8
t0074219	CX069925	529	551	CTAGAATCTCTAGAGCTTGGCAA	8
t0087234	CX069925	530	552	TCTAGAATCTCTAGAGCTTGGCA	7
t0093558	CX069925	316	339	GCTTACTTAGCAACATTCGGCAAA	7
t0110206	CX069925	530	551	CTAGAATCTCTAGAGCTTGGCA	6
t0110219	CX069925	315	336	TACTTAGCAACATTCGGCAAAG	6
t0111712	CX069925	309	329	CAACATTCGGCAAAGTTGTCT	6
t0111901	CX069925	319	339	GCTTACTTAGCAACATTCGGC	6
t0130485	CX069925	251	274	TCCCGTGACAAGTGGTATCAGAGC	5
t0125723	CX069925	557	580	CTAGAATTCTAGGCATGTGGTAGA	5
t0150830	CX069925	324	341	AGGCTTACTTAGCAACAT	4
t0154503	CX069925	314	336	TACTTAGCAACATTCGGCAAAGT	4
t0156493	CX069925	313	334	CTTAGCAACATTCGGCAAAGTT	4
t0165268	CX069925	302	322	CGGCAAAGTTGTCTAAGTGCC	4
t0182369	CX069925	314	334	CTTAGCAACATTCGGCAAAGT	4
t0003730	CX070142	166	189	TCAAGTCAGATATGAAGGTTCGGG	73
t0030026	CX070142	170	193	ACGCTCAAGTCAGATATGAAGGTT	16
t0039655	CX070142	169	192	CGCTCAAGTCAGATATGAAGGTTC	13
t0054643	CX070142	162	185	GTCAGATATGAAGGTTCGGGGAAC	10
t0055592	CX070142	154	177	TGAAGGTTCGGGGAACGCTTGCCA	10
t0059638	CX070142	7	30	GCTTTTTTCGAGACGGTATGGGAC	9
t0013764	CX070142	171	193	ACGCTCAAGTCAGATATGAAGGT	29
t0013795	CX070142	165	188	CAAGTCAGATATGAAGGTTCGGGG	29
t0075339	CX070142	172	194	GACGCTCAAGTCAGATATGAAGG	8
t0100900	CX070142	167	190	CTCAAGTCAGATATGAAGGTTCGG	6
t0091653	CX070142	164	187	AAGTCAGATATGAAGGTTCGGGGA	7
t0099497	CX070142	133	155	CACAGATCTTATGGCTTTTTCGT	6
t0113475	CX070142	169	189	TCAAGTCAGATATGAAGGTTC	6
t0121853	CX070142	171	194	GACGCTCAAGTCAGATATGAAGGT	5
t0122312	CX070142	164	186	AGTCAGATATGAAGGTTCGGGGA	5
t0144688	CX070142	167	189	TCAAGTCAGATATGAAGGTTCGG	5
t0168327	CX070142	163	186	AGTCAGATATGAAGGTTCGGGGAA	4
t0208107	CX070142	153	176	GAAGGTTCGGGGAACGCTTGCCAC	3
t0217461	CX070142	155	177	TGAAGGTTCGGGGAACGCTTGCC	3
t0024306	CX070191	711	734	CAGACAGGTCAGAGTACGCCGGTT	19
t0028345	CX070191	422	445	TGGACTTCGTGCCTTGATTCTCGG	17
t0043637	CX070191	421	444	GGACTTCGTGCCTTGATTCTCGGA	12
t0033619	CX070191	420	443	GACTTCGTGCCTTGATTCTCGGAT	15
t0038489	CX070191	716	739	GCACACAGACAGGTCAGAGTACGC	13
t0071739	CX070191	300	323	GAATGGCATATTTGTGGACGAGCA	8
t0107138	CX070191	441	464	CATTGTGGGCGAATGGAGATGGAC	6
t0132150	CX070191	713	736	CACAGACAGGTCAGAGTACGCCGG	5
t0122446	CX070191	401	424	CGGATAGGAACGCACGTCTTGCCA	5
t0151013	CX070191	714	737	ACACAGACAGGTCAGAGTACGCCG	4
t0154305	CX070191	197	219	CTCATCACGTCTGGTCTCGTCGA	4
t0157731	CX070191	706	729	AGGTCAGAGTACGCCGGTTGTTTT	4
t0142448	CX070191	419	442	ACTTCGTGCCTTGATTCTCGGATA	5
t0149438	CX070191	301	324	TGAATGGCATATTTGTGGACGAGC	5
t0162036	CX070191	717	740	CGCACACAGACAGGTCAGAGTACG	4
t0192159	CX070191	438	461	TGTGGGCGAATGGAGATGGACTTC	4
t0200747	CX070191	415	438	CGTGCCTTGATTCTCGGATAGGAA	4
t0113885	CX070361	325	345	AAGACGTGTAGGCGGATCGAC	6
t0206593	CX070361	263	285	AGCACTTGCCGTTCGTTGGTTAT	4
t0191917	CX070396	613	633	TGAATGGCTGAGTTTCATGAC	4
t0020817	CX070495	687	710	GTTCGAGTCGCAGGGAAGTCGCAT	21
t0021252	CX070495	674	697	GGAAGTCGCATTTGTTGGGAGAAC	21
t0028203	CX070495	684	707	CGAGTCGCAGGGAAGTCGCATTTG	17
t0067407	CX070495	686	708	TCGAGTCGCAGGGAAGTCGCATT	9
t0069492	CX070495	621	643	AGTTTGGGTTGTGGTACGGGCTT	8
t0054773	CX070495	621	644	TAGTTTGGGTTGTGGTACGGGCTT	10
t0055689	CX070495	623	646	TCTAGTTTGGGTTGTGGTACGGGC	10
t0058064	CX070495	687	709	TTCGAGTCGCAGGGAAGTCGCAT	10
t0010630	CX070495	676	699	AGGGAAGTCGCATTTGTTGGGAGA	35
t0012836	CX070495	686	709	TTCGAGTCGCAGGGAAGTCGCATT	30
t0017881	CX070495	678	701	GCAGGGAAGTCGCATTTGTTGGGA	24
t0070750	CX070495	677	699	AGGGAAGTCGCATTTGTTGGGAG	8
t0109848	CX070495	675	697	GGAAGTCGCATTTGTTGGGAGAA	6
t0113298	CX070495	618	641	TTTGGGTTGTGGTACGGGCTTAAA	6
t0119137	CX070495	676	698	GGGAAGTCGCATTTGTTGGGAGA	5
t0123905	CX070495	675	698	GGGAAGTCGCATTTGTTGGGAGAA	5
t0127413	CX070495	677	700	CAGGGAAGTCGCATTTGTTGGGAG	5
t0166851	CX070495	688	710	GTTCGAGTCGCAGGGAAGTCGCA	4
t0198126	CX070495	691	714	CCCAGTTCGAGTCGCAGGGAAGTC	4
t0203326	CX070495	691	713	CCAGTTCGAGTCGCAGGGAAGTC	4
t0205474	CX070495	623	645	CTAGTTTGGGTTGTGGTACGGGC	4
t0004963	CX070697	401	424	GGGACCACCATCATACATTGACAC	60
t0036052	CX070697	402	425	TGGGACCACCATCATACATTGACA	14
t0061625	CX070697	402	424	GGGACCACCATCATACATTGACA	9
t0067898	CX070697	315	338	CACATTTCGTAAGGGAGAGACTGT	8
t0073820	CX070697	316	339	TCACATTTCGTAAGGGAGAGACTG	8
t0088159	CX070697	390	413	CATACATTGACACACTGAAGTATA	7
t0150075	CX070697	314	337	ACATTTCGTAAGGGAGAGACTGTC	5
t0167313	CX070697	200	223	AGTGCAAGGCTTCTCCCATTGGAC	4
t0143044	CX070756	20	43	CACAACAGAATGGGGTGGCAGAAC	5
t0022012	CX070899	744	767	AGTGGTGACTCCATACGAGAGCGG	20
t0040457	CX070899	734	757	CCATACGAGAGCGGGGCTTGAACC	13
t0062589	CX070899	739	762	TGACTCCATACGAGAGCGGGGCTT	9
t0073307	CX070899	780	803	ACCGGGTCGGCCTGTAAAGGGTAA	8
t0129522	CX070899	740	762	TGACTCCATACGAGAGCGGGGCT	5
t0150054	CX070899	735	758	TCCATACGAGAGCGGGGCTTGAAC	5
t0183998	CX070899	739	761	GACTCCATACGAGAGCGGGGCTT	4
t0020166	CX071155	154	177	CGACTGTCTCCTCTTTTGCGGCAC	22
t0046763	CX071155	230	253	GCAGGCGTAGCAGGAAAAGCTGGT	11
t0049218	CX071155	707	730	GGAGGATTGAGATGACGGTGGATA	11
t0006651	CX071155	713	736	AGTGAAGGAGGATTGAGATGACGG	49
t0038324	CX071155	349	372	TCATGCGTATGGCGGCTTAGACGT	13
t0050345	CX071155	54	77	ACGAAGACTTTTGTATCCTTTCAT	11
t0078673	CX071155	706	729	GAGGATTGAGATGACGGTGGATAT	8
t0082422	CX071155	712	735	GTGAAGGAGGATTGAGATGACGGT	7
t0083384	CX071155	177	199	GCGGATTCGCTGGCGTGACAGGC	7
t0084919	CX071155	713	735	GTGAAGGAGGATTGAGATGACGG	7
t0092417	CX071155	177	200	GGCGGATTCGCTGGCGTGACAGGC	7
t0096003	CX071155	710	733	GAAGGAGGATTGAGATGACGGTGG	6
t0096417	CX071155	424	447	TGTACCCCGGTCGCCGTGCCACCT	6
t0150233	CX071155	306	329	AGCAAGTTTGTGGCGTATTCACGT	5
t0155387	CX071155	53	76	CGAAGACTTTTGTATCCTTTCATG	4
t0145195	CX071155	349	371	CATGCGTATGGCGGCTTAGACGT	5
t0149632	CX071155	351	374	TTTCATGCGTATGGCGGCTTAGAC	5
t0160593	CX071155	348	371	CATGCGTATGGCGGCTTAGACGTT	4
t0190586	CX071155	156	179	GGCGACTGTCTCCTCTTTTGCGGC	4
t0189426	CX071155	230	252	CAGGCGTAGCAGGAAAAGCTGGT	4
t0208507	CX071155	228	251	AGGCGTAGCAGGAAAAGCTGGTGG	3
t0027298	CX071296	375	398	CCATGAACTATCAGAAATTGGGTA	17
t0046802	CX071296	613	636	TCTGATTATATCCTGAGTAGCCAT	11
t0002017	CX071296	294	317	AGGATTTAACCGACGTTGCATTTC	111
t0002500	CX071296	297	317	AGGATTTAACCGACGTTGCAT	96
t0002903	CX071296	297	320	ATTAGGATTTAACCGACGTTGCAT	87
t0032490	CX071296	298	317	AGGATTTAACCGACGTTGCA	15
t0035652	CX071296	339	361	TCTAATAGCTTAAGGACTTCAGT	14
t0038874	CX071296	648	671	AGTAGTTTTCTCCTGATCTTTTGG	13
t0050226	CX071296	297	319	TTAGGATTTAACCGACGTTGCAT	11
t0012242	CX071296	296	319	TTAGGATTTAACCGACGTTGCATT	31
t0019811	CX071296	304	327	CTTTCATATTAGGATTTAACCGAC	22
t0072869	CX071296	383	405	GACTGACCCATGAACTATCAGAA	8
t0073609	CX071296	709	732	GTGCATTACATAATCCAAATGGCA	8
t0077951	CX071296	295	317	AGGATTTAACCGACGTTGCATTT	8
t0102161	CX071296	19	42	TGCCAAGGTCTGAACTGAAGAAGC	6
t0102322	CX071296	708	731	TGCATTACATAATCCAAATGGCAT	6
t0103441	CX071296	298	321	TATTAGGATTTAACCGACGTTGCA	6
t0108826	CX071296	499	522	TCAACTTTCTATAATCAATGCATA	6
t0099489	CX071296	715	738	TAGCAGGTGCATTACATAATCCAA	6
t0137035	CX071296	468	491	TCCTGTAGTTACTCTAGTTGGTAT	5
t0121297	CX071296	293	316	GGATTTAACCGACGTTGCATTTCC	5
t0122622	CX071296	299	317	AGGATTTAACCGACGTTGC	5
t0192712	CX071296	296	317	AGGATTTAACCGACGTTGCATT	4
t0185076	CX071296	491	514	CTATAATCAATGCATACACGCCAT	4
t0205343	CX071296	375	397	CATGAACTATCAGAAATTGGGTA	4
t0217441	CX071296	21	44	ATTGCCAAGGTCTGAACTGAAGAA	3
t0218204	CX071296	715	737	AGCAGGTGCATTACATAATCCAA	3
t0023813	CX071316	345	368	TCTAGCGATTCAGAAGAACAAGTG	19
t0025701	CX071316	250	272	TGCATTCAATATGTAGACTTGGA	18
t0026170	CX071316	661	684	AAATAATTACCGATCTCTGTGGAC	18
t0034718	CX071316	340	363	CGATTCAGAAGAACAAGTGATGGA	14
t0035123	CX071316	657	680	AATTACCGATCTCTGTGGACACGA	14
t0067172	CX071316	346	368	TCTAGCGATTCAGAAGAACAAGT	9
t0054660	CX071316	249	272	TGCATTCAATATGTAGACTTGGAG	10
t0057360	CX071316	656	679	ATTACCGATCTCTGTGGACACGAC	10
t0057419	CX071316	341	364	GCGATTCAGAAGAACAAGTGATGG	10
t0057905	CX071316	465	488	TTTGATCCTGAAATTGAGAAGACA	10
t0085017	CX071316	343	366	TAGCGATTCAGAAGAACAAGTGAT	7
t0085818	CX071316	431	454	TGAGACAGCAGACGAAGCGAGCTA	7
t0086106	CX071316	430	453	GAGACAGCAGACGAAGCGAGCTAA	7
t0153492	CX071316	348	371	TCATCTAGCGATTCAGAAGAACAA	4
t0158602	CX071316	341	363	CGATTCAGAAGAACAAGTGATGG	4
t0144091	CX071316	339	362	GATTCAGAAGAACAAGTGATGGAT	5
t0186834	CX071316	467	489	GTTTGATCCTGAAATTGAGAAGA	4
t0187436	CX071316	337	360	TTCAGAAGAACAAGTGATGGATAG	4
t0072668	CX071531	160	183	TGAAATATTTGATTGTTGGGGAAT	8
t0085460	CX071531	163	186	CATTGAAATATTTGATTGTTGGGG	7
t0109839	CX071531	58	81	CGAGGCGATTCCTTGTCGGCACAA	6
t0216239	CX071531	59	82	TCGAGGCGATTCCTTGTCGGCACA	3
t0093720	CX071532	197	220	TGCATAGAATCAAGTGTAGGGCAT	7
t0049722	CX071606	153	176	AGTGTTGGCTCCACTGGCAATAGA	11
t0208004	CX071606	152	175	GTGTTGGCTCCACTGGCAATAGAG	3
t0044466	CX071612	83	105	ACGGCGACGGCAAAAGGCAACGA	12
t0047357	CX071612	34	56	TCCGGATCCAACACTAATCGGCA	11
t0003184	CX071612	33	56	TCCGGATCCAACACTAATCGGCAT	81
t0009227	CX071612	35	58	TATCCGGATCCAACACTAATCGGC	39
t0035990	CX071612	35	57	ATCCGGATCCAACACTAATCGGC	14
t0062097	CX071612	100	123	TCCACTCTTGAATCATCAACGGCG	9
t0062254	CX071612	63	86	ACGATAAAAGTGAAATCCGATCAT	9
t0010396	CX071612	34	57	ATCCGGATCCAACACTAATCGGCA	36
t0018518	CX071612	32	55	CCGGATCCAACACTAATCGGCATC	23
t0078308	CX071612	83	106	AACGGCGACGGCAAAAGGCAACGA	8
t0090489	CX071612	34	54	CGGATCCAACACTAATCGGCA	7
t0193565	CX071612	33	55	CCGGATCCAACACTAATCGGCAT	4
t0101281	CX071634	302	325	ACGGAACATTTGTCGTCGTCGGGA	6
t0025835	CX071661	67	87	GTAAGACGTGCAGGGAGGCTG	18
t0060203	CX071661	79	99	AATGAAGATAAAGTAAGACGT	9
t0164540	CX071661	129	149	TTAAACTGCAAACTGAGATTG	4
t0104888	CX072065	330	354	ACCGCTCGGGGGCGTTCGTAGTGAC	6
t0205316	CX072267	703	726	ATGGACAGCAATCAAACGACCGGG	4
t0020740	CX072383	206	229	CATATGACTGTTATTTGATGGATT	21
t0029062	CX072383	109	132	CGACTGTAGTCGTGAAAATGTGCA	16
t0046756	CX072383	208	230	TCATATGACTGTTATTTGATGGA	11
t0001656	CX072383	207	230	TCATATGACTGTTATTTGATGGAT	127
t0010003	CX072383	208	231	ATCATATGACTGTTATTTGATGGA	37
t0074799	CX072383	207	229	CATATGACTGTTATTTGATGGAT	8
t0084595	CX072383	203	226	ATGACTGTTATTTGATGGATTTTA	7
t0102536	CX072383	275	298	ATTATTTTTAGGGTTTTGTTTGGT	6
t0207834	CX072383	266	289	AGGGTTTTGTTTGGTTTGTGATAA	3
t0020109	CX072435	744	767	CCTTTGGGGACTAGATTATGCATG	22
t0092461	CX072435	745	768	TCCTTTGGGGACTAGATTATGCAT	7
t0120060	CX072435	228	251	TTCAGCAGATTCTTTACGTATAAT	5
t0205885	CX072435	187	210	TTTGATGTAACTAGATAGACTCGC	4
t0213306	CX072435	740	763	TGGGGACTAGATTATGCATGCAGA	3
t0021249	CX072597	462	485	TGACGTCGAACCCCTTGCAGAATC	21
t0004113	CX072597	43	66	TCTCTTTTGAGCCTTTGGACAATC	68
t0031071	CX072597	44	67	CTCTCTTTTGAGCCTTTGGACAAT	16
t0066986	CX072597	731	754	ATACATCACTATGAACATATTCAA	9
t0050516	CX072597	44	66	TCTCTTTTGAGCCTTTGGACAAT	11
t0052001	CX072597	46	69	ATCTCTCTTTTGAGCCTTTGGACA	10
t0055287	CX072597	121	144	TGCAGGAGTAATACTTAGTGAATA	10
t0080090	CX072597	46	66	TCTCTTTTGAGCCTTTGGACA	7
t0103418	CX072597	120	143	GCAGGAGTAATACTTAGTGAATAA	6
t0107904	CX072597	665	688	TTGTTTTCTTGCCTACTACACAAT	6
t0096015	CX072597	45	66	TCTCTTTTGAGCCTTTGGACAA	6
t0123608	CX072597	44	65	CTCTTTTGAGCCTTTGGACAAT	5
t0125339	CX072597	123	146	GCTGCAGGAGTAATACTTAGTGAA	5
t0157123	CX072597	43	65	CTCTTTTGAGCCTTTGGACAATC	4
t0157657	CX072597	720	743	TGAACATATTCAAGGATCTCACGA	4
t0141490	CX072597	457	480	TCGAACCCCTTGCAGAATCACCAT	5
t0149793	CX072597	464	485	TGACGTCGAACCCCTTGCAGAA	5
t0167296	CX072597	121	143	GCAGGAGTAATACTTAGTGAATA	4
t0163166	CX072773	532	555	TCTGGGCGAAGTGGAATGCAAGGA	4
t0165566	CX072773	106	129	ACAACAGACAGGGCAGCAGATCCG	4
t0101883	CX072777	525	548	TATTACTAGCTTTCAGATCTCGAT	6
t0210956	CX072777	475	498	TGAAGATAAAGAAGCCCTTGAGCT	3
t0041960	CX072971	25	47	GTGGTATGAGCTTGAGCAGATGA	12
t0044166	CX072971	23	46	TGGTATGAGCTTGAGCAGATGACC	12
t0018743	CX072971	24	47	GTGGTATGAGCTTGAGCAGATGAC	23
t0107966	CX072971	25	48	GGTGGTATGAGCTTGAGCAGATGA	6
t0117289	CX072971	183	206	TGAAAGTGAGCAAATGGTTGAGCA	5
t0167888	CX072971	23	45	GGTATGAGCTTGAGCAGATGACC	4
t0214958	CX072971	61	83	CAGGTGCTATGAGCTTGAGCAGA	3
t0217572	CX072971	109	132	GGTATGAGCTTGAGCAGATGACCA	3
t0020881	CX073030	711	733	GCGTGGACGTAGGCGGGGATTGC	21
t0021750	CX073030	717	739	TTGGAGGCGTGGACGTAGGCGGG	21
t0021787	CX073030	709	731	GTGGACGTAGGCGGGGATTGCCG	21
t0023743	CX073030	730	753	CAAGCTTGGATCGCTTGGAGGCGT	19
t0024408	CX073030	709	732	CGTGGACGTAGGCGGGGATTGCCG	19
t0025292	CX073030	710	732	CGTGGACGTAGGCGGGGATTGCC	18
t0041410	CX073030	716	737	GGAGGCGTGGACGTAGGCGGGG	13
t0042335	CX073030	606	629	CGAATTTATTAAGGCATTAGATTG	12
t0042788	CX073030	716	736	GAGGCGTGGACGTAGGCGGGG	12
t0042794	CX073030	715	736	GAGGCGTGGACGTAGGCGGGGA	12
t0044671	CX073030	712	734	GGCGTGGACGTAGGCGGGGATTG	12
t0000311	CX073030	711	734	GGCGTGGACGTAGGCGGGGATTGC	412
t0000668	CX073030	718	741	GCTTGGAGGCGTGGACGTAGGCGG	240
t0000789	CX073030	715	738	TGGAGGCGTGGACGTAGGCGGGGA	212
t0001119	CX073030	716	739	TTGGAGGCGTGGACGTAGGCGGGG	166
t0001405	CX073030	717	740	CTTGGAGGCGTGGACGTAGGCGGG	143
t0001774	CX073030	714	737	GGAGGCGTGGACGTAGGCGGGGAT	121
t0002196	CX073030	710	733	GCGTGGACGTAGGCGGGGATTGCC	104
t0003065	CX073030	708	731	GTGGACGTAGGCGGGGATTGCCGA	84
t0003183	CX073030	716	738	TGGAGGCGTGGACGTAGGCGGGG	81
t0005570	CX073030	715	737	GGAGGCGTGGACGTAGGCGGGGA	55
t0030083	CX073030	602	625	TTTATTAAGGCATTAGATTGGATT	16
t0030085	CX073030	713	736	GAGGCGTGGACGTAGGCGGGGATT	16
t0031549	CX073030	711	731	GTGGACGTAGGCGGGGATTGC	15
t0039467	CX073030	715	735	AGGCGTGGACGTAGGCGGGGA	13
t0039517	CX073030	714	736	GAGGCGTGGACGTAGGCGGGGAT	13
t0055481	CX073030	717	737	GGAGGCGTGGACGTAGGCGGG	10
t0011062	CX073030	528	550	TTGGGTTGCATACTTGTATTTCA	34
t0013957	CX073030	710	734	GGCGTGGACGTAGGCGGGGATTGCC	29
t0017124	CX073030	607	630	TCGAATTTATTAAGGCATTAGATT	25
t0019867	CX073030	729	752	AAGCTTGGATCGCTTGGAGGCGTG	22
t0088215	CX073030	718	740	CTTGGAGGCGTGGACGTAGGCGG	7
t0105339	CX073030	600	623	TATTAAGGCATTAGATTGGATTAT	6
t0092509	CX073030	604	627	AATTTATTAAGGCATTAGATTGGA	7
t0095899	CX073030	599	622	ATTAAGGCATTAGATTGGATTATT	6
t0114912	CX073030	714	734	GGCGTGGACGTAGGCGGGGAT	6
t0119086	CX073030	528	549	TGGGTTGCATACTTGTATTTCA	5
t0130131	CX073030	715	739	TTGGAGGCGTGGACGTAGGCGGGGA	5
t0122527	CX073030	595	618	AGGCATTAGATTGGATTATTGTGT	5
t0151286	CX073030	609	632	TTTCGAATTTATTAAGGCATTAGA	4
t0154651	CX073030	599	621	TTAAGGCATTAGATTGGATTATT	4
t0160413	CX073030	608	631	TTCGAATTTATTAAGGCATTAGAT	4
t0168080	CX073030	602	624	TTATTAAGGCATTAGATTGGATT	4
t0192454	CX073030	715	734	GGCGTGGACGTAGGCGGGGA	4
t0102991	CX073053	529	552	GCCATTGATCGGCCGTTGAAGGAT	6
t0046645	CX073225	176	198	GTGGACTACGGAAGACCGGGATT	11
t0003991	CX073225	173	196	GGACTACGGAAGACCGGGATTCAG	69
t0030568	CX073225	165	188	GAAGACCGGGATTCAGAGGAAGCC	16
t0033008	CX073225	166	188	GAAGACCGGGATTCAGAGGAAGC	15
t0035773	CX073225	167	190	CGGAAGACCGGGATTCAGAGGAAG	14
t0035865	CX073225	262	285	CGAGAATCAAGGCACGAAGTCCAT	14
t0039598	CX073225	166	189	GGAAGACCGGGATTCAGAGGAAGC	13
t0051853	CX073225	168	191	ACGGAAGACCGGGATTCAGAGGAA	11
t0055782	CX073225	178	201	GGTGTGGACTACGGAAGACCGGGA	10
t0015615	CX073225	169	191	ACGGAAGACCGGGATTCAGAGGA	26
t0016295	CX073225	179	202	GGGTGTGGACTACGGAAGACCGGG	26
t0071477	CX073225	169	192	TACGGAAGACCGGGATTCAGAGGA	8
t0080781	CX073225	168	190	CGGAAGACCGGGATTCAGAGGAA	7
t0089753	CX073225	176	199	TGTGGACTACGGAAGACCGGGATT	7
t0097485	CX073225	180	203	TGGGTGTGGACTACGGAAGACCGG	6
t0130580	CX073225	164	186	AGACCGGGATTCAGAGGAAGCCT	5
t0134698	CX073225	183	206	TAATGGGTGTGGACTACGGAAGAC	5
t0136364	CX073225	164	187	AAGACCGGGATTCAGAGGAAGCCT	5
t0139476	CX073225	177	200	GTGTGGACTACGGAAGACCGGGAT	5
t0121638	CX073225	4	27	GGAAAACAACCGGCGTGCTCTGAC	5
t0128029	CX073225	415	437	GTAGCAAGGGAACAGGAGCACGA	5
t0024154	CX073493	36	58	TCTGAATTCTGAATAGGTCTGAA	19
t0005803	CX073493	28	51	TCTGAATAGGTCTGAATGTCTGAA	53
t0032500	CX073493	29	51	TCTGAATAGGTCTGAATGTCTGA	15
t0011347	CX073493	35	58	TCTGAATTCTGAATAGGTCTGAAT	33
t0113668	CX073493	30	53	ATTCTGAATAGGTCTGAATGTCTG	6
t0123606	CX073493	10	32	CTGAATCTGAATAATATGTTTGT	5
t0124237	CX073493	29	52	TTCTGAATAGGTCTGAATGTCTGA	5
t0217283	CX073493	85	107	TTAGGTGGCGTTTGTTTTTTTGT	3
t0157818	CX073526	660	683	TGGCACACTGTATTGTATTATGTT	4
t0185559	CX073647	239	262	TGCTTTATTTGTGGATTACTTGGC	4
t0113049	CX073650	132	154	AAGATGGAGCAGAATTTGGCCGC	6
t0121596	CX073650	130	153	AGATGGAGCAGAATTTGGCCGCAT	5
t0152446	CX073650	408	431	AAAGATCGAAACATGGAAAAGGCA	4
t0184664	CX073650	141	164	CAAGCTGAACAAGATGGAGCAGAA	4
t0021031	CX073664	414	437	CCTACGACCATGCATGCAAAACAA	21
t0021561	CX073664	166	188	ATACTAACCTTTAAATGTAGATT	21
t0023930	CX073664	629	652	GGGAGACAATTTAGCACACTAGGT	19
t0027294	CX073664	445	468	GGTCTATAGGTTCAAGATTAGGTA	17
t0041872	CX073664	443	466	TCTATAGGTTCAAGATTAGGTAAT	12
t0000633	CX073664	419	441	ATGACCTACGACCATGCATGCAA	249
t0002023	CX073664	165	188	ATACTAACCTTTAAATGTAGATTC	110
t0002381	CX073664	419	442	AATGACCTACGACCATGCATGCAA	99
t0004519	CX073664	418	441	ATGACCTACGACCATGCATGCAAA	64
t0005442	CX073664	423	446	TAATAATGACCTACGACCATGCAT	56
t0005957	CX073664	422	445	AATAATGACCTACGACCATGCATG	52
t0009853	CX073664	697	720	TTTGACAAATAGCATGAAAATCAT	37
t0030961	CX073664	422	444	ATAATGACCTACGACCATGCATG	16
t0033869	CX073664	424	446	TAATAATGACCTACGACCATGCA	15
t0038300	CX073664	412	435	TACGACCATGCATGCAAAACAAAT	13
t0062003	CX073664	418	440	TGACCTACGACCATGCATGCAAA	9
t0063040	CX073664	417	440	TGACCTACGACCATGCATGCAAAA	9
t0065846	CX073664	423	445	AATAATGACCTACGACCATGCAT	9
t0015044	CX073664	419	440	TGACCTACGACCATGCATGCAA	27
t0076002	CX073664	167	190	AAATACTAACCTTTAAATGTAGAT	8
t0079171	CX073664	458	481	TTTTCTAGTTCAAGGTCTATAGGT	8
t0086180	CX073664	167	189	AATACTAACCTTTAAATGTAGAT	7
t0089199	CX073664	437	460	GGTTCAAGATTAGGTAATAATGAC	7
t0106156	CX073664	58	81	ACTTACCTCCCCGGCAACGGCGCC	6
t0111313	CX073664	446	469	AGGTCTATAGGTTCAAGATTAGGT	6
t0113507	CX073664	584	607	GCTACATTTGGGTATCTTATGCAT	6
t0114739	CX073664	50	72	CCCGGCAACGGCGCCAAAAACTT	6
t0131054	CX073664	420	442	AATGACCTACGACCATGCATGCA	5
t0121227	CX073664	58	80	CTTACCTCCCCGGCAACGGCGCC	5
t0129513	CX073664	167	188	ATACTAACCTTTAAATGTAGAT	5
t0156913	CX073664	329	352	ATACTAACCTTATTGCGCTATTAC	4
t0157853	CX073664	57	79	TTACCTCCCCGGCAACGGCGCCA	4
t0158933	CX073664	14	37	TTATTGAACTCACAAGTGCACGAA	4
t0159851	CX073664	631	654	TTGGGAGACAATTTAGCACACTAG	4
t0161952	CX073664	423	444	ATAATGACCTACGACCATGCAT	4
t0165554	CX073664	413	435	TACGACCATGCATGCAAAACAAA	4
t0165891	CX073664	630	653	TGGGAGACAATTTAGCACACTAGG	4
t0166903	CX073664	629	651	GGAGACAATTTAGCACACTAGGT	4
t0199845	CX073664	454	477	CTAGTTCAAGGTCTATAGGTTCAA	4
t0183348	CX073664	331	353	GATACTAACCTTATTGCGCTATT	4
t0187698	CX073664	425	446	TAATAATGACCTACGACCATGC	4
t0188284	CX073664	445	469	AGGTCTATAGGTTCAAGATTAGGTA	4
t0202380	CX073664	431	453	GATTAGGTAATAATGACCTACGA	4
t0207166	CX073664	413	436	CTACGACCATGCATGCAAAACAAA	4
t0208043	CX073664	59	82	AACTTACCTCCCCGGCAACGGCGC	3
t0215625	CX073664	42	65	ACGGCGCCAAAAACTTGTTGTGCA	3
t0217276	CX073664	444	467	GTCTATAGGTTCAAGATTAGGTAA	3
t0218153	CX073664	620	640	AGCACACTAGGTTTTAGTTCA	3
t0044949	CX073774	524	546	TTGGTTGGTGTGAGTGGTTCGGC	12
t0002616	CX073774	524	547	GTTGGTTGGTGTGAGTGGTTCGGC	93
t0004845	CX073774	522	545	TGGTTGGTGTGAGTGGTTCGGCAC	61
t0016073	CX073774	523	546	TTGGTTGGTGTGAGTGGTTCGGCA	26
t0119876	CX073774	523	545	TGGTTGGTGTGAGTGGTTCGGCA	5
t0128900	CX073774	540	563	AGATAGTAGAATCAAAGTTGGTTG	5
t0197924	CX073791	201	223	ATCAGACGCATACTTAACAATTA	4
t0199474	CX073791	204	227	TAATATCAGACGCATACTTAACAA	4
t0062312	CX073886	439	460	ACAGCAACGATATACTCACTTT	9
t0071675	CX073886	73	94	TACACTCATGATCCTTGCTGAA	8
t0142643	CX073886	430	453	CGATATACTCACTTTCATCTCGGT	5
t0199615	CX073886	163	184	TGCAAAGATTGCTACCGTCCAC	4
t0201909	CX073886	172	195	CAAGTCTCCAGTGCAAAGATTGCT	4
t0046291	CX073983	712	735	TAAAACAAATAGAAAATCATTGGG	11
t0119936	CX073983	199	222	GACATGGAAGACTCAGAGTCAGAA	5
t0211433	CX073983	196	219	ATGGAAGACTCAGAGTCAGAAGAC	3
t0022576	CX073984	49	70	AAAATTGTTGAAACTGATGCAT	20
t0024475	CX073984	139	162	CTTGGACAGATGAACATACTAAAG	19
t0043160	CX073984	48	70	AAAATTGTTGAAACTGATGCATC	12
t0000209	CX073984	48	71	TAAAATTGTTGAAACTGATGCATC	567
t0000375	CX073984	49	72	CTAAAATTGTTGAAACTGATGCAT	353
t0001973	CX073984	138	161	TTGGACAGATGAACATACTAAAGC	113
t0003219	CX073984	137	160	TGGACAGATGAACATACTAAAGCT	80
t0003924	CX073984	49	71	TAAAATTGTTGAAACTGATGCAT	70
t0008750	CX073984	50	71	TAAAATTGTTGAAACTGATGCA	40
t0034224	CX073984	140	163	GCTTGGACAGATGAACATACTAAA	15
t0036092	CX073984	35	56	TGATGCATCAGATTTAGGATAT	14
t0036780	CX073984	49	69	AAATTGTTGAAACTGATGCAT	14
t0052953	CX073984	50	73	CCTAAAATTGTTGAAACTGATGCA	10
t0011593	CX073984	138	160	TGGACAGATGAACATACTAAAGC	33
t0071891	CX073984	139	161	TTGGACAGATGAACATACTAAAG	8
t0075170	CX073984	46	69	AAATTGTTGAAACTGATGCATCAG	8
t0116479	CX073984	54	76	TTACCTAAAATTGTTGAAACTGA	6
t0133883	CX073984	33	53	TGCATCAGATTTAGGATATGG	5
t0138636	CX073984	140	160	TGGACAGATGAACATACTAAA	5
t0154694	CX073984	33	56	TGATGCATCAGATTTAGGATATGG	4
t0190380	CX073984	139	160	TGGACAGATGAACATACTAAAG	4
t0190684	CX073984	55	76	TTACCTAAAATTGTTGAAACTG	4
t0196365	CX073984	220	241	AATTATGTTCTTGATTTCTGCC	4
t0197760	CX073984	54	77	ATTACCTAAAATTGTTGAAACTGA	4
t0008360	CX074198	117	140	CTCAATTTAAGGAGATTTTTGGAC	42
t0092944	CX074198	117	139	TCAATTTAAGGAGATTTTTGGAC	7
t0053841	CX074234	21	41	GGGACAAATGGCATCTCACGG	10
t0096464	CX074234	294	316	CTAGATGAGGTGGCTGAAGGCGA	6
t0101145	CX074384	681	704	AGGACAATGAAACGGTGGAGACAA	6
t0091060	CX074384	737	760	CCGGAGAAGCAGCGAACGATTGGA	7
t0098561	CX074384	736	759	CGGAGAAGCAGCGAACGATTGGAT	6
t0123267	CX074384	684	707	GGGAGGACAATGAAACGGTGGAGA	5
t0151713	CX074384	683	706	GGAGGACAATGAAACGGTGGAGAC	4
t0212022	CX074384	177	200	GAAAGCCCCCGAGCTGGAGGATAA	3
t0214971	CX074384	552	575	TGAGGGATGAGCGGAGAAGGGATT	3
t0057959	CX074425	683	706	CTTTTAAAGAGCATATTTTCCCAA	10
t0074342	CX074425	684	706	CTTTTAAAGAGCATATTTTCCCA	8
t0084038	CX074425	682	705	TTTTAAAGAGCATATTTTCCCAAC	7
t0156144	CX074425	683	705	TTTTAAAGAGCATATTTTCCCAA	4
t0141050	CX074425	681	704	TTTAAAGAGCATATTTTCCCAACA	5
t0151995	CX074514	39	59	GATTCTTCAACATCAGTCGGT	4
t0049152	CX074692	585	612	GGGATTGTAGTTCAATCGGTCAGAGCAC	11
t0004216	CX074692	592	612	GGGATTGTAGTTCAATCGGTC	67
t0058298	CX074692	586	612	GGGATTGTAGTTCAATCGGTCAGAGCA	10
t0014455	CX074692	591	612	GGGATTGTAGTTCAATCGGTCA	28
t0015864	CX074692	594	612	GGGATTGTAGTTCAATCGG	26
t0017435	CX074692	593	612	GGGATTGTAGTTCAATCGGT	24
t0107569	CX074692	589	612	GGGATTGTAGTTCAATCGGTCAGA	6
t0138038	CX074692	584	612	GGGATTGTAGTTCAATCGGTCAGAGCACC	5
t0152433	CX074692	588	612	GGGATTGTAGTTCAATCGGTCAGAG	4
t0007463	CX074846	591	613	GAAGGAGAGCTCAGACAGCGGTT	45
t0066002	CX074846	590	613	GAAGGAGAGCTCAGACAGCGGTTG	9
t0057754	CX074846	589	612	AAGGAGAGCTCAGACAGCGGTTGC	10
t0019184	CX074846	591	614	TGAAGGAGAGCTCAGACAGCGGTT	23
t0095593	CX074846	587	610	GGAGAGCTCAGACAGCGGTTGCAA	6
t0123381	CX074846	588	610	GGAGAGCTCAGACAGCGGTTGCA	5
t0026590	CX075011	174	197	TCAACTTGTACCTTTTGTCGTCGC	18
t0072669	CX075011	404	427	TCTAAAGTACTCGACATGACTAGC	8
t0080379	CX075011	172	195	AACTTGTACCTTTTGTCGTCGCGA	7
t0085868	CX075011	171	194	ACTTGTACCTTTTGTCGTCGCGAT	7
t0118722	CX075011	173	196	CAACTTGTACCTTTTGTCGTCGCG	5
t0126218	CX075011	408	431	TCTTTCTAAAGTACTCGACATGAC	5
t0031745	CX075027	345	368	CACCTGTACCAGCTAAAGAGCAGC	15
t0112339	CX075027	389	412	GGGACAGATGTTGCCAGAGCGAGC	6
t0125804	CX075027	515	538	GCTTTAAGTATGGGCTGAGGTGTC	5
t0202362	CX075027	344	367	ACCTGTACCAGCTAAAGAGCAGCC	4
t0200931	CX075062	673	696	AGCGGATCAAGGTATGCAACGAGC	4
t0026611	CX075116	75	98	TAGGGGTTTAAAGGCTTGTTGCAT	18
t0042634	CX075116	66	89	AAAGGCTTGTTGCATACGCTAAAT	12
t0045241	CX075116	65	88	AAGGCTTGTTGCATACGCTAAATG	12
t0002855	CX075116	405	428	TCAAGATGATAAGATTAGTTTGAC	88
t0062141	CX075116	74	97	AGGGGTTTAAAGGCTTGTTGCATA	9
t0062810	CX075116	67	90	TAAAGGCTTGTTGCATACGCTAAA	9
t0056913	CX075116	271	294	TTGACTATTGAATTAAAGTTAGAA	10
t0078779	CX075116	548	571	GTACCACCAGTATGTAGAGGATAA	8
t0109401	CX075116	549	572	TGTACCACCAGTATGTAGAGGATA	6
t0090923	CX075116	549	571	GTACCACCAGTATGTAGAGGATA	7
t0092139	CX075116	352	375	TGTTGATATTGAAGATTTTGGGAA	7
t0098981	CX075116	674	696	AGTAAATGACTGTTTGTCTTGAT	6
t0111730	CX075116	263	286	TGAATTAAAGTTAGAACTTCGATA	6
t0112983	CX075116	708	731	AGATTGACGCAGCCTGAGTTGAGA	6
t0115283	CX075116	401	424	GATGATAAGATTAGTTTGACCTAC	6
t0193059	CX075116	531	554	AGGATAATCTACCATGAGAAGAAG	4
t0197419	CX075116	362	385	AGGCAAAGGCTGTTGATATTGAAG	4
t0198290	CX075116	505	527	ACCTTAAGGGGTAGAGTGAAAGC	4
t0212856	CX075117	149	171	GGTGGAGTAGTTAAGTTGTGCAT	3
t0028103	CX075141	231	252	AGCTTAAGGAACCTATTTTCAA	17
t0007122	CX075141	240	263	TTCTGATAAAAAGCTTAAGGAACC	46
t0051035	CX075141	240	262	TCTGATAAAAAGCTTAAGGAACC	11
t0052293	CX075141	243	263	TTCTGATAAAAAGCTTAAGGA	10
t0053755	CX075141	242	263	TTCTGATAAAAAGCTTAAGGAA	10
t0059335	CX075141	231	254	AAAGCTTAAGGAACCTATTTTCAA	9
t0010157	CX075141	239	262	TCTGATAAAAAGCTTAAGGAACCT	36
t0014206	CX075141	231	253	AAGCTTAAGGAACCTATTTTCAA	28
t0072531	CX075141	241	262	TCTGATAAAAAGCTTAAGGAAC	8
t0079698	CX075141	245	268	TCGGATTCTGATAAAAAGCTTAAG	7
t0094174	CX075141	232	253	AAGCTTAAGGAACCTATTTTCA	7
t0137279	CX075141	627	650	TCATATATTGTTTTTTGATTGGTT	5
t0122239	CX075141	624	645	TATTGTTTTTTGATTGGTTCGA	5
t0140603	CX075141	48	71	TTGAACGGTTATTTTTGAATTGAA	5
t0190568	CX075141	348	371	TAATACTAACTTAAATACTATCGG	4
t0021992	CX075241	607	627	GTTGCAGAAAATACTTTTCCA	20
t0040545	CX075241	721	740	TGGTGTAGCAGAAACTGTTT	13
t0001498	CX075241	711	731	AGAAACTGTTTTTGGGACTAA	137
t0002198	CX075241	720	740	TGGTGTAGCAGAAACTGTTTT	104
t0004322	CX075241	722	742	CGTGGTGTAGCAGAAACTGTT	66
t0004518	CX075241	712	732	CAGAAACTGTTTTTGGGACTA	64
t0005481	CX075241	728	748	TATGAACGTGGTGTAGCAGAA	56
t0005660	CX075241	729	749	TTATGAACGTGGTGTAGCAGA	54
t0006624	CX075241	606	626	TTGCAGAAAATACTTTTCCAA	49
t0007486	CX075241	733	753	CAACTTATGAACGTGGTGTAG	45
t0008709	CX075241	754	774	CTTGTGGCAGATATGAAATAT	40
t0009368	CX075241	729	750	CTTATGAACGTGGTGTAGCAGA	38
t0031041	CX075241	648	668	TGTTACCAAGTCGCAATTTAA	16
t0031521	CX075241	609	629	ATGTTGCAGAAAATACTTTTC	15
t0033548	CX075241	763	783	AGAACAAAACTTGTGGCAGAT	15
t0068901	CX075241	617	637	TAGAAATCATGTTGCAGAAAA	8
t0051148	CX075241	730	750	CTTATGAACGTGGTGTAGCAG	11
t0010168	CX075241	734	754	TCAACTTATGAACGTGGTGTA	36
t0011307	CX075241	719	740	TGGTGTAGCAGAAACTGTTTTT	33
t0014916	CX075241	608	628	TGTTGCAGAAAATACTTTTCC	27
t0016233	CX075241	764	784	AAGAACAAAACTTGTGGCAGA	26
t0019083	CX075241	766	786	GAAAGAACAAAACTTGTGGCA	23
t0079960	CX075241	759	779	CAAAACTTGTGGCAGATATGA	7
t0080517	CX075241	764	785	AAAGAACAAAACTTGTGGCAGA	7
t0101020	CX075241	751	771	GTGGCAGATATGAAATATCAA	6
t0103519	CX075241	737	757	ATATCAACTTATGAACGTGGT	6
t0105874	CX075241	761	781	AACAAAACTTGTGGCAGATAT	6
t0109108	CX075241	706	726	CTGTTTTTGGGACTAATGCTA	6
t0090051	CX075241	619	642	TACTGTAGAAATCATGTTGCAGAA	7
t0095435	CX075241	722	741	GTGGTGTAGCAGAAACTGTT	6
t0115259	CX075241	711	732	CAGAAACTGTTTTTGGGACTAA	6
t0116359	CX075241	646	666	TTACCAAGTCGCAATTTAAAT	6
t0116425	CX075241	805	825	TCAGAAATCATGTTGCAGAAA	6
t0123125	CX075241	775	795	CAAAGGTGAGAAAGAACAAAA	5
t0154894	CX075241	655	675	TCCCAACTGTTACCAAGTCGC	4
t0155362	CX075241	721	741	GTGGTGTAGCAGAAACTGTTT	4
t0143470	CX075241	691	711	ATGCTACTTTGCCATTGGCTC	5
t0145845	CX075241	806	826	TTCAGAAATCATGTTGCAGAA	5
t0164662	CX075241	713	732	CAGAAACTGTTTTTGGGACT	4
t0183929	CX075241	727	748	TATGAACGTGGTGTAGCAGAAA	4
t0205116	CX075241	611	631	TCATGTTGCAGAAAATACTTT	4
t0210109	CX075241	621	640	CTGTAGAAATCATGTTGCAG	3
t0026504	CX075379	634	657	ACTTAATGGTAACTGATTTTGGAA	18
t0209405	CX075379	428	451	ATTGTATACCATTGATTAGATCTA	3
t0157569	CX075442	315	338	TGGGTGCTTATGATGGTAACTGAA	4
t0078892	CX075458	777	800	CTTTGTTTCAACTGTGACGAGCAA	8
t0210657	CX075458	641	663	TATTGAGACTGGGTAAAAGGCTT	3
t0023551	CX075907	705	728	TAAGACTCGTTGATTCCGCAGAAT	19
t0044291	CX075907	706	728	TAAGACTCGTTGATTCCGCAGAA	12
t0055646	CX075907	700	723	CTCGTTGATTCCGCAGAATACCGA	10
t0099620	CX075907	703	726	AGACTCGTTGATTCCGCAGAATAC	6
t0140709	CX075907	137	160	ATTTTATAACCTTCGGTCGTCTGC	5
t0206904	CX075907	138	161	AATTTTATAACCTTCGGTCGTCTG	4
t0041189	CX075951	330	350	CGTGGATGTAGGCATATTAAT	13
t0000489	CX075951	332	351	CCGTGGATGTAGGCATATTA	296
t0000606	CX075951	331	350	CGTGGATGTAGGCATATTAA	255
t0000641	CX075951	331	351	CCGTGGATGTAGGCATATTAA	248
t0000844	CX075951	332	350	CGTGGATGTAGGCATATTA	202
t0032443	CX075951	330	351	CCGTGGATGTAGGCATATTAAT	15
t0038612	CX075951	331	352	CCCGTGGATGTAGGCATATTAA	13
t0074117	CX075951	332	352	CCCGTGGATGTAGGCATATTA	8
t0119280	CX075951	329	351	CCGTGGATGTAGGCATATTAATT	5
t0196345	CX076017	359	379	AAAAGCTTGTGGTAAGAACGG	4
t0007682	CX076075	158	181	TAAAGGTGCCTCCCACAGTTGGGG	44
t0062258	CX076075	168	191	GGTACGGGCTTAAAGGTGCCTCCC	9
t0084806	CX076075	159	182	TTAAAGGTGCCTCCCACAGTTGGG	7
t0091692	CX076075	158	180	AAAGGTGCCTCCCACAGTTGGGG	7
t0168433	CX076075	248	270	GTTTGAGTCGCAGGGAAGTCGCA	4
t0034029	CX076227	119	141	CAGGATGTTATTGGTCACCTCGA	15
t0038558	CX076227	94	117	CAGAATAATATGTGGTGACCTCGA	13
t0077679	CX076227	93	116	AGAATAATATGTGGTGACCTCGAG	8
t0145502	CX076227	18	40	CAGGATATTATTGGTCACCTCGA	5
t0198360	CX076227	56	78	CAGGATGTTATTGGTCGCCTCGA	4
t0188109	CX076227	87	110	ATATGTGGTGACCTCGAGCACATC	4
t0051912	CX076421	596	619	ACAAACTGTTGTTAAGGGTAATAT	10
t0134729	CX076421	597	619	ACAAACTGTTGTTAAGGGTAATA	5
t0152998	CX076421	595	617	AAACTGTTGTTAAGGGTAATATT	4
t0184932	CX076421	576	599	ATATTATCTTTGCACAGTCAACTA	4
t0151325	CX076422	619	642	TTACAAATAAATAAATTCTCGCCA	4
t0049793	CX076519	610	633	TCTGAATAGAGCTGAATATCTGAA	11
t0148726	CX076519	618	640	TTTGAATTCTGAATAGAGCTGAA	5
t0203962	CX076519	617	640	TTTGAATTCTGAATAGAGCTGAAT	4
t0132094	CX076522	529	552	TCCTGGCCATAGGATGGAGGACGC	5
t0161540	CX076522	115	137	TACGACCGGAAGATGAAGGAGGA	4
t0191311	CX076522	288	311	GACAGCCGAGCAGAACATCTGGTC	4
t0182834	CX076522	528	551	CCTGGCCATAGGATGGAGGACGCT	4
t0040685	CX076589	125	148	CAATTGGTCACTGTTAGGTTGCAT	13
t0168990	CX076589	125	147	AATTGGTCACTGTTAGGTTGCAT	4
t0184840	CX076590	174	197	TGAGATAGGCTTTGAGAACGGAGG	4
t0042043	CX076684	90	113	ACAAGTATATAAGGTTCATAGTAG	12
t0214180	CX076684	89	112	CAAGTATATAAGGTTCATAGTAGT	3
t0020730	CX077351	618	641	AGAGGATCTACTCCAGATAAACTT	21
t0020741	CX077352	756	779	CTAACAAGCGTGGTGGTGACGGAT	21
t0020827	CX077352	763	786	TCGTGATCTAACAAGCGTGGTGGT	21
t0026117	CX077352	713	736	TGGTGGCGGATCGTGATCTAGGAG	18
t0026287	CX077352	747	770	GTGGTGGTGACGGATCGTGATCTA	18
t0001935	CX077352	745	768	GGTGGTGACGGATCGTGATCTAAC	114
t0004375	CX077352	714	736	TGGTGGCGGATCGTGATCTAGGA	65
t0004480	CX077352	714	737	GTGGTGGCGGATCGTGATCTAGGA	64
t0031585	CX077352	746	769	TGGTGGTGACGGATCGTGATCTAA	15
t0035065	CX077352	755	778	TAACAAGCGTGGTGGTGACGGATC	14
t0035769	CX077352	707	730	CGGATCGTGATCTAGGAGCCTAAA	14
t0060008	CX077352	709	728	GATCGTGATCTAGGAGCCTA	9
t0060182	CX077352	746	768	GGTGGTGACGGATCGTGATCTAA	9
t0064336	CX077352	750	772	GCGTGGTGGTGACGGATCGTGAT	9
t0066637	CX077352	748	770	GTGGTGGTGACGGATCGTGATCT	9
t0050167	CX077352	751	770	GTGGTGGTGACGGATCGTGA	11
t0059990	CX077352	709	731	GCGGATCGTGATCTAGGAGCCTA	9
t0012039	CX077352	750	773	AGCGTGGTGGTGACGGATCGTGAT	32
t0012583	CX077352	708	731	GCGGATCGTGATCTAGGAGCCTAA	31
t0014226	CX077352	751	773	AGCGTGGTGGTGACGGATCGTGA	28
t0014531	CX077352	765	788	GTTCGTGATCTAACAAGCGTGGTG	28
t0017654	CX077352	715	738	GGTGGTGGCGGATCGTGATCTAGG	24
t0018206	CX077352	753	775	CAAGCGTGGTGGTGACGGATCGT	24
t0074000	CX077352	763	785	CGTGATCTAACAAGCGTGGTGGT	8
t0082097	CX077352	758	780	TCTAACAAGCGTGGTGGTGACGG	7
t0083970	CX077352	747	768	GGTGGTGACGGATCGTGATCTA	7
t0100883	CX077352	747	769	TGGTGGTGACGGATCGTGATCTA	6
t0102118	CX077352	705	728	GATCGTGATCTAGGAGCCTAAATC	6
t0107252	CX077352	762	785	CGTGATCTAACAAGCGTGGTGGTG	6
t0091483	CX077352	757	779	CTAACAAGCGTGGTGGTGACGGA	7
t0115597	CX077352	753	776	ACAAGCGTGGTGGTGACGGATCGT	6
t0116333	CX077352	750	770	GTGGTGGTGACGGATCGTGAT	6
t0137498	CX077352	751	774	AAGCGTGGTGGTGACGGATCGTGA	5
t0150781	CX077352	752	775	CAAGCGTGGTGGTGACGGATCGTG	4
t0151913	CX077352	767	786	TCGTGATCTAACAAGCGTGG	4
t0159961	CX077352	747	767	GTGGTGACGGATCGTGATCTA	4
t0021019	CX077490	289	312	TAGGTATCCTACATTAGCTCGAAT	21
t0021208	CX077490	316	339	TTTGAGTTGGTGGAAGACAAATGC	21
t0021630	CX077490	549	572	TGCCGGGAATTAGTTGAAGAGTAT	21
t0028838	CX077490	363	386	TCATATTTGGATGAGAAAGTTATA	17
t0045839	CX077490	291	312	TAGGTATCCTACATTAGCTCGA	12
t0004163	CX077490	291	313	ATAGGTATCCTACATTAGCTCGA	67
t0005763	CX077490	321	344	AATATTTTGAGTTGGTGGAAGACA	54
t0006011	CX077490	271	294	TCGAATTGCTAGAGATATTTTGGC	52
t0008556	CX077490	314	337	TGAGTTGGTGGAAGACAAATGCTA	41
t0032374	CX077490	318	341	ATTTTGAGTTGGTGGAAGACAAAT	15
t0033203	CX077490	314	336	GAGTTGGTGGAAGACAAATGCTA	15
t0037900	CX077490	320	343	ATATTTTGAGTTGGTGGAAGACAA	13
t0063687	CX077490	415	438	TGATGATTATGTAAACAATGGAGA	9
t0052669	CX077490	140	163	GCTGTCAAAGTTGGTTACGAGCTT	10
t0053993	CX077490	141	164	TGCTGTCAAAGTTGGTTACGAGCT	10
t0055431	CX077490	148	171	CTTAATGTGCTGTCAAAGTTGGTT	10
t0017909	CX077490	328	351	AGATTTTAATATTTTGAGTTGGTG	24
t0073918	CX077490	290	312	TAGGTATCCTACATTAGCTCGAA	8
t0074496	CX077490	319	342	TATTTTGAGTTGGTGGAAGACAAA	8
t0075107	CX077490	541	563	TTAGTTGAAGAGTATTAATTGAA	8
t0078399	CX077490	315	337	TGAGTTGGTGGAAGACAAATGCT	8
t0078902	CX077490	550	572	TGCCGGGAATTAGTTGAAGAGTA	8
t0079269	CX077490	387	410	GCAGTTGTTGCAGATGAATTAGAT	8
t0080522	CX077490	325	348	TTTTAATATTTTGAGTTGGTGGAA	7
t0081221	CX077490	316	336	GAGTTGGTGGAAGACAAATGC	7
t0082173	CX077490	313	336	GAGTTGGTGGAAGACAAATGCTAA	7
t0108847	CX077490	400	423	CAATGGAGATTGTGCAGTTGTTGC	6
t0109354	CX077490	290	313	ATAGGTATCCTACATTAGCTCGAA	6
t0109650	CX077490	317	336	GAGTTGGTGGAAGACAAATG	6
t0092769	CX077490	490	513	TTATACTGGTAGTAGTTCTTCTAC	7
t0093240	CX077490	491	511	ATACTGGTAGTAGTTCTTCTA	7
t0093740	CX077490	546	569	CGGGAATTAGTTGAAGAGTATTAA	7
t0094132	CX077490	322	345	TAATATTTTGAGTTGGTGGAAGAC	7
t0117275	CX077490	488	511	ATACTGGTAGTAGTTCTTCTACTA	5
t0119934	CX077490	462	485	TCTACAGGGGATTCTTATAAGAAA	5
t0132332	CX077490	317	340	TTTTGAGTTGGTGGAAGACAAATG	5
t0134454	CX077490	308	330	GTGGAAGACAAATGCTAATAGGT	5
t0135044	CX077490	397	420	TGGAGATTGTGCAGTTGTTGCAGA	5
t0136532	CX077490	262	285	TAGAGATATTTTGGCAATTCCAAT	5
t0121724	CX077490	542	564	ATTAGTTGAAGAGTATTAATTGA	5
t0123222	CX077490	329	352	AAGATTTTAATATTTTGAGTTGGT	5
t0125588	CX077490	490	511	ATACTGGTAGTAGTTCTTCTAC	5
t0128299	CX077490	315	338	TTGAGTTGGTGGAAGACAAATGCT	5
t0150734	CX077490	263	286	CTAGAGATATTTTGGCAATTCCAA	4
t0151802	CX077490	496	519	CTTTGATTATACTGGTAGTAGTTC	4
t0158828	CX077490	398	421	ATGGAGATTGTGCAGTTGTTGCAG	4
t0148651	CX077490	399	422	AATGGAGATTGTGCAGTTGTTGCA	5
t0149348	CX077490	364	387	TTCATATTTGGATGAGAAAGTTAT	5
t0163977	CX077490	547	569	CGGGAATTAGTTGAAGAGTATTA	4
t0168511	CX077490	408	430	ATGTAAACAATGGAGATTGTGCA	4
t0169366	CX077490	388	410	GCAGTTGTTGCAGATGAATTAGA	4
t0180089	CX077490	323	345	TAATATTTTGAGTTGGTGGAAGA	4
t0182182	CX077490	329	351	AGATTTTAATATTTTGAGTTGGT	4
t0206456	CX077490	319	341	ATTTTGAGTTGGTGGAAGACAAA	4
[truncated: 8,654 more rows]
