# Supplementary material for: Discovery and comparative profiling of microRNAs in a sweet orange red-flesh mutant and its wild type
Source: BMC Genomics. 2010 Apr 17;11:246. doi: 10.1186/1471-2164-11-246 (PMC2864249; doi:10.1186/1471-2164-11-246)
Supplement: Additional file 3 — WT-derived sRNAs from non-coding RNA. The file lists WT-derived sRNAs which were mapped on non-protein coding RNAs (tRNA, snRNA, snoRNA and rRNA). [file 1471-2164-11-246-S3.XLS]

## Sheet: WT tRNA
Additional data file 3. WT-derived sRNAs mapping on non-protein coding RNAs (tRNA, snRNA, snoRNA and rRNA)
sRNA ID	seqeunce	length	count	category	annotation
t0000019	GGGGATGTAGCTCAGATGGT	20	2427	tRNA	AM502235.1/349548-349620
t0000026	GGGGATGTAGCTCAGATGG	19	1914	tRNA	AM502235.1/349548-349620
t0000040	GGTGTCGTGGTGTAGTTGGTTATC	24	1153	tRNA	AAJI01001181.1/7913-7986
t0000041	GGGGATGTAGCTCAGATGGTA	21	1149	tRNA	AM502235.1/349548-349620
t0000091	GGTGTCGTGGTGTAGTTGGTTAT	23	576	tRNA	AAJI01001181.1/7913-7986
t0000100	GGGGATGTAGCTCAGATGGTAGA	23	542	tRNA	AM502235.1/349548-349620
t0000109	GGTGTCGTGGTGTAGTTGGTTATCA	25	499	tRNA	AAJI01001181.1/7913-7986
t0000119	GCGCCTGTAGCTCAGTGGA	19	475	tRNA	AARH01007410.1/32960-32888
t0000120	GGGGATGTAGCTCAGATGGTAGAG	24	466	tRNA	AM502235.1/349548-349620
t0000139	GGGGATGTAGCTCAAATGG	19	430	tRNA	AC172863.1/1921-1993
t0000156	GGGGATGTAGCTCAGATGGTAG	22	398	tRNA	AM502235.1/349548-349620
t0000252	GGTGTCGTGGTGTAGTTGGTTA	22	296	tRNA	AAJI01001181.1/7913-7986
t0000261	GGTGGCTGTAGTTTAGTGGTA	21	284	tRNA	AARH01000625.1/125814-125885
t0000273	GGTGTCGTGGTGTAGTTGGTT	21	281	tRNA	AAJI01001181.1/7913-7986
t0000276	GGTGTCGTCGTGTAGTTGGTTATC	24	279	tRNA	AAJI01001181.1/7913-7986
t0000291	TTGGTTAGAGCTTTGGTCTTA	21	265	tRNA	AAGF01000259.1/98725-98652
t0000381	GCGCCTGTAGCTCAGTGG	18	221	tRNA	AARH01007410.1/32960-32888
t0000396	GGGGATGTAGCTCAAATGGTA	21	214	tRNA	AC172863.1/1921-1993
t0000445	GGGGATGTAGCTCAAATGGTAGA	23	192	tRNA	AC172863.1/1921-1993
t0000446	GGGGATGTAGCTCAAATGGTAG	22	192	tRNA	AC172863.1/1921-1993
t0000519	GGGGATGTAGCTCAGATGGTAGAGC	25	173	tRNA	AM502235.1/349548-349620
t0000525	GTGGACGTGCCGGAGTGGTTA	21	171	tRNA	X54372.1/541-622
t0000526	GCGTCTGTAGTCCAACGGTTAGG	23	171	tRNA	AP008213.1/3402352-3402423
t0000611	GCGTCTGTAGTCCAACGGTTAG	22	153	tRNA	AP008213.1/3402352-3402423
t0000630	GGGGATGTAGCTCAAATGGTAGAG	24	150	tRNA	AC172863.1/1921-1993
t0000666	GTGGACGTGCCGGAGTGG	18	143	tRNA	X54372.1/541-622
t0000726	GTCTGGGTGGTGTAGTTGGTTATC	24	135	tRNA	CAAP01000607.1/20629-20702
t0000730	GGTGTCGTCGTGTAGTTGGTTATCA	25	135	tRNA	AAJI01001181.1/7913-7986
t0000751	GCGTCTGTAGTCCAACGGTTAGGATA	26	132	tRNA	AP008213.1/3402352-3402423
t0000863	GCGTCTGTAGTCCAACGGTTAGGA	24	120	tRNA	AP008213.1/3402352-3402423
t0000947	GTGGACGTGCCGGAGTGGTTATCG	24	111	tRNA	X54372.1/541-622
t0000956	GCACCAGTGGTCTAGTGGTA	20	110	tRNA	AB005782.1/121-191
t0001022	GGTGTCGTGGTGTAGTTGG	19	105	tRNA	AAJI01001181.1/7913-7986
t0001082	GGTGTCGTGGTGTAGTTGGTTATCAC	26	102	tRNA	AAJI01001181.1/7913-7986
t0001124	GGGGATGTAGCTCAGCTGG	19	99	tRNA	AACY022078490.1/545-618
t0001130	GGGGATGTAGCTCAAATGGT	20	99	tRNA	AC172863.1/1921-1993
t0001134	GTGGACGTGCCGGAGTGGT	19	98	tRNA	X54372.1/541-622
t0001215	GGGGATGTAGCTCAGCTGGT	20	94	tRNA	AACY022078490.1/545-618
t0001222	GCGCCTGTAGCTCAGTGGAT	20	94	tRNA	AARH01007410.1/32960-32888
t0001234	GTCTGGGTGGTGTAGTTGGT	20	93	tRNA	CAAP01000607.1/20629-20702
t0001344	GGTGTCGTCGTGTAGTTGGTTAT	23	88	tRNA	AAJI01001181.1/7913-7986
t0001351	GCGTTTGTAGTCCAACGG	18	88	tRNA	AP008213.1/3402352-3402423
t0001593	GGTGTCGTTGTGTAGTTGGTTATC	24	79	tRNA	AAJI01001181.1/7913-7986
t0001623	GGGGATGTAGCTCAGATGGAA	21	78	tRNA	AM502235.1/349548-349620
t0001848	GTGGACGTGCCGGAGTGGTT	20	71	tRNA	X54372.1/541-622
t0001879	GGTGGCTGTAGTTTAGTGGT	20	70	tRNA	AARH01000625.1/125814-125885
t0001885	GCGCCTGTAGCTCAGTGGAA	20	70	tRNA	AARH01007410.1/32960-32888
t0002150	CCGACCTTAGCTCAGTTGGCA	21	63	tRNA	AC006438.4/9543-9631
t0002168	GGTGTCGTGGTGTAGTTGGT	20	63	tRNA	AAJI01001181.1/7913-7986
t0002185	GGTGGCTGTAGTTTAGTGGTAAGAA	25	62	tRNA	AARH01000625.1/125814-125885
t0002264	GCGTCTGTAGTCCAACGGTTAGGAT	25	61	tRNA	AP008213.1/3402352-3402423
t0002302	GCACCAGTGGTCTAGTGGT	19	60	tRNA	AB005782.1/121-191
t0002327	GTCTGGGTGGTGTAGTTGGTTAT	23	60	tRNA	CAAP01000607.1/20629-20702
t0002366	GACCGCATAGCGCAGTGGAT	20	59	tRNA	AASG02023522.1/949-1022
t0002384	GGGGGTGTAGCTCATATGG	19	59	tRNA	AP002842.3/12597-12669
t0002431	GCGTCTGTAGTCCAACGGTTAGGATAA	27	58	tRNA	AP008213.1/3402352-3402423
t0002493	GGTGTCGTGGTGTCGTTGGTTATC	24	57	tRNA	AAJI01001181.1/7913-7986
t0002507	GCGGATATAGTCGAATGGTAA	21	56	tRNA	AY727487.1/787-857
t0002513	GTGGACGTGCCGGAGTGGTTATC	23	56	tRNA	X54372.1/541-622
t0002610	GTCTGGGTGGTGTAGTTGGTT	21	55	tRNA	CAAP01000607.1/20629-20702
t0002692	GGGGATGTAGCTCAGCTGGTA	21	54	tRNA	AACY022078490.1/545-618
t0002706	GTGGACGTGCCGGAGTGGTTAT	22	53	tRNA	X54372.1/541-622
t0002841	GCGTTTGTAGTCCAACGGT	19	52	tRNA	AP008213.1/3402352-3402423
t0003116	GCGTTTGTAGTCCAACGGTTA	21	48	tRNA	AP008213.1/3402352-3402423
t0003145	CCGACCTTAGCTCAGTTGGC	20	48	tRNA	AC006438.4/9543-9631
t0003154	GGTGTCGTTGTGTAGTTGGTTAT	23	48	tRNA	AAJI01001181.1/7913-7986
t0003264	CGGGATGTAGCTCAGATGGT	20	46	tRNA	AM502235.1/349548-349620
t0003286	GGTGGCTGTAGTTTAGTGG	19	46	tRNA	AARH01000625.1/125814-125885
t0003306	GGGGGTGTAGCTCATATGGTAGA	23	46	tRNA	AP002842.3/12597-12669
t0003399	TCCGTTGTAGTCTAGTCGGTTAGG	24	45	tRNA	AASG02000099.1/9606-9678
t0003492	GTCTGGGTGGTGTAGTTGGTTATCA	25	45	tRNA	CAAP01000607.1/20629-20702
t0003555	GCGGGGATAGCTCAGTTGGG	20	44	tRNA	AAAA02000227.1/36273-36201
t0003620	GCGCTTGTAGCTCAGTGGA	19	43	tRNA	CAAP01052394.1/925-997
t0003629	GGTGTCGTTGTGTAGTTGGTTATCA	25	43	tRNA	AAJI01001181.1/7913-7986
t0003744	GGGGATGTAGCTCAGATGGTAGAGCGCTC	29	43	tRNA	X53444.1/72-144
t0003846	GTCTGGGTGGTGTAGTTGGTC	21	42	tRNA	CAAP01000607.1/20629-20702
t0003871	GCGTTTGTAGTCCAACGGTT	20	42	tRNA	AP008213.1/3402352-3402423
t0003956	AGGGATGTAGCGCAGCTTGG	20	41	tRNA	AY958086.1/120609-120536
t0004050	GGGGGTGTAGCTCATATGGTA	21	40	tRNA	AP002842.3/12597-12669
t0004454	TCCGTTGTAGTCTAGTCGGTTAG	23	38	tRNA	AASG02000099.1/9606-9678
t0004521	AGCGGGGTAGAGGAATTGG	19	38	tRNA	AASG02000564.1/9483-9556
t0004569	GGGGATGTAGCTCAGATGGA	20	37	tRNA	AM502235.1/349548-349620
t0004699	GGTGGCTGTAGTTTAGTGGTTAGAA	25	36	tRNA	AARH01000625.1/125814-125885
t0004809	GGGGGTGTAGCTCATATGGTAG	22	36	tRNA	AP002842.3/12597-12669
t0005135	AGGGATGTAGCTCAGATGGT	20	34	tRNA	AM502235.1/349548-349620
t0005236	GGGGACGTAGCTCATATGGTAGAG	24	34	tRNA	AACY021164334.1/308-380
t0005255	GGTGTCGTGGTGTAGTTGTTTATC	24	34	tRNA	AAJI01001181.1/7913-7986
t0005296	AGCGGGGTAGAGGAATTGGTCGA	23	34	tRNA	AASG02000564.1/9483-9556
t0005363	GGGGACGTAGCTCATATGGTAGA	23	33	tRNA	AACY021164334.1/308-380
t0005625	GACCGCATAGCGCAGTGGATT	21	32	tRNA	AASG02023522.1/949-1022
t0005635	AGGGATATAACTCAGCGGTA	20	32	tRNA	EF380352.1/141762-141691
t0005761	GGGGATGTAGCTCAAATGGTAGAGC	25	32	tRNA	AC172863.1/1921-1993
t0005801	GGGGATGTAGCTCAGATGGTAGAAA	25	32	tRNA	AM502235.1/349548-349620
t0005865	GGTGTCGTCGTGTAGTTGGTTA	22	31	tRNA	AAJI01001181.1/7913-7986
t0005866	AGGGATGTAGCTCAGATGG	19	31	tRNA	AM502235.1/349548-349620
t0005872	GGGGGTGTAGCTCATATGGTAGAG	24	31	tRNA	AP002842.3/12597-12669
t0006093	TCCGTTGTCGTCCAGTGGTTAG	22	30	tRNA	AM463355.1/55015-54944
t0006174	GGGGATGTAGCTCAGATGGTAGAGCT	26	30	tRNA	AM502235.1/349548-349620
t0006330	CGGGATGTAGCTCAGATGG	19	30	tRNA	AM502235.1/349548-349620
t0006432	GGTGTCGTGGTGTAGTTGGTTTT	23	29	tRNA	AAJI01001181.1/7913-7986
t0006746	GGTGTCGTGGTGTAGTTGGTTATCT	25	28	tRNA	AAJI01001181.1/7913-7986
t0006892	GGGGATGTAGCTCAGATGGTAGAGCGC	27	28	tRNA	AM502235.1/349548-349620
t0007013	TTCGAATCCTGCTGTCGACGCCA	23	28	tRNA	CAAP01008888.1/2883-2802
t0007031	TTGGTTAGAGCTTTGGTCTT	20	28	tRNA	AAGF01000259.1/98725-98652
t0007295	GCGGGGATAGCTCAGTTGG	19	27	tRNA	AAAA02000227.1/36273-36201
t0007600	GTCTGGGTGGTGTAGTTGGTTA	22	26	tRNA	CAAP01000607.1/20629-20702
t0007655	GGGGATGTAGCTCAGATGGTAGAA	24	26	tRNA	AM502235.1/349548-349620
t0007689	GGGGATGTAGCTCAGATGGTT	21	26	tRNA	AM502235.1/349548-349620
t0007764	GGGATTGTAGTTCAATCGGTC	21	26	tRNA	BA000024.1/359266-359339
t0007813	GCGCCTGTAGCTCAGTGGATAGAG	24	26	tRNA	AARH01007410.1/32960-32888
t0007876	GGGGATGTAGCTCAACTGG	19	25	tRNA	CT573071.1/837826-837898
t0008073	GCGTTTGTAGTCCAACGGC	19	25	tRNA	AP008213.1/3402352-3402423
t0008324	GGTGGCTGTAGTTTAGTGGTAAGAAT	26	24	tRNA	AARH01000625.1/125814-125885
t0008352	TCCGTTGTAGTCTAGTCGGTTA	22	24	tRNA	AASG02000099.1/9606-9678
t0008642	GACCGCATAGCGCAGTGGA	19	24	tRNA	AASG02023522.1/949-1022
t0008867	GGGGATGTAGCTCAGCTGGTAGAG	24	23	tRNA	AAQQ01105557.1/12-84
t0008885	CGTGTCGTGGTGTAGTTGGTTATC	24	23	tRNA	AAJI01001181.1/7913-7986
t0008925	GGTGTCGTTGTGTAGTTGGTTA	22	23	tRNA	AAJI01001181.1/7913-7986
t0008983	CGAATCCTGCTGTCGACGCCA	21	23	tRNA	CAAP01008888.1/2883-2802
t0009272	GCGCCTGTAGCTCAGTGGATAG	22	23	tRNA	AARH01007410.1/32960-32888
t0009405	GTCAGGATGGCCGAGTGGT	19	22	tRNA	AAPN01342120.1/3218-3300
t0009751	TTGGTTAGAGCTTTGGTCTA	20	22	tRNA	AAGF01000259.1/98725-98652
t0009938	GGGGATGTAGCTCAGATGGTC	21	22	tRNA	AM502235.1/349548-349620
t0010036	GGGGATGTAGCTCAGATGGTAGAGCTC	27	22	tRNA	AM502235.1/349548-349620
t0010142	GCGGATATAGTCGAATGGTA	20	21	tRNA	AY727487.1/787-857
t0010179	CGGGATGTAGCTCAGATGGTA	21	21	tRNA	AM502235.1/349548-349620
t0010244	GCACCAGTGGTCTAGTGGTAG	21	21	tRNA	AB005782.1/121-191
t0010484	AGGATACTCGGCTCTCACCC	20	21	tRNA	AP003271.3/56238-56166
t0010485	GGGGATGTAGCTCCGATGGTAGAG	24	21	tRNA	AM502235.1/349548-349620
t0010556	TCGAATCCTGCTGTCGACGCCA	22	21	tRNA	CAAP01008888.1/2883-2802
t0010844	ATGATTGGAAATCATGTG	18	20	tRNA	AE016830.1/1023317-1023405
t0011070	GCTGGACGACAACGGAAC	18	20	tRNA	AASG02024191.1/645-574
t0011092	GCGCCTGTAGCTCAGTGGATAGA	23	20	tRNA	AARH01007410.1/32960-32888
t0011121	GGTCCCGTAGCTCAGTTGGTT	21	20	tRNA	AP000370.1/64403-64330
t0011330	GTGGGCGTGCCGGAGTGGTTA	21	20	tRNA	AACY023772514.1/832-915
t0011370	AGCGGGGTAGAGGAATTGGTC	21	20	tRNA	AASG02000564.1/9483-9556
t0011438	GTCTGGGTGGTGTAGTTGG	19	20	tRNA	CAAP01000607.1/20629-20702
t0011505	GGTGTCGTCGTGTAGTTGGTTATCAC	26	20	tRNA	AAJI01001181.1/7913-7986
t0011932	GGGGACGTAGCTCATATGGTAG	22	19	tRNA	AACY021164334.1/308-380
t0012348	GGTGGCTGTAGTTTAGTGGA	20	19	tRNA	AARH01000625.1/125814-125885
t0012416	GCGCCTGTAGCTCAGTGGAAA	21	19	tRNA	AARH01007410.1/32960-32888
t0012471	GGTGTCGTAGTGTAGTTGGTTATC	24	18	tRNA	AAJI01001181.1/7913-7986
t0012831	GGGGATGTAGCTCAGATGGTAGAGCAA	27	18	tRNA	AM502235.1/349548-349620
t0012876	GGGGATGTAGCTCAGATGGTAGAGCGCT	28	18	tRNA	AM502235.1/349548-349620
t0012982	GGGGATGTAGCTCAGCTGGTAG	22	18	tRNA	AACY021946806.1/843-916
t0013122	GTCTGGGTGGTGTAGTTGGTCA	22	18	tRNA	CAAP01000607.1/20629-20702
t0013708	CGTGTCGTGGTGTAGTTGGTTAT	23	17	tRNA	AAJI01001181.1/7913-7986
t0013964	GGGATTGTAGTTCAATCGG	19	17	tRNA	BA000024.1/359266-359339
t0014109	GGGATTGTAGTTCAATTGGTCAG	23	17	tRNA	CAAP01028361.1/2002-1929
t0014176	GGTGTCGTGGTGTAGTTGTTTAT	23	17	tRNA	AAJI01001181.1/7913-7986
t0014325	GGGATTGTAGTTCAATTGG	19	17	tRNA	CAAP01028361.1/2002-1929
t0014358	GGGGATGTAGCTCAAATGGAA	21	17	tRNA	AC172863.1/1921-1993
t0014680	GGTGTCGTGGTGTCGTTGGTTATCA	25	16	tRNA	AAJI01001181.1/7913-7986
t0014755	GCGGGGATAGCTCAGTTGGGA	21	16	tRNA	AAAA02000227.1/36273-36201
t0015170	GGTGTCGTGGTGTCGTTGGTTAT	23	16	tRNA	AAJI01001181.1/7913-7986
t0015370	GCGCCTGTAGCTCAGTGGC	19	16	tRNA	AARH01007410.1/32960-32888
t0015531	GCGGATATAGTCGAATGGTAAA	22	16	tRNA	AY727487.1/787-857
t0015587	GGTCCCGTAGCTCAGTTGGT	20	16	tRNA	CP000107.1/300143-300215
t0015618	GGTGTCGTGGTGTCGTTGGTTA	22	16	tRNA	AAJI01001181.1/7913-7986
t0016035	GGGATTGTAGTTCAATTGGTCAGA	24	15	tRNA	CAAP01047540.1/985-912
t0017092	GGCGGATGTAGCCAAGTGGA	20	15	tRNA	AY660566.1/66217-66144
t0017369	GGGGATGTAGCTCAGGTGG	19	15	tRNA	AACY022366388.1/697-769
t0017476	GGGGGTGTAGCTCATATGGT	20	15	tRNA	AP002842.3/12597-12669
t0017500	GGGGATGTAGCTCCGATGGTAG	22	15	tRNA	AM502235.1/349548-349620
t0017813	GGTGTCGTGGTGTAGTTGGTTATCAA	26	14	tRNA	AAJI01001181.1/7913-7986
t0017904	GTGGGCGTGCCGGAGTGGTTATCG	24	14	tRNA	X54372.1/541-622
t0017973	GGTGTCGTGGTGTAGTTGTTTATCA	25	14	tRNA	AAJI01001181.1/7913-7986
t0018458	GGGGACGTAGCTCATATGGTAGAGC	25	14	tRNA	AACY021164334.1/308-380
t0018538	GGGGATGTAGCTCAGCTGGTAGA	23	14	tRNA	AAQQ01105557.1/12-84
t0018617	GGGGATGTAGCTCAGATGGTAGAGCC	26	14	tRNA	AM502235.1/349548-349620
t0018675	GTCTGGGTGGTGTCGTTGGTTATC	24	14	tRNA	CAAP01000607.1/20629-20702
t0018886	GGGGATGTAGCTCAGTTGGT	20	14	tRNA	AACY021946806.1/843-916
t0018934	GGGGATGTAGCTCAACTGGTA	21	14	tRNA	CT573071.1/837826-837898
t0019189	AGGATATTCGGCTCTCACCCG	21	14	tRNA	AASG02000099.1/9606-9678
t0019331	AGTGTCGTGGTGTAGTTGGTTATC	24	14	tRNA	AAJI01001181.1/7913-7986
t0019901	GTCAGGATGGCCGAGTGGTC	20	13	tRNA	AAPN01342120.1/3218-3300
t0020050	GCGCTTGTAGCTCAGTGGAT	20	13	tRNA	CAAP01052394.1/925-997
t0020082	GGTGTCGTGGTGTAGTTGGTTCT	23	13	tRNA	AAJI01001181.1/7913-7986
t0020256	AGGGATGTAGCTCAGATGGTA	21	13	tRNA	AM502235.1/349548-349620
t0020402	GGTGTCGTGGTGTGGTTGGTTATC	24	13	tRNA	AAJI01001181.1/7913-7986
t0020594	GGGGATGTAGCTCAACTGGTAG	22	13	tRNA	AACY020866698.1/309-381
t0021201	TTGGTTAGAGCTTTGGTCTTAT	22	13	tRNA	AAGF01000259.1/98725-98652
t0021466	GGGGATGTAGCTCAGATGGTAGAGAA	26	13	tRNA	AM502235.1/349548-349620
t0021527	AGCGGGGTAGAGGAATTGGTCG	22	13	tRNA	AASG02000564.1/9483-9556
t0021552	GGGGATGTAGCTCCGATGGTAGA	23	13	tRNA	AM502235.1/349548-349620
t0021886	GTCAGGATGGCCGAGTGG	18	12	tRNA	AAPN01342120.1/3218-3300
t0022190	GCGCTTGTAGCTCAGTGGATAG	22	12	tRNA	CAAP01052394.1/925-997
t0022378	GTGGGCGTGCCGGAGTGGTT	20	12	tRNA	AACY023772514.1/832-915
t0022497	GCGGATATAGTCGAATGGC	19	12	tRNA	AY727487.1/787-857
t0023144	GGGGATGTAGCTCAAATGGTAGAAA	25	12	tRNA	AC172863.1/1921-1993
t0023530	GTGGGCGTGCCGGAGTGG	18	12	tRNA	AACY023772514.1/832-915
t0023602	GTCTGGGTCGTGTAGTTGGTTATC	24	12	tRNA	CAAP01000607.1/20629-20702
t0023605	GTCTGGTGTAGTTGGTTATC	20	12	tRNA	CR382129.1/869367-869440
t0023649	GGGGATGTAGCTCAGATGGTAAA	23	12	tRNA	AM502235.1/349548-349620
t0023862	GTCTGGGTTGTGTAGTTGGTTATC	24	12	tRNA	CAAP01000607.1/20629-20702
t0024028	GTGGGCGTGCCGGAGTGGT	19	12	tRNA	AACY023772514.1/832-915
t0025095	GGGATTGTAGTTCAATCGGT	20	11	tRNA	BA000024.1/359266-359339
t0025811	AGGATATTCGGCTCTCACCC	20	11	tRNA	AASG02000099.1/9606-9678
t0025829	GGTGTCGTTGTGTAGTTGGTTATCAC	26	11	tRNA	AAJI01001181.1/7913-7986
t0025871	GGGGATGTAGCTCAGATGGTAA	22	11	tRNA	AM502235.1/349548-349620
t0026024	GGGATTGTAGTTCAATTGGTCAGAG	25	11	tRNA	CAAP01047540.1/985-912
t0026270	GGGGATGTAGCTCAACTGGTAGA	23	11	tRNA	AACY020866698.1/309-381
t0026350	CGGGATGTAGCTCAGATGGTAG	22	11	tRNA	AM502235.1/349548-349620
t0026692	GCCCAGGTGGCGGAATTGGTAGACGCA	27	11	tRNA	AACY020057383.1/1439-1520
t0027638	GGGGATGTAGCTCACATGGTAGAG	24	11	tRNA	AC172863.1/1921-1993
t0027785	GGGATTGTAGTTCAATCGGTCAGAG	25	10	tRNA	BA000024.1/359266-359339
t0028059	GTCGATATGTCCGAGTGGTTAAGG	24	10	tRNA	CAAP01008888.1/2883-2802
t0028124	AGGGATATAACTCAGCGG	18	10	tRNA	EF380352.1/141762-141691
t0028234	GCGTTTGTAGTCCAACGGTTAG	22	10	tRNA	AP008213.1/3402352-3402423
t0028461	AGGGATGTAGCTCAGATGGTAGA	23	10	tRNA	AM502235.1/349548-349620
t0028849	GCGCCTGTAGCTCAGTGGATAGAGC	25	10	tRNA	AARH01007410.1/32960-32888
t0029534	GCGTTTGTAGTCCAACGGTTAGGATA	26	10	tRNA	AP008213.1/3402352-3402423
t0029607	GGGGATGTAGCTCAGTTGG	19	10	tRNA	AACY021946806.1/843-916
t0029665	TGGTAGAATAGTACCCTGCCACGGTA	26	10	tRNA	CR538722.1/75805-75875
t0029925	GGGATTGTAGTTCAATCGGTCA	22	10	tRNA	BA000024.1/359266-359339
t0030440	GGTGTCGTGGTGTAGTTGGTTT	22	10	tRNA	AAJI01001181.1/7913-7986
t0030939	GTGGACGTGCCGGAGTGGA	19	10	tRNA	X54372.1/541-622
t0031350	TTGGTTAGAGCTTTGGTC	18	10	tRNA	AAGF01000259.1/98725-98652
t0032101	GTGGGCGTGCCGGAGTGGTTAT	22	9	tRNA	X54372.1/541-622
t0032321	GCGTTTGTAGTCCAACGGTTAGG	23	9	tRNA	AP008213.1/3402352-3402423
t0032785	AGGGATGTAGCTCAGATGGTAG	22	9	tRNA	AM502235.1/349548-349620
t0032943	GGGGATATAGCTCAGATGGT	20	9	tRNA	AACY020541741.1/1666-1738
t0033826	GGGGCTGTAGCTCAGATGGT	20	9	tRNA	AAVW01000063.1/14406-14479
t0034200	AGGGATGTAGCGCAGCTTGGTAGC	24	9	tRNA	AY958086.1/120609-120536
t0034230	GTCGATATGTCCGAGTGG	18	9	tRNA	CAAP01008888.1/2883-2802
t0034700	GGGGATGTAGCTCAGATGGTAGCG	24	9	tRNA	AM502235.1/349548-349620
t0034777	CGTGTCGTGGTGTAGTTGGTTATCA	25	9	tRNA	AAJI01001181.1/7913-7986
t0035194	CGGGATGTAGCTCAAATGG	19	9	tRNA	AC172863.1/1921-1993
t0035509	GCGGGGATAGCTCAGTTGGGAGA	23	9	tRNA	AAAA02000227.1/36273-36201
t0036400	GGGTCTGTAGCTCAGTCGGTTAGAGCACC	29	9	tRNA	CP000546.1/722325-722253
t0036579	GGGATGTAGCTCAGATGGT	19	9	tRNA	AM502235.1/349548-349620
t0037015	TCCGTTGTAGTCTAGGTGGTTAGG	24	9	tRNA	AAYL01000097.1/146302-146230
t0037129	GCACCAGTGGTCTAGTGG	18	8	tRNA	AB005782.1/121-191
t0037370	GGTGTCGTGGTGTTGTTGGTTATC	24	8	tRNA	AAJI01001181.1/7913-7986
t0037423	CGAAAGGGCGTGGGTTCA	18	8	tRNA	AAWT01013833.1/31001-30922
t0037662	GGGGATGTAGCTCAGTTGGTA	21	8	tRNA	AACY021946806.1/843-916
t0037746	AGGGATGTAGCTCAAATGG	19	8	tRNA	AC172863.1/1921-1993
t0038943	GGGATGTAGCTCAGATGGTA	20	8	tRNA	AM502235.1/349548-349620
t0039193	GGTGGTGTAGTTGGTTATC	19	8	tRNA	CAAP01000607.1/20629-20702
t0039509	AGGGATGTAGCGCAGCTTGGTAG	23	8	tRNA	AY958086.1/120609-120536
t0039953	AGGATACTCGGCTCTCACC	19	8	tRNA	AP003271.3/56238-56166
t0040663	GCGCCTGTAGCTCAGTGGATT	21	8	tRNA	AACY021791628.1/666-593
t0040920	AGCGGGGTAGAGGAATTGGT	20	8	tRNA	AASG02000564.1/9483-9556
t0041219	GCACCAGTGGTCTAGTGGTAGA	22	8	tRNA	AB005782.1/121-191
t0041560	GTCTGGGTTGTGTAGTTGGTTAT	23	8	tRNA	CAAP01000607.1/20629-20702
t0041631	GGTGTCGTGGTGTTGTTGGTTAT	23	8	tRNA	AAJI01001181.1/7913-7986
t0041860	AGGACATTGGACTCTGAATCCAGTAAC	27	8	tRNA	AC005275.1/134381-134452
t0042088	CGGGATGTAGCTCAGATGGTAGAG	24	8	tRNA	AM502235.1/349548-349620
t0043569	GGGGATGTAGCTCACATGGTAGA	23	8	tRNA	AC172863.1/1921-1993
t0044863	GCGTCTGTAGTCCCACGGTTAGGATA	26	7	tRNA	AP008213.1/3402352-3402423
t0045943	GTTGAGATGGCCGAGTTGGT	20	7	tRNA	AP004812.3/114632-114712
t0046310	GGTGTCGTGGTGTAGTTGGTTC	22	7	tRNA	AAJI01001181.1/7913-7986
t0046463	GTGGACGTGCCGGAGTGGAA	20	7	tRNA	X54372.1/541-622
t0046568	TGGTTAGAGCTTTGGTCTTA	20	7	tRNA	AAGF01000259.1/98725-98652
t0046907	GGTGTCGTCGTGTAGTTGGTTATCT	25	7	tRNA	AAJI01001181.1/7913-7986
t0046967	GGTGTCGTGGTGTAGTTGGTTATCC	25	7	tRNA	AAJI01001181.1/7913-7986
t0047214	AGTGTCGTGGTGTAGTTGGTTAT	23	7	tRNA	AAJI01001181.1/7913-7986
t0047500	GGGTCTGTAGCTCAGTCGGTTAGAGCAC	28	7	tRNA	CP000546.1/722325-722253
t0048045	CGGGATGTAGCTCAGATGGTAGA	23	7	tRNA	AM502235.1/349548-349620
t0048244	GGTGGTGTAGTTGGTTATCA	20	7	tRNA	CAAP01000607.1/20629-20702
t0048334	GGTGTCGTGGTGTAGTTG	18	7	tRNA	AAJI01001181.1/7913-7986
t0048676	GCGGATATAGTCGAATGGCA	20	7	tRNA	AY727487.1/787-857
t0049113	CGCGGGGTAGAGCAGTTTGGTAGC	24	7	tRNA	AACY022683189.1/207-134
t0049192	CCGACCTTAGCTCAGTTGG	19	7	tRNA	AC006438.4/9543-9631
t0049294	AGGGATATAACTCAGCGGTAG	21	7	tRNA	EF380352.1/141762-141691
t0049362	CCGACCTTAGCTCAGTTGGCAGAG	24	7	tRNA	AC006438.4/9543-9631
t0050020	GCGGGGATAGCTCAGTTGGGAG	22	7	tRNA	AAAA02000227.1/36273-36201
t0050070	GCTGGAGTAGCTCAGTCGGTTAG	23	7	tRNA	AAAA02015371.1/48439-48366
t0050341	GGATGGATGTCTGAGCGG	18	7	tRNA	AASG02030765.1/159-245
t0051274	GCGGGGATAGCTCAGTTG	18	7	tRNA	AAAA02000227.1/36273-36201
t0051299	TCCGTTGTAGTCTAGGTGGTTAG	23	7	tRNA	AAYL01000097.1/146302-146230
t0051902	GGGATGTAGCTCAGATGG	18	7	tRNA	AM502235.1/349548-349620
t0052419	GGGGATGTAGCTCAGATGGTAGAGCA	26	7	tRNA	AM502235.1/349548-349620
t0052447	GGGGATGTAGCTCAGGTGGT	20	7	tRNA	AACY022366388.1/697-769
t0052825	GCTGGAGTAGCTCAGTTGGTTAGA	24	7	tRNA	AAAA02015371.1/48439-48366
t0053744	AGAAGACCTTTGTCCTATCCATTA	24	7	tRNA	AASG02004761.1/8907-8836
t0053789	GTCGATATGTCCGAGTGGTTA	21	6	tRNA	CAAP01008888.1/2883-2802
t0055573	TGTGTCGTGGTGTAGTTGGTTATC	24	6	tRNA	AAJI01001181.1/7913-7986
t0055798	GGTGTCGTGGTGTGGTTGGTTAT	23	6	tRNA	AAJI01001181.1/7913-7986
t0055900	GGGCCTGTAGCTCAGAGGA	19	6	tRNA	AJ007508.1/3018-2945
t0056443	GTGGACGTGCCGGCGTGGTTATCG	24	6	tRNA	X54372.1/541-622
t0056572	GGGGATGTAGCTCAGATGGTAGC	23	6	tRNA	AM502235.1/349548-349620
t0057051	GGGGCTGTAGCTCAGATGG	19	6	tRNA	AAVW01000063.1/14406-14479
t0057103	GCTGGAATAGCTCAGTTGGC	20	6	tRNA	AAAA02030397.1/22122-22049
t0057269	TTGGTTAGAGCTTTGGTCTTG	21	6	tRNA	AAGF01000259.1/98725-98652
t0057683	CGTGTCGTGGTGTAGTTGGTTA	22	6	tRNA	AAJI01001181.1/7913-7986
t0057811	GTTCGATCCTCGCCGGGAG	19	6	tRNA	AAZY01000011.1/34662-34736
t0058176	GGCGGATGTAGCCAAGTGGATCAAGGCA	28	6	tRNA	AM487447.2/1818-1891
t0058576	GGGGATGTAGCTCAAATGGTAGAA	24	6	tRNA	AC172863.1/1921-1993
t0058708	GGGGATGTCGCTCAGATGGTAGAG	24	6	tRNA	AP008212.1/30577523-30577595
t0058812	GTCGATATGTCCGAGTGGTTAAG	23	6	tRNA	CAAP01008888.1/2883-2802
t0059005	GTGTCGTGGTGTAGTTGGTTATCA	24	6	tRNA	AAJI01001181.1/7913-7986
t0060393	GGTGTCATGGTGTAGTTGGTTATC	24	6	tRNA	AAJI01001181.1/7913-7986
t0060547	ATGGTTAGAGCTTTGGTCTTA	21	6	tRNA	AAGF01000259.1/98725-98652
t0060574	TTGGTTAGAGCTTTGGTCT	19	6	tRNA	AAGF01000259.1/98725-98652
t0060587	GCTGGAGTAGCTCAGTTGGTTAGAG	25	6	tRNA	AAAA02015371.1/48439-48366
t0060694	GTCTGGTGTAGTTGGTTAT	19	6	tRNA	CR382129.1/869367-869440
t0061552	GGGGATGTAGCTCAACTGGT	20	6	tRNA	CT573071.1/837826-837898
t0061683	GGGGGTGTAGCTCATATGGTAGAGC	25	6	tRNA	AP002842.3/12597-12669
t0062347	GCATTTGGTCTAGTGGTATGATTCTCG	27	6	tRNA	AP006374.1/9200-9271
t0063093	AGTGTCGTGGTGTAGTTGGTTATCA	25	6	tRNA	AAJI01001181.1/7913-7986
t0064283	GGGGATGTAGCTCACATGGTAG	22	6	tRNA	AC172863.1/1921-1993
t0064476	GCCCAGATGGCGGAATTGGTAGACGCA	27	6	tRNA	AACY023344630.1/434-517
t0064887	GGTGTCGTGGTGTAGTTGGTTATT	24	6	tRNA	AAJI01001181.1/7913-7986
t0066985	GGTGTCGTAGTGTAGTTGGTTATCA	25	6	tRNA	AAJI01001181.1/7913-7986
t0067124	GTCTGGGTGGTGTAGTTGGTCATCA	25	6	tRNA	CAAP01000607.1/20629-20702
t0067160	GGGCTATTAGCTCAGTGGTAGAGCGC	26	6	tRNA	AACY024121130.1/403-474
t0067873	GCGGATATAGTCGAATGG	18	5	tRNA	AY727487.1/787-857
t0067893	GCACCAGTGGTCTAGTGGTAA	21	5	tRNA	AB005782.1/121-191
t0069322	GGGGATGTAGCTCACATGGTAGAGC	25	5	tRNA	AC172863.1/1921-1993
t0069894	CGGGGTGTAGCGCAGCCTGGTAGCGCA	27	5	tRNA	AACY020035921.1/245-172
t0069931	GTGGACGTGCCGGAGTGGTTC	21	5	tRNA	X54372.1/541-622
t0070049	GCCCAGGTGGCGGAATTGGTAGACGCAC	28	5	tRNA	AACY020057383.1/1439-1520
t0070749	TCAGTTGGTTAGAGCTTCGTGC	22	5	tRNA	ABDG01000097.1/139710-139812
t0070869	GAGATGTCCTGAACCGCTAGACGA	24	5	tRNA	AACY020545812.1/1826-1899
t0070914	GTCTGGGTGGTGTAGTTGTT	20	5	tRNA	CAAP01000607.1/20629-20702
t0071358	GCGCCTGTAGCTCAGTGGCT	20	5	tRNA	AARH01007410.1/32960-32888
t0071468	GCGTTTGTAGTCCAACGGA	19	5	tRNA	AP008213.1/3402352-3402423
t0072857	GCGTCTGTAGTCCACCGGTTAGGATA	26	5	tRNA	AP008213.1/3402352-3402423
t0074155	GCGCTTGTAGCTCAGTGGATAGAG	24	5	tRNA	CAAP01052394.1/925-997
t0074401	GGTGTCGTAGTGTAGTTGGTTA	22	5	tRNA	AAJI01001181.1/7913-7986
t0074679	AGGGATGTAGCTCAGATGGTAGAG	24	5	tRNA	AM502235.1/349548-349620
t0076380	GTCTGGGTCGTGTAGTTGGTTAT	23	5	tRNA	CAAP01000607.1/20629-20702
t0076684	GCGTTTGTAGTCCAACGGTCA	21	5	tRNA	AP008213.1/3402352-3402423
t0077186	GGGGATGTAGCTCAGCTGGTAGAGC	25	5	tRNA	AAAM03000060.1/8795-8867
t0077591	GGGGATGTAGCTCAGATGGTAGAGCCTC	28	5	tRNA	AAWT01031425.1/1255-1326
t0078129	GGGGCTGTAGCTCAGATGGTA	21	5	tRNA	AAVW01000063.1/14406-14479
t0078861	GAATCCTGCTGTCGACGCCA	20	5	tRNA	CAAP01008888.1/2883-2802
t0079054	CCGCCTGTAGCTCAGTGG	18	5	tRNA	AARH01007410.1/32960-32888
t0079344	GTTGAGATGGCCGAGTTG	18	5	tRNA	AP004812.3/114632-114712
t0079730	GGGATTGTAGTTCAATTGGTC	21	5	tRNA	CAAP01028361.1/2002-1929
t0079824	TGTGTCGTGGTGTAGTTGGTTAT	23	5	tRNA	AAJI01001181.1/7913-7986
t0080181	GTCGATATGTCCGAGTGGTTAAGGA	25	5	tRNA	CAAP01008888.1/2883-2802
t0080476	CGAGGTGTAGCGCAGTCTGGTCAGC	25	5	tRNA	DQ167807.1/104360-104434
t0080767	CTTAGTTGGTGGAGCATT	18	5	tRNA	AACN011041963.1/414-485
t0081446	CGTGTCGTCGTGTAGTTGGTTATC	24	5	tRNA	AAJI01001181.1/7913-7986
t0081544	GGCGGATGTAGCCAAGTGGATCAA	24	5	tRNA	AM487447.2/1818-1891
t0081714	CGGGGATGTAGCTCAGATGGT	21	5	tRNA	AM502235.1/349548-349620
t0082205	GGTGGCTGTAGTTTAGTGGTAAGAATT	27	5	tRNA	AARH01000625.1/125814-125885
t0083053	GGATGGATGTCTGAGCGGTTGAAA	24	5	tRNA	AASG02030765.1/159-245
t0083346	CGACCTTAGCTCAGTTGGCA	20	5	tRNA	AC006438.4/9543-9631
t0084418	CTGGACGTGCCGGAGTGG	18	5	tRNA	X54372.1/541-622
t0084525	GGTCCCGTAGCTCAGTTGG	19	5	tRNA	AE009562.1/5901-5828
t0084811	CGTGTCGTGGTGTAGTTGGTT	21	5	tRNA	AAJI01001181.1/7913-7986
t0085881	GCGTTTGTAGTCCAACGGTTAGGA	24	5	tRNA	AP008213.1/3402352-3402423
t0086603	GCTGGACGACAACGGAAA	18	5	tRNA	AASG02024191.1/645-574
t0087607	GCTGGAGTAGCTCAGTTGGT	20	5	tRNA	AAAA02015371.1/48439-48366
t0088044	AGGATATTCGGCTCTCAC	18	5	tRNA	CAAP01025764.1/2205-2277
t0088516	GGGGATGTAGCTCAGATGGCA	21	5	tRNA	AM502235.1/349548-349620
t0089600	TCCGTTGTCGTCCAGTGGTTAGG	23	4	tRNA	AM463355.1/55015-54944
t0090194	AGGATATTCGGCTCTCACC	19	4	tRNA	CAAP01025764.1/2205-2277
t0091750	TGGGATGTAGCTCAGATGG	19	4	tRNA	AM502235.1/349548-349620
t0091756	GGGCGGTTAGCTCAGCGGTAGAGCACT	27	4	tRNA	AAAP01003804.1/15285-15214
t0091956	GTTCGAATCCTGCTGTCGACGCCA	24	4	tRNA	CAAP01008888.1/2883-2802
t0092640	GGTGTCGTGGTGTAGTTGGTTATCCC	26	4	tRNA	AAJI01001181.1/7913-7986
t0092700	GCACCAGTGGTCTAGTGGTAGAATA	25	4	tRNA	AB005782.1/121-191
t0092766	GGTGTCCTGGTGTAGTTGGTTATC	24	4	tRNA	AAJI01001181.1/7913-7986
t0092877	GGGGATATAGCTCAGTTGG	19	4	tRNA	AAQQ01003923.1/1812-1884
t0093784	CGAGGTGTAGCGCAGTCTGG	20	4	tRNA	DQ167807.1/104360-104434
t0094355	CAGGTTCGAATCCTGCTGTCGACGCCA	27	4	tRNA	CAAP01008888.1/2883-2802
t0094455	GGTGGCTGTAGTTTAGTGGTT	21	4	tRNA	AARH01000625.1/125814-125885
t0094572	GTGGCTGTAGTTTAGTGGTA	20	4	tRNA	AARH01000625.1/125814-125885
t0095116	GGGGATGTAGCTCAGATGGC	20	4	tRNA	AM502235.1/349548-349620
t0095275	GTCTGGTGTAGTTGGTTATCA	21	4	tRNA	CR382129.1/869367-869440
t0096993	TTGGTTAGAGCGTTGGTCTTA	21	4	tRNA	CAAL01001873.1/27604-27531
t0097619	GCGGATATAGTCGAATGGTAAAAT	24	4	tRNA	AY727487.1/787-857
t0097983	GCGCATGTAGCTCAGTGGA	19	4	tRNA	AB013393.2/15950-15878
t0098248	GGTGTCGTGGTGTAGTTGGCTATC	24	4	tRNA	AAJI01001181.1/7913-7986
t0098802	TGTGTCGTGGTGTAGTTGGTTATCA	25	4	tRNA	AAJI01001181.1/7913-7986
t0099047	TTGGTAGACGCTACGGACTTA	21	4	tRNA	AACY020013438.1/708-791
t0101296	GCTAGAAGGAGGGCTTGAACC	21	4	tRNA	AAAA02018150.1/10972-10899
t0101423	AGGGATGTAGCGCAGCTTGGTA	22	4	tRNA	AY958086.1/120609-120536
t0101607	GCGTCTGTAGTCCAACGGTTAGGAA	25	4	tRNA	AP008213.1/3402352-3402423
t0102680	GGTGTCGTGGTGTAGTTGT	19	4	tRNA	AAJI01001181.1/7913-7986
t0103409	GGGGATGTAGCTCAGATGGCAGA	23	4	tRNA	AAQQ01330617.1/844-916
t0103540	CCAGTGGTCTAGTGGTAGAATAGTACCC	28	4	tRNA	AB005782.1/121-191
t0103572	GTCTGGGTGGTGTAGTTGGTTATCT	25	4	tRNA	CAAP01000607.1/20629-20702
t0104411	GGGGACGTAGCTCAGCTGGGAGA	23	4	tRNA	AM259509.1/141-213
t0105024	GTTCGATCCTCGCCGGGG	18	4	tRNA	AAZY01000011.1/34662-34736
t0106574	GCTAGAAGGAGGGCTTGAAC	20	4	tRNA	AAAA02018150.1/10972-10899
t0106576	CTCTGGGTGGTGTAGTTGGT	20	4	tRNA	CAAP01000607.1/20629-20702
t0106687	GTGTCGTGGTGTAGTTGGTTATC	23	4	tRNA	AAJI01001181.1/7913-7986
t0106786	AGGGATGTAGCTCAAATGGTAG	22	4	tRNA	AC172863.1/1921-1993
t0107379	CCCGGGTCTGTACCGTGGCAG	21	4	tRNA	AB005782.1/121-191
t0109290	GGGGATGTAGCTCCGATGGTAGAGC	25	4	tRNA	AM502235.1/349548-349620
t0109474	GGGGATGTAGCTCAGCTGGAA	21	4	tRNA	AACY022583298.1/485-412
t0109776	GCGCTTGTAGCTCAGTGG	18	4	tRNA	CAAP01052394.1/925-997
t0109823	GGTGGCTGTAGTTTAGTGGTTAGAAT	26	4	tRNA	AARH01000625.1/125814-125885
t0111378	CATGATTGGAAATCATGTG	19	4	tRNA	AE016830.1/1023317-1023405
t0111807	TAGTCGGTTAGGATATTCGGCT	22	4	tRNA	AASG02000099.1/9606-9678
t0112366	GGGGATGTAGCTCAAATGGTAGAGAA	26	4	tRNA	AC172863.1/1921-1993
t0113297	GCGGATATAGTCGAATGGTAAAA	23	4	tRNA	AY727487.1/787-857
t0113691	GCGTCTGTAGTCCAACGGTTAGGATAAT	28	4	tRNA	AP008213.1/3402352-3402423
t0114382	GCTGGAATAGCTCAGTTGGT	20	4	tRNA	AL049862.1/66070-66143
t0115664	CTGGTTAGAGCTTTGGTCTTA	21	4	tRNA	AAGF01000259.1/98725-98652
t0116740	CGAGGTGTAGCGCAGTCTGGTCAGCGCAT	29	4	tRNA	DQ167807.1/104360-104434
t0116901	GGGATTGTAGTTCAATTGGTCAGAGC	26	4	tRNA	CAAP01047540.1/985-912
t0117451	GTTGAGATGGCCGAGTTGG	19	4	tRNA	AP004812.3/114632-114712
t0117639	GGTGGCTGTAGTTTAGTGGTC	21	4	tRNA	AARH01000625.1/125814-125885
t0117891	CGAGGTGTAGCGCAGTCT	18	4	tRNA	DQ167807.1/104360-104434
t0118752	AGGGGACATAGCTGAGCTGGTAT	23	4	tRNA	ABCJ01000018.1/7422-7349
t0119704	TTGGTTAGAGCTTTGGTCTTC	21	4	tRNA	AAGF01000259.1/98725-98652
t0121569	GGTGTCGTAGTGTAGTTGGTTAT	23	4	tRNA	AAJI01001181.1/7913-7986
t0122709	GGGATTGTAGTTCAATCGGTCAGAGCA	27	4	tRNA	BA000024.1/359266-359339
t0123163	GGGGATGTAGCTCAGATGGTAC	22	4	tRNA	AM502235.1/349548-349620
t0123482	GCGTCTGTAGTCCAACGGTTAGGATAC	27	4	tRNA	AP008213.1/3402352-3402423
t0123838	GGGGATGTAGCTCAACTGGTAGAG	24	4	tRNA	AACY020866698.1/309-381
t0124417	GCATTTGGTCTAGTGGTATGATT	23	4	tRNA	AP006374.1/9200-9271
t0124982	ACGCCTGTAGCTCAGTGGA	19	4	tRNA	AARH01007410.1/32960-32888
t0125144	GGTGTCGTGGTGTGGTTGGTTATCA	25	4	tRNA	AAJI01001181.1/7913-7986
t0125381	AGTGTCGTCGTGTAGTTGGTTATC	24	4	tRNA	AAJI01001181.1/7913-7986
t0125694	GTGGACGTGCCGGCGTGGTTAT	22	4	tRNA	X54372.1/541-622
t0126209	GGTGTCGTGGTGTCGTTGGTTATCAC	26	4	tRNA	AAJI01001181.1/7913-7986
t0126516	GTGGGCGTGCCGGAGTGGTTATC	23	4	tRNA	X54372.1/541-622
t0126844	TTGGTTAGAGCGTGTGGCT	19	3	tRNA	AAAA02015371.1/48439-48366
t0127442	GGGGATGTAGCTCAGATGGTAGT	23	3	tRNA	AM502235.1/349548-349620
t0128128	AGGGATGTAGCGCAGCTCGGTAG	23	3	tRNA	AACY020374738.1/3125-3198
t0128259	GGTGTCGTGGTGTAGTTGGTTATCACA	27	3	tRNA	AAJI01001181.1/7913-7986
t0128265	GGGATTGTAGTTCAATTGGTCAA	23	3	tRNA	CAAP01028361.1/2002-1929
t0128601	CTTAGTTGGTGGAGCGGC	18	3	tRNA	AACY020114045.1/2167-2239
t0130190	GGGGATGTAGCTCAGGTGGTAGAG	24	3	tRNA	AACY022366388.1/697-769
t0131268	GCGCCTGTAGCTCCGTGGATAGAG	24	3	tRNA	AARH01007410.1/32960-32888
t0131885	GCGTCTGTAGTCCCACGGTTAGGATAA	27	3	tRNA	AP008213.1/3402352-3402423
t0132408	GGGGATGTAGCTAAGATGGTAGAGC	25	3	tRNA	AM502235.1/349548-349620
t0132475	GGGGACGTAGCTCATCTGGTAGAGC	25	3	tRNA	AACY021164334.1/308-380
t0132717	CGGGGTGTAGCGCAGCCTGGTAGCGCAC	28	3	tRNA	AACY023620038.1/550-623
t0132792	TTGGTTAGAGCGTGTGGC	18	3	tRNA	AAAA02015371.1/48439-48366
t0133476	AGTTCGAATCTCTCAGGCGACGCC	24	3	tRNA	AB011479.1/69169-69088
t0133868	AGGGATGTAGCGCAGCTTGGTAGCGC	26	3	tRNA	AY958086.1/120609-120536
t0134432	AGGATACTCGGCTCTCACCCG	21	3	tRNA	AP003271.3/56238-56166
t0134554	GTGGACGTGCCGGAGTGGTTATTG	24	3	tRNA	X54372.1/541-622
t0134730	CGGGGATGTAGCTCAGATGGTAGAG	25	3	tRNA	AM502235.1/349548-349620
t0135521	GGGGATGTAGCTCTGATGGTAG	22	3	tRNA	AM502235.1/349548-349620
t0136728	GGTGTCGTGGTGTGGTTGGTTA	22	3	tRNA	AAJI01001181.1/7913-7986
t0136913	AGGGATGTAGCGCAGCTTGGTAGA	24	3	tRNA	AY958086.1/120609-120536
t0137397	GGGGATCTAGCTCAAATGGTAGAG	24	3	tRNA	AAGF01002975.1/228216-228288
t0137735	GGGATTGTAGTTCAATTGGCA	21	3	tRNA	CAAP01028361.1/2002-1929
t0137938	GGGGGTGTAGCTCCTATGGTAGA	23	3	tRNA	AP002842.3/12597-12669
t0138658	GACAGTTTGGCCGAGTGGT	19	3	tRNA	AM055738.1/1-82
t0138933	AGGATACTCGGCTCTCAC	18	3	tRNA	AP003271.3/56238-56166
t0139321	GGGATTGTAGTTCAATTGGCC	21	3	tRNA	CAAP01028361.1/2002-1929
t0140160	GCTGGAATAGCTCAGTTGGTTAG	23	3	tRNA	AL049862.1/66070-66143
t0140262	ACGCCTGTAGCTCAGTGGAA	20	3	tRNA	AARH01007410.1/32960-32888
t0141034	TTCTAATCAGACGATTGTGGGTTC	24	3	tRNA	AM465296.2/47740-47668
t0141476	GTCTGTGGTGTAGTTGGTCATCA	23	3	tRNA	AY820773.1/1381-1454
t0144397	AGAATACCGGCCTGTCAC	18	3	tRNA	CP000155.1/4721168-4721096
t0145371	GCTGGAATAGCTCAGTTGGTTAGA	24	3	tRNA	AL049862.1/66070-66143
t0145432	GGTGTCGTGGTGTATTTGGTTA	22	3	tRNA	AAJI01001181.1/7913-7986
t0145680	AGGGATGTAGCGCAGCTT	18	3	tRNA	AY958086.1/120609-120536
t0146608	CGTGGCTGTAGTTTAGTGGTA	21	3	tRNA	AARH01000625.1/125814-125885
t0146629	ATCTGGGTGGTGTAGTTGGTT	21	3	tRNA	CAAP01000607.1/20629-20702
t0146910	GCGCCTGTAGCTCAGTGGATAGCG	24	3	tRNA	AARH01007410.1/32960-32888
t0146960	ATCAGAGTGGCGCAGCGGAAGCGTG	25	3	tRNA	AAAA02013914.1/313-384
t0147288	GGTGTCGTCGTGTAGTTGGTTATT	24	3	tRNA	AAJI01001181.1/7913-7986
t0147698	TTCGAATCCTGCTGTCGACGCCC	23	3	tRNA	CAAP01008888.1/2883-2802
t0148459	GCTGGAGTAGCTCAGTTGGTT	21	3	tRNA	AAAA02015371.1/48439-48366
t0149574	TGGTAGAATAGTACCCTGCCACGGTACAG	29	3	tRNA	CR538722.1/75805-75875
t0151060	CCACCAGTGGTCTAGTGGT	19	3	tRNA	AB005782.1/121-191
t0152519	GGGGATGTAGCTCAGGTGGTA	21	3	tRNA	AACY022366388.1/697-769
t0152702	GGGGATGTAGCTAAGATGGTAGAG	24	3	tRNA	AM502235.1/349548-349620
t0153758	GTGGACGTGCCGGCGTGGTTATC	23	3	tRNA	X54372.1/541-622
t0153865	GGTGGCTGTAGTTTAGTGGTG	21	3	tRNA	AARH01000625.1/125814-125885
t0153937	GTGGACGTGCCGGAGTGGTTATCGG	25	3	tRNA	X54372.1/541-622
t0154069	CGGTAGAATAGTACCCTGCCACGGTA	26	3	tRNA	CR538722.1/75805-75875
t0154116	GGGGATCTAGCTCAGATGGTAG	22	3	tRNA	AAGF01002975.1/228216-228288
t0154169	GCTGGAATAGCTCAGTTGGTT	21	3	tRNA	AL049862.1/66070-66143
t0154553	CGGGATGTAGCTCAAATGGTAGA	23	3	tRNA	AC172863.1/1921-1993
t0154732	GGTGTCGTGGTGTAGTTGGTTGT	23	3	tRNA	AAJI01001181.1/7913-7986
t0155438	TCGGATCAAAAGGTCGTG	18	3	tRNA	AASG02023522.1/949-1022
t0155819	AGTGGCTGTAGTTTAGTGGTA	21	3	tRNA	AARH01000625.1/125814-125885
t0156195	AGGGATATAACTCAGCGGTAGA	22	3	tRNA	EF380352.1/141762-141691
t0156638	GCGGAAATAGCTTAATGGTAGAGCATA	27	3	tRNA	AM470652.2/51069-50998
t0156942	GCGCCTGTAGCTCCGTGGATAG	22	3	tRNA	AARH01007410.1/32960-32888
t0157078	GGCGGATGTAGCCAAGTGGATCAAG	25	3	tRNA	AM487447.2/1818-1891
t0159021	CGGTTAGGATATTCGGCTC	19	3	tRNA	AASG02000099.1/9606-9678
t0159040	GCGTTTGGTCTAGTGGTATGATT	23	3	tRNA	AM494972.1/2473136-2473207
t0159551	GGGGATGTAGCTCAAATGGA	20	3	tRNA	AC172863.1/1921-1993
t0160987	CCGGCATGCGTAGGTTCGA	19	3	tRNA	AAWK01000003.1/205469-205542
t0161463	GGGATTGTAGTTCAATTGGTCAGC	24	3	tRNA	CAAP01028361.1/2002-1929
t0161529	GAGTTCGATCCTCGCCGGGGG	21	3	tRNA	AAZY01000011.1/34662-34736
t0162248	GCGTTTGTAGTCCAACGGTC	20	3	tRNA	AP008213.1/3402352-3402423
t0162558	GCGGGGATAGCTCAGTTGGGAGAGC	25	3	tRNA	AAAA02000227.1/36273-36201
t0162787	ACACCAGTGGTCTAGTGGTA	20	3	tRNA	AB005782.1/121-191
t0162909	GTTCAATTCCCGTCGTTCGCCCCA	24	3	tRNA	X00446.1/280-207
t0162925	TGGGATGTAGCTCAGATGGT	20	3	tRNA	AM502235.1/349548-349620
t0163214	GGTGTCATGGTGTAGTTGGTTAT	23	3	tRNA	AAJI01001181.1/7913-7986
t0163452	GGGGATGTCGCTCAGATGGTAG	22	3	tRNA	AP008212.1/30577523-30577595
t0163725	GGGATTGTAGTTCAATTGGC	20	3	tRNA	CAAP01028361.1/2002-1929
t0164299	GGGGATGTAGCTCAGTTGGTAGAGC	25	3	tRNA	AACY023773805.1/620-692
t0164315	GTGGACGTGCCGGAGTGGTTATCT	24	3	tRNA	X54372.1/541-622
t0165571	GTCGATATGTCCGAGTGGTTAA	22	3	tRNA	CAAP01008888.1/2883-2802
t0165741	GCGTTTGTAGTCCAACGGTTAGGATAA	27	3	tRNA	AP008213.1/3402352-3402423
t0166042	CCGCCTGTAGCTCAGTGGA	19	3	tRNA	AARH01007410.1/32960-32888
t0166069	TTCGAGAGAGGGCGTGGGTTC	21	3	tRNA	AY350712.1/43942-44025
t0166366	GGGGGTGTAGCTCAGATGG	19	3	tRNA	ABCS01000024.1/17663-17736
t0166880	GTCGATATGTCCGAGTGGT	19	3	tRNA	CAAP01008888.1/2883-2802
t0167866	GCGTCTGTAGTCCAACGGTTCGGATA	26	3	tRNA	AP008213.1/3402352-3402423
t0168203	TGGGTTCGAGCCCCACGGTGGGCGCCA	27	3	tRNA	AAGW01446084.1/708-635
t0168557	CGGGATGTAGCTCAAATGGTA	21	3	tRNA	AC172863.1/1921-1993
t0168717	GCTGGAGTAGCTCAGTCGGTTAGAG	25	3	tRNA	AAAA02015371.1/48439-48366
t0169343	GCTCTCGTAGCTCAGTTGGTT	21	3	tRNA	AACY021521997.1/317-390
t0169961	GGGTCCATAGCTCAGTGGTAGAGCA	25	3	tRNA	AASG02005269.1/4841-4770
t0170111	GCGCCTGTAGCTCAGTGGATAGAGCTT	27	3	tRNA	AARH01007410.1/32960-32888
t0170406	GGGGATGTAGCTCAGAGGT	19	3	tRNA	AAQQ01072365.1/597-668
t0170563	GGTGTTGTGGTGTAGTTGGTTATC	24	3	tRNA	AAJI01001181.1/7913-7986
t0170880	GGTGTCGTGGTGTATTTGGTTATC	24	3	tRNA	AAJI01001181.1/7913-7986
t0171201	GGGGATGTAGCTCAGCTGGTAGAGCTC	27	3	tRNA	M21402.1/615-697
t0171289	GAAATTGGTAGACGCTACGGACTTA	25	3	tRNA	K00235.1/1-85
t0171306	GTTGTCGTGGTGTAGTTGGTTATCA	25	3	tRNA	AAJI01001181.1/7913-7986
t0172146	GCTGGAATAGCTCAGTTGGTTA	22	3	tRNA	AL049862.1/66070-66143
t0172514	GGGGATGTAGCTCAAATGGTC	21	3	tRNA	AC172863.1/1921-1993
t0173800	TCTCGTAGCTCAGTTGGTT	19	3	tRNA	AAIC01000226.1/2461-2534
t0175235	GGGGGTGTAGCTCATATGGA	20	3	tRNA	AP002842.3/12597-12669
t0175500	TTCGAGTCCGGGCGACGCCA	20	3	tRNA	AARH01016502.1/4930-5003
t0175553	GGGGATGTAGCTCAGTTGGTAGAG	24	3	tRNA	AAQQ01105557.1/12-84
t0176034	TTGGTTAGAGCTTTGGTCA	19	3	tRNA	AAGF01000259.1/98725-98652
t0176166	GGGGATGTAGCTCAGATGGCAGAG	24	3	tRNA	AAQQ01330617.1/844-916
t0176195	GCGTTTGTAGTCCAACGGTCAGGATA	26	3	tRNA	AP008213.1/3402352-3402423
t0176257	GGGGATGTAGCTCAGTTGGTAGA	23	3	tRNA	AAQQ01105557.1/12-84
t0176721	GGGGATGTAGCTCAGATGGTAGATC	25	3	tRNA	AM502235.1/349548-349620
t0176764	AGGGATGTAGCTCAAATGGT	20	3	tRNA	AC172863.1/1921-1993
t0176994	GTGGCTGTAGTTTAGTGG	18	3	tRNA	AARH01000625.1/125814-125885
t0177039	GTCGTTGTAGTATAGTGGTGAGTAT	25	3	tRNA	AP008215.1/10292002-10292073
t0178396	AGGGCTATAGCTCAGTTAGGTAGAGCAC	28	3	tRNA	CP000323.1/2930427-2930499
t0178667	GCGTCTGTAGTCCAACGGTTAGGC	24	3	tRNA	AP008213.1/3402352-3402423
t0179270	GTGGCTGTAGTTTAGTGGTAA	21	3	tRNA	ABEA01000221.1/5555-5485
t0179491	GGTGTCGTGGTGTAGTTGTTTATCAC	26	3	tRNA	AAJI01001181.1/7913-7986
t0179861	GTCGATATGTCCGAGTGGTT	20	3	tRNA	CAAP01008888.1/2883-2802
t0179879	AGGGATATAACTCAGCGGT	19	3	tRNA	EF380352.1/141762-141691
t0181352	CCAGGAGACCCGGGTTCGTTTCCCG	25	3	tRNA	AASG02024191.1/645-574
t0181506	GCGGATATAGTCGAATGGA	19	3	tRNA	AY727487.1/787-857
t0181696	GGGGATGTAGCTCCAATGGTAGAG	24	3	tRNA	AC172863.1/1921-1993
t0181960	GGGGATGTAGCTCAAATGGTAGC	23	3	tRNA	AC172863.1/1921-1993
t0182394	GCGTTTGTAGTCCAACGGTTAGGAT	25	3	tRNA	AP008213.1/3402352-3402423
t0182838	GCGGATATAGTCGAATGGTAAAAA	24	3	tRNA	AY727487.1/787-857
t0184732	GCGCCTGTAGCTCAGTGGATAGAAA	25	3	tRNA	AARH01007410.1/32960-32888
t0185834	GCCCAGGTGGCGGAATTGGTAGACGC	26	3	tRNA	AACY023787866.1/327-410
t0186089	AGTCGGTTAGGATATTCGGCT	21	3	tRNA	AASG02000099.1/9606-9678
t0186597	CGAACACGCAACCTTCTGATC	21	3	tRNA	ABAV01020868.1/974-904
t0187158	AGGGATGTAGCGCAGCTTGGTAGCC	25	3	tRNA	AY958086.1/120609-120536
t0187770	GTCTGGGTGGTGTAGTTGTTTATC	24	3	tRNA	CAAP01000607.1/20629-20702
t0187853	GCGCCTGTAGCTCCGTGGATAGAGC	25	3	tRNA	AARH01007410.1/32960-32888
t0187956	GCGCTTGTAGCTCAGTGGAA	20	3	tRNA	CAAP01052394.1/925-997
t0187959	ATGGTTATCGGTTCAAGG	18	3	tRNA	D89861.1/24927-25009
t0188087	AGGGATATAACTCAGCGGTAGAG	23	3	tRNA	EF380352.1/141762-141691
t0188280	GGGGATGTAGCTCAGATGGTCG	22	3	tRNA	AM502235.1/349548-349620
t0189048	GGTGTCGTGGTGTTGTTGGTTA	22	3	tRNA	AAJI01001181.1/7913-7986
t0189817	AGGGATGTAGCTCAAATGGTA	21	3	tRNA	AC172863.1/1921-1993
t0190111	GGCGGATGTAGCCAAGTGGAT	21	3	tRNA	AY660566.1/66217-66144
t0190229	GCTGGACGACAACGGAAT	18	3	tRNA	AASG02024191.1/645-574
t0190692	GGCCCATTAGCTCAGTTGGTT	21	3	tRNA	AADK01012908.1/8050-8123
t0190792	GGGCATTTGGTCTAGTGGTATGATT	25	3	tRNA	AP006374.1/9200-9271
t0192642	GGGATTGTAGTTCAATTGGTCA	22	3	tRNA	CAAP01028361.1/2002-1929
t0192643	GGTGGTGTAGTTGGTTAT	18	3	tRNA	CAAP01000607.1/20629-20702
t0192742	GGGGATGTAGCTCAGATGGTAGAGCCT	27	3	tRNA	AM502235.1/349548-349620
t0192884	GTCTGGGTCGTGTAGTTGGTTATCA	25	3	tRNA	CAAP01000607.1/20629-20702
t0193484	GGGATGTAGCTCAAATGGTAGA	22	3	tRNA	AC172863.1/1921-1993
t0194892	GCTGTCGTGGTGTAGTTGGTTATC	24	3	tRNA	AAJI01001181.1/7913-7986
t0195591	GTGGATGTAGCTCAGATGGT	20	3	tRNA	ABBX01000127.1/22403-22331
t0195670	AGATTGAGGTTCTGGTCCGAAAG	23	3	tRNA	AP004812.3/114632-114712
t0196650	GCCTCCGTAGCATAGTGGT	19	3	tRNA	AAEE01000008.1/331482-331411
t0196882	GTCAGGATGGCCGAGTGGTCTA	22	3	tRNA	AAPN01342120.1/3218-3300
t0197449	GGTTCCATGGTCTAGTGGTTAG	22	3	tRNA	ABEG01013343.1/8558-8487
t0197741	GGGGGTGTAGCTCATATGGTAGAA	24	3	tRNA	AP002842.3/12597-12669
t0199009	GGGCGGTTAGCTCAGCGGTAGAGCACTGC	29	3	tRNA	AAAP01003804.1/15285-15214
t0199410	GCGCATCTGGTGTAGTGGTATCA	23	3	tRNA	AARH01005003.1/87405-87475
t0200762	GGTGTCGTGGTGTATTTGGTTATCA	25	3	tRNA	AAJI01001181.1/7913-7986
t0201365	GGGGGTGTAGCTCATCTGGTAGA	23	3	tRNA	AP002842.3/12597-12669
t0201558	GCGCCTGTAGCTCAGTGGATAGAGCTTC	28	3	tRNA	AACY020993737.1/380-452
t0001366	GGGCTATTAGCTCAGTGGTAGAGCGCGCC	29	88	tRNA
t0001961	CGCGGGGTAGAGCAGTTTGG	20	68	tRNA
t0002507	GCGGATATAGTCGAATGGTAA	21	56	tRNA
t0003956	AGGGATGTAGCGCAGCTTGG	20	41	tRNA
t0005635	AGGGATATAACTCAGCGGTA	20	32	tRNA
t0007764	GGGATTGTAGTTCAATCGGTC	21	26	tRNA
t0010036	GGGGATGTAGCTCAGATGGTAGAGCTC	27	22	tRNA
t0010142	GCGGATATAGTCGAATGGTA	20	21	tRNA
t0011641	GGGCTATTAGCTCAGTGGTAGAGCGCGC	28	19	tRNA
t0014109	GGGATTGTAGTTCAATTGGTCAG	23	17	tRNA
t0014325	GGGATTGTAGTTCAATTGG	19	17	tRNA
t0015531	GCGGATATAGTCGAATGGTAAA	22	16	tRNA
t0016035	GGGATTGTAGTTCAATTGGTCAGA	24	15	tRNA
t0017092	GGCGGATGTAGCCAAGTGGA	20	15	tRNA
t0018886	GGGGATGTAGCTCAGTTGGT	20	14	tRNA
t0022497	GCGGATATAGTCGAATGGC	19	12	tRNA
t0026024	GGGATTGTAGTTCAATTGGTCAGAG	25	11	tRNA
t0027785	GGGATTGTAGTTCAATCGGTCAGAG	25	10	tRNA
t0028124	AGGGATATAACTCAGCGG	18	10	tRNA
t0029607	GGGGATGTAGCTCAGTTGG	19	10	tRNA
t0029925	GGGATTGTAGTTCAATCGGTCA	22	10	tRNA
t0032925	AGGGATATAACTCAGCGGA	19	9	tRNA
t0032943	GGGGATATAGCTCAGATGGT	20	9	tRNA
t0034200	AGGGATGTAGCGCAGCTTGGTAGC	24	9	tRNA
t0036837	CGCGGGGTAGAGCAGTTTGGAA	22	9	tRNA
t0037662	GGGGATGTAGCTCAGTTGGTA	21	8	tRNA
t0039509	AGGGATGTAGCGCAGCTTGGTAG	23	8	tRNA
t0049113	CGCGGGGTAGAGCAGTTTGGTAGC	24	7	tRNA
t0049294	AGGGATATAACTCAGCGGTAG	21	7	tRNA
t0050050	AGGGATGTAGCGCAGCTTGGCC	22	7	tRNA
t0053744	AGAAGACCTTTGTCCTATCCATTA	24	7	tRNA
t0055900	GGGCCTGTAGCTCAGAGGA	19	6	tRNA
t0058176	GGCGGATGTAGCCAAGTGGATCAAGGCA	28	6	tRNA
t0067160	GGGCTATTAGCTCAGTGGTAGAGCGC	26	6	tRNA
t0067873	GCGGATATAGTCGAATGG	18	5	tRNA
t0070869	GAGATGTCCTGAACCGCTAGACGA	24	5	tRNA
t0077947	CGCGGGGTAGAGCCGTTTGG	20	5	tRNA
t0079730	GGGATTGTAGTTCAATTGGTC	21	5	tRNA
t0081544	GGCGGATGTAGCCAAGTGGATCAA	24	5	tRNA
t0084764	GGCTATTAGCTCAGTGGTAGAGCGCGC	27	5	tRNA
t0091803	AGGGATGTAGCGCAGCTTGGAA	22	4	tRNA
t0092877	GGGGATATAGCTCAGTTGG	19	4	tRNA
t0097619	GCGGATATAGTCGAATGGTAAAAT	24	4	tRNA
t0099047	TTGGTAGACGCTACGGACTTA	21	4	tRNA
t0101423	AGGGATGTAGCGCAGCTTGGTA	22	4	tRNA
t0109347	CGGCTATTAGCTCAGTGGTAGAGCGCGCC	29	4	tRNA
t0113297	GCGGATATAGTCGAATGGTAAAA	23	4	tRNA
t0116901	GGGATTGTAGTTCAATTGGTCAGAGC	26	4	tRNA
t0122709	GGGATTGTAGTTCAATCGGTCAGAGCA	27	4	tRNA
t0124949	AGGGCTATAGCTCAGTTAGG	20	4	tRNA
t0128128	AGGGATGTAGCGCAGCTCGGTAG	23	3	tRNA
t0128265	GGGATTGTAGTTCAATTGGTCAA	23	3	tRNA
t0132192	GCGGGGTAGAGCAGTTTGG	19	3	tRNA
t0133868	AGGGATGTAGCGCAGCTTGGTAGCGC	26	3	tRNA
t0136913	AGGGATGTAGCGCAGCTTGGTAGA	24	3	tRNA
t0137735	GGGATTGTAGTTCAATTGGCA	21	3	tRNA
t0139321	GGGATTGTAGTTCAATTGGCC	21	3	tRNA
t0145680	AGGGATGTAGCGCAGCTT	18	3	tRNA
t0156195	AGGGATATAACTCAGCGGTAGA	22	3	tRNA
t0157078	GGCGGATGTAGCCAAGTGGATCAAG	25	3	tRNA
t0161463	GGGATTGTAGTTCAATTGGTCAGC	24	3	tRNA
t0163725	GGGATTGTAGTTCAATTGGC	20	3	tRNA
t0164299	GGGGATGTAGCTCAGTTGGTAGAGC	25	3	tRNA
t0171201	GGGGATGTAGCTCAGCTGGTAGAGCTC	27	3	tRNA
t0171289	GAAATTGGTAGACGCTACGGACTTA	25	3	tRNA
t0175538	GGGCTATTAGCTCCGTGGTAGAGCGCGCC	29	3	tRNA
t0175553	GGGGATGTAGCTCAGTTGGTAGAG	24	3	tRNA
t0176257	GGGGATGTAGCTCAGTTGGTAGA	23	3	tRNA
t0177157	GGGTTGCTAACTCAACGG	18	3	tRNA
t0178396	AGGGCTATAGCTCAGTTAGGTAGAGCAC	28	3	tRNA
t0179879	AGGGATATAACTCAGCGGT	19	3	tRNA
t0181506	GCGGATATAGTCGAATGGA	19	3	tRNA
t0182838	GCGGATATAGTCGAATGGTAAAAA	24	3	tRNA
t0187158	AGGGATGTAGCGCAGCTTGGTAGCC	25	3	tRNA
t0188087	AGGGATATAACTCAGCGGTAGAG	23	3	tRNA
t0190111	GGCGGATGTAGCCAAGTGGAT	21	3	tRNA
t0192642	GGGATTGTAGTTCAATTGGTCA	22	3	tRNA
t0193463	CGGGCTATTAGCTCAGTGGTAGAGCGCGCC	30	3	tRNA

## Sheet: WT snRNA
sRNA ID	seqeunce	length	count	category	annotation
t0002354	TGGACGGGGTCAATGGGCGATCA	23	59	snRNA	AASG02004632.1/9891-9731
t0011592	CTTTGGGCTGACCTTAGGCGG	21	19	snRNA	AC149488.1/16482-16633
t0015218	TTGGGCTGACCTTAGGCGGGT	21	16	snRNA	AC149488.1/16482-16633
t0019364	TTTGGGCTGACCTTAGGCGGG	21	14	snRNA	AC149488.1/16482-16633
t0034937	TTTAATATCGTGTGGGCCGATGGC	24	9	snRNA	AC007138.1/58789-58984
t0035630	GGTCACACGGTTGTCTGACAGAC	23	9	snRNA	CT033770.2/104183-103971
t0042062	CAGTTTAATATCGGATACGTGGGC	24	8	snRNA	AARH01025314.1/679-484
t0043073	ATATCTGATATGTGGGCCATCGGC	24	8	snRNA	AC007138.1/58789-58984
t0049967	GTGGTCACACGGTTGTCTGACAGAC	25	7	snRNA	CT033770.2/104183-103971
t0058261	AGAACCTCACTAGCTGCGTCA	21	6	snRNA	AASG02000124.1/18501-18652
t0062929	TCACACGGTTGTCTGACAGAC	21	6	snRNA	CT033770.2/104183-103971
t0077115	CAAGGACACAGAGGTACGAGC	21	5	snRNA	AASG02022157.1/1245-1034
t0083279	ATATTAAACTGATAAGAACAG	21	5	snRNA	AACY020405974.1/944-1135
t0085107	ACACGGTTGTCTGACAGAC	19	5	snRNA	CT033770.2/104183-103971
t0091995	ACACAGACACACAGACACACACAC	24	4	snRNA	AABR03090880.1/20351-20217
t0092182	CTTAGAACTCAAGGACACAGAGG	23	4	snRNA	CAAP01002969.1/365-577
t0093627	CAAGGACACAGAGGTACGAGCC	22	4	snRNA	AASG02022157.1/1245-1034
t0095202	GAAGATTAGCATGGCCCCTGCGCAA	25	4	snRNA	AACY024044760.1/440-335
t0095938	TTACCTGGACGGGGTCAATGGGCGA	25	4	snRNA	AASG02004632.1/9891-9731
t0095978	CCGAGGCGCGTCTATTGCTGG	21	4	snRNA	AC011717.6/23055-22908
t0101796	CAGGGACGGGAACTGTCTTCGGA	23	4	snRNA	AACV01010025.1/8651-8774
t0116774	CACACGGTTGTCTGACAGAC	20	4	snRNA	CT033770.2/104183-103971
t0122921	CTTTGGGCTGACCTTAGGCGGG	22	4	snRNA	AC149488.1/16482-16633
t0126338	TTAATATCGTGTGGGCCGATGGC	23	4	snRNA	AC007138.1/58789-58984
t0135273	AAGGACACAGAGGTACGAGCC	21	3	snRNA	AASG02022157.1/1245-1034
t0140896	CACGGTTGTCTGACAGAC	18	3	snRNA	CT033770.2/104183-103971
t0152628	CCTTAGAACTCAAGGACACAGAGG	24	3	snRNA	CAAP01002969.1/365-577
t0155341	TGGACGGGGTCACTGGGCGATCA	23	3	snRNA	AASG02004632.1/9891-9731
t0160472	TGGTCACACGGTTGTCTGACAGAC	24	3	snRNA	CT033770.2/104183-103971
t0170132	ATACACACACACACACACACACAC	24	3	snRNA	AAWZ01004689.1/164454-164336
t0174615	TGGGCTGACCTTAGGCGGGTG	21	3	snRNA	AC149488.1/16482-16633
t0178400	TGGAGGGGTAATAGGCTGGCA	21	3	snRNA	AASG02002046.1/26669-26822
t0178714	TGGACGGGGTCGATGGGCGATCA	23	3	snRNA	AARH01018833.1/1174-1015
t0186146	AGTTTAATATCTGATATGTGGGCC	24	3	snRNA	AC007138.1/58789-58984
t0187333	TTGGCATCTCCCCTGACAGGG	21	3	snRNA	AC144516.5/37858-37727
t0191533	CAGGGACGGGAACTGTCTTCGGAT	24	3	snRNA	AACV01010025.1/8651-8774
t0192043	GGCTAAGATCAAGTGTAGTATCTG	24	3	snRNA	AACY021162315.1/529-342
t0195114	ATACCTTTCTCGGCCTTTTGGCTA	24	3	snRNA	AC189402.1/47773-47947
t0201215	TTAATTTAATATCGTGTGGAT	21	3	snRNA	AARH01005049.1/80644-80449

## Sheet: WT snoRNA
sRNA ID	seqeunce	length	count	category	annotation
t0000165	CACCTTGGAGACCTGATGCGG	21	384		snoRNA	AARH01009456.1/205048-205138
t0007279	ACCTTGGAGACCTGATGCGG	20	27		snoRNA	AARH01009456.1/205048-205138
t0015235	GCATCAGGTCTCCAAGGTGAA	21	16		snoRNA	AARH01009456.1/205048-205138
t0026771	ATGGCCTCGAACAAGTCGCGACATTT	26	11		snoRNA	AC007767.3/47035-47162
t0069307	CAGGAGTGCTCAGATCAGG	19	5		snoRNA	AAFC03124371.1/31653-31524
t0087486	CACCTTGGAGACCTGATG	18	5		snoRNA	AARH01009456.1/205048-205138
t0088645	AACGGTGATGAGTCTACAGACCT	23	5		snoRNA	CAAP01006753.1/9299-9218
t0093996	CCAGATCTTGGTGGTATGAAA	21	4		snoRNA	AAVX01183130.1/641-563
t0135950	CACCTTGGAGACCTGATGCGT	21	3		snoRNA	AARH01009456.1/205048-205138
t0157669	TCACCTTGGAGACCTGATGCGG	22	3		snoRNA	AARH01009456.1/205048-205138
t0164240	GGGAATCTCTCTGATGCAT	19	3		snoRNA	AB010073.1/79857-79773
t0176044	AGGAGTGCTCAGATCAGG	18	3		snoRNA	AAFC03124371.1/31653-31524
t0188383	ATGGCCTCGAACAAGTCGCGACATT	25	3		snoRNA	AC007767.3/47035-47162

## Sheet: WT rRNA
sRNA ID	seqeunce	length	count	category	annotation
t0000012	AAAACGACTCTCGGCAACGGATAT	24	3823	rRNA	AF510003.1/98-228
t0000017	AAAACGACTCTCGGCAACGGATATC	25	2674	rRNA	AF510003.1/98-228
t0000018	AAAACGACTCTCGGCAACGGATA	23	2636	rRNA	AF510003.1/98-228
t0000024	AAAACGACTCTCGGCAACGG	20	1991	rRNA	AF510003.1/98-228
t0000047	CTGAATCTCAGTGGATCGTGG	21	994	rRNA	AASG02007495.1/8955-8223
t0000056	ATGAAAGACGAACAACTGCGA	21	866	rRNA	X66771.1/2-523
t0000064	AAAACGACTCTCGGCAACGGATATCTC	27	763	rRNA	AM040784.1/270-424
t0000092	CAAAACGACTCTCGGCAACGGATAT	25	575	rRNA	AF510003.1/98-228
t0000112	AAAACGACTCTCGGCAAC	18	491	rRNA	AF510003.1/98-228
t0000122	AACGACTCTCGGCAACGGATATC	23	461	rRNA	AM040784.1/270-424
t0000132	TGAAAGACGAACAACTGCGAA	21	439	rRNA	X66771.1/2-523
t0000149	AACGACTCTCGGCAACGGATAT	22	406	rRNA	AM040784.1/270-424
t0000151	CAAAACGACTCTCGGCAACGGATA	24	406	rRNA	AF510003.1/98-228
t0000161	CAAAACGACTCTCGGCAACGGATATC	26	390	rRNA	AF510003.1/98-228
t0000197	CGGGGTATTGTAAGTGGCAGA	21	351	rRNA	AASG02007495.1/8955-8223
t0000201	CAAAACGACTCTCGGCAACGG	21	347	rRNA	AF510003.1/98-228
t0000220	ACGACTCTCGGCAACGGATATC	22	329	rRNA	AM040784.1/270-424
t0000222	AAAACGACTCTCGGCAACGGATATCT	26	326	rRNA	AM040784.1/270-424
t0000242	ACGACTCTCGGCAACGGATAT	21	304	rRNA	AM040784.1/270-424
t0000246	AAAACGACTCTCGGCAACG	19	301	rRNA	AF510003.1/98-228
t0000264	AAAACGACTCTCGGCAACGGA	21	283	rRNA	AF510003.1/98-228
t0000293	AAACGACTCTCGGCAACGGATAT	23	261	rRNA	AF510003.1/98-228
t0000304	CTTGGATTTATGAAAGACGAA	21	255	rRNA	X66771.1/2-523
t0000305	AACGACTCTCGGCAACGGATA	21	254	rRNA	AM040784.1/270-424
t0000332	AAAACGACTCTCGGCCACGGATAT	24	239	rRNA	AF510003.1/98-228
t0000343	AACGACTCTCGGCAACGGATATCTC	25	234	rRNA	AM040784.1/270-424
t0000351	CGGATTCTGACTTAGAGGCGT	21	231	rRNA	AASG02007495.1/8955-8223
t0000353	AAAACGACTCTCGGCCACGGATATC	25	231	rRNA	AF510003.1/98-228
t0000357	AAAACGACTCTCGGCAACGGAT	22	230	rRNA	AF510003.1/98-228
t0000362	AAACGACTCTCGGCAACGGATATC	24	229	rRNA	AM040784.1/270-424
t0000380	AAAACGACTCTCGGCCACGGATA	23	221	rRNA	AF510003.1/98-228
t0000438	AAACGACTCTCGGCAACGGATA	22	194	rRNA	AF510003.1/98-228
t0000452	AACGACTCTCGGCAACGGATATCTCGG	27	191	rRNA	AM040784.1/270-424
t0000457	AACGACTCTCGGCAACGGATATCT	24	189	rRNA	AM040784.1/270-424
t0000492	AACGACTCTCGGCAACGG	18	179	rRNA	AM040784.1/270-424
t0000502	TCTTGGATTTATGAAAGACGA	21	176	rRNA	X66771.1/2-523
t0000515	ACGGGGTATTGTAAGTGGCAG	21	174	rRNA	AASG02007495.1/8955-8223
t0000547	CGACGGGGTATTGTAAGTGGCA	22	165	rRNA	AASG02007495.1/8955-8223
t0000587	CAAAACGACTCTCGGCAAC	19	157	rRNA	AF510003.1/98-228
t0000595	TGAATCTCAGTGGATCGTGGC	21	155	rRNA	AASG02007495.1/8955-8223
t0000607	ACGACTCTCGGCAACGGATA	20	154	rRNA	AM040784.1/270-424
t0000615	AAAACGACTCTCGGCACCGGATAT	24	152	rRNA	AF510003.1/98-228
t0000620	TGATTCATGATAACTCGACGG	21	151	rRNA	AAMI01003080.1/412-1
t0000648	ACGACTCTCGGCAACGGATATCTCGGC	27	147	rRNA	AM040784.1/270-424
t0000654	ACGACTCTCGGCAACGGATATCTCGG	26	146	rRNA	AM040784.1/270-424
t0000655	AAAACGACTCTCGGCACCGGATATC	25	146	rRNA	AF510003.1/98-228
t0000718	AAACGACTCTCGGCAACGG	19	136	rRNA	AF510003.1/98-228
t0000825	AAAACGACTCTCGGCACCGGATA	23	123	rRNA	AF510003.1/98-228
t0000846	GACTCTCGGCAACGGATATC	20	121	rRNA	AY265400.1/169-322
t0000858	AAACGACTCTCGGCAACGGATATCTC	26	120	rRNA	AM040784.1/270-424
t0000901	ACGACTCTCGGCAACGGATATCTC	24	115	rRNA	AM040784.1/270-424
t0000908	AACGACTCTCGGCAACGGATATCTCG	26	115	rRNA	AM040784.1/270-424
t0000936	CAAGATCAAACGGTGCCGGAG	21	112	rRNA	DQ242564.1/1-586
t0000968	CAAAACGACTCTCGGCAA	18	109	rRNA	AF510003.1/98-228
t0001048	GACTCTCGGCAACGGATATCTCGGC	25	103	rRNA	AY265400.1/169-322
t0001085	AGGACGGTATCTGATCGTCTT	21	102	rRNA	X66687.1/42-580
t0001106	TACGCGACGGGGTATTGTAAG	21	100	rRNA	AASG02007495.1/8955-8223
t0001112	GACTCTCGGCAACGGATATCTCGGCT	26	100	rRNA	AY265400.1/169-322
t0001136	ACGACTCTCGGCAACGGATATCT	23	98	rRNA	AM040784.1/270-424
t0001140	AAAACGACTCTCGGCAACGGATCT	24	98	rRNA	AF510003.1/98-228
t0001205	GAGTTCTGATGGGATCCGGTGCAT	24	95	rRNA	U32078.1/1-119
t0001250	CGACGGGGTATTGTAAGTGGC	21	92	rRNA	AASG02007495.1/8955-8223
t0001270	GACTCTCGGCAACGGATAT	19	91	rRNA	AF427500.1/363-518
t0001309	AAGTTGGGGGCTCGAAGACGA	21	90	rRNA	X66687.1/42-580
t0001601	AACGGGCAGAGCCCGCGTCGA	21	79	rRNA	AAMI01003080.1/412-1
t0001605	CCATTGGAGGGCAAGTCTGGT	21	78	rRNA	DQ470658.1/9-471
t0001637	CAAACGACTCTCGGCAACGGATAT	24	77	rRNA	AF510003.1/98-228
t0001651	AAAACGACTCTCGGCAACGGATATCA	26	77	rRNA	AF510003.1/98-228
t0001652	TCTCAGTGGATCGTGGCAGCA	21	77	rRNA	AASG02007495.1/8955-8223
t0001668	CGACTCTCGGCAACGGATAT	20	76	rRNA	AM040784.1/270-424
t0001738	AAGGAATTGACGGAAGGGCAC	21	74	rRNA	AY252216.1/689-1143
t0001858	CGACTCTCGGCAACGGATATC	21	71	rRNA	AM040784.1/270-424
t0001886	ACCGGGCACTACGGTGAGACGTGAA	25	70	rRNA	Z11512.1/2606-2718
t0001906	ACGGTATCTGATCGTCTTCGA	21	69	rRNA	X66687.1/42-580
t0001909	GGAATTACCGCGGCTGCTGGC	21	69	rRNA	AACY021051052.1/870-429
t0001974	CAGTTAAAAAGCTCGTAGTTG	21	68	rRNA	U44476.1/1-582
t0001976	GACTCTCGGCAACGGATATCTC	22	68	rRNA	AY265400.1/169-322
t0002097	CTCAGTGGATCGTGGCAGCAA	21	64	rRNA	AASG02007495.1/8955-8223
t0002182	AGAGCCCGCGTCGACCTTTTT	21	62	rRNA	AAMI01003080.1/412-1
t0002237	CGACTCTCGGCAACGGATA	19	61	rRNA	AM040784.1/270-424
t0002325	CAAAACGACTCTCGGCAACG	20	60	rRNA	AF510003.1/98-228
t0002365	TGGGGGCTCGAAGACGATCAGA	22	59	rRNA	X66687.1/42-580
t0002438	TGAAAGACGAACAACTGCGAAA	22	58	rRNA	X66771.1/2-523
t0002462	AACGACTCTCGGCCACGGATATC	23	57	rRNA	AM040784.1/270-424
t0002463	TCTGATGATTCATGATAACTCGACGG	26	57	rRNA	AY496482.1/2-557
t0002593	GACTCTCGGCAACGGATA	18	55	rRNA	AF427500.1/363-518
t0002599	ACGACTCTCGGCAACGGATATCTCG	25	55	rRNA	AM040784.1/270-424
t0002644	AAGGAATTGACGGAAGGGCACC	22	54	rRNA	AY252216.1/689-1143
t0002683	GACTCTCGGCAACGGATATCTCGGCTC	27	54	rRNA	AY265400.1/169-322
t0002702	CAAAACGACTCTCGGCAACGGA	22	53	rRNA	AF510003.1/98-228
t0002746	GGCTGAATCTCAGTGGATCGT	21	53	rRNA	AASG02007495.1/8955-8223
t0002771	AAACGACTCTCGGCAACGGATATCT	25	52	rRNA	AM040784.1/270-424
t0002780	TTCAACCAAGCGCGATGACCA	21	52	rRNA	AASG02007495.1/8955-8223
t0002812	TCAGTGGATCGTGGCAGCAAG	21	52	rRNA	AASG02007495.1/8955-8223
t0002848	TGGTTGAGACTAGGACGGTAT	21	51	rRNA	X66687.1/42-580
t0002851	AGAGCCCGCGTCGACCTTTT	20	51	rRNA	AAMI01003080.1/412-1
t0002972	ACCGGGCACTACGGTGAGACGTGA	24	50	rRNA	Z11512.1/2606-2718
t0003006	CTGAATCTCAGTGGATCGTGGC	22	49	rRNA	AASG02007495.1/8955-8223
t0003031	ATGATTCATGATAACTCGACGG	22	49	rRNA	AAMI01003080.1/412-1
t0003075	TCTGATGATTCATGATAACTCGACG	25	49	rRNA	AY496482.1/2-557
t0003160	CTGACACGGGGAGGTAGTGAC	21	48	rRNA	AAMI01003080.1/412-1
t0003191	CAAACGACTCTCGGCAACGG	20	47	rRNA	AF510003.1/98-228
t0003205	CAAACGACTCTCGGCAACGGATATC	25	47	rRNA	AM040784.1/270-424
t0003277	AATCTCAGTGGATCGTGGCAG	21	46	rRNA	AASG02007495.1/8955-8223
t0003408	TGAAAGACGAACAACTGCGA	20	45	rRNA	X66771.1/2-523
t0003539	AAAACGACTCTCGGCAACGGATC	23	44	rRNA	AF510003.1/98-228
t0003574	TATGGTTGAGACTAGGACGGT	21	44	rRNA	X66778.1/94-542
t0003704	CAGGAGTGGAGCCTGCGGCTTA	22	43	rRNA	AY252216.1/689-1143
t0003706	TGATGATTCATGATAACTCGACGG	24	43	rRNA	AY496482.1/2-557
t0003715	ATCTCAGTGGATCGTGGCAGC	21	43	rRNA	AASG02007495.1/8955-8223
t0003753	AAGGAATTGACGGAAGGGCACCA	23	42	rRNA	AY252216.1/689-1143
t0003831	TGATAACTCGACGGATCGCAA	21	42	rRNA	AY788155.1/2-552
t0003875	CAGAACTCCGCAGTTAAGCGTGCT	24	42	rRNA	AF198188.1/404-503
t0003904	CAAAACGACTCTCGGCAACGGAT	23	41	rRNA	AF510003.1/98-228
t0004024	GACTCTCGGCAACGGATATCT	21	41	rRNA	AY265400.1/169-322
t0004154	CTGATGATTCATGATAACTCGACGG	25	40	rRNA	AY496482.1/2-557
t0004181	CAAAACGACTCTCGGCCACGGATA	24	40	rRNA	AF510003.1/98-228
t0004230	ATTGACGGAAGGGCACCACCA	21	39	rRNA	AY252216.1/689-1143
t0004244	AGATAAAAGGTCGACGCGGGC	21	39	rRNA	AAMI01003080.1/412-1
t0004269	TCTCAGTGGATCGTGGCAGCAA	22	39	rRNA	AASG02007495.1/8955-8223
t0004326	AGGAATTGACGGAAGGGCACCA	22	39	rRNA	AY252216.1/689-1143
t0004345	CACGTCTGCCTGGGTGTCA	19	39	rRNA	AF080044.1/264-419
t0004365	GACTCTCGGCAACGGATATCTCGG	24	38	rRNA	AY265400.1/169-322
t0004371	CTCAGTGGATCGTGGCAGC	19	38	rRNA	AASG02007495.1/8955-8223
t0004450	AACGACTCTCGGCAACGGATATCTCGGC	28	38	rRNA	AM040784.1/270-424
t0004484	GATGATTCATGATAACTCGACGG	23	38	rRNA	AAMI01003080.1/412-1
t0004563	ATGAAAGACGAACAACTGCGAA	22	37	rRNA	X66771.1/2-523
t0004595	ACGACTCTCGGCCACGGATATC	22	37	rRNA	AM040784.1/270-424
t0004654	CAAACGACTCTCGGCAACGGATA	23	37	rRNA	AF510003.1/98-228
t0004722	AACGACTCTCGGCCACGGATAT	22	36	rRNA	AM040784.1/270-424
t0004745	GCAGCAAGGCCACTCTGCCAC	21	36	rRNA	AASG02007495.1/8955-8223
t0004800	AGTTAAAAAGCTCGTAGTTGG	21	36	rRNA	EF100338.1/22-563
t0004820	ACCGGGCACTACGGTGAGACGTG	23	36	rRNA	Z11512.1/2606-2718
t0004892	AGGAATTGACGGAAGGGCACC	21	35	rRNA	AY252216.1/689-1143
t0004921	TGACTGAACGCCTCTAAGTCAGA	23	35	rRNA	AASG02007495.1/8955-8223
t0004933	CAGTTAAAAAGCTCGTAGTTGG	22	35	rRNA	EF100338.1/22-563
t0004937	AATCTCAGTGGATCGTGGCAGC	22	35	rRNA	AASG02007495.1/8955-8223
t0005029	GCAGTTAAAAAGCTCGTAGTTGG	23	35	rRNA	U44476.1/1-582
t0005060	AACGACTCTCGGCAACGGA	19	35	rRNA	AM040784.1/270-424
t0005231	AATTGACGGAAGGGCACCACC	21	34	rRNA	AY252216.1/689-1143
t0005323	ATTGGAGGGCAAGTCTGGTGC	21	33	rRNA	AACY021051052.1/870-429
t0005374	AACGACTCTCGGCACCGGATATC	23	33	rRNA	AM040784.1/270-424
t0005575	ACGACTCTCGGCAACGGATATCTCGGCT	28	32	rRNA	AM040784.1/270-424
t0005644	CGGGTGACGGAGAATTAGGGT	21	32	rRNA	AACY021677106.1/194-780
t0005697	CATCAGAGCAACGGGCAGAGC	21	32	rRNA	U42801.1/1-580
t0005771	CAGGAGTGGAGCCTGCGGCTTAA	23	32	rRNA	AY252216.1/689-1143
t0005778	CTCAGTGGATCGTGGCAGCAAG	22	32	rRNA	AASG02007495.1/8955-8223
t0005780	GACGGGGTATTGTAAGTGGCA	21	32	rRNA	AASG02007495.1/8955-8223
t0005802	AGCAAGGCCACTCTGCCACTT	21	32	rRNA	AASG02007495.1/8955-8223
t0005806	TTTCGATGGTAGGATAGAGGC	21	32	rRNA	AAMI01003080.1/412-1
t0005853	AATTGACGGAAGGGCACCA	19	31	rRNA	AY252216.1/689-1143
t0005970	CACGTCTGCCTGGGTGTC	18	31	rRNA	AF080044.1/264-419
t0005987	CAAAACGACTCTCGGCCACGGATAT	25	31	rRNA	AF510003.1/98-228
t0006053	ATAAAAGGTCGACGCGGG	18	31	rRNA	AAMI01003080.1/412-1
t0006070	ACCAGGAGTGGAGCCTGCGGCTT	23	31	rRNA	AY252216.1/689-1143
t0006430	AACCGGGCACTACGGTGAGACGTG	24	29	rRNA	Z11512.1/2606-2718
t0006472	AAGGAATTGACGGAAGGGCA	20	29	rRNA	AY252216.1/689-1143
t0006510	CGAGGATCCATTGGAGGGCAA	21	29	rRNA	AB244715.1/8-591
t0006546	AGTGGATCGTGGCAGCAAGGC	21	29	rRNA	AASG02007495.1/8955-8223
t0006687	AGCGACGTTGCTTTTTGATCC	21	29	rRNA	AAXJ01020943.1/594-211
t0006955	TGACACGGGGAGGTAGTGACA	21	28	rRNA	AAMI01003080.1/412-1
t0006987	CTCTGATGATTCATGATAACTCGACGG	27	28	rRNA	AY496482.1/2-557
t0007073	GAGAGGGAGCCTGAGAAACGG	21	27	rRNA	AACY020526639.1/2050-2628
t0007169	CGGGGTATTGTAAGTGGCAGAG	22	27	rRNA	AASG02007495.1/8955-8223
t0007215	CAGCAGCCGCGGTAATTCCAG	21	27	rRNA	AACY021051052.1/870-429
t0007246	AAACGACTCTCGGCAACGGA	20	27	rRNA	AF510003.1/98-228
t0007270	GAAAGACGAACAACTGCGAAA	21	27	rRNA	X66771.1/2-523
t0007376	TCTTGGATTTATGAAAGACGAACA	24	27	rRNA	X66771.1/2-523
t0007385	CAAAACGACTCTCGGCAACGGATATCT	27	27	rRNA	AF510003.1/98-228
t0007418	CGACTCTCGGCAACGGATATCTC	23	27	rRNA	AM040784.1/270-424
t0007443	ACCACCAGGAGTGGAGCCTGC	21	26	rRNA	EF100350.1/22-583
t0007483	ATAAAAGGTCGACGCGGGC	19	26	rRNA	AAMI01003080.1/412-1
t0007557	AAAACGCCTCTCGGCAACGGATAT	24	26	rRNA	AF510003.1/98-228
t0007602	CATAGAGCCCGGTATTGTTAT	21	26	rRNA	X63312.1/81-573
t0007606	TAAAAGGTCGACGCGGGC	18	26	rRNA	AAMI01003080.1/412-1
t0007755	ATGGTTGAGACTAGGACGGTA	21	26	rRNA	X66778.1/94-542
t0007770	GTGGTGACGGGTGACGGAGAA	21	26	rRNA	AAMI01003080.1/412-1
t0007808	AGTCCTCGTGTTGCACCCCT	20	26	rRNA	U31855.1/1-119
t0007814	GAAAGACGAACAACTGCGAA	20	26	rRNA	X66771.1/2-523
t0007915	AAAGGAATTGACGGAAGGGCA	21	25	rRNA	AY252216.1/689-1143
t0008024	GCAGTTAAAAAGCTCGTAGTTGGA	24	25	rRNA	U44476.1/1-582
t0008106	GTGGATCGTGGCAGCAAGGCC	21	25	rRNA	AASG02007495.1/8955-8223
t0008130	AAACGACTCTCGGCAACGGATATCTCG	27	25	rRNA	AM040784.1/270-424
t0008132	AGAGCCCGCGTCGACCTTTTA	21	25	rRNA	AAMI01003080.1/412-1
t0008179	CACGTCTGCCTGGGTGTCACG	21	25	rRNA	AF080044.1/264-419
t0008230	CGGGGTATTGTAAGTGGCAG	20	25	rRNA	AASG02007495.1/8955-8223
t0008261	GAATCTCAGTGGATCGTGGC	20	25	rRNA	AASG02007495.1/8955-8223
t0008288	GAATTGACGGAAGGGCACCAC	21	25	rRNA	AY252216.1/689-1143
t0008321	AACGACTCTCGGCAACGGAT	20	24	rRNA	AM040784.1/270-424
t0008357	AAAGACGAACAACTGCGAA	19	24	rRNA	X66771.1/2-523
t0008372	GCGGAGTTCTGATGGGATCCGGTG	24	24	rRNA	EF661025.1/52642-52524
t0008457	GCACCGGATCCCATCAGA	18	24	rRNA	U32078.1/1-119
t0008478	GGAATTGACGGAAGGGCACCA	21	24	rRNA	AY252216.1/689-1143
t0008587	ACGAGGATCCATTGGAGGGCA	21	24	rRNA	AB183659.1/1-569
t0008651	CCACCAGGAGTGGAGCCTGCGGCTTA	26	24	rRNA	AY252216.1/689-1143
t0008656	AACGACTCTCGGCCACGGATATCTC	25	24	rRNA	AM040784.1/270-424
t0008716	CAGGAGTGGAGCCTGCGGCTTAAT	24	24	rRNA	AY252216.1/689-1143
t0008811	GGGGGCTCGAAGACGATCAGA	21	24	rRNA	X66687.1/42-580
t0008834	TGAAAGACGAACAACTGCG	19	23	rRNA	X66771.1/2-523
t0008974	AGAGCCCGCGTCGACCTTT	19	23	rRNA	AAMI01003080.1/412-1
t0009038	TTTTGATCCTTCGATGTCGGCT	22	23	rRNA	AAXJ01020943.1/594-211
t0009046	GTATGAACTAATTCAGACTGTGAAAC	26	23	rRNA	X63313.1/22-624
t0009162	TAACTCGACGGATCGCAAGGC	21	23	rRNA	AY788155.1/2-552
t0009177	AGTTAAAAAGCTCGTAGTTGGACC	24	23	rRNA	U78542.1/1-585
t0009225	AAACTGCGAATGGCTCATTAA	21	23	rRNA	AACY022050587.1/43-568
t0009300	ACGACTCTCGGCACCGGATATC	22	23	rRNA	AM040784.1/270-424
t0009339	AGCAAGGCCACTCTGCCACTTA	22	23	rRNA	AASG02007495.1/8955-8223
t0009340	TTTGCAGACGACTTAAATACGCGACG	26	23	rRNA	AASG02007495.1/8955-8223
t0009420	TGACGGGTGACGGAGAATTAG	21	22	rRNA	AACY021677106.1/194-780
t0009475	AAAACGACTCTCGGCCACGGAT	22	22	rRNA	AF510003.1/98-228
t0009651	AGAGCCCGCGTCGACCTTCT	20	22	rRNA	AAMI01003080.1/412-1
t0009671	CAGACTCATAGAGCCCGGTAT	21	22	rRNA	X63312.1/81-573
t0009741	TCTTGGATTTATGAAAGACGAA	22	22	rRNA	X66771.1/2-523
t0009923	ATCCATTGGAGGGCAAGTCT	20	22	rRNA	AB244715.1/8-591
t0010084	AGACTAGGACGGTATCTGATC	21	21	rRNA	X66687.1/42-580
t0010211	GATCCATTGGAGGGCAAGTCT	21	21	rRNA	AB244715.1/8-591
t0010255	ATTGACGGAAGGGCACCA	18	21	rRNA	AY252216.1/689-1143
t0010264	ACGACTCTCGGCAACGGCTATC	22	21	rRNA	AM040784.1/270-424
t0010273	ACCAGGAGTGGAGCCTGCGGCTTA	24	21	rRNA	AY252216.1/689-1143
t0010399	AGTTAAAAAGCTCGTAGTTG	20	21	rRNA	EF100338.1/22-563
t0010476	AGGAGTGGAGCCTGCGGCTTAA	22	21	rRNA	AY252216.1/689-1143
t0010529	ACTCTCGGCAACGGATATCTCGGC	24	21	rRNA	AY265400.1/169-322
t0010562	AGAGCCCGCGTCGACCTTTCT	21	21	rRNA	AAMI01003080.1/412-1
t0010575	GGTGACGGAGAATTAGGGTTCGATT	25	21	rRNA	AACY021871459.1/456-1
t0010612	AATTACCGCGGCTGCTGGCAC	21	21	rRNA	AACY021051052.1/870-429
t0010641	TCAACTTTCGATGGTAGGATA	21	21	rRNA	AAMI01003080.1/412-1
t0010661	ATCCATTGGAGGGCAAGTC	19	21	rRNA	AB244715.1/8-591
t0010692	GGCTCGAAGACGATCAGATAC	21	21	rRNA	X66687.1/42-580
t0010822	CGGTATCTGATCGTCTTCGAG	21	20	rRNA	X66687.1/42-580
t0010842	AAACGACTCTCGGCAACG	18	20	rRNA	AF510003.1/98-228
t0010884	ACGGGGTATTGTAAGTGGCAGA	22	20	rRNA	AASG02007495.1/8955-8223
t0010890	AGGCCGAGGGCACGTCTGCC	20	20	rRNA	U56791.1/300-455
t0010982	AAAACGACTCTCGGCCACGGATC	23	20	rRNA	AF510003.1/98-228
t0010994	AAAGACGAACAACTGCGAAAG	21	20	rRNA	X66771.1/2-523
t0011016	AAACGACTCTCGGCCACGGATAT	23	20	rRNA	AF510003.1/98-228
t0011032	CATGGTGGTGACGGGTGACGG	21	20	rRNA	AAMI01003080.1/412-1
t0011062	AAAGGAATTGACGGAAGGGCAC	22	20	rRNA	AY252216.1/689-1143
t0011089	CTTGGATTTATGAAAGACGA	20	20	rRNA	X66771.1/2-523
t0011101	TTGCAGTTAAAAAGCTCGTAGTTGG	25	20	rRNA	U44476.1/1-582
t0011138	AGGAGTGGAGCCTGCGGCTTAAT	23	20	rRNA	AY252216.1/689-1143
t0011165	CGACTCTCGGCAACGGATATCTCGGC	26	20	rRNA	AM040784.1/270-424
t0011193	TCGCACAATTGGTCATCGCGC	21	20	rRNA	AASG02007495.1/8955-8223
t0011208	GATGATTCATGATAACTCGACGGA	24	20	rRNA	AAMI01003080.1/412-1
t0011223	CAAAACGACTCTCGGCCACGGATATC	26	20	rRNA	AF510003.1/98-228
t0011242	AAAACGACTCTCGGCAACGGATATCTCG	28	20	rRNA	AM040784.1/270-424
t0011558	TAGATAAAAGGTCGACGCGGG	21	19	rRNA	AAMI01003080.1/412-1
t0011559	TAACACATGCAAGTCGGACGGG	22	19	rRNA	AJ252728.1/19-394
t0011661	TAAAGGAATTGACGGAAGGGCACC	24	19	rRNA	AY252216.1/689-1143
t0011749	AAGCTCGTAGTTGGACCTTGG	21	19	rRNA	U78542.1/1-585
t0011804	CGGGTGACGGAGAATTAGGGTTCGA	25	19	rRNA	AACY021871459.1/456-1
t0011825	AAACGACTCTCGGCCACGGATATC	24	19	rRNA	AM040784.1/270-424
t0011845	AAAGGAATTGACGGAAGGGCACCA	24	19	rRNA	AY252216.1/689-1143
t0011877	GACGGGCGGTGTGTACAAAG	20	19	rRNA	AY794176.1/1147-1689
t0011891	ATTCTGGTGTCCTAGGCGTA	20	19	rRNA	AASG02003330.1/13756-13877
t0011901	CGGATATCTCGGCTCTCGCATCGA	24	19	rRNA	AY326198.1/209-364
t0011935	CCTGACACGGGGAGGTAGTGA	21	19	rRNA	AAMI01003080.1/412-1
t0011968	CGCCTCTAAGTCAGAATCCGG	21	19	rRNA	AASG02007495.1/8955-8223
t0012044	TGGCAGAGTGGCCTTGCTGCC	21	19	rRNA	AASG02007495.1/8955-8223
t0012102	ACCAGGAGTGGAGCCTGCGGCTTAA	25	19	rRNA	AY252216.1/689-1143
t0012132	TGATGATTCATGATAACTCGACGGA	25	19	rRNA	X66771.1/2-523
t0012382	CGACTCTCGGCAACGGATATCTCGGCT	27	19	rRNA	AM040784.1/270-424
t0012429	TGCGGAGTTCTGATGGGATCCGGT	24	19	rRNA	EF661025.1/52642-52524
t0012497	AGAGCCCGCGTCGACCTTTTC	21	18	rRNA	AAMI01003080.1/412-1
t0012505	CGGGGAGGTAGTGACAATAAA	21	18	rRNA	AAMI01003080.1/412-1
t0012655	GACAAGATCAAACGGTGCCGG	21	18	rRNA	DQ242564.1/1-586
t0012700	TGAATCTCAGTGGATCGTGG	20	18	rRNA	AASG02007495.1/8955-8223
t0012721	TTTTTGATCCTTCGATGTCGGC	22	18	rRNA	AAXJ01020943.1/594-211
t0012723	GATAAAAGGTCGACGCGGG	19	18	rRNA	AAMI01003080.1/412-1
t0012804	TCTGATGATTCATGATAACTCGAC	24	18	rRNA	AY496482.1/2-557
t0012809	TGGGGGCTCGAAGACGATCAG	21	18	rRNA	X66687.1/42-580
t0012947	TTGACGGAAGGGCACCACC	19	18	rRNA	AY252216.1/689-1143
t0012949	AGGAATTGACGGAAGGGCAC	20	18	rRNA	AY252216.1/689-1143
t0012978	TGATGATTCATGATAACTCGACG	23	18	rRNA	AY496482.1/2-557
t0012989	ATGAAAGACGAACAACTGCG	20	18	rRNA	X66771.1/2-523
t0013033	TTATGGTTGAGACTAGGACGG	21	18	rRNA	X66778.1/94-542
t0013055	ATATCTCGGCTCTCGCATC	19	18	rRNA	AY326198.1/209-364
t0013258	AACCGGGCACTACGGTGAGACGTGA	25	18	rRNA	Z11512.1/2606-2718
t0013265	TCAACCAAGCGCGATGACCAA	21	18	rRNA	AASG02007495.1/8955-8223
t0013281	TGAGACTAGGACGGTATCTGA	21	18	rRNA	X66687.1/42-580
t0013284	GATCCTTCGATGTCGGCTCTTC	22	18	rRNA	AAXJ01020943.1/594-211
t0013417	AGGAATTGACGGAAGGGCA	19	18	rRNA	AY252216.1/689-1143
t0013768	CAACTTTCGATGGTAGGATAG	21	17	rRNA	AAMI01003080.1/412-1
t0014066	CCGGATTCTGACTTAGAGGCG	21	17	rRNA	AASG02007495.1/8955-8223
t0014119	TCCTGACACGGGGAGGTAGTGACA	24	17	rRNA	AAMI01003080.1/412-1
t0014133	AAACGACTCTCGGCACCGGATAT	23	17	rRNA	AF510003.1/98-228
t0014169	GTTGATCCTGCCAGTAGTCATA	22	17	rRNA	AAWT01073500.1/8285-7737
t0014207	ACGACTCTCGGCCACGGATATCTC	24	17	rRNA	AM040784.1/270-424
t0014330	AAGGAATTGACGGAAGGGCACCAC	24	17	rRNA	AY252216.1/689-1143
t0014378	AGGGCACGTCTGCCTGGGTGTCAC	24	17	rRNA	U56791.1/300-455
t0014488	GACGGGCGGTGTGTACAAA	19	17	rRNA	AY794176.1/1147-1689
t0014551	AAACGACTCTCGGCCACGGATA	22	17	rRNA	AF510003.1/98-228
t0014568	TTCATGATAACTCGACGGATC	21	17	rRNA	AAMI01003080.1/412-1
t0014619	ATACGCGACGGGGTATTGTAA	21	17	rRNA	AASG02007495.1/8955-8223
t0014745	ACGGGGTATTGTAAGTGGCA	20	16	rRNA	AASG02007495.1/8955-8223
t0014903	AAACGACTCTCGGCAACGGAT	21	16	rRNA	AF510003.1/98-228
t0014918	GTGGTGACGGGTGACGGAGAAT	22	16	rRNA	AAMI01003080.1/412-1
t0014959	AGGAATTGACGGAAGGGCACCAC	23	16	rRNA	AY252216.1/689-1143
t0014996	ATTGACGGAAGGGCACCACC	20	16	rRNA	AY252216.1/689-1143
t0015036	ATGACTGAACGCCTCTAAGTCAGAA	25	16	rRNA	AASG02007495.1/8955-8223
t0015047	TATGAAAGACGAACAACTGCGAA	23	16	rRNA	X66771.1/2-523
t0015119	CCTTCCAGAAGTCGGGGTTTG	21	16	rRNA	AY496465.1/545-2
t0015282	AGTTAAAAAGCTCGTAGTTGGA	22	16	rRNA	EF100338.1/22-563
t0015319	CGGGGTATTGTAAGTGGCAGAGT	23	16	rRNA	AASG02007495.1/8955-8223
t0015415	AAAACGCCTCTCGGCAACGGATATC	25	16	rRNA	AF510003.1/98-228
t0015444	CCAGGAGTGGAGCCTGCGGCTTA	23	16	rRNA	AY252216.1/689-1143
t0015793	GAATCTCAGTGGATCGTGGCAG	22	16	rRNA	AASG02007495.1/8955-8223
t0015811	TTCGATGGTAGGATAGAGGCCT	22	16	rRNA	AAMI01003080.1/412-1
t0015895	AAAGGAATTGACGGAAGGGCACC	23	16	rRNA	AY252216.1/689-1143
t0015967	TGACGGAGAATTAGGGTTCGATTCC	25	16	rRNA	AACY021871459.1/456-1
t0015983	ATGAATCTCAGTGGATCGTGG	21	16	rRNA	AASG02007495.1/8955-8223
t0016094	TGAAAGACGAACAACTGCGAAAG	23	15	rRNA	X66771.1/2-523
t0016178	TGGTTGAGACTAGGACGGTA	20	15	rRNA	X66687.1/42-580
t0016240	AGGAGTGGAGCCTGCGGCTTAATT	24	15	rRNA	AY252216.1/689-1143
t0016319	TGATGGGATCCGGTGCATTAG	21	15	rRNA	U32023.1/1-119
t0016356	TATGAAAGACGAACAACTGCGAAA	24	15	rRNA	X66771.1/2-523
t0016374	AGAGGGAGCCTGAGAAACG	19	15	rRNA	AACY020526639.1/2050-2628
t0016423	AGGCTGAAACTTAAAGGAATTGACG	25	15	rRNA	AY252216.1/689-1143
t0016428	TGTGAATTGCAGAATCCCGTGAA	23	15	rRNA	AY326198.1/209-364
t0016472	ACGACTCTCGGCAACGGA	18	15	rRNA	AM040784.1/270-424
t0016551	AAACGACTCTCGGCCACGGATATCTC	26	15	rRNA	AM040784.1/270-424
t0016596	ACGGAAGGGCACCACCAGGAGTGG	24	15	rRNA	EF100350.1/22-583
t0016714	TCTGATGATTCATGATAACTCGACGGA	27	15	rRNA	X66771.1/2-523
t0016875	CTAACTCTGTGCCAGCAGCCGCGG	24	15	rRNA	AACY024044658.1/787-246
t0016948	GCAGTTAAAAAGCTCGTAGTTG	22	15	rRNA	U44476.1/1-582
t0016973	AGATAAAAGGTCGACGCGGG	20	15	rRNA	AAMI01003080.1/412-1
t0016990	CGACTCTCGGCAACGGATATCT	22	15	rRNA	AM040784.1/270-424
t0017017	CGACTCTCGGCAACGGATATCTCGG	25	15	rRNA	AM040784.1/270-424
t0017049	TGACGGGTGACGGAGAATTAGGGT	24	15	rRNA	AACY021677106.1/194-780
t0017210	TATGAAAGACGAACAACTGCG	21	15	rRNA	X66771.1/2-523
t0017218	AATTGACGGAAGGGCACCAC	20	15	rRNA	AY252216.1/689-1143
t0017344	AAGTTGGGGGCTCGAAGACGAT	22	15	rRNA	X66687.1/42-580
t0017427	GTATGAACTAATTCAGACTGTGAAA	25	15	rRNA	X63313.1/22-624
t0017466	AACGACTCTCGGCAACGGCTATC	23	15	rRNA	AM040784.1/270-424
t0017514	ACGACTCTCGGCCACGGATATCTCGG	26	15	rRNA	AM040784.1/270-424
t0017590	CAGATACCGTCCTAGTCTCAA	21	14	rRNA	X66687.1/42-580
t0017607	CACGTCTGCCTGGGTGTCAC	20	14	rRNA	AF080044.1/264-419
t0017618	GTGAATTGCAGAATCCCGTGAA	22	14	rRNA	AY326198.1/209-364
t0017707	AGTTGGGGGCTCGAAGACGA	20	14	rRNA	X66687.1/42-580
t0017709	AAAACGCCTCTCGGCAACGGATA	23	14	rRNA	AF510003.1/98-228
t0017718	CAGTTAAAAAGCTCGTAGTTGGAC	24	14	rRNA	U78542.1/1-585
t0017728	AATTGACGGAAGGGCACC	18	14	rRNA	AY252216.1/689-1143
t0017750	AATTGACGGAAGGGCACCACCA	22	14	rRNA	AY252216.1/689-1143
t0017770	AAGGAATTGACGGAAGGGCACCACCA	26	14	rRNA	AY252216.1/689-1143
t0017834	ATGAAAGACGAACAACTGCGAAA	23	14	rRNA	X66771.1/2-523
t0017848	TTAAAGGAATTGACGGAAGG	20	14	rRNA	AY252216.1/689-1143
t0017921	CAAACGACTCTCGGCAACGGATATCTC	27	14	rRNA	AM040784.1/270-424
t0017978	CAAAACGACTCTCGGCACCGGATA	24	14	rRNA	AF510003.1/98-228
t0017984	AGTTAAGCGTGCTTGGGCGAGAGC	24	14	rRNA	X06840.1/1-119
t0018054	CAAAACGACTCTCGGCACCGGATAT	25	14	rRNA	AF510003.1/98-228
t0018208	CAGTTAAAAAGCTCGTAGTTGGACC	25	14	rRNA	U78542.1/1-585
t0018258	CCAGGAGTGGAGCCTGCGGCTTAA	24	14	rRNA	AY252216.1/689-1143
t0018338	ACCAGGAGTGGAGCCTGCGGCT	22	14	rRNA	AY252216.1/689-1143
t0018579	GTTTGTTTGATGGTATTTGCTACT	24	14	rRNA	AARH01034354.1/905-417
t0018594	TGGCAGCAAGGCCACTCTGCC	21	14	rRNA	AASG02007495.1/8955-8223
t0018671	AGGAATTGACGGAAGGGCACCACC	24	14	rRNA	AY252216.1/689-1143
t0018703	GAATCTCAGTGGATCGTGGCA	21	14	rRNA	AASG02007495.1/8955-8223
t0018893	TGATAACTCGACGGATCGCAAGGC	24	14	rRNA	AY788155.1/2-552
t0018991	TGAAACTTAAAGGAATTGACG	21	14	rRNA	AY252216.1/689-1143
t0018997	CACGACTCTCGGCAACGGATAT	22	14	rRNA	AM040784.1/270-424
t0019200	AGAGCCCGCGTCGACCTTC	19	14	rRNA	AAMI01003080.1/412-1
t0019228	CTGACTTAGAGGCGTTCAGTCAA	23	14	rRNA	AASG02007495.1/8955-8223
t0019235	CTCGAAGACGATCAGATACCG	21	14	rRNA	X66687.1/42-580
t0019296	GAATTGACGGAAGGGCACCA	20	14	rRNA	AY252216.1/689-1143
t0019313	AGGGATAACTGGCTTGTGGCA	21	14	rRNA	AAXJ01020943.1/594-211
t0019419	AGATAAAAGGTCGACGCGG	19	13	rRNA	AAMI01003080.1/412-1
t0019426	CCAGGAGTGGAGCCTGCGGCTTAAT	25	13	rRNA	AY252216.1/689-1143
t0019576	CAGTACTAAGATGGGTGACCT	21	13	rRNA	AARH01009279.1/2310-2192
t0019619	TCTTGGATTTATGAAAGACGAC	22	13	rRNA	X66771.1/2-523
t0019884	CGACGGGGTATTGTAAGTGGCAG	23	13	rRNA	AASG02007495.1/8955-8223
t0019929	CTGATGATTCATGATAACTCGACG	24	13	rRNA	AY496482.1/2-557
t0019949	GATTTATGAAAGACGAACAACTGCGA	26	13	rRNA	X66771.1/2-523
t0019954	TGAATTGCAGAATCCCGTGAA	21	13	rRNA	AY326198.1/209-364
t0019958	GGGTGCGACCATACCAGCACTAA	23	13	rRNA	U31855.1/1-119
t0020047	CACGACTCTCGGCAACGGATATC	23	13	rRNA	AM040784.1/270-424
t0020199	CCAGACTCATAGAGCCCGGTA	21	13	rRNA	X63312.1/81-573
t0020205	ATGATTCATGATAACTCGAC	20	13	rRNA	AAMI01003080.1/412-1
t0020241	CACCAGGAGTGGAGCCTGCGGCTT	24	13	rRNA	AY252216.1/689-1143
t0020285	TTCATGATAACTCGACGGATCGCA	24	13	rRNA	AAMI01003080.1/412-1
t0020303	GTTTATGGTTGAGACTAGGACGGT	24	13	rRNA	X66778.1/94-542
t0020315	GAAAGACGAACAACTGCGA	19	13	rRNA	X66771.1/2-523
t0020411	GGTGACGGAGAATTAGGGTTCGAT	24	13	rRNA	AACY021871459.1/456-1
t0020476	ATCTCAGTGGATCGTGGCAGCA	22	13	rRNA	AASG02007495.1/8955-8223
t0020514	CAGCAAGGCCACTCTGCCACT	21	13	rRNA	AASG02007495.1/8955-8223
t0020568	AACGACTCTCGGCCACGGATATCTCGG	27	13	rRNA	AM040784.1/270-424
t0020658	CGACGGGGTATTGTAAGTGGCAGA	24	13	rRNA	AASG02007495.1/8955-8223
t0020660	TGCAGTTAAAAAGCTCGTAGTTGGA	25	13	rRNA	U44476.1/1-582
t0020695	ACCAGGAGTGGAGCCTGCGGCTTAATT	27	13	rRNA	AY252216.1/689-1143
t0020740	CCGGGCACTACGGTGAGACGTG	22	13	rRNA	Z11512.1/2606-2718
t0020763	TGAAAGACGAACAACTGCGAAAGC	24	13	rRNA	X66771.1/2-523
t0020836	GCACCGGATCCCATCAGAA	19	13	rRNA	U32078.1/1-119
t0020882	CAGAGCCCGCGTCGACCTTT	20	13	rRNA	AAMI01003080.1/412-1
t0020951	GTTAAAAAGCTCGTAGTTGGA	21	13	rRNA	EF025879.1/3-481
t0021067	GGGTGACGGAGAATTAGGGTT	21	13	rRNA	AACY021677106.1/194-780
t0021188	GGGGTATTGTAAGTGGCAGA	20	13	rRNA	AASG02007495.1/8955-8223
t0021263	CACCGTGCCGGCGACGCATCA	21	13	rRNA	DQ786092.1/2-559
t0021314	TAGATAAAAGGTCGACGCGGGC	22	13	rRNA	AAMI01003080.1/412-1
t0021390	CGCGACGGGGTATTGTAAGTG	21	13	rRNA	AASG02007495.1/8955-8223
t0021467	TGAAAGACGAACAACTGCGAT	21	13	rRNA	X66771.1/2-523
t0021469	GCGGAAAAATAGCTCGACGCCAGGAT	26	13	rRNA	AJ318074.1/3315-3429
t0021769	TTTTGATCCTTCGATGTCGGC	21	12	rRNA	AAXJ01020943.1/594-211
t0021830	AAAGACGAACAACTGCGAAA	20	12	rRNA	X66771.1/2-523
t0021853	CCATGGTGGTGACGGGTGACGGAG	24	12	rRNA	AAMI01003080.1/412-1
t0021869	CTTTCGATGGTAGGATAGAGGC	22	12	rRNA	AAMI01003080.1/412-1
t0021931	CAGGAGTGGAGCCTGCGGCTTAATT	25	12	rRNA	AY252216.1/689-1143
t0021935	TCTTGGATTTATGAAAGACGC	21	12	rRNA	X66771.1/2-523
t0022043	AGTGGCAGAGTGGCCTTGCT	20	12	rRNA	AASG02007495.1/8955-8223
t0022089	TGATAACTCGACGGATCGCAAGGCCA	26	12	rRNA	AY788155.1/2-552
t0022259	ATGCACCGGATCCCATCAGA	20	12	rRNA	U32078.1/1-119
t0022334	TACGCGACGGGGTATTGT	18	12	rRNA	AASG02007495.1/8955-8223
t0022440	CACCACCAGGAGTGGAGCCTG	21	12	rRNA	EF100350.1/22-583
t0022561	AAGGAATTGACGGAAGGGCACCACC	25	12	rRNA	AY252216.1/689-1143
t0022570	TTGACGGAAGGGCACCACCAGGAGTG	26	12	rRNA	AY252216.1/689-1143
t0022573	CGGCTCTCGCATCGATGAAGAACGTA	26	12	rRNA	AY326198.1/209-364
t0022582	AAAGCTCGTAGTTGGACCTTG	21	12	rRNA	U78542.1/1-585
t0022597	TGACTGAACGCCTCTAAGTCAGAT	24	12	rRNA	AASG02007495.1/8955-8223
t0022621	TTCTTGGATTTATGAAAGACGA	22	12	rRNA	X66771.1/2-523
t0022630	ATGAAAGACGAACAACTGCGT	21	12	rRNA	X66771.1/2-523
t0022863	AGTACTAAGATGGGTGACCTC	21	12	rRNA	AASG02013978.1/2830-2948
t0022902	GGTGACGGAGAATTAGGGTTC	21	12	rRNA	AACY021871459.1/456-1
t0022912	CGGGTGACGGAGAATTAGGGTTCGAT	26	12	rRNA	AACY021871459.1/456-1
t0023075	GAAATTTGAATGATGCGTCGC	21	12	rRNA	DQ512648.1/40-474
t0023130	AGCTAGGTTGGTCGGTAATGGC	22	12	rRNA	EU037924.1/3-517
t0023531	AGTGGCAGAGTGGCCTTGCTG	21	12	rRNA	AASG02007495.1/8955-8223
t0023838	AGTTAAGCGTGCTTGGGCGAG	21	12	rRNA	AY260156.1/1-122
t0024038	CCACCAGGAGTGGAGCCTGCGGCTT	25	12	rRNA	AY252216.1/689-1143
t0024060	AACGACTCTCGGCACCGGATATCTC	25	12	rRNA	AM040784.1/270-424
t0024078	AACGACTCTCGGCACCGGATAT	22	12	rRNA	AM040784.1/270-424
t0024119	ACCAGGAGTGGAGCCTGCGGCTTAAT	26	12	rRNA	AY252216.1/689-1143
t0024131	GACGGAAGGGCACCACCAGGAGTG	24	12	rRNA	EF100350.1/22-583
t0024200	ACGACTCTCGGCCACGGATATCTCGGC	27	12	rRNA	AM040784.1/270-424
t0024284	GTTAAAAAGCTCGTAGTTGG	20	12	rRNA	EF100338.1/22-563
t0024320	TCTCGCATCGATGAAGAACGTA	22	12	rRNA	AY326198.1/209-364
t0024486	GTTGGGGGCTCGAAGACGATCA	22	11	rRNA	X66687.1/42-580
t0024512	ATACGCGACGGGGTATTGTAAG	22	11	rRNA	AASG02007495.1/8955-8223
t0025167	AGAGGAACCGTTGATTCGCACAA	23	11	rRNA	AASG02007495.1/8955-8223
t0025172	GTAGGGCTGAATCTCAGTGGATCGT	25	11	rRNA	AASG02007495.1/8955-8223
t0025226	AGAGGAACCGTTGATTCGCACAATTG	26	11	rRNA	AASG02007495.1/8955-8223
t0025304	CCATTGGAGGGCAAGTCT	18	11	rRNA	DQ470658.1/9-471
t0025357	CGGGGTATTGTAAGTGGCA	19	11	rRNA	AASG02007495.1/8955-8223
t0025462	CTAAGATGGGTGACCTCTTG	20	11	rRNA	AASG02013978.1/2830-2948
t0025626	AACGACTCTCGGCCACGGATATCT	24	11	rRNA	AM040784.1/270-424
t0025740	ATGATTCATGATAACTCGACGGA	23	11	rRNA	AAMI01003080.1/412-1
t0025772	AAAGACGAACAACTGCGA	18	11	rRNA	X66771.1/2-523
t0025928	AATGCACCGGATCCCATCAGAA	22	11	rRNA	U32078.1/1-119
t0025935	GTAGGGCTGAATCTCAGTGGATCG	24	11	rRNA	AASG02007495.1/8955-8223
t0026129	TGATGATTCATGATAACTCGAC	22	11	rRNA	AY496482.1/2-557
t0026221	TCTCAACCATAAACGATGCCG	21	11	rRNA	X66778.1/94-542
t0026281	AAAGGAATTGACGGAAGGGCACCAC	25	11	rRNA	AY252216.1/689-1143
t0026380	CGACGGGGTATTGTAAGTG	19	11	rRNA	AASG02007495.1/8955-8223
t0026443	TTCTTGGATTTATGAAAGACGAA	23	11	rRNA	X66771.1/2-523
t0026458	CGCGACGGGGTATTGTAAGTGGCA	24	11	rRNA	AASG02007495.1/8955-8223
t0026653	ACCGCGGCTGCTGGCACCAGA	21	11	rRNA	AACY021051052.1/870-429
t0026682	CTTTCGATGGTAGGATAGAGG	21	11	rRNA	AAMI01003080.1/412-1
t0026708	TAAAGGAATTGACGGAAGG	19	11	rRNA	AY252216.1/689-1143
t0026803	CCGGAGAGGGAGCCTGAGAAACGG	24	11	rRNA	AACY020526639.1/2050-2628
t0026859	CTTAAAGGAATTGACGGAAGGGCAC	25	11	rRNA	AY252216.1/689-1143
t0026932	ATTCAGACTGTGAAACTGCGAATGGCT	27	11	rRNA	X63313.1/22-624
t0027024	TTTGAATGATGCGTCGCCGGC	21	11	rRNA	AY496465.1/545-2
t0027096	TTGCAGTTAAAAAGCTCGTAGTTGGA	26	11	rRNA	U44476.1/1-582
t0027127	AGAGGGAGCCTGAGAAACGG	20	11	rRNA	AACY020526639.1/2050-2628
t0027194	TTGAGACAAGCATATGACTAC	21	11	rRNA	AACY022050587.1/43-568
t0027226	TATCTCGGCTCTCGCATC	18	11	rRNA	AY326198.1/209-364
t0027257	ACGACTCTCGGCAACGGAT	19	11	rRNA	AM040784.1/270-424
t0027287	AGAGCCCGCGTCGACCTTTC	20	11	rRNA	AAMI01003080.1/412-1
t0027542	CATCAGAGCAACGGGCAGAGCC	22	11	rRNA	U42801.1/1-580
t0027628	TCCAACTACGAGCTTTTTAAC	21	11	rRNA	EF025879.1/3-481
t0027643	AACGACTCTCGGCAACGGATATCAA	25	11	rRNA	AM040784.1/270-424
t0027690	TGCACCGGATCCCATCAGAA	20	10	rRNA	U32078.1/1-119
t0027714	ATGATTCATGATAACTCGACG	21	10	rRNA	AAMI01003080.1/412-1
t0027723	CTCAGTGGATCGTGGCAGCC	20	10	rRNA	AASG02007495.1/8955-8223
t0027749	CCATTGGAGGGCAAGTCTGG	20	10	rRNA	DQ470658.1/9-471
t0027791	GATAACCGTAGTAATTCTAGAGCTA	25	10	rRNA	AAMI01003080.1/412-1
t0027841	AGTTAAAAAGCTCGTAGTT	19	10	rRNA	EF100338.1/22-563
t0027922	GATCCTTCGATGTCGGCT	18	10	rRNA	AAXJ01020943.1/594-211
t0027951	AAAACGACTCTCGGAAACGGATATC	25	10	rRNA	AF510003.1/98-228
t0028055	TTTGTTTGATGGTATTTGCTACT	23	10	rRNA	AARH01034354.1/905-417
t0028272	CCTGACACGGGGAGGTAGTGACA	23	10	rRNA	AAMI01003080.1/412-1
t0028327	ACGCGACGGGGTATTGTAAGTGGC	24	10	rRNA	AASG02007495.1/8955-8223
t0028460	GACGGGTGACGGAGAATTAGGGT	23	10	rRNA	AACY021677106.1/194-780
t0028511	ATTGACGGAAGGGCACCAC	19	10	rRNA	AY252216.1/689-1143
t0028535	CGGCTAACTCTGTGCCAGCAGCCG	24	10	rRNA	AACY024044658.1/787-246
t0028872	AGTTGGGGGCTCGAAGACGATCA	23	10	rRNA	X66687.1/42-580
t0028910	GTTTGTTTGATGGTATTTGCTA	22	10	rRNA	AARH01034354.1/905-417
t0028930	GGGTGCGACCATACCAGCACTA	22	10	rRNA	U31855.1/1-119
t0028965	ATGGTTGAGACTAGGACGGTAT	22	10	rRNA	X66778.1/94-542
t0029046	TATGACTGAACGCCTCTAAGTCAGA	25	10	rRNA	AASG02007495.1/8955-8223
t0029134	TAACCGTAGTAATTCTAGAGCTA	23	10	rRNA	AAMI01003080.1/412-1
t0029156	GAATTGACGGAAGGGCACC	19	10	rRNA	AY252216.1/689-1143
t0029193	GTTTATGGTTGAGACTAGGACGG	23	10	rRNA	X66778.1/94-542
t0029249	CACCAGGAGTGGAGCCTGCGGCT	23	10	rRNA	AY252216.1/689-1143
t0029325	TAAACGACTCTCGGCAACGGATAT	24	10	rRNA	AF510003.1/98-228
t0029479	TCGATGGTAGGATAGAGGCCT	21	10	rRNA	AAMI01003080.1/412-1
t0029544	ATGACTGAACGCCTCTAAGTCAG	23	10	rRNA	AASG02007495.1/8955-8223
t0029570	CAAAACGACTCTCGGCACCGGATATC	26	10	rRNA	AF510003.1/98-228
t0029624	TGATTCATGATAACTCGACGGA	22	10	rRNA	AAMI01003080.1/412-1
t0029709	AATCCAGCGCACGGTAGCTTCG	22	10	rRNA	AASG02007495.1/8955-8223
t0029920	TGATGCGTCGCCGGCACGGTG	21	10	rRNA	DQ786092.1/2-559
t0029927	CCCGGATTCTGACTTAGAGGC	21	10	rRNA	AASG02007495.1/8955-8223
t0030064	ATTCATGATAACTCGACGGAT	21	10	rRNA	AAMI01003080.1/412-1
t0030241	AGTTGGGGGCTCGAAGACGATCAG	24	10	rRNA	X66687.1/42-580
t0030312	AAAACGACTCTCGGCTACGGATAT	24	10	rRNA	AF510003.1/98-228
t0030321	AAAACGACTCTCGGCAACGTATAT	24	10	rRNA	AF510003.1/98-228
t0030325	CGGGTGACGGAGAATTAGGGTT	22	10	rRNA	AACY021677106.1/194-780
t0030487	ATGACTGAACGCCTCTAAGTCAGA	24	10	rRNA	AASG02007495.1/8955-8223
t0030488	TGACGGAAGGGCACCACC	18	10	rRNA	EF100350.1/22-583
t0030538	ACGGAAGGGCACCACCAGGAGTG	23	10	rRNA	EF100350.1/22-583
t0030543	AATCATCAGAGCAACGGGCAG	21	10	rRNA	U42801.1/1-580
t0030645	ACGACTCTCGGCAACGGCTATCTCGG	26	10	rRNA	AM040784.1/270-424
t0030652	GACTCTCGGCAACGGATATCTCG	23	10	rRNA	AY265400.1/169-322
t0030689	CTTTTTGATCCTTCGATGTCGGC	23	10	rRNA	AAXJ01020943.1/594-211
t0030708	TAGGCCGAGGGCACGTCTGCC	21	10	rRNA	U56791.1/300-455
t0030931	TTTATGAAAGACGAACAACTGCGA	24	10	rRNA	X66771.1/2-523
t0031017	CGATGGTAGGATAGAGGCCT	20	10	rRNA	AAMI01003080.1/412-1
t0031019	CGGTATCTGATCGTCTTCGAGC	22	10	rRNA	X66687.1/42-580
t0031043	TCTCGGCAACGGATATCTCGGC	22	10	rRNA	AY265400.1/169-322
t0031076	AGAGCCCGCGTCGACCTC	18	10	rRNA	AAMI01003080.1/412-1
t0031098	TACCGCGGCTGCTGGCACCAGA	22	10	rRNA	AACY021051052.1/870-429
t0031267	GGAAGTCCTCGTGTTGCACCCCT	23	10	rRNA	U31855.1/1-119
t0031272	CTGATGATTCATGATAACTCGACGGA	26	10	rRNA	X66771.1/2-523
t0031303	ACTCTCGGCAACGGATAT	18	10	rRNA	AF427500.1/363-518
t0031479	GGGGCTCGAAGACGATCAGATACCGT	26	10	rRNA	X66687.1/42-580
t0031616	TTCGATGGTAGGATAGAGGCC	21	10	rRNA	AAMI01003080.1/412-1
t0031648	CGGAAGGGCACCACCAGGAGTGGAG	25	10	rRNA	EF100350.1/22-583
t0031677	AAACGACTCTCGGCACCGGATATC	24	10	rRNA	AM040784.1/270-424
t0031751	ACTTACAATACCCCGTCGCGT	21	10	rRNA	AASG02007495.1/8955-8223
t0031762	ATGAAAGACGAACAACTGCGAAAG	24	10	rRNA	X66771.1/2-523
t0031888	TTGGATTTATGAAAGACGA	19	9	rRNA	X66771.1/2-523
t0032016	GACGGAAGGGCACCACCAGGA	21	9	rRNA	EF100350.1/22-583
t0032060	TCTTGGATTTATGAAAGACGAACAA	25	9	rRNA	X66771.1/2-523
t0032063	AGGGATAACTGGCTTGTG	18	9	rRNA	AAXJ01020943.1/594-211
t0032305	TATGAAAGACGAACAACTGCGA	22	9	rRNA	X66771.1/2-523
t0032451	TAAAGGAATTGACGGAAGGGCACCA	25	9	rRNA	AY252216.1/689-1143
t0032486	CAAAACGACTCTCGGCAACGGATATCA	27	9	rRNA	AF510003.1/98-228
t0032517	CAATACCCCGTCGCGTATTTA	21	9	rRNA	AASG02007495.1/8955-8223
t0032674	ACGCGACGGGGTATTGTAAGTG	22	9	rRNA	AASG02007495.1/8955-8223
t0032954	TATGAAAGACGAACAACTGCGAAAGCA	27	9	rRNA	X66771.1/2-523
t0032995	AGTTGGGGGCTCGAAGACGATC	22	9	rRNA	X66687.1/42-580
t0033081	CTTTGCAGACGACTTAAATACGCGACG	27	9	rRNA	AASG02007495.1/8955-8223
t0033138	TTGGATTTATGAAAGACGAA	20	9	rRNA	X66771.1/2-523
t0033534	TCCTGACACGGGGAGGTAGTGACAA	25	9	rRNA	AAMI01003080.1/412-1
t0033759	AGACTGTGAAACTGCGAATGGC	22	9	rRNA	X63313.1/22-624
t0034085	CTGAAAGACGAACAACTGCGA	21	9	rRNA	X66771.1/2-523
t0034154	GATCCATTGGAGGGCAAGTC	20	9	rRNA	AB244715.1/8-591
t0034161	AGAAAGACGAACAACTGCGAA	21	9	rRNA	X66771.1/2-523
t0034307	AGATAAAAGGTCGACGCG	18	9	rRNA	AAMI01003080.1/412-1
t0034324	CAGTTAAAAAGCTCGTAGTTGGA	23	9	rRNA	EF100338.1/22-563
t0034444	CCAGGAGTGGAGCCTGCGGCTTAATT	26	9	rRNA	AY252216.1/689-1143
t0034494	TTAAGCGTGCTTGGGCGAG	19	9	rRNA	AY260156.1/1-122
t0034693	ACGACTCTCGGCCACGGATATCT	23	9	rRNA	AM040784.1/270-424
t0034780	CAGTTAAAAAGCTCGTAGTTGGACCT	26	9	rRNA	U78542.1/1-585
t0034820	TGGGCGAGAGCAGTACTAAG	20	9	rRNA	X06840.1/1-119
t0034969	ACGGAGAATTAGGGTTCGATT	21	9	rRNA	AACY020526639.1/2050-2628
t0035121	GCTGAATCTCAGTGGATCGTGGC	23	9	rRNA	AASG02007495.1/8955-8223
t0035426	ATGCACCGGATCCCATCAG	19	9	rRNA	U32078.1/1-119
t0035428	GTAGGGCTGAATCTCAGTGGA	21	9	rRNA	AASG02007495.1/8955-8223
t0035440	AAGGAATTGACGGAAGGG	18	9	rRNA	AY252216.1/689-1143
t0035495	CTGACACGGGGAGGTAGTGACAA	23	9	rRNA	AAMI01003080.1/412-1
t0035526	AACGACTCTCGGCAACGGCTATCTCGG	27	9	rRNA	AM040784.1/270-424
t0035623	ATGAAAGACGAACAACTGCGAC	22	9	rRNA	X66771.1/2-523
t0035649	TTAAAGGAATTGACGGAAGGGCAC	24	9	rRNA	AY252216.1/689-1143
t0035746	CTTGCTGCCACGATCCACTGA	21	9	rRNA	AASG02007495.1/8955-8223
t0035838	TGACGGAAGGGCACCACCAGGAGTG	25	9	rRNA	EF100350.1/22-583
t0035839	ACTCGACGGATCGCAAGGCCA	21	9	rRNA	AY788155.1/2-552
t0036053	GACGGGGTATTGTAAGTG	18	9	rRNA	AASG02007495.1/8955-8223
t0036079	AGTTTGTTTGATGGTATTTGCTACT	25	9	rRNA	AARH01034354.1/905-417
t0036173	AGTTTGTTTGATGGTATTTGCTA	23	9	rRNA	AARH01034354.1/905-417
t0036230	AAACGACTCTCGGCACCGGATA	22	9	rRNA	AF510003.1/98-228
t0036234	TACGCGACGGGGTATTGTAAGTGGCA	26	9	rRNA	AASG02007495.1/8955-8223
t0036378	ACCACCAGGAGTGGAGCCTG	20	9	rRNA	EF100350.1/22-583
t0036493	CAGTTAAAAAGCTCGTAGTT	20	9	rRNA	DQ786052.1/1-587
t0036503	GGCAACGGATATCTCGGCTCTCGCA	25	9	rRNA	AY326198.1/209-364
t0036594	TGGAATTACCGCGGCTGCTGGC	22	9	rRNA	AACY021051052.1/870-429
t0036604	ATCTCAGTGGATCGTGGCAG	20	9	rRNA	AASG02007495.1/8955-8223
t0036651	AAAAACGACTCTCGGCAACGG	21	9	rRNA	AF510003.1/98-228
t0036983	AGGCCGAGGGCACGTCTGCCT	21	9	rRNA	U56791.1/300-455
t0037033	ATGGTTGAGACTAGGACGG	19	9	rRNA	X66778.1/94-542
t0037072	TGCGACCATACCAGCACTAATGCA	24	8	rRNA	U32023.1/1-119
t0037125	TTGACGGAAGGGCACCAC	18	8	rRNA	AY252216.1/689-1143
t0037186	AAAACGACTCTCTGCAACGGATATC	25	8	rRNA	AF510003.1/98-228
t0037207	TTCGATGGTAGGATAGAGGC	20	8	rRNA	AAMI01003080.1/412-1
t0037338	TCGATGGTAGGATAGAGGCC	20	8	rRNA	AAMI01003080.1/412-1
t0037349	TGACGGAGAATTAGGGTTCGA	21	8	rRNA	AACY021871459.1/456-1
t0037418	AACGACTCTCGGCACCGGATATCT	24	8	rRNA	AM040784.1/270-424
t0037496	ACGGGTGACGGAGAATTAGGGT	22	8	rRNA	AACY021677106.1/194-780
t0037535	ATGCACCGGATCCCATCAGAA	21	8	rRNA	U32078.1/1-119
t0037557	AGAGGAACCGTTGATTCGCACAATT	25	8	rRNA	AASG02007495.1/8955-8223
t0037611	GGTGACGGAGAATTAGGGTTCGATTC	26	8	rRNA	AACY021871459.1/456-1
t0037629	CTGACACGGGGAGGTAGTGA	20	8	rRNA	AAMI01003080.1/412-1
t0037802	CGAGGATCCATTGGAGGGCAAG	22	8	rRNA	AB244715.1/8-591
t0037819	AGACTGTGAAACTGCGAATGG	21	8	rRNA	X63313.1/22-624
t0037837	TGGAATTACCGCGGCTGCTGG	21	8	rRNA	AACY021051052.1/870-429
t0037914	AAAACGACTCTCGGAAACGGATAT	24	8	rRNA	AF510003.1/98-228
t0037928	TTAGATAAAAGGTCGACGCGGG	22	8	rRNA	AAMI01003080.1/412-1
t0037929	ATCCATTGGAGGGCAAGTCTG	21	8	rRNA	AB244715.1/8-591
t0038004	CACAGGGATAACTGGCTT	18	8	rRNA	AAXJ01020943.1/594-211
t0038020	ACGGGCAGAGCCCGCGTCGAC	21	8	rRNA	AAMI01003080.1/412-1
t0038169	TGAATTGCAGAATCCCGTGA	20	8	rRNA	AY326198.1/209-364
t0038211	GATATCTCGGCTCTCGCATC	20	8	rRNA	AY326198.1/209-364
t0038235	GTGTGAATTGCAGAATCCCGTGA	23	8	rRNA	AY326198.1/209-364
t0038277	TTATGAAAGACGAACAACTGCGA	23	8	rRNA	X66771.1/2-523
t0038316	GGTGACGGAGAATTAGGGTTCGA	23	8	rRNA	AACY021871459.1/456-1
t0038370	AGCGACGTTGCTTTTTGATCCTTCGA	26	8	rRNA	AAXJ01020943.1/594-211
t0038399	TGGAGCTGGAATTACCGCGGC	21	8	rRNA	AACY021051052.1/870-429
t0038543	CGACTCTCGGCAACGGATATCTCG	24	8	rRNA	AM040784.1/270-424
t0038839	AGTTGGGGGCTCGAAGACGATCAGAT	26	8	rRNA	X66687.1/42-580
t0038844	CGGAAGGGCACCACCAGGAGTGGA	24	8	rRNA	EF100350.1/22-583
t0038875	AAAACGACTCTCGGCGACGGATAT	24	8	rRNA	AF510003.1/98-228
t0038909	AAAACGACTCTCGGCAAAGGATAT	24	8	rRNA	AF510003.1/98-228
t0038935	GGCTCTCGCATCGATGAAGAACGTA	25	8	rRNA	AY326198.1/209-364
t0039117	TGGTTGAGACTAGGACGGTC	20	8	rRNA	X66687.1/42-580
t0039170	TAAAACGACTCTCGGCAACGGATAT	25	8	rRNA	AF510003.1/98-228
t0039178	GGGGGCTCGAAGACGATCAGATACCGT	27	8	rRNA	X66687.1/42-580
t0039204	AGAGCCCGCGTCGACCTTTTCT	22	8	rRNA	AAMI01003080.1/412-1
t0039217	TCCGGAGAGGGAGCCTGAGAAACGG	25	8	rRNA	AACY020526639.1/2050-2628
t0039307	TTCTTGGATTTATGAAAGACG	21	8	rRNA	X66771.1/2-523
t0039360	TCATGATAACTCGACGGATCG	21	8	rRNA	AAMI01003080.1/412-1
t0039494	CTTAAAGGAATTGACGGAAGG	21	8	rRNA	AY252216.1/689-1143
t0039558	TGGGCGAGAGCAGTACTAAGATGG	24	8	rRNA	AASG02009024.1/8536-8654
t0039748	GAGACTAGGACGGTATCTGAT	21	8	rRNA	X66687.1/42-580
t0039801	GATAACTCGACGGATCGCAA	20	8	rRNA	AY788155.1/2-552
t0039863	TCGGCTCTCGCATCGATGAAGAACGTA	27	8	rRNA	AY326198.1/209-364
t0040023	GAAGTCCTCGTGTTGCACCCCT	22	8	rRNA	U31855.1/1-119
t0040067	TCCTTCGATGTCGGCTCTTCC	21	8	rRNA	AAXJ01020943.1/594-211
t0040091	CACCGGATCCCATCAGAA	18	8	rRNA	U32078.1/1-119
t0040142	CCGGATTCTGACTTAGAGGCGT	22	8	rRNA	AASG02007495.1/8955-8223
t0040210	GAATTAGGGTTCGATTCCGGA	21	8	rRNA	AACY020526639.1/2050-2628
t0040336	CTCGGCTCTCGCATCGATGAAGAACGT	27	8	rRNA	AY326198.1/209-364
t0040490	TATGAAAGACGAACAACTGCGAAAG	25	8	rRNA	X66771.1/2-523
t0040590	TTGTTTGATGGTATTTGCTACT	22	8	rRNA	AARH01034354.1/905-417
t0040677	CTACGAGCTTTTTAACTGCAA	21	8	rRNA	DQ786052.1/1-587
t0040759	AAAACGACTCTCGGCAACGGATATCTCGGC	30	8	rRNA	AM040784.1/270-424
t0040780	AAAGGAATTGACGGAAGG	18	8	rRNA	AY252216.1/689-1143
t0040873	TCCTGACACGGGGAGGTAGTGACAATA	27	8	rRNA	AAMI01003080.1/412-1
t0040895	CGTAGTAATTCTAGAGCTAATACGTGCA	28	8	rRNA	AAMI01003080.1/412-1
t0040955	ATTAGGCCGAGGGCACGTCT	20	8	rRNA	AY510151.1/247-402
t0041150	AGGATCCATTGGAGGGCAAGTCTG	24	8	rRNA	AB244715.1/8-591
t0041178	TGAAACTGCGAATGGCTCATTA	22	8	rRNA	AACY020526639.1/2050-2628
t0041211	AAGACGAACAACTGCGAAAGC	21	8	rRNA	X66771.1/2-523
t0041392	CTCGACGGATCGCAAGGCCA	20	8	rRNA	AY788155.1/2-552
t0041435	CCACATCCAAGGAAGGCAGCA	21	8	rRNA	AACY020526639.1/2050-2628
t0041505	AAAACGACTCTCGGCTACGGATATC	25	8	rRNA	AF510003.1/98-228
t0041677	CTGGAATTACCGCGGCTGCTG	21	8	rRNA	AACY021051052.1/870-429
t0041817	ATTGGTCATCGCGCTTGGTTG	21	8	rRNA	AASG02007495.1/8955-8223
t0041887	TTGAATGATGCGTCGCCGGCA	21	8	rRNA	AY788155.1/2-552
t0042018	CATGAATCATCAGAGCAACGG	21	8	rRNA	U42801.1/1-580
t0042222	AACTTAAAGGAATTGACGGAA	21	8	rRNA	AY252216.1/689-1143
t0042287	GAATCTCAGTGGATCGTGG	19	8	rRNA	AASG02007495.1/8955-8223
t0042314	GCACGTCTGCCTGGGTGTCA	20	8	rRNA	U56791.1/300-455
t0042327	TGAAAGACGAACAACTGCGAAAGCA	25	8	rRNA	X66771.1/2-523
t0042369	CGGGCAGAGCCCGCGTCGACC	21	8	rRNA	AAMI01003080.1/412-1
t0042371	GTATGAACTAATTCAGACTGTGAA	24	8	rRNA	X63313.1/22-624
t0042413	CGGAAAAATAGCTCGACGCCAGGAT	25	8	rRNA	AJ318074.1/3315-3429
t0042582	GAGCTGGAATTACCGCGGCTG	21	8	rRNA	AACY021051052.1/870-429
t0042945	AACTCGACGGATCGCAAGGCC	21	8	rRNA	AY788155.1/2-552
t0043028	GAGGATCCATTGGAGGGCAAGTCT	24	8	rRNA	AB244715.1/8-591
t0043125	CAGAAATTTGAATGATGCGTC	21	8	rRNA	DQ512648.1/40-474
t0043127	TAAAACGACTCTCGGCAACGG	21	8	rRNA	AF510003.1/98-228
t0043521	GGGGTATTGTAAGTGGCAGAG	21	8	rRNA	AASG02007495.1/8955-8223
t0043558	TTTTTGATCCTTCGATGTCGGCT	23	8	rRNA	AAXJ01020943.1/594-211
t0043815	ATGATGCGTCGCCGGCACGG	20	8	rRNA	DQ786092.1/2-559
t0043926	TCGGCATCGTTTATGGTTGAG	21	8	rRNA	X66778.1/94-542
t0044027	CAGAGCCCGCGTCGACCTTTT	21	8	rRNA	AAMI01003080.1/412-1
t0044050	CAATAAATAACAATACCGGGC	21	8	rRNA	AAMI01003080.1/412-1
t0044187	TAAAGGAATTGACGGAAGGGCAC	23	8	rRNA	AY252216.1/689-1143
t0044220	TAATCCAGCGCACGGTAGCTTC	22	7	rRNA	AASG02007495.1/8955-8223
t0044309	GTTGGGGGCTCGAAGACGA	19	7	rRNA	X66687.1/42-580
t0044424	GCTTTCGCAGTTGTTCGTCTT	21	7	rRNA	X66771.1/2-523
t0044503	CGTGAACCATCGAGTCTTTGAA	22	7	rRNA	AY326198.1/209-364
t0044541	TAAACGACTCTCGGCAACGGATATC	25	7	rRNA	AM040784.1/270-424
t0044577	AGAGGAACCGTTGATTCGCACAAT	24	7	rRNA	AASG02007495.1/8955-8223
t0044586	TGAAAGACGAACAACTGCGAAT	22	7	rRNA	X66771.1/2-523
t0044611	GTTAAAAAGCTCGTAGTTGGACC	23	7	rRNA	U78542.1/1-585
t0044721	TGACTGAACGCCTCTAAGTCAG	22	7	rRNA	AASG02007495.1/8955-8223
t0044722	CATGGTGGTGACGGGTGACGGA	22	7	rRNA	AAMI01003080.1/412-1
t0044843	AACGAGGATCCATTGGAGGGC	21	7	rRNA	AB183659.1/1-569
t0044868	AAAAACGACTCTCGGCAACGGATAT	25	7	rRNA	AF510003.1/98-228
t0044946	TGCAACACGAGGACTTCCCAAGAG	24	7	rRNA	AASG02021117.1/2496-2613
t0044996	CGACGGGGTATTGTACGTGGCA	22	7	rRNA	AASG02007495.1/8955-8223
t0045049	TTCATGATAACTCGACGG	18	7	rRNA	AAMI01003080.1/412-1
t0045234	CAGTTAAGCGTGCTTGGGCGAGAG	24	7	rRNA	AY260156.1/1-122
t0045323	AAAGTTGGGGGCTCGAAGACGA	22	7	rRNA	X66687.1/42-580
t0045324	TTAGATAAAAGGTCGACGCGG	21	7	rRNA	AAMI01003080.1/412-1
t0045373	AGAGCCCGCGTCGACCTT	18	7	rRNA	AAMI01003080.1/412-1
t0045394	TGACTGAACGCCTCTAAGTCAGAA	24	7	rRNA	AASG02007495.1/8955-8223
t0045779	AACTCGACGGATCGCAAGGC	20	7	rRNA	AY788155.1/2-552
t0045800	ACGACTCTCGGCACCGGATATCTCGG	26	7	rRNA	AM040784.1/270-424
t0045862	TGGCTTTTCAACCAAGCGCGA	21	7	rRNA	AASG02007495.1/8955-8223
t0045923	ACGACTCTCGGCAACGGCTATCTCGGC	27	7	rRNA	AM040784.1/270-424
t0046043	CTTTGAGACAAGCATATGACTAC	23	7	rRNA	AACY022050587.1/43-568
t0046078	GATTCCGGAGAGGGAGCCTGA	21	7	rRNA	AACY021583461.1/503-5
t0046233	TAATGCACCGGATCCCATCAGAA	23	7	rRNA	U32078.1/1-119
t0046366	GATAACCGTAGTAATTCTAGAG	22	7	rRNA	AAMI01003080.1/412-1
t0046419	AAAACGACTCTCGGCAAAGGATA	23	7	rRNA	AF510003.1/98-228
t0046466	AGAAGTCGGGGTTTGGTGCAC	21	7	rRNA	X66771.1/2-523
t0046710	AAGAACGAAAGTTGGGGGC	19	7	rRNA	X66687.1/42-580
t0046733	ACGACTCTCGGCAACGGATATCA	23	7	rRNA	AM040784.1/270-424
t0046764	ATGAAGAACGTAGCGAAATGC	21	7	rRNA	AF427500.1/363-518
t0046892	GGCAACGGATATCTCGGCTCTCGCATC	27	7	rRNA	AY326198.1/209-364
t0047010	GACGGGTGACGGAGAATTAGGGTT	24	7	rRNA	AACY021677106.1/194-780
t0047106	TATGGTTGAGACTAGGACGGTAT	23	7	rRNA	X66778.1/94-542
t0047196	AAGTTGGGGGCTCGAAGACGATCA	24	7	rRNA	X66687.1/42-580
t0047292	AAAACGACTATCGGCAACGGATAT	24	7	rRNA	AF510003.1/98-228
t0047399	ACGGGGTATTGTAAGTGGCAC	21	7	rRNA	AASG02007495.1/8955-8223
t0047454	TTGACGGAAGGGCACCACCAGGAGTGGAG	29	7	rRNA	AY252216.1/689-1143
t0047556	CATCGCGCTTGGTTGAAAAGCCAGTGGC	28	7	rRNA	AASG02007495.1/8955-8223
t0047641	TGACGGGTGACGGAGAATTAGGGTT	25	7	rRNA	AACY021677106.1/194-780
t0047661	AACTGCGAATGGCTCATTAAATCA	24	7	rRNA	AJ535191.1/19-597
t0047725	CTGCGGAGTTCTGATGGGATCCGG	24	7	rRNA	AF183933.1/1482-1370
t0047766	TTAAAAAGCTCGTAGTTGGAC	21	7	rRNA	U78542.1/1-585
t0047815	ACGACTCTCGGCAACGGATATCAA	24	7	rRNA	AM040784.1/270-424
t0047823	GATCCATTGGAGGGCAAGTCTG	22	7	rRNA	AB244715.1/8-591
t0047864	CGGGTGACGGAGAATTAGG	19	7	rRNA	AACY021677106.1/194-780
t0047931	TTAAAGGAATTGACGGAAGGGCACC	25	7	rRNA	AY252216.1/689-1143
t0047986	CACGACTCTCGGCAACGGATATCTC	25	7	rRNA	AM040784.1/270-424
t0048000	CTGACACGGGGAGGTAGTGACAAT	24	7	rRNA	AAMI01003080.1/412-1
t0048008	AAGTCTGGTGCCAGCAGCCGC	21	7	rRNA	AACY021051052.1/870-429
t0048022	CGGAAGGGCACCACCAGGAGT	21	7	rRNA	EF100350.1/22-583
t0048165	TGACGGAGAATTAGGGTTCGATT	23	7	rRNA	AACY021871459.1/456-1
t0048178	CGGGGTATTGTAAGTGGC	18	7	rRNA	AASG02007495.1/8955-8223
t0048291	TTGATCCTTCGATGTCGGCT	20	7	rRNA	AAXJ01020943.1/594-211
t0048391	TGCACCGGATCCCATCAGA	19	7	rRNA	U32078.1/1-119
t0048415	AAAACGACTCTCGGCTACGGATA	23	7	rRNA	AF510003.1/98-228
t0048442	AAGCTCGTAGTTGGACCTTG	20	7	rRNA	U78542.1/1-585
t0048547	TGAAAGACGAACAACTGCGCA	21	7	rRNA	X66771.1/2-523
t0048553	AAAACGACTCTCGGCAACGGATAAA	25	7	rRNA	AF510003.1/98-228
t0048674	CCAAAACGACTCTCGGCAACGGAT	24	7	rRNA	AF510003.1/98-228
t0048737	TATGAACTAATTCAGACTGTGAAAC	25	7	rRNA	X63313.1/22-624
t0048792	ATCCTTCGATGTCGGCTCTTC	21	7	rRNA	AAXJ01020943.1/594-211
t0048835	AGGGCACGTCTGCCTGGGTGTCACG	25	7	rRNA	U56791.1/300-455
t0048997	CAAACGACTCTCGGCAACGGAT	22	7	rRNA	AF510003.1/98-228
t0049062	TTGACGGAAGGGCACCACCA	20	7	rRNA	AY252216.1/689-1143
t0049097	GCAAGGCCACTCTGCCACTTA	21	7	rRNA	AASG02007495.1/8955-8223
t0049100	ACCAGGAGTGGAGCCTGC	18	7	rRNA	EF100350.1/22-583
t0049138	AGTATGAACTAATTCAGACTGTGAAA	26	7	rRNA	X63313.1/22-624
t0049246	TTGCAGACGACTTAAATACGCGACGG	26	7	rRNA	AASG02007495.1/8955-8223
t0049426	CAACCAAGCGCGATGACCAAT	21	7	rRNA	AASG02007495.1/8955-8223
t0049446	TGCACCGGATCCCATCAG	18	7	rRNA	U32078.1/1-119
t0049480	AGCCGCGGTAATTCCAGCTCC	21	7	rRNA	AACY021051052.1/870-429
t0049584	AACGACTCTCGGCAACGGATATCTCAA	27	7	rRNA	AM040784.1/270-424
t0049627	CAGGGATAACTGGCTTGTGGC	21	7	rRNA	AAXJ01020943.1/594-211
t0049695	ATTCATGATAACTCGACGG	19	7	rRNA	AAMI01003080.1/412-1
t0049703	TTTGAGACAAGCATATGACTAC	22	7	rRNA	AACY022050587.1/43-568
t0049962	AGAGCCCGCGTCGACCTTTTTC	22	7	rRNA	AAMI01003080.1/412-1
t0049965	GAATTGACGGAAGGGCAC	18	7	rRNA	AY252216.1/689-1143
t0050059	GGTGGCCTTGCGATCCGTCGA	21	7	rRNA	AY788155.1/2-552
t0050109	AAACGACTCTCGGCAACGGATATCTCGG	28	7	rRNA	AM040784.1/270-424
t0050146	GCATGTGTAAGTATGAACTAA	21	7	rRNA	AY496482.1/2-557
t0050251	TAGGCCGAGGGCACGTCT	18	7	rRNA	AY510151.1/247-402
t0050317	GAAAGACGAACAACTGCGAAAG	22	7	rRNA	X66771.1/2-523
t0050550	TGGTTGAGACTAGGACGGTT	20	7	rRNA	X66687.1/42-580
t0050732	GAAAGACGAACAACTGCG	18	7	rRNA	X66771.1/2-523
t0050747	TTTTGATCCTTCGATGTCGGCTC	23	7	rRNA	AAXJ01020943.1/594-211
t0050901	TGACACGGGGAGGTAGTGACAA	22	7	rRNA	AAMI01003080.1/412-1
t0050990	GTTAAAAAGCTCGTAGTTG	19	7	rRNA	EF100338.1/22-563
t0051033	TATTAGATAAAAGGTCGACGCG	22	7	rRNA	AAMI01003080.1/412-1
t0051081	GACTCTCGGCAACGGATCTCTCGGCT	26	7	rRNA	AF427515.1/330-485
t0051168	CTCAGTGGATCGTGGCAGCCA	21	7	rRNA	AASG02007495.1/8955-8223
t0051516	CGGCTCTCGCATCGATGAAGAA	22	7	rRNA	AY326198.1/209-364
t0051522	CGCGACGGGGTATTGTAAGTGG	22	7	rRNA	AASG02007495.1/8955-8223
t0051661	TGACGGAAGGGCACCACCAGGAGTGG	26	7	rRNA	EF100350.1/22-583
t0051791	AACGGATATCTCGGCTCTCGCATCGAT	27	7	rRNA	AY326198.1/209-364
t0051793	ATACCGGGCTCTATGAGT	18	7	rRNA	X63312.1/81-573
t0051968	AGGGATAACTGGCTTGTGGCAG	22	7	rRNA	AAXJ01020943.1/594-211
t0051986	TCCCATCAGAACTCCGCAGTTAAG	24	7	rRNA	AF183933.1/1482-1370
t0052171	AATGATGCGTCGCCGGCACGG	21	7	rRNA	DQ786092.1/2-559
t0052208	CGGCTCTCGCATCGATGAAGAACGT	25	7	rRNA	AY326198.1/209-364
t0052235	AACTGCGAATGGCTCATTA	19	7	rRNA	AACY022050587.1/43-568
t0052326	TAACGAGGATCCATTGGAGGGCAA	24	7	rRNA	AM743104.1/2-540
t0052411	TTCTTGGATTTATGAAAGACGAACA	25	7	rRNA	X66771.1/2-523
t0052517	AATGCACCGGATCCCATCAGA	21	7	rRNA	U32078.1/1-119
t0052521	TTATGAAAGACGAACAACTGCGAA	24	7	rRNA	X66771.1/2-523
t0052919	TCAAGAACGAAAGTTGGGGGCT	22	7	rRNA	X66687.1/42-580
t0053052	AACGACTCTCGGCAACGGCTATCTC	25	7	rRNA	AM040784.1/270-424
t0053070	TGACACGGGGAGGTAGTGA	19	7	rRNA	AAMI01003080.1/412-1
t0053096	GGTGTGAATTGCAGAATCCCGTGAAC	26	7	rRNA	AY326198.1/209-364
t0053135	CAAACGACTCTCGGCAAC	18	7	rRNA	AF510003.1/98-228
t0053185	TTATGGTTGAGACTAGGACGGTAT	24	7	rRNA	X66778.1/94-542
t0053408	CTTGGATTTATGAAAGACGAT	21	7	rRNA	X66771.1/2-523
t0053433	TGATGGTATTTGCTACTCG	19	7	rRNA	AARH01034354.1/905-417
t0053504	AACGACTCTCGGCCACGGATATCTCGGC	28	7	rRNA	AM040784.1/270-424
t0053510	CAGAGCCCGCGTCGACCTTTTA	22	7	rRNA	AAMI01003080.1/412-1
t0053515	CTGATGATTCATGATAACTCGAC	23	7	rRNA	AY496482.1/2-557
t0053531	AGGGAGCCTGAGAAACGG	18	7	rRNA	AACY020526639.1/2050-2628
t0053570	CCGACTCTCGGCAACGGATATC	22	7	rRNA	AM040784.1/270-424
t0053575	TAAACGACTCTCGGCAACGGATA	23	7	rRNA	AF510003.1/98-228
t0053695	CTGATGGGATCCGGTGCATTAG	22	7	rRNA	U32023.1/1-119
t0053697	AAGTTGGGGGCTCGAAGACGATT	23	7	rRNA	X66687.1/42-580
t0053711	GCTAACTCTGTGCCAGCAGCCGCG	24	7	rRNA	AACY024044658.1/787-246
t0053743	GTTTAGGGTTTAGGGTTTAGGGTT	24	7	rRNA	AP009051.1/1077-1229
t0053819	AGGATCCATTGGAGGGCAAGTCT	23	6	rRNA	AB244715.1/8-591
t0053846	GGTTGAGACTAGGACGGTAT	20	6	rRNA	X66687.1/42-580
t0053881	AGTTAAAAAGCTCGTAGTTGGAC	23	6	rRNA	U78542.1/1-585
t0053972	ATGAAAGACGAACAACTGCGAAAGC	25	6	rRNA	X66771.1/2-523
t0054029	AGTATGAACTAATTCAGACTGTGAAAC	27	6	rRNA	X63313.1/22-624
t0054094	AAACGACTCTCGGCACCGGATATCTC	26	6	rRNA	AM040784.1/270-424
t0054310	GAATTGCAGAATCCCGTGAAC	21	6	rRNA	AY326198.1/209-364
t0054561	AAGTTGGGGGCTCGAAGACGAC	22	6	rRNA	X66687.1/42-580
t0054595	ATGAAAGACGAACAACTGC	19	6	rRNA	X66771.1/2-523
t0054616	GATAAAAGGTCGACGCGG	18	6	rRNA	AAMI01003080.1/412-1
t0054619	AAAACGAATCTCGGCAACGGATAT	24	6	rRNA	AF510003.1/98-228
t0054643	CGGATATCTCGGCTCTCGCATC	22	6	rRNA	AY326198.1/209-364
t0054770	CATGATAACTCGACGGAT	18	6	rRNA	AAMI01003080.1/412-1
t0054834	GCAACGGATATCTCGGCT	18	6	rRNA	AY326198.1/209-364
t0054944	TTCTGACTTAGAGGCGTTCAGT	22	6	rRNA	AASG02007495.1/8955-8223
t0055046	CGAAAGACGAACAACTGCGAA	21	6	rRNA	X66771.1/2-523
t0055293	CTAGTCTCAACCATAAACGAT	21	6	rRNA	X66778.1/94-542
t0055327	TAGGACGGTATCTGATCGTCT	21	6	rRNA	X66687.1/42-580
t0055422	TTAGCTCTAGAATTACTACGGT	22	6	rRNA	AAMI01003080.1/412-1
t0055510	TCTCGGCAACGGATATCTCGG	21	6	rRNA	AY265400.1/169-322
t0055587	CTCTGATGATTCATGATAACTCGACG	26	6	rRNA	AY496482.1/2-557
t0055660	TTATGAAAGACGAACAACTGCGAAAGCA	28	6	rRNA	X66771.1/2-523
t0055665	TGAATCTCAGTGGATCGTGGCAGC	24	6	rRNA	AASG02007495.1/8955-8223
t0055671	CTGACACGGGGAGGTAGTGACAATA	25	6	rRNA	AAMI01003080.1/412-1
t0055950	TTGACGGAAGGGCACCACCAG	21	6	rRNA	AY252216.1/689-1143
t0055978	GACGGGTGACGGAGAATTAG	20	6	rRNA	AACY021677106.1/194-780
t0056087	ACGGGTGACGGAGAATTAGGGTTCGA	26	6	rRNA	AACY021871459.1/456-1
t0056096	AGTTGGGGGCTCGAAGACGATCAGA	25	6	rRNA	X66687.1/42-580
t0056680	AATTGACGGAAGGGCACCACCAGGA	25	6	rRNA	AY252216.1/689-1143
t0056683	TATAGTTTGTTTGATGGTATT	21	6	rRNA	AARH01034354.1/905-417
t0056832	TACCACAGGGATAACTGGCTT	21	6	rRNA	AAXJ01020943.1/594-211
t0056836	CGTTTATGGTTGAGACTAGGACGG	24	6	rRNA	X66778.1/94-542
t0056847	CCACCAGGAGTGGAGCCTGCGGC	23	6	rRNA	AY252216.1/689-1143
t0056881	ATAGTTTGTTTGATGGTATTTGCTA	25	6	rRNA	AARH01034354.1/905-417
t0056906	AGCTCGTAGTTGGACCTTGG	20	6	rRNA	U78542.1/1-585
t0057033	GCTGAATCTCAGTGGATCGTGG	22	6	rRNA	AASG02007495.1/8955-8223
t0057034	ATGGTGGTGACGGGTGACGGA	21	6	rRNA	AAMI01003080.1/412-1
t0057205	TCCATTGGAGGGCAAGTCT	19	6	rRNA	AB244715.1/8-591
t0057315	ACGGAAGGGCACCACCAGGAG	21	6	rRNA	EF100350.1/22-583
t0057340	CACCAGGAGTGGAGCCTGCGGC	22	6	rRNA	AY252216.1/689-1143
t0057442	CGACTCTCGGCACCGGATAT	20	6	rRNA	AY102790.1/126-281
t0057488	AGGGGTATTGTAAGTGGCAGA	21	6	rRNA	AASG02007495.1/8955-8223
t0057491	AACGACTCTCGGCAACGGATCT	22	6	rRNA	AM040784.1/270-424
t0057566	AAACTTAAAGGAATTGACGGA	21	6	rRNA	AY252216.1/689-1143
t0057663	TGGTTGAGACTAGGACGGTG	20	6	rRNA	X66687.1/42-580
t0057697	CTCAGTGGATCGTGGCAGCAAGGC	24	6	rRNA	AASG02007495.1/8955-8223
t0057754	CATGAATCATCAGAGCAACGGGCA	24	6	rRNA	U42801.1/1-580
t0057781	TTGATCCTTCGATGTCGGC	19	6	rRNA	AAXJ01020943.1/594-211
t0057807	ATAACTCGACGGATCGCAAGGCC	23	6	rRNA	AY788155.1/2-552
t0057860	GCAGTTGTTCGTCTTTCATAA	21	6	rRNA	X66771.1/2-523
t0058181	GACGGGGTATTGTAAGTGGCAGAG	24	6	rRNA	AASG02007495.1/8955-8223
t0058233	TGATAACTCGACGGATCGCA	20	6	rRNA	AAMI01003080.1/412-1
t0058336	AAAACGACTCTCGGCAACGGAAA	23	6	rRNA	AF510003.1/98-228
t0058408	GATAACTCGACGGATCGCAAGGCCA	25	6	rRNA	AY788155.1/2-552
t0058435	TTGGATTTATGAAAGACGAAC	21	6	rRNA	X66771.1/2-523
t0058504	CGGATATCTCGGCTCTCGCATCGAT	25	6	rRNA	AY326198.1/209-364
t0058882	TAATGCACCGGATCCCATCAG	21	6	rRNA	U32078.1/1-119
t0059019	GAATTGACGGAAGGGCACCACC	22	6	rRNA	AY252216.1/689-1143
t0059093	ACGACTCTCGGCAACGGATATCTAA	25	6	rRNA	AM040784.1/270-424
t0059267	CTAGTCTCAACCATAAACGATG	22	6	rRNA	X66778.1/94-542
t0059479	GACGGAAGGGCACCACCAGG	20	6	rRNA	EF100350.1/22-583
t0059578	CGAGGGCACGTCTGCCTGGGTGTCAC	26	6	rRNA	U56791.1/300-455
t0059582	TGAATGATGCGTCGCCGGCAC	21	6	rRNA	AY788155.1/2-552
t0059617	ATCCTTCGATGTCGGCTCT	19	6	rRNA	AAXJ01020943.1/594-211
t0059682	GACTCTCGGCAACGGCTATCTCGGCT	26	6	rRNA	AY265400.1/169-322
t0059941	CTCTCGGCAACGGATATCTCGGC	23	6	rRNA	AY265400.1/169-322
t0059952	TTAAGTTGTTGCAGTTAAAAAGC	23	6	rRNA	DQ786052.1/1-587
t0060135	CGATGGTAGGATAGAGGC	18	6	rRNA	AAMI01003080.1/412-1
t0060144	AACGACTCTCGGCAACGGATCTCTC	25	6	rRNA	AM040784.1/270-424
t0060276	TGGTGACGGGTGACGGAGAATT	22	6	rRNA	AAMI01003080.1/412-1
t0060365	CAAAACGACTCTCGGCAACGGATC	24	6	rRNA	AF510003.1/98-228
t0060391	CTTAAAGGAATTGACGGAAGGGCA	24	6	rRNA	AY252216.1/689-1143
t0060487	GCACGTCTGCCTGGGTGTC	19	6	rRNA	U56791.1/300-455
t0060638	GATTCATGATAACTCGACGG	20	6	rRNA	AAMI01003080.1/412-1
t0060827	GCACGTCTGCCTGGGTGTCACG	22	6	rRNA	U56791.1/300-455
t0060834	TTACCACAGGGATAACTGGCTT	22	6	rRNA	AAXJ01020943.1/594-211
t0060970	TAAGGACCGGCTAACTACGT	20	6	rRNA	EF515301.1/22-535
t0060974	GAATCTCAGTGGATCGTGGCAGC	23	6	rRNA	AASG02007495.1/8955-8223
t0061085	CGTGAACCATCGAGTCTTTGAACGCA	26	6	rRNA	AY326198.1/209-364
t0061164	TCTGGTAATTGGAATGAGTAC	21	6	rRNA	AM743094.1/1-530
t0061320	ATTCTTGGATTTATGAAAGACGA	23	6	rRNA	X66771.1/2-523
t0061366	TGACGGAAGGGCACCACCAGGAGTGGAG	28	6	rRNA	EF100350.1/22-583
t0061487	TAAAGGAATTGACGGAAGGGCACCAC	26	6	rRNA	AY252216.1/689-1143
t0061686	TGACACGGGGAGGTAGTGAC	20	6	rRNA	AAMI01003080.1/412-1
t0061822	CGAGGGCACGTCTGCCTGGGTGTCACG	27	6	rRNA	U56791.1/300-455
t0061848	TTAAAAAGCTCGTAGTTGGA	20	6	rRNA	EF025879.1/3-481
t0061882	TCAGACTGTGAAACTGCGAATGGC	24	6	rRNA	X63313.1/22-624
t0061983	GGCAACGGATATCTCGGCTCTCGC	24	6	rRNA	AY326198.1/209-364
t0062071	TTCGCACAATTGGTCATCGCG	21	6	rRNA	AASG02007495.1/8955-8223
t0062078	CCAAACCCCGACTTCTGGAAG	21	6	rRNA	X66771.1/2-523
t0062096	CTAATACGTGCACCAAACCCC	21	6	rRNA	X66771.1/2-523
t0062141	GAAACGACTCTCGGCAACGGATA	23	6	rRNA	AF510003.1/98-228
t0062331	ACGCGACGGGGTATTGTAAGTGGCA	25	6	rRNA	AASG02007495.1/8955-8223
t0062346	TGGGCGAGAGCAGTACTA	18	6	rRNA	X06840.1/1-119
t0062352	TTTTGATCCTTCGATGTCGGCTA	23	6	rRNA	AAXJ01020943.1/594-211
t0062394	AAAACGACTCTCGGCACCGGAT	22	6	rRNA	AF510003.1/98-228
t0062601	AAAACGACTCTCGGCATCGGATATC	25	6	rRNA	AF510003.1/98-228
t0062604	CGATGAAGAACGTAGCGAAAT	21	6	rRNA	AF427500.1/363-518
t0062813	ACCACCAGGAGTGGAGCCTGCGGC	24	6	rRNA	AY252216.1/689-1143
t0062821	CGACGGGGTATTGTAAGTGG	20	6	rRNA	AASG02007495.1/8955-8223
t0062831	TTTGCAGACGACTTAAATACGCGACGG	27	6	rRNA	AASG02007495.1/8955-8223
t0063014	AGGATAGAGGCCTACCATGGT	21	6	rRNA	AAMI01003080.1/412-1
t0063097	CTGATGATTCATGATAACTCGA	22	6	rRNA	AY496482.1/2-557
t0063102	GACGGGTGACGGAGAATTAGGG	22	6	rRNA	AACY021677106.1/194-780
t0063244	TGTGAATTGCAGAATCCCGTGAAC	24	6	rRNA	AY326198.1/209-364
t0063367	CCACCAGGAGTGGAGCCTG	19	6	rRNA	EF100350.1/22-583
t0063382	CCGGAGAGGGAGCCTGAGAAACGGC	25	6	rRNA	AACY020526639.1/2050-2628
t0063476	TTATGAAAGACGAACAACTGCGAAAG	26	6	rRNA	X66771.1/2-523
t0063510	CAGTTAAGCGTGCTTGGGCGAG	22	6	rRNA	AY260156.1/1-122
t0063638	CTCAGTGGATCGTGGCAGCA	20	6	rRNA	AASG02007495.1/8955-8223
t0063779	AAACGACTCTCGGCAACGGCTATCTC	26	6	rRNA	AM040784.1/270-424
t0063883	CTGAATCTCAGTGGATCGTGT	21	6	rRNA	AASG02007495.1/8955-8223
t0063954	TATGAACTAATTCAGACTGTGAAA	24	6	rRNA	X63313.1/22-624
t0063963	GGTTGAGACTAGGACGGT	18	6	rRNA	X66687.1/42-580
t0063998	TCCTTCGATGTCGGCTCTTC	20	6	rRNA	AAXJ01020943.1/594-211
t0064206	GATTCATGATAACTCGACGGA	21	6	rRNA	AAMI01003080.1/412-1
t0064227	AACCATCGAGTCTTTGAACGCAAG	24	6	rRNA	AY326198.1/209-364
t0064285	AAAAACGACTCTCGGCAACGGATA	24	6	rRNA	AF510003.1/98-228
t0064307	CTCAGTGGATCGTGGCAGCAT	21	6	rRNA	AASG02007495.1/8955-8223
t0064380	TTAGATAAAAGGTCGACGCGGGC	23	6	rRNA	AAMI01003080.1/412-1
t0064541	AACGACTCTCGGCAACGGCTATCTCG	26	6	rRNA	AM040784.1/270-424
t0064579	CTAAGATAGGTGACCTCTTGGGAA	24	6	rRNA	AASG02013978.1/2830-2948
t0064735	CGGGGTATTGTAAGTGGCAGT	21	6	rRNA	AASG02007495.1/8955-8223
t0064787	ACCGTGCCGGCGACGCATCATT	22	6	rRNA	DQ786092.1/2-559
t0064807	AACGACTCTCGGCAACGGCTATCT	24	6	rRNA	AM040784.1/270-424
t0064835	TTAAAGGAATTGACGGAAGGGCACCA	26	6	rRNA	AY252216.1/689-1143
t0065059	TAACTCGACGGATCGCAAGGCCA	23	6	rRNA	AY788155.1/2-552
t0065099	TCGATGGTAGGATAGAGGC	19	6	rRNA	AAMI01003080.1/412-1
t0065110	AAGCTCGTAGTTGGACCTT	19	6	rRNA	U78542.1/1-585
t0065147	CTCTATGAGTCTGGTAATTGG	21	6	rRNA	X63312.1/81-573
t0065194	AGTTAAAAAGCTCGTAGTTGGACCT	25	6	rRNA	U78542.1/1-585
t0065232	ACTCTCGGCAACGGATATC	19	6	rRNA	AY265400.1/169-322
t0065319	TTGGGGGCTCGAAGACGATCA	21	6	rRNA	X66687.1/42-580
t0065337	CGATGGTAGGATAGAGGCC	19	6	rRNA	AAMI01003080.1/412-1
t0065393	TGACGGGTGACGGAGAATTAGG	22	6	rRNA	AACY021677106.1/194-780
t0065447	TGGTGGTGACGGGTGACGGAGAAT	24	6	rRNA	AAMI01003080.1/412-1
t0065603	AACGAAAGTTGGGGGCTCGAAGACGA	26	6	rRNA	X66687.1/42-580
t0065611	TATCTCGGCTCTCGCATCG	19	6	rRNA	AY326198.1/209-364
t0065690	ACTTAAAGGAATTGACGGAAGGGCACC	27	6	rRNA	AY252216.1/689-1143
t0065719	ACGGGTGACGGAGAATTA	18	6	rRNA	AACY021677106.1/194-780
t0065743	ATGAAAGACGAACAACTGCGC	21	6	rRNA	X66771.1/2-523
t0065867	CGGAAGGGCACCACCAGGAGTGG	23	6	rRNA	EF100350.1/22-583
t0065905	GGCTGAATCTCAGTGGATCGTGGC	24	6	rRNA	AASG02007495.1/8955-8223
t0065909	TAAAGGAATTGACGGAAGGGCA	22	6	rRNA	AY252216.1/689-1143
t0065962	AAAACGACTCTCGGCAACGGATATCC	26	6	rRNA	AF510003.1/98-228
t0066031	CAAACGACTCTCGGCCACGGATAT	24	6	rRNA	AF510003.1/98-228
t0066070	AGCGACGTTGCTTTTTGATCCTTCG	25	6	rRNA	AAXJ01020943.1/594-211
t0066210	CACCAGGAGTGGAGCCTGC	19	6	rRNA	EF100350.1/22-583
t0066275	AGGGATAACTGGCTTGTGG	19	6	rRNA	AAXJ01020943.1/594-211
t0066299	CCGGGCACTACGGTGAGACGTGA	23	6	rRNA	Z11512.1/2606-2718
t0066370	CTGAAACTTAAAGGAATTGACG	22	6	rRNA	AY252216.1/689-1143
t0066491	CGACTCTCGGCACCGGATATC	21	6	rRNA	AY102790.1/126-281
t0066624	AACGACTCTCGGCAACGGATATCTCGGCT	29	6	rRNA	AM040784.1/270-424
t0066686	TTTATGAAAGACGAACAACTGCGAA	25	6	rRNA	X66771.1/2-523
t0066719	AAAACGACTCTCAGCAACGGATAT	24	6	rRNA	AF510003.1/98-228
t0066829	AATGCCGCGTGGAGGTAGAAGGCC	24	6	rRNA	AJ409116.1/1-387
t0066923	CGTGAACCATCGAGTCTTT	19	6	rRNA	AY326198.1/209-364
t0067060	CACCAGGAGTGGAGCCTG	18	6	rRNA	EF100350.1/22-583
t0067085	CGGGTGACGGAGAATTAGGG	20	6	rRNA	AACY021677106.1/194-780
t0067158	ATCCTTCGATGTCGGCTC	18	6	rRNA	AAXJ01020943.1/594-211
t0067321	CGACTCTCGGCAACGGAT	18	6	rRNA	AM040784.1/270-424
t0067431	ACGCGACGGGGTATTGTAA	19	6	rRNA	AASG02007495.1/8955-8223
t0067570	AATAAATAACAATACCGG	18	6	rRNA	AAMI01003080.1/412-1
t0067577	ACTTTCGATGGTAGGATA	18	6	rRNA	AAMI01003080.1/412-1
t0067790	TTGCTTTTTGATCCTTCGATGTCGGC	26	6	rRNA	AAXJ01020943.1/594-211
t0067820	AGGCCGAGGGCACGTCTGC	19	6	rRNA	U56791.1/300-455
t0067965	TTTATGGTTGAGACTAGGACGG	22	5	rRNA	X66778.1/94-542
t0068068	AGAACGAAAGTTGGGGGC	18	5	rRNA	X66687.1/42-580
t0068095	GATCCTTCGATGTCGGCTCT	20	5	rRNA	AAXJ01020943.1/594-211
t0068132	CCACCAGGAGTGGAGCCTGCG	21	5	rRNA	EF100350.1/22-583
t0068215	TTGATGGTATTTGCTACTCG	20	5	rRNA	AARH01034354.1/905-417
t0068247	TTGGGAAGTCCTCGTGTTGCACC	23	5	rRNA	EF625820.1/129365-129482
t0068321	TTTGTACACACCGCCCGTCG	20	5	rRNA	AY794176.1/1147-1689
t0068407	CGGGTGACGGAGAATTAGGGTTCG	24	5	rRNA	AACY021871459.1/456-1
t0068420	ACGCGACGGGGTATTGTA	18	5	rRNA	AASG02007495.1/8955-8223
t0068585	TAAAGGAATTGACGGAAGGGCACCACC	27	5	rRNA	AY252216.1/689-1143
t0068637	CATTGGAGGGCAAGTCTGGTGC	22	5	rRNA	DQ470658.1/9-471
t0068732	CGGAGAGGGAGCCTGAGAAACGG	23	5	rRNA	AACY020526639.1/2050-2628
t0069254	TAAAGGAATTGACGGAAGGGC	21	5	rRNA	AY252216.1/689-1143
t0069318	TAACTCTGTGCCAGCAGCCGCGGT	24	5	rRNA	AACY024044658.1/787-246
t0069371	AAAATGACTCTCGGCAACGGATA	23	5	rRNA	AF510021.1/124-277
t0069390	TATCTCGGCTCTCGCATCGA	20	5	rRNA	AY326198.1/209-364
t0069411	TAGGATAGAGGCCTACCATGG	21	5	rRNA	AAMI01003080.1/412-1
t0069414	CGACGGGGTATTGTAAGT	18	5	rRNA	AASG02007495.1/8955-8223
t0069443	CGATGGTAGGATAGAGGCCTA	21	5	rRNA	AAMI01003080.1/412-1
t0069765	AAAGGAATTGACGGAAGGGC	20	5	rRNA	AY252216.1/689-1143
t0069869	ACGACTCTCGGCCCCGGATATCTCGG	26	5	rRNA	AM040784.1/270-424
t0069960	ATTCTTGGATTTATGAAAGACGAA	24	5	rRNA	X66771.1/2-523
t0070250	AAAACGAATCTCGGCAACGGATA	23	5	rRNA	AF510003.1/98-228
t0070308	TTCAGACTGTGAAACTGCGAATGGCTC	27	5	rRNA	X63313.1/22-624
t0070446	AATTGACGGAAGGGCACCACCAG	23	5	rRNA	AY252216.1/689-1143
t0070521	TGGATTTATGAAAGACGAACAA	22	5	rRNA	X66771.1/2-523
t0070594	AACGACTCTCGGAAACGGATAT	22	5	rRNA	AM040784.1/270-424
t0070608	TGAACCATCGAGTCTTTGAACGCAAG	26	5	rRNA	AY326198.1/209-364
t0070638	CTCAGTGGATCGTGGCAGCAAT	22	5	rRNA	AASG02007495.1/8955-8223
t0070685	ACGACTCTCGGCAACGGATCT	21	5	rRNA	AF165390.1/281-436
t0071089	TCGGCAACGGATATCTCGGCT	21	5	rRNA	AY265400.1/169-322
t0071206	GGGGCTCGAAGACGATCAGA	20	5	rRNA	X66687.1/42-580
t0071209	GGTTCGATTCCGGAGAGGG	19	5	rRNA	AACY021051052.1/870-429
t0071236	GGGGCTCGAAGACGATCAGATACCG	25	5	rRNA	X66687.1/42-580
t0071363	AAACGACTCTCGGCAACGGATCT	23	5	rRNA	AF510003.1/98-228
t0071578	ACGTCTGCCTGGGTGTCAC	19	5	rRNA	AF080044.1/264-419
t0071595	GCAACACGAGGACTTCCCAA	20	5	rRNA	EF625820.1/129365-129482
t0071645	AGTACTAAGATGGGTGACCTCT	22	5	rRNA	AASG02013978.1/2830-2948
t0071651	TGACGGAAGGGCACCACCAGGA	22	5	rRNA	EF100350.1/22-583
t0071809	TGCGGAAAAATAGCTCGACGCCAGGAT	27	5	rRNA	AJ318074.1/3315-3429
t0071872	ATGGTATTTGCTACTCGGATA	21	5	rRNA	AARH01034354.1/905-417
t0071909	AACGACTCTCGGCCACGGATATCTCG	26	5	rRNA	AM040784.1/270-424
t0072029	ACGACTCTCGGCAACGGATATCTCA	25	5	rRNA	AM040784.1/270-424
t0072281	GTGAACCATCGAGTCTTTGAACGCAAG	27	5	rRNA	AY326198.1/209-364
t0072316	AAAACGACTCTCGGCATCGGATAT	24	5	rRNA	AF510003.1/98-228
t0072344	GGATATCTCGGCTCTCGCATCGA	23	5	rRNA	AY326198.1/209-364
t0072537	CGAACAACCCGAACCGAAACCCGA	24	5	rRNA	AY557503.1/3-733
t0072562	CTCGGCTCTCGCATCGATGAAGAA	24	5	rRNA	AY326198.1/209-364
t0072662	TATAGTTTGTTTGATGGTATTTGCTA	26	5	rRNA	AARH01034354.1/905-417
t0072785	ATTCAGACTGTGAAACTGCGAATGGC	26	5	rRNA	X63313.1/22-624
t0072882	TTATGAAAGACGAACAACTGCG	22	5	rRNA	X66771.1/2-523
t0072889	CAACTTTCGATGGTAGGATAGAGGCCTA	28	5	rRNA	AAMI01003080.1/412-1
t0073037	AATTCTTGGATTTATGAAAGACGAA	25	5	rRNA	X66771.1/2-523
t0073065	CAGTGGATCGTGGCAGCAAG	20	5	rRNA	AASG02007495.1/8955-8223
t0073142	ACGGAAGGGCACCACCAGGAGTGGA	25	5	rRNA	EF100350.1/22-583
t0073153	GAAAGTTGGGGGCTCGAAGACGATC	25	5	rRNA	X66687.1/42-580
t0073185	TTAAAAAGCTCGTAGTTG	18	5	rRNA	EF100338.1/22-563
t0073303	AAAGGAATTGACGGAAGGG	19	5	rRNA	AY252216.1/689-1143
t0073530	AACTTTCGATGGTAGGATAGAGGCCTA	27	5	rRNA	AAMI01003080.1/412-1
t0073776	AGTTGGGGGCTCGAAGACGAT	21	5	rRNA	X66687.1/42-580
t0073944	CTTGGATTTATGAAAGACG	19	5	rRNA	X66771.1/2-523
t0074053	GAAACGACTCTCGGCAACGGATAT	24	5	rRNA	AF510003.1/98-228
t0074167	TGGATTTATGAAAGACGAC	19	5	rRNA	X66771.1/2-523
t0074193	GTGGTGACGGGTGACGGAGAATT	23	5	rRNA	AAMI01003080.1/412-1
t0074232	TAATGCACCGGATCCCATCAGA	22	5	rRNA	U32078.1/1-119
t0074255	CTTAAAGGAATTGACGGAAGGGCACC	26	5	rRNA	AY252216.1/689-1143
t0074296	TTGTTTGATGGTATTTGCTACTC	23	5	rRNA	AARH01034354.1/905-417
t0074311	ACGACTCTCGGCCACGGATATCTCG	25	5	rRNA	AM040784.1/270-424
t0074334	GCTCGTAGTTGGACCTTG	18	5	rRNA	U78542.1/1-585
t0074421	CAGTGGATCGTGGCAGCA	18	5	rRNA	AASG02007495.1/8955-8223
t0074593	CGGTATCTGATCGTCTTCGAA	21	5	rRNA	X66687.1/42-580
t0074696	AACGGGCAGAGCCCGCGTCGC	21	5	rRNA	AAMI01003080.1/412-1
t0074739	CACTGGGACTGAGACACGG	19	5	rRNA	AACY022023633.1/919-553
t0074902	ACGGATATCTCGGCTCTCGCATCGA	25	5	rRNA	AY326198.1/209-364
t0075077	TGACGGGTGACGGAGAATTA	20	5	rRNA	AACY021677106.1/194-780
t0075117	AGCGACGTTGCTTTTTGATCCT	22	5	rRNA	AAXJ01020943.1/594-211
t0075183	TCGATTCCGGAGAGGGAGCCT	21	5	rRNA	AACY021051052.1/870-429
t0075322	AGGAGTGGAGCCTGCGGCTTAATTTG	26	5	rRNA	AY252216.1/689-1143
t0075353	AAAGCTCGTAGTTGGACCTTGG	22	5	rRNA	U78542.1/1-585
t0075540	ATAAGGACCGGCTAACTACGT	21	5	rRNA	EF515301.1/22-535
t0075557	CACCAGGAGTGGAGCCTGCG	20	5	rRNA	EF100350.1/22-583
t0075688	TTTGATCCTTCGATGTCGGCTC	22	5	rRNA	AAXJ01020943.1/594-211
t0075807	AACTGCGAATGGCTCATTAA	20	5	rRNA	AACY022050587.1/43-568
t0075861	CAGTGGATCGTGGCAGCAAGG	21	5	rRNA	AASG02007495.1/8955-8223
t0075901	TGGTGACGGGTGACGGAGAAT	21	5	rRNA	AAMI01003080.1/412-1
t0075940	AAAGACGAACAACTGCGAAAGCA	23	5	rRNA	X66771.1/2-523
t0075974	AGGAGTGGAGCCTGCGGCTTAATTT	25	5	rRNA	AY252216.1/689-1143
t0076029	TGGTGACGGGTGACGGAGAA	20	5	rRNA	AAMI01003080.1/412-1
t0076073	CAGGAGTGGAGCCTGCGGCTTAATTT	26	5	rRNA	AY252216.1/689-1143
t0076196	CGGAAGGGCACCACCAGGAGTG	22	5	rRNA	EF100350.1/22-583
t0076210	AGCTCGTAGTTGGACCTTG	19	5	rRNA	U78542.1/1-585
t0076423	AAAAAGCTCGTAGTTGGACCTTGG	24	5	rRNA	U78542.1/1-585
t0076438	ACGGGTGACGGAGAATTAGGGTT	23	5	rRNA	AACY021677106.1/194-780
t0076522	TTCCGGAGAGGGAGCCTGAGAAACGG	26	5	rRNA	AACY020526639.1/2050-2628
t0076648	TTTCGATGGTAGGATAGAGGCCT	23	5	rRNA	AAMI01003080.1/412-1
t0076670	GACGGGGTATTGTAAGTGGCAG	22	5	rRNA	AASG02007495.1/8955-8223
t0076724	CTTTCGATGGTAGGATAGAGGCC	23	5	rRNA	AAMI01003080.1/412-1
t0077059	AGGATCCATTGGAGGGCAAGTC	22	5	rRNA	AB244715.1/8-591
t0077063	TCAAGAACGAAAGTTGGGGGC	21	5	rRNA	X66687.1/42-580
t0077069	ATCTCAGTGGATCGTGGCAGCAAG	24	5	rRNA	AASG02007495.1/8955-8223
t0077076	TGGCAGAGTGGCCTTGCTGC	20	5	rRNA	AASG02007495.1/8955-8223
t0077099	AAAACGACTCTCGGCACCGGATC	23	5	rRNA	AF510003.1/98-228
t0077181	GGGCTCGAAGACGATCAGATACCGT	25	5	rRNA	X66687.1/42-580
t0077266	ACGCGACGGGGTATTGTAAGTGG	23	5	rRNA	AASG02007495.1/8955-8223
t0077386	GGCTCGAAGACGATCAGATACCGT	24	5	rRNA	X66687.1/42-580
t0077638	GACGGGCGGTGTGTACAA	18	5	rRNA	AY794176.1/1147-1689
t0077681	CGATGAAGAACGTAGCGAAATG	22	5	rRNA	AF427500.1/363-518
t0077683	AAAACGACTCTCGGCAACGGATATCTCGG	29	5	rRNA	AM040784.1/270-424
t0077901	AGGTTGAGACTAGGACGGTAT	21	5	rRNA	X66687.1/42-580
t0077968	TTCTTGGATTTATGAAAGACGAACAA	26	5	rRNA	X66771.1/2-523
t0078026	GCGACGGGGTATTGTAAGTGG	21	5	rRNA	AASG02007495.1/8955-8223
t0078153	TGAATCTCAGTGGATCGTGGCA	22	5	rRNA	AASG02007495.1/8955-8223
t0078186	GCAGTTAAAAAGCTCGTAGTTGGACCT	27	5	rRNA	U44476.1/1-582
t0078237	ACGGATATCTCGGCTCTCGCATCGATGA	28	5	rRNA	AY326198.1/209-364
t0078284	ACGCGACGGGGTATTGTAAGT	21	5	rRNA	AASG02007495.1/8955-8223
t0078355	GGAATTGACGGAAGGGCACCAC	22	5	rRNA	AY252216.1/689-1143
t0078380	CAAGTCTGGTGCCAGCAGCCG	21	5	rRNA	AACY021051052.1/870-429
t0078398	AAACGACTCTCGGCAACGGATATCA	25	5	rRNA	AM040784.1/270-424
t0078451	TTTTCAACCAAGCGCGATGAC	21	5	rRNA	AASG02007495.1/8955-8223
t0078667	TCGATGAAGAACGTAGCGAAAT	22	5	rRNA	AF427500.1/363-518
t0078713	ACGGAAGGGCACCACCAGG	19	5	rRNA	EF100350.1/22-583
t0078901	TTTTTAACTGCAACAACTTAA	21	5	rRNA	DQ786052.1/1-587
t0078950	TATTGTAAGTGGCAGAGTGGC	21	5	rRNA	AASG02007495.1/8955-8223
t0079022	AGCGACGTTGCTTTTTGATC	20	5	rRNA	AAXJ01020943.1/594-211
t0079110	AAAACGACTCTCGGCAACGT	20	5	rRNA	AF510003.1/98-228
t0079153	TGACGGGTGACGGAGAATT	19	5	rRNA	AACY021677106.1/194-780
t0079170	CGGGGTATTGTAAGTGGCAGAGTG	24	5	rRNA	AASG02007495.1/8955-8223
t0079192	ACTTAAAGGAATTGACGGAAGGGCAC	26	5	rRNA	AY252216.1/689-1143
t0079210	ACGGGTGACGGAGAATTAG	19	5	rRNA	AACY021677106.1/194-780
t0079546	AACCGGGCACTACGGTGAGACGTGAA	26	5	rRNA	Z11512.1/2606-2718
t0079727	AACGACTCTCGGCACCGGATATCTCG	26	5	rRNA	AM040784.1/270-424
t0079811	AAGTATGAACTAATTCAGACTGTGA	25	5	rRNA	X63313.1/22-624
t0079829	ATGGTTGAGACTAGGACGGTATC	23	5	rRNA	X66778.1/94-542
t0079859	AAAAACGACTCTCGGCAACGGATATC	26	5	rRNA	AF510003.1/98-228
t0079964	CTGATGGGATCCGGTGCATTA	21	5	rRNA	U32078.1/1-119
t0080044	AAGAACTCCGCAGTTAAGCGTGCT	24	5	rRNA	AF198188.1/404-503
t0080062	CCATTGGAGGGCCAGTCTGGT	21	5	rRNA	AY252216.1/689-1143
t0080134	CTGACTTAGAGGCGTTCAGTCAT	23	5	rRNA	AASG02007495.1/8955-8223
t0080220	TCGAGTCTTTGAACGCAAGTTGCGCCC	27	5	rRNA	AY326198.1/209-364
t0080344	ACGGGGAGGTAGTGACAATAA	21	5	rRNA	AAMI01003080.1/412-1
t0080359	GTGACGGGTGACGGAGAATTA	21	5	rRNA	AAMI01003080.1/412-1
t0080424	AAAGGTCGACGCGGGCTCTGC	21	5	rRNA	AAMI01003080.1/412-1
t0080472	AACGGATATCTCGGCTCTCGCATC	24	5	rRNA	AY326198.1/209-364
t0080549	TGTAAGTATGAACTAATTCAGACTGTG	27	5	rRNA	AY496482.1/2-557
t0080647	AGGCTGAAACTTAAAGGAATTGACGG	26	5	rRNA	AY252216.1/689-1143
t0080708	TTCAGCCCTACGTCGCTCCGATTCGT	26	5	rRNA	AASG02007495.1/8955-8223
t0080754	TGAAACTGCGAATGGCTC	18	5	rRNA	AACY020526639.1/2050-2628
t0080833	AAAACGACTCTCGGCAACGGATTC	24	5	rRNA	AF396691.1/235-378
t0080934	CAGGAGTGGAGCCTGCGGCTTAATTTG	27	5	rRNA	AY252216.1/689-1143
t0080970	CTGAATCTCAGTGGATCGTGGA	22	5	rRNA	AASG02007495.1/8955-8223
t0081014	GATTCATGATAACTCGACGGAT	22	5	rRNA	AAMI01003080.1/412-1
t0081145	ATTGACGGAAGGGCACCACCAGGA	24	5	rRNA	AY252216.1/689-1143
t0081321	AACGACTCTCGGCAACGGATATCTT	25	5	rRNA	AM040784.1/270-424
t0081348	ACGAAAGTTGGGGGCTCGAAGACGA	25	5	rRNA	X66687.1/42-580
t0081401	GTGAATTGCAGAATCCCGTGAAC	23	5	rRNA	AY326198.1/209-364
t0081412	ACCGTGCCGGCGACGCATCAT	21	5	rRNA	DQ786092.1/2-559
t0081673	CAGGGATAACTGGCTTGTGGCAGCC	25	5	rRNA	AAXJ01020943.1/594-211
t0081712	AGACTGTGAAACTGCGAATGGCTCAT	26	5	rRNA	X63313.1/22-624
t0081856	AAAACGACTCTCGGCAACGGAA	22	5	rRNA	AF510003.1/98-228
t0082052	GCCTTGCGATCCGTCGAGTTA	21	5	rRNA	AY788155.1/2-552
t0082062	GACGGAGAATTAGGGTTCGATT	22	5	rRNA	AACY021871459.1/456-1
t0082107	TTTGTTTGATGGTATTTGCTA	21	5	rRNA	AARH01034354.1/905-417
t0082124	GAAACTTAAAGGAATTGACGG	21	5	rRNA	AY252216.1/689-1143
t0082130	GACGGATCGCAAGGCCACCGTGCCGG	26	5	rRNA	AY788155.1/2-552
t0082223	AATTACCGCGGCTGCTGGCCC	21	5	rRNA	AJ534622.1/9-489
t0082235	CTCAGTGGATCGTGGCAGCAAGG	23	5	rRNA	AASG02007495.1/8955-8223
t0082288	AACCGTAGTAATTCTAGAGCTA	22	5	rRNA	AAMI01003080.1/412-1
t0082305	GATAAAAGGTCGACGCGGGCTCT	23	5	rRNA	AAMI01003080.1/412-1
t0082347	CGGGGTATTGTAAGTGGCAGAC	22	5	rRNA	AASG02007495.1/8955-8223
t0082363	AGGCTGAAACTTAAAGGAATTGACGGA	27	5	rRNA	AY252216.1/689-1143
t0082448	TTCAGACTGTGAAACTGCGAATGGC	25	5	rRNA	X63313.1/22-624
t0082583	CTAGAGCTAATACGTGCACCA	21	5	rRNA	EF591016.1/2-503
t0082641	CCTGACACGGGGAGGTAGTGACAAT	25	5	rRNA	AAMI01003080.1/412-1
t0082673	CCAAAACGACTCTCGGCAACGG	22	5	rRNA	AF510003.1/98-228
t0082820	AAAACGACTCTCCGCAACGGATATC	25	5	rRNA	AF510003.1/98-228
t0082966	GTTAAAAAGCTCGTAGTTGGACCT	24	5	rRNA	U78542.1/1-585
t0083150	CACCAGGAGTGGAGCCTGCGGCTTA	25	5	rRNA	AY252216.1/689-1143
t0083174	AAAACGATTCTCGGCAACGGATAT	24	5	rRNA	AF510003.1/98-228
t0083198	GTGTGAATTGCAGAATCCCGTGAAC	25	5	rRNA	AY326198.1/209-364
t0083418	CACGGGGAGGTAGTGACAATA	21	5	rRNA	AAMI01003080.1/412-1
t0083432	ACGGGGTATTGTAAGTGGC	19	5	rRNA	AASG02007495.1/8955-8223
t0083481	TTATGAAAGACGAACAACTGCGAAA	25	5	rRNA	X66771.1/2-523
t0083609	GGTTGAGACTAGGACGGTATC	21	5	rRNA	X66687.1/42-580
t0083614	GTGGTGACGGGTGACGGAGA	20	5	rRNA	AAMI01003080.1/412-1
t0083640	TTATAGTTTGTTTGATGGTATT	22	5	rRNA	AARH01034354.1/905-417
t0083643	GATAAAAGGTCGACGCGGGC	20	5	rRNA	AAMI01003080.1/412-1
t0083752	CAGATACCGTCCTAGTCTCAAT	22	5	rRNA	X66687.1/42-580
t0083803	GGTTGAGACTAGGACGGTATCTGA	24	5	rRNA	X66687.1/42-580
t0083919	ATCGATGAAGAACGTAGCGAAA	22	5	rRNA	AF427500.1/363-518
t0084107	AAACTGCGAATGGCTCATTAAATCA	25	5	rRNA	AJ535191.1/19-597
t0084136	TCGGCTCTCGCATCGATGAAGAACGT	26	5	rRNA	AY326198.1/209-364
t0084168	CGGTAATACGTAGGGTCCAAGC	22	5	rRNA	AY537310.1/14-428
t0084456	TGGTGGTGACGGGTGACGG	19	5	rRNA	AAMI01003080.1/412-1
t0084467	CGGATATCTCGGCTCTCGCATCGATG	26	5	rRNA	AY326198.1/209-364
t0084559	CGCTTAACTGCGGAGTTCTGA	21	5	rRNA	AF198188.1/404-503
t0084599	TAGATAAAAGGTCGACGCGG	20	5	rRNA	AAMI01003080.1/412-1
t0084606	TGATAACTCGACGGATCGCAAGGCC	25	5	rRNA	AY788155.1/2-552
t0084792	TCTCAGTGGATCGTGGCAGCC	21	5	rRNA	AASG02007495.1/8955-8223
t0084849	AACTCGACGGATCGCAAGGCCA	22	5	rRNA	AY788155.1/2-552
t0084880	CAGAGCCCGCGTCGACCTTTTC	22	5	rRNA	AAMI01003080.1/412-1
t0085071	CGGATATCTCGGCTCTCGCATCG	23	5	rRNA	AY326198.1/209-364
t0085083	CAGTGGATCGTGGCAGCAA	19	5	rRNA	AASG02007495.1/8955-8223
t0085438	ATCGATGAAGAACGTAGCGAAATGCG	26	5	rRNA	AF427500.1/363-518
t0085719	AAAACGACTCTCGGCAACTGATAT	24	5	rRNA	AF510003.1/98-228
t0085767	ACGGTATCTGATCGTCTTCGAC	22	5	rRNA	X66687.1/42-580
t0086143	GACGGAAGGGCACCACCA	18	5	rRNA	EF100350.1/22-583
t0086215	GTTAAGCGTGCTTGGGCGAG	20	5	rRNA	AY260156.1/1-122
t0086456	GGGGGCTCGAAGACGATCAGAT	22	5	rRNA	X66687.1/42-580
t0086460	GCTGAATCTCAGTGGATCGTG	21	5	rRNA	AASG02007495.1/8955-8223
t0086471	TATAGTTTGTTTGATGGTATTTGCT	25	5	rRNA	AARH01034354.1/905-417
t0086737	AAAACGACTCTCGGAAACGGATA	23	5	rRNA	AF510003.1/98-228
t0087031	ATTAGATAAAAGGTCGACGCG	21	5	rRNA	AAMI01003080.1/412-1
t0087033	GAACCATCGAGTCTTTGAACGCAAG	25	5	rRNA	AY326198.1/209-364
t0087197	CAATTGGTCATCGCGCTTGGTT	22	5	rRNA	AASG02007495.1/8955-8223
t0087357	TGCATGTGTAAGTATGAACTA	21	5	rRNA	AY496482.1/2-557
t0087526	TATGAAAGACGAACAACTGCGAAAGC	26	5	rRNA	X66771.1/2-523
t0087572	ATAACCGTAGTAATTCTAGAG	21	5	rRNA	AAMI01003080.1/412-1
t0087680	GACTAGGACGGTATCTGATCG	21	5	rRNA	X66687.1/42-580
t0087951	TCTCGCATCGATGAAGAA	18	5	rRNA	AF154859.1/371-529
t0088067	TGACGGGTGACGGAGAATTAGGG	23	5	rRNA	AACY021677106.1/194-780
t0088292	TATGAACTAATTCAGACTGTGAA	23	5	rRNA	X63313.1/22-624
t0088630	GACTCTCGGCAACGGATCT	19	5	rRNA	AF165390.1/281-436
t0088672	CGCGACGGGGTATTGTAA	18	5	rRNA	AASG02007495.1/8955-8223
t0088718	CGATGAAGAACGTAGCGAAATGC	23	5	rRNA	AF427500.1/363-518
t0088780	AAAACGACTCTCGGCAACGC	20	5	rRNA	AF510003.1/98-228
t0088819	AGTCTCAACCATAAACGATGC	21	5	rRNA	X66778.1/94-542
t0088874	GACTCTCGGCAACGGCTATCTCGGC	25	5	rRNA	AY265400.1/169-322
t0088941	TCAGACTGTGAAACTGCGAATGGCT	25	5	rRNA	X63313.1/22-624
t0089223	TGATAACTCGACGGATCGCAAGGCCAC	27	5	rRNA	AY788155.1/2-552
t0089248	AGAGCCCGCGTCGACCTTTTAT	22	5	rRNA	AAMI01003080.1/412-1
t0089483	CTTCGATGTCGGCTCTTC	18	5	rRNA	AAXJ01020943.1/594-211
t0089497	TGACGGAAGGGCACCACCAGG	21	5	rRNA	EF100350.1/22-583
t0089551	CCGGGCACTACGGTGAGACGTGAA	24	5	rRNA	Z11512.1/2606-2718
t0089601	AAACTTAAAGGAATTGACGGAAGGG	25	4	rRNA	AY252216.1/689-1143
t0089997	GGAATTGACGGAAGGGCACC	20	4	rRNA	AY252216.1/689-1143
t0090181	TTAAAAAGCTCGTAGTTGGACCT	23	4	rRNA	U78542.1/1-585
t0090206	GGGGTATTGTAAGTGGCAGAC	21	4	rRNA	AASG02007495.1/8955-8223
t0090307	CGTAGTAATTCTAGAGCTAATACGTGC	27	4	rRNA	AAMI01003080.1/412-1
t0090445	TCATGATAACTCGACGGATCGC	22	4	rRNA	AAMI01003080.1/412-1
t0090483	TTTGATGGTATTTGCTACTCG	21	4	rRNA	AARH01034354.1/905-417
t0090544	TGGATTTATGAAAGACGAA	19	4	rRNA	X66771.1/2-523
t0090641	ATCAAGAACGAAAGTTGGGG	20	4	rRNA	X66687.1/42-580
t0090719	GACGGGTGACGGAGAATT	18	4	rRNA	AACY021677106.1/194-780
t0090778	TGTGAATTGCAGAATCCCGTGA	22	4	rRNA	AY326198.1/209-364
t0090910	TGAAAGACGAACAACTGCGAC	21	4	rRNA	X66771.1/2-523
t0090921	AGACTGTGAAACTGCGAATGGCTC	24	4	rRNA	X63313.1/22-624
t0090994	CTCAACCATAAACGATGCCGA	21	4	rRNA	X66778.1/94-542
t0091238	ACGTCTGCCTGGGTGTCACG	20	4	rRNA	AF080044.1/264-419
t0091403	TCTCGGCTCTCGCATCGATGAAGAACGT	28	4	rRNA	AY326198.1/209-364
t0091517	TCTGATGATTCATGATAACTCGA	23	4	rRNA	AY496482.1/2-557
t0091520	CAATTACCAGACTCATAGAGC	21	4	rRNA	X63312.1/81-573
t0091529	TCCTTCGATGTCGGCTCTTCCT	22	4	rRNA	AAXJ01020943.1/594-211
t0091619	TCTCAGTGGATCGTGGCAGCAC	22	4	rRNA	AASG02007495.1/8955-8223
t0091620	TGAATTGCAGAATCCCGTG	19	4	rRNA	AY326198.1/209-364
t0091723	CATGATAACTCGACGGATCGCAA	23	4	rRNA	AY788155.1/2-552
t0091737	AACCGTAGTAATTCTAGAGCTAATA	25	4	rRNA	AAMI01003080.1/412-1
t0091868	ATAACCGTAGTAATTCTAGAGCTAA	25	4	rRNA	AAMI01003080.1/412-1
t0091975	CAGTGGATCGTGGCAGCC	18	4	rRNA	AASG02007495.1/8955-8223
t0092142	TGACGGAGAATTAGGGTT	18	4	rRNA	AACY021677106.1/194-780
t0092278	TTCGGGAGACATGGTCCAAGCCCGGTGA	28	4	rRNA	AASG02013684.1/2145-2031
t0092441	TTTATTAGATAAAAGGTCGACGCGG	25	4	rRNA	AAMI01003080.1/412-1
t0092746	CCTCAGTGGATCGTGGCAGCA	21	4	rRNA	AASG02007495.1/8955-8223
t0092762	GGGATAACTGGCTTGTGGC	19	4	rRNA	AAXJ01020943.1/594-211
t0093044	CATCGATGAAGAACGTAGCGAAATGCG	27	4	rRNA	AF427500.1/363-518
t0093186	ACGGAAGGGCACCACCAG	18	4	rRNA	EF100350.1/22-583
t0093333	TTGAATCTCAGTGGATCGTGG	21	4	rRNA	AASG02007495.1/8955-8223
t0093405	AGTCCTCGTGTTGCACCCCTC	21	4	rRNA	U31855.1/1-119
t0093426	AGAACGAAAGTTGGGGGCT	19	4	rRNA	X66687.1/42-580
t0093684	CCTGACACGGGGAGGTAGTGACAA	24	4	rRNA	AAMI01003080.1/412-1
t0093722	CGACCATACCAGCACTAATGCACC	24	4	rRNA	AF330954.1/66-184
t0093859	TATTAGATAAAAGGTCGACGC	21	4	rRNA	AAMI01003080.1/412-1
t0093871	CGGACGGTATCTGATCGTCTT	21	4	rRNA	X66687.1/42-580
t0094043	GTTGGGGGCTCGAAGACGATC	21	4	rRNA	X66687.1/42-580
t0094231	AACGACTCTCGGCAACGGATATCTCGGCTC	30	4	rRNA	AM040784.1/270-424
t0094306	CCACTTACAATACCCCGTCGCG	22	4	rRNA	AASG02007495.1/8955-8223
t0094642	AAAGACGAACAACTGCGAAAGCATT	25	4	rRNA	X66771.1/2-523
t0094712	GTGGATCGTGGCAGCAAGGC	20	4	rRNA	AASG02007495.1/8955-8223
t0094759	CGTCTGCCTGGGTGTCAC	18	4	rRNA	AF080044.1/264-419
t0095017	ATTCAGACTGTGAAACTGCGAATGG	25	4	rRNA	X63313.1/22-624
t0095345	ACGACTCTCGGCCACGGCTATCTCGG	26	4	rRNA	AM040784.1/270-424
t0095516	ATGGTATTTGCTACTCGGA	19	4	rRNA	AARH01034354.1/905-417
t0095551	CGAAAGACGAACAACTGCGAAA	22	4	rRNA	X66771.1/2-523
t0095840	AAAAAGACTCTCGGCAACGGATA	23	4	rRNA	AF510021.1/124-277
t0096025	AACTTTCGATGGTAGGATAG	20	4	rRNA	AAMI01003080.1/412-1
t0096087	TCTCAGTGGATCGTGGCAGCAT	22	4	rRNA	AASG02007495.1/8955-8223
t0096257	AGAATTAGGGTTCGATTCCGG	21	4	rRNA	AACY020526639.1/2050-2628
t0096395	TCCTCGTGTTGCACCCCT	18	4	rRNA	U31855.1/1-119
t0096502	TTATGACTGAACGCCTCTAAGTCAGAA	27	4	rRNA	AASG02007495.1/8955-8223
t0096615	TGGTGACGGGTGACGGAG	18	4	rRNA	AAMI01003080.1/412-1
t0096897	GACTCTCGGCACCGGATATC	20	4	rRNA	AY102790.1/126-281
t0096923	ACGGAGAATTAGGGTTCGAT	20	4	rRNA	AACY020526639.1/2050-2628
t0097094	TAATTCAGACTGTGAAACTGCGAA	24	4	rRNA	X63313.1/22-624
t0097183	AATTCAGACTGTGAAACTGCGAATGG	26	4	rRNA	X63313.1/22-624
t0097233	AAAGGAATTGACGGAAGGGCACCACCA	27	4	rRNA	AY252216.1/689-1143
t0097344	TTCATGATAACTCGACGGATCGCAA	25	4	rRNA	AY788155.1/2-552
t0097348	CTCAGTGGATCGTGGCAT	18	4	rRNA	AASG02007495.1/8955-8223
t0097374	TTGGGAAGTCCTCGTGTTGCACCCCT	26	4	rRNA	AASG02009775.1/3081-3202
t0097376	GGGGCTCGAAGACGATCA	18	4	rRNA	X66687.1/42-580
t0097441	GACTCTCGGCAACGGATCTCTCGG	24	4	rRNA	AF427515.1/330-485
t0097489	CTCTCGCATCGATGAAGAACGTAGC	25	4	rRNA	AF427500.1/363-518
t0097667	CAAACGACTCTCGGCAACG	19	4	rRNA	AF510003.1/98-228
t0097939	GATTTATGAAAGACGAACAACTGCGAA	27	4	rRNA	X66771.1/2-523
t0097961	CCACTTACAATACCCCGTCGC	21	4	rRNA	AASG02007495.1/8955-8223
t0098291	CGGTATCTGATCGTCTTCGAC	21	4	rRNA	X66687.1/42-580
t0098452	TAAAACGACTCTCGGCAACGGATA	24	4	rRNA	AF510003.1/98-228
t0098610	CGACGGGGTATTGTCAGTGGCA	22	4	rRNA	AASG02007495.1/8955-8223
t0098673	AACGACTCTCGGCACCGGATATCTCGG	27	4	rRNA	AM040784.1/270-424
t0098825	GCACCGGATCCCATCCGAA	19	4	rRNA	AACY023489731.1/1149-1267
t0098841	CCAAAACGACTCTCGGCAACGGATA	25	4	rRNA	AF510003.1/98-228
t0098928	GGCAACGGATATCTCGGCT	19	4	rRNA	AY326198.1/209-364
t0099021	CTTAACGAGGATCCATTGGAG	21	4	rRNA	AM743104.1/2-540
t0099034	TTAAAGGAATTGACGGAAG	19	4	rRNA	AY252216.1/689-1143
t0099092	TCTTGGATTTATGAAAGACG	20	4	rRNA	X66771.1/2-523
t0099133	AAAGACGAACAACTGCGAAAGCATTT	26	4	rRNA	X66771.1/2-523
t0099188	GATTCCGGAGAGGGAGCCT	19	4	rRNA	AACY021051052.1/870-429
t0099240	CATGGTGGTGACGGGTGACGGAG	23	4	rRNA	AAMI01003080.1/412-1
t0099257	GCTTTTTGATCCTTCGATGTCGGC	24	4	rRNA	AAXJ01020943.1/594-211
t0099320	TAATGCACCGGATCCCATCAGAAC	24	4	rRNA	U32078.1/1-119
t0099456	TATAGTTTGTTTGATGGTATTTG	23	4	rRNA	AARH01034354.1/905-417
t0099583	TAAAGGAATTGACGGAAGGG	20	4	rRNA	AY252216.1/689-1143
t0099659	AAAACGACTCTCGGCAACGGATAA	24	4	rRNA	AF510003.1/98-228
t0099677	TTAAAAAGCTCGTAGTTGGACCTT	24	4	rRNA	U78542.1/1-585
t0099752	CCAGGAGTGGAGCCTGCGGCTT	22	4	rRNA	AY252216.1/689-1143
t0100039	TCTCGGCAACGGATATCTCGGCTC	24	4	rRNA	AY265400.1/169-322
t0100206	AAAACGACCCTCGGCAACGGATAT	24	4	rRNA	AF510003.1/98-228
t0100376	ATCTCAGTGGATCGTGGC	18	4	rRNA	AASG02007495.1/8955-8223
t0100516	ATCCCATCAGAACTCCGCAGT	21	4	rRNA	AF183933.1/1482-1370
t0100533	GAATCTCAGTGGATCGTGGCAGCA	24	4	rRNA	AASG02007495.1/8955-8223
t0100758	TTAATCAAGAACGAAAGTTGG	21	4	rRNA	X66687.1/42-580
t0100816	TGAATCATCAGAGCAACGGGC	21	4	rRNA	U42801.1/1-580
t0100950	CGGGTGACGGAGAATTAGGGTTC	23	4	rRNA	AACY021871459.1/456-1
t0101158	GGGGCTCGAAGACGATCAGAT	21	4	rRNA	X66687.1/42-580
t0101478	ACGCGACGGGGTATTGTAAG	20	4	rRNA	AASG02007495.1/8955-8223
t0101537	TCATGATAACTCGACGGATCGCAA	24	4	rRNA	AY788155.1/2-552
t0101880	AGTTGTTGCAGTTAAAAAGCT	21	4	rRNA	DQ786052.1/1-587
t0101911	AAAACGACTCTCGGCAACTGATA	23	4	rRNA	AF510003.1/98-228
t0101945	CATCAGAGCAACGGGCAGA	19	4	rRNA	U42801.1/1-580
t0102181	TCGAAGACGATCAGATACCGT	21	4	rRNA	X66687.1/42-580
t0102389	CATGATAACTCGACGGATC	19	4	rRNA	AAMI01003080.1/412-1
t0102406	CGGGCAGAGCCCGCGTCGACCTTC	24	4	rRNA	AAMI01003080.1/412-1
t0102432	AGTTAAGCGTGCTTGGACGAGAGC	24	4	rRNA	AC024226.11/15057-15175
t0102439	AAGGATGTTTTCATTAATCAAGAACAA	27	4	rRNA	X66687.1/42-580
t0102489	TCGGCAACGGATATCTCGGC	20	4	rRNA	AY265400.1/169-322
t0102772	TATGGTTGAGACTAGGACGGTA	22	4	rRNA	X66778.1/94-542
t0102860	AGACGAACAACTGCGAAAG	19	4	rRNA	X66771.1/2-523
t0103008	CGATGAAGAACGTAGCGA	18	4	rRNA	AF427500.1/363-518
t0103222	GAAGGGCACCACCAGGAGTGG	21	4	rRNA	EF100350.1/22-583
t0103557	CGTGAACCATCGAGTCTTTGAACGC	25	4	rRNA	AY326198.1/209-364
t0103931	ACGACTCTCGGCACCGGATATCTC	24	4	rRNA	AM040784.1/270-424
t0103995	CCGCGGCTGCTGGCACCAGAC	21	4	rRNA	AACY021051052.1/870-429
t0104149	TTGGGGGCTCGAAGACGATCAGA	23	4	rRNA	X66687.1/42-580
t0104162	TACGCGACGGGGTATTGTAAGTG	23	4	rRNA	AASG02007495.1/8955-8223
t0104328	AAACGACTCTCGGCAACGGCTATC	24	4	rRNA	AM040784.1/270-424
t0104365	CTCTCGGCAACGGATATCTCGGCT	24	4	rRNA	AY265400.1/169-322
t0104367	ATGATTCATGATAACTCGACGGATC	25	4	rRNA	AAMI01003080.1/412-1
t0104510	TTATGGTTGAGACTAGGACGGT	22	4	rRNA	X66778.1/94-542
t0104836	ATTCTGACTTAGAGGCGTTCAG	22	4	rRNA	AASG02007495.1/8955-8223
t0104885	ACGGTATCTGATCGTCTTCGT	21	4	rRNA	X66687.1/42-580
t0105200	AATGCACCGGATCCCATCAG	20	4	rRNA	U32078.1/1-119
t0105233	AGAGCCCGCGTCGACCTTTTTT	22	4	rRNA	AAMI01003080.1/412-1
t0105274	CACTCTCGGCAACGGATATC	20	4	rRNA	AF229694.1/216-367
t0105354	TACGCGACGGGGTATTGTAAGT	22	4	rRNA	AASG02007495.1/8955-8223
t0105550	ATTGGAATGAGTACAATCTAA	21	4	rRNA	AF257317.2/1-574
t0105575	ATGGTATTTGCTACTCGGAT	20	4	rRNA	AARH01034354.1/905-417
t0105739	ACTGGGACTGAGACACGG	18	4	rRNA	AACY022023633.1/919-553
t0105758	GCGACGGGCGGTGTGTACAA	20	4	rRNA	AY794176.1/1147-1689
t0105800	ACGGAGAATTAGGGTTCGATTCCG	24	4	rRNA	AACY020526639.1/2050-2628
t0105805	TAGGATAGAGGCCTACCATGGTGGT	25	4	rRNA	AAMI01003080.1/412-1
t0105821	CACGACTCTCGGCAACGGATATCTCGG	27	4	rRNA	AM040784.1/270-424
t0106021	ACCGCGGCTGCTGGCACCCGA	21	4	rRNA	AF118143.1/21-459
t0106418	TTTGATCCTTCGATGTCGGCTCT	23	4	rRNA	AAXJ01020943.1/594-211
t0106477	AAAAAGCTCGTAGTTGGACCTT	22	4	rRNA	U78542.1/1-585
t0106491	GACGGAAGGGCACCACCAGGAGTGGAG	27	4	rRNA	EF100350.1/22-583
t0106671	ACCACCAGGAGTGGAGCCTGCGGCTTA	27	4	rRNA	AY252216.1/689-1143
t0106950	TGAAACTGCGAATGGCTCAT	20	4	rRNA	AACY020526639.1/2050-2628
t0107129	GAGTCTGGTAATTGGAATGAGTACAA	26	4	rRNA	DQ512715.1/3-537
t0107214	ACGGAGAATTAGGGTTCGA	19	4	rRNA	AACY020526639.1/2050-2628
t0107341	TCGAGTCTTTGAACGCAAGTTGCGCC	26	4	rRNA	AY326198.1/209-364
t0107467	AAACGGATCAAAGATGGCCTC	21	4	rRNA	AJ289175.1/1-511
t0107502	CTCTGATGATTCATGATAACTCGA	24	4	rRNA	AY496482.1/2-557
t0107512	ACGGGTGACGGAGAATTAGG	20	4	rRNA	AACY021677106.1/194-780
t0107534	GTAGGGCTGAATCTCAGTGGATCGTG	26	4	rRNA	AASG02007495.1/8955-8223
t0107720	AGGAATTGACGGAAGGGCACCACCA	25	4	rRNA	AY252216.1/689-1143
t0107804	AAAAAGCTCGTAGTTGGACCTTG	23	4	rRNA	U78542.1/1-585
t0107842	ATTACCAGACTCATAGAGCCC	21	4	rRNA	X63312.1/81-573
t0107983	ATAAAAGGTCGACGCGGGCTCTGCCC	26	4	rRNA	AAMI01003080.1/412-1
t0108308	TTAGCTCTAGAATTACTACGGTT	23	4	rRNA	AAMI01003080.1/412-1
t0108360	AAAACGACTCTCGGCAACGTATATC	25	4	rRNA	AF510003.1/98-228
t0108411	TTCATGATAACTCGACGGA	19	4	rRNA	AAMI01003080.1/412-1
t0108516	GGGGTATTGTAAGTGGCAG	19	4	rRNA	AASG02007495.1/8955-8223
t0108519	AAAACGACTCTCGGCAACGGC	21	4	rRNA	AF510003.1/98-228
t0108856	AAAGACGAACAACTGCGAAAGC	22	4	rRNA	X66771.1/2-523
t0108902	GTTGGGGGCTCGAAGACGATCAGA	24	4	rRNA	X66687.1/42-580
t0109083	AATATACGCTATTGGAGCTGG	21	4	rRNA	AACY021051052.1/870-429
t0109262	AAGACGAACAACTGCGAAAG	20	4	rRNA	X66771.1/2-523
t0109270	AAAAACGACTCTCGGCCACGGATAT	25	4	rRNA	AF510003.1/98-228
t0109655	CCATCGAGTCTTTGAACGCA	20	4	rRNA	AY326198.1/209-364
t0109657	CGGATTCTGACTTAGAGGCG	20	4	rRNA	AASG02007495.1/8955-8223
t0109705	CGGAGTTCTGATGGGATCCGGTGC	24	4	rRNA	EF661025.1/52642-52524
t0109796	AAAAGCTCGTAGTTGGACCT	20	4	rRNA	U78542.1/1-585
t0110014	TTTAGATTGTACTCATTCCAA	21	4	rRNA	AF257317.2/1-574
t0110225	CGAGGATCCATTGGAGGGCAAGTCT	25	4	rRNA	AB244715.1/8-591
t0110455	AAATTCTTGGATTTATGAAAGACG	24	4	rRNA	X66771.1/2-523
t0110652	ACGACTCTCGGCACCGGCTATCTCGGC	27	4	rRNA	AM040784.1/270-424
t0110714	TTGAAAGACGAACAACTGCGA	21	4	rRNA	X66771.1/2-523
t0110752	CACGTCTGCCTGGGTGTCCC	20	4	rRNA	AF080044.1/264-419
t0110790	TCGGCAACGGATATCTCGGCTCTCGC	26	4	rRNA	AY265400.1/169-322
t0111069	TCGGCAACGGATATCTCGGCTC	22	4	rRNA	AY265400.1/169-322
t0111290	CCAGAAGTCGGGGTTTTT	18	4	rRNA	Y17652.2/2-591
t0111397	GCAGCAAGGCCACTCTGCCCC	21	4	rRNA	AASG02007495.1/8955-8223
t0111526	TCGATGAAGAACGTAGCGAA	20	4	rRNA	AF427500.1/363-518
t0111615	ACGGATATCTCGGCTCTCGCATC	23	4	rRNA	AY326198.1/209-364
t0111887	AACTTTCGATGGTAGGATAGAGGC	24	4	rRNA	AAMI01003080.1/412-1
t0112041	GTGACGGGTGACGGAGAAT	19	4	rRNA	AAMI01003080.1/412-1
t0112099	CACGACTCTCGGCAACGGATA	21	4	rRNA	AM040784.1/270-424
t0112240	ACTAATGCACCGGATCCCATCAG	23	4	rRNA	U32023.1/1-119
t0112264	TTGACGGAAGGGCACCACCAGGAGT	25	4	rRNA	AY252216.1/689-1143
t0112296	ACGACTCTCGGCACCGGATATCT	23	4	rRNA	AM040784.1/270-424
t0112338	GACTGAACGCCTCTAAGTCAGA	22	4	rRNA	AASG02007495.1/8955-8223
t0112476	TTTATGAAAGACGAACAACTGCG	23	4	rRNA	X66771.1/2-523
t0112534	GGAATTGACGGAAGGGCA	18	4	rRNA	AY252216.1/689-1143
t0112556	TCCTGACACGGGGAGGTAGTGAC	23	4	rRNA	AAMI01003080.1/412-1
t0112704	CCGGAGGAAGGTGGGGATGACGTCAA	26	4	rRNA	Z93952.1/20-518
t0112805	GACGGAAGGGCACCACCAGGAGT	23	4	rRNA	EF100350.1/22-583
t0112975	TCCATTGGAGGGCAAGTC	18	4	rRNA	AB244715.1/8-591
t0113295	TCTCAGTGGATCGTGGCAGCT	21	4	rRNA	AASG02007495.1/8955-8223
t0113363	GAATTGACGGAAGGGCACCACCA	23	4	rRNA	AY252216.1/689-1143
t0113440	AAAACGACTCTCGCCAACGGATA	23	4	rRNA	AF510003.1/98-228
t0113634	CCCTCCAATGGATCCTCGTTA	21	4	rRNA	AM743104.1/2-540
t0113706	TTCAGACTGTGAAACTGCGAA	21	4	rRNA	X63313.1/22-624
t0114035	TCTCAGTGGATCGTGGCAGCAAG	23	4	rRNA	AASG02007495.1/8955-8223
t0114110	ATTGACGGAAGGGCACCACCAGGAGTG	27	4	rRNA	AY252216.1/689-1143
t0114164	TAGCTCTAGAATTACTACGGT	21	4	rRNA	AAMI01003080.1/412-1
t0114431	ATCGATGAAGAACGTAGCGAAATGCGA	27	4	rRNA	AF427500.1/363-518
t0114548	CCACCAGGAGTGGAGCCTGC	20	4	rRNA	EF100350.1/22-583
t0114618	TGCAGTTAAAAAGCTCGTAGTTGG	24	4	rRNA	U44476.1/1-582
t0114642	CTTGCGTTCAAAGACTCGATGGTT	24	4	rRNA	AY326198.1/209-364
t0114771	CTAATAAATGCATCCCTTCCA	21	4	rRNA	AAMI01003080.1/412-1
t0114923	ACCACCAGGAGTGGAGCCTGCGGCTT	26	4	rRNA	AY252216.1/689-1143
t0114942	TTTCAACCAAGCGCGATGACC	21	4	rRNA	AASG02007495.1/8955-8223
t0115117	GACGGGCGGTGTGTACAAC	19	4	rRNA	AY794176.1/1147-1689
t0115204	ATTAGGCCGAGGGCACGTCTG	21	4	rRNA	U56791.1/300-455
t0115223	AGAATCTCAGTGGATCGTGGC	21	4	rRNA	AASG02007495.1/8955-8223
t0115256	AATCAAGAACGAAAGTTGGGGGCT	24	4	rRNA	X66687.1/42-580
t0115651	CAAGAACGAAAGTTGGGGGCT	21	4	rRNA	X66687.1/42-580
t0115739	GATGGTAGGATAGAGGCCTA	20	4	rRNA	AAMI01003080.1/412-1
t0115756	CAGCCGCGGTAATTCCAGCTC	21	4	rRNA	AACY021051052.1/870-429
t0115764	CCAAAACGACTCTCGGCAACGGATATC	27	4	rRNA	AF510003.1/98-228
t0115781	TAACCGTAGTAATTCTAGAGCTAATA	26	4	rRNA	AAMI01003080.1/412-1
t0116374	TGGTGACGGGTGACGGAGAATTAG	24	4	rRNA	AAMI01003080.1/412-1
t0117102	AGGGCACGTCTGCCTGGGTGT	21	4	rRNA	U56791.1/300-455
t0117144	TTTATGAAAGACGAACAACTGCGAAA	26	4	rRNA	X66771.1/2-523
t0117231	ACTCGACGGATCGCAAGGCC	20	4	rRNA	AY788155.1/2-552
t0117334	GCTGAATCTCAGTGGATCGTGGCA	24	4	rRNA	AASG02007495.1/8955-8223
t0117424	CTAATGCACCGGATCCCATCAGAA	24	4	rRNA	U32023.1/1-119
t0117532	CATGATAACTCGACGGATCGCAAGGCC	27	4	rRNA	AY788155.1/2-552
t0117533	TCTCGCATCGATGAAGAACGTAGC	24	4	rRNA	AF427500.1/363-518
t0117834	ACCGGGCACTACGGTGAGACGTGC	24	4	rRNA	Z11512.1/2606-2718
t0117876	TGAAACTTAAAGGAATTGACGGA	23	4	rRNA	AY252216.1/689-1143
t0118094	TCAGACTGTGAAACTGCGAATGGCTCA	27	4	rRNA	X63313.1/22-624
t0118154	ATGGTTGAGACTAGGACGGT	20	4	rRNA	X66778.1/94-542
t0118328	GTTGCTTTTTGATCCTTCGATGTCGGC	27	4	rRNA	AAXJ01020943.1/594-211
t0118387	CGGCAACGGATATCTCGG	18	4	rRNA	AY265400.1/169-322
t0118671	CTTAAAGGAATTGACGGAAG	20	4	rRNA	AY252216.1/689-1143
t0118765	GGGTGACGGAGAATTAGGGTTCGATT	26	4	rRNA	AACY021871459.1/456-1
t0118855	CAAACGACTCTCGGCAACGGATATCT	26	4	rRNA	AM040784.1/270-424
t0118895	TAGAGCCCGGTATTGTTATTT	21	4	rRNA	AF352233.1/21-611
t0118964	CGGGTGACGGAGAATTAGGGTTCGATT	27	4	rRNA	AACY021871459.1/456-1
t0118980	GCGCAAATTACCCAATCCTGA	21	4	rRNA	AACY020526639.1/2050-2628
t0119086	TAACTCGACGGATCGCAAGGCC	22	4	rRNA	AY788155.1/2-552
t0119244	GGTATCTGATCGTCTTCGA	19	4	rRNA	X66687.1/42-580
t0119348	AAAACGACTCTCGGTAACGGATAT	24	4	rRNA	AF510003.1/98-228
t0119366	CCGGAGAGGGAGCCTGAGAAAC	22	4	rRNA	AACY020526639.1/2050-2628
t0119465	TATGAACTAATTCAGACTGTG	21	4	rRNA	AY496482.1/2-557
t0119515	AACTGCGAATGGCTCATTAAATCAG	25	4	rRNA	AJ535191.1/19-597
t0119524	CAAGATCAAACGGTGCCGGCG	21	4	rRNA	DQ242564.1/1-586
t0119530	CAAACGACTCTCGGCAACGGA	21	4	rRNA	AF510003.1/98-228
t0119596	CTGACACGGGGAGGTAGTGACA	22	4	rRNA	AAMI01003080.1/412-1
t0119641	GTAGGTCATCGCCAGGCT	18	4	rRNA	AACY020162505.1/488-602
t0119742	ATATCTCGGCTCTCGCAT	18	4	rRNA	AY326198.1/209-364
t0119777	ATTTGAATGATGCGTCGCCGG	21	4	rRNA	DQ512648.1/40-474
t0119786	ACAACGACTCTCGGCAACGGATATC	25	4	rRNA	AM040784.1/270-424
t0119885	CACCAGGAGTGGAGCCTGCGGCTTAAT	27	4	rRNA	AY252216.1/689-1143
t0119889	CGGGCAGAGCCCGCGTCGACCTT	23	4	rRNA	AAMI01003080.1/412-1
t0119931	AGTTTGTTTGATGGTATTTG	20	4	rRNA	AARH01034354.1/905-417
t0120009	GGTGACGGAGAATTAGGGTTCA	22	4	rRNA	DQ512508.1/14-375
t0120078	ACGGAAGGGCACCACCAGGAGT	22	4	rRNA	EF100350.1/22-583
t0120117	AAGGAATTGACGGAAGGGC	19	4	rRNA	AY252216.1/689-1143
t0120204	GATGGTATTTGCTACTCGGATA	22	4	rRNA	AARH01034354.1/905-417
t0120243	GTGAATTGCAGAATCCCGTGA	21	4	rRNA	AY326198.1/209-364
t0120358	GAAAGTTGGGGGCTCGAAGACGATCA	26	4	rRNA	X66687.1/42-580
t0120484	CCTCTAAGTCAGAATCCG	18	4	rRNA	AASG02007495.1/8955-8223
t0120504	CTCGGCTCTCGCATCGATGAAGAACG	26	4	rRNA	AY326198.1/209-364
t0120508	ATAGTTTGTTTGATGGTATT	20	4	rRNA	AARH01034354.1/905-417
t0120580	TAGATAAAAGGTCGACGCG	19	4	rRNA	AAMI01003080.1/412-1
t0120673	ATGAACTAATTCAGACTGTGAAACTGC	27	4	rRNA	X63313.1/22-624
t0120874	AGGAATTGACGGAAGGGC	18	4	rRNA	AY252216.1/689-1143
t0120963	GCAACACGAGGACTTCCCA	19	4	rRNA	U31855.1/1-119
t0120976	TGCAGACGACTTAAATACGCGACGGG	26	4	rRNA	AASG02007495.1/8955-8223
t0121063	TGAATGATGCGTCGCCGGCA	20	4	rRNA	AY788155.1/2-552
t0121431	AACGACTCTCGGCAACGGATCTCTCG	26	4	rRNA	AM040784.1/270-424
t0121508	CTGACTTAGAGGCGTTCAGTCA	22	4	rRNA	AASG02007495.1/8955-8223
t0121952	CGGATATCTCGGCTCTCGCCTCGA	24	4	rRNA	AY875781.1/245-400
t0121988	AAAACGACTCTCGGCAACGGATATT	25	4	rRNA	AF510003.1/98-228
t0122043	TGGTGCCAGCAGCCGCGGTAA	21	4	rRNA	AACY021051052.1/870-429
t0122180	CGAGGATCCATTGGAGGGCAAGT	23	4	rRNA	AB244715.1/8-591
t0122236	TCCTTCGATGTCGGCTCTTCCTA	23	4	rRNA	AAXJ01020943.1/594-211
t0122290	GTTCGATTCCGGAGAGGG	18	4	rRNA	AACY021051052.1/870-429
t0122346	AAGTTGGGGGCTCGAAGACGAA	22	4	rRNA	X66687.1/42-580
t0122383	GACGGGCGGTGTGTACAAAT	20	4	rRNA	AY794176.1/1147-1689
t0122666	AGGACGGTATCTGATCGTCTTC	22	4	rRNA	X66687.1/42-580
t0122829	CACGACTCTCGGCAACGGATATCT	24	4	rRNA	AM040784.1/270-424
t0123174	ACGACTCTCGGCAACGGATATCTCAA	26	4	rRNA	AM040784.1/270-424
t0123313	ACAGGGATAACTGGCTTGTGG	21	4	rRNA	AAXJ01020943.1/594-211
t0123339	GGATCCATTGGAGGGCAAGTCT	22	4	rRNA	AB244715.1/8-591
t0123510	GTTTGTTTGATGGTATTTGCT	21	4	rRNA	AARH01034354.1/905-417
t0123734	GAATGATGCGTCGCCGGCACGGTG	24	4	rRNA	DQ786092.1/2-559
t0123773	AGAGCCCGCGTCGACCTTA	19	4	rRNA	AAMI01003080.1/412-1
t0123800	ATTGACGGAAGGGCACCACCC	21	4	rRNA	AY252216.1/689-1143
t0123913	GTTTGTTTGATGGTATTTGCTACTC	25	4	rRNA	AARH01034354.1/905-417
t0123999	AAGACGAACAACTGCGAAA	19	4	rRNA	X66771.1/2-523
t0124090	GAGTGGAGCCTGCGGCTTAATT	22	4	rRNA	AY252216.1/689-1143
t0124159	TTGGGAAGTCCTCGTGTTGCAT	22	4	rRNA	AY544287.1/169-289
t0124201	AAAGGTCGACGCGGGCTT	18	4	rRNA	AJ865373.1/6138-6646
t0124315	CGATGAAGAACGTAGCGAAATGCGA	25	4	rRNA	AF427500.1/363-518
t0124396	TTAAAAAGCTCGTAGTTGGACC	22	4	rRNA	U78542.1/1-585
t0124411	ATGCAACACGAGGACTTCCCA	21	4	rRNA	AC069329.6/22701-22819
t0124448	ATCCATTGGAGGGCAAGTCTGG	22	4	rRNA	AB244715.1/8-591
t0124640	CTTGGATTTATGAAAGACGAC	21	4	rRNA	X66771.1/2-523
t0124683	TCAACCATAAACGATGCCGAC	21	4	rRNA	X66778.1/94-542
t0124720	TATTAGATAAAAGGTCGACGCGGG	24	4	rRNA	AAMI01003080.1/412-1
t0124736	AAAAAGACTCTCGGCAACGGATAT	24	4	rRNA	AF510021.1/124-277
t0124781	TAGTCTCAACCATAAACGATGC	22	4	rRNA	X66778.1/94-542
t0125418	AGAACGACTCTCGGCAACGGATA	23	4	rRNA	AM040784.1/270-424
t0125716	CTTTTTGATCCTTCGATGTCGGCT	24	4	rRNA	AAXJ01020943.1/594-211
t0125749	GGGTGACGGAGAATTAGGGTTCGAT	25	4	rRNA	AACY021871459.1/456-1
t0125764	CATCGATGAAGAACGTAGCGAAAT	24	4	rRNA	AF427500.1/363-518
t0125934	AATGATAGGAAGAGCCGACAT	21	4	rRNA	AAXJ01020943.1/594-211
t0126062	CGAAGACGATCAGATACCGTCCTA	24	4	rRNA	X66687.1/42-580
t0126090	ATTAGATAAAAGGTCGACGCGGG	23	4	rRNA	AAMI01003080.1/412-1
t0126101	ACGGGCGGTGTGTACAAA	18	4	rRNA	AY794176.1/1147-1689
t0126112	TCTCGGCAACGGATATCTCGGCT	23	4	rRNA	AY265400.1/169-322
t0126114	AAAACGACTTTCGGCAACGGATAT	24	4	rRNA	AF510003.1/98-228
t0126230	ATCATCAGAGCAACGGGCAGA	21	4	rRNA	U42801.1/1-580
t0126346	AGAGGGAGCCTGAGAAACGGC	21	4	rRNA	AACY020526639.1/2050-2628
t0126367	ATCCATTGGAGGGCAAGT	18	4	rRNA	AB244715.1/8-591
t0126471	TCAGACTGTGAAACTGCGAATGG	23	4	rRNA	X63313.1/22-624
t0126671	GATGAAGAACGTAGCGAAAT	20	3	rRNA	AF427500.1/363-518
t0126782	ACGGATATCTCGGCTCTCGCATCGATG	27	3	rRNA	AY326198.1/209-364
t0126978	AGACTAGGACGGTATCTGATCGT	23	3	rRNA	X66687.1/42-580
t0127109	GGGTGACGGAGAATTAGGGT	20	3	rRNA	AACY021677106.1/194-780
t0127152	CTGAATCTCAGTGGATCGTA	20	3	rRNA	AASG02007495.1/8955-8223
t0127377	CAACCAAGCGCGATGACCAATT	22	3	rRNA	AASG02007495.1/8955-8223
t0127392	GAGGAACCGTTGATTCGCACAATT	24	3	rRNA	AASG02007495.1/8955-8223
t0127399	GATAACTCGACGGATCGCAAGGC	23	3	rRNA	AY788155.1/2-552
t0127569	CCCGGATTCTGACTTAGAGGCGT	23	3	rRNA	AASG02007495.1/8955-8223
t0127602	ACGACTCTCGGCACCGGATATCTCG	25	3	rRNA	AM040784.1/270-424
t0127614	TCCCGGAGAAGAAGTAATGACGGT	24	3	rRNA	AJ409116.1/1-387
t0127617	AATTGCAGAATCCCGTGAACCA	22	3	rRNA	AY326198.1/209-364
t0127657	GGGCTCGAAGACGATCAGATACCGTCC	27	3	rRNA	X66687.1/42-580
t0128154	CTTTTGATCCTTCGATGTCGGCT	23	3	rRNA	AAXJ01020943.1/594-211
t0128184	CCTGACACGGGGAGGTAGTGAC	22	3	rRNA	AAMI01003080.1/412-1
t0128233	GACTCTCGGCAACGGATC	18	3	rRNA	AF165390.1/281-436
t0128281	ATACGCGACGGGGTATTGTAAGT	23	3	rRNA	AASG02007495.1/8955-8223
t0128432	AATTCTAGAGCTAATACGTGCAC	23	3	rRNA	AB087120.1/5-597
t0128791	TTATAGTTTGTTTGATGGTAT	21	3	rRNA	DQ072933.1/1-538
t0128867	AAACGACTCTCGGCAACGGATCTCTC	26	3	rRNA	AM040784.1/270-424
t0129196	ACGACTCTCGGCAACGGATCTC	22	3	rRNA	AF165390.1/281-436
t0129285	AAAACGACTCTCGGCAACGCATAT	24	3	rRNA	AF510003.1/98-228
t0129311	AATTCTTGGATTTATGAAAGACG	23	3	rRNA	X66771.1/2-523
t0129344	TGATCCTTCGATGTCGGCTCTTCCTA	26	3	rRNA	AAXJ01020943.1/594-211
t0129464	GTGGTGACGGGTGACGGAGAATTA	24	3	rRNA	AAMI01003080.1/412-1
t0129568	ACGGGGTATTGTAAGTGGCAGAGT	24	3	rRNA	AASG02007495.1/8955-8223
t0129583	GCACCGGATCCCATCCGA	18	3	rRNA	AACY023489731.1/1149-1267
t0129831	AACTCGACGGATCGCAAG	18	3	rRNA	AY788155.1/2-552
t0129936	ATGATAACTCGACGGATCGCAAGGCC	26	3	rRNA	AY788155.1/2-552
t0129971	TACCGCGGCTGCTGGCACCAGAC	23	3	rRNA	AACY021051052.1/870-429
t0129994	GCTCAGGATGAACGCTGGCGGCAT	24	3	rRNA	CAAP01049081.1/832-1174
t0130145	GGTTTAGACCGTCGTGAG	18	3	rRNA	AAXJ01020943.1/594-211
t0130321	GAATCATCAGAGCAACGGGCA	21	3	rRNA	U42801.1/1-580
t0130726	AACTTTCGATGGTAGGATAGAGGCCT	26	3	rRNA	AAMI01003080.1/412-1
t0130859	AGACTCATAGAGCCCGGTATT	21	3	rRNA	X63312.1/81-573
t0130914	CGATTCCGGAGAGGGAGCCTGA	22	3	rRNA	AACY021583461.1/503-5
t0130958	AGCAAGGCCACTCTGCCACTTACA	24	3	rRNA	AASG02007495.1/8955-8223
t0131029	TGGGGGCTCGAAGACGCTCAGA	22	3	rRNA	X66687.1/42-580
t0131066	CTCTGATGATTCATGATAACT	21	3	rRNA	AY496482.1/2-557
t0131161	AAGGTCGACGCGGGCTCTGCCCGTTGCT	28	3	rRNA	AAMI01003080.1/412-1
t0131221	GGCACGTCTGCCTGGGTGTCACG	23	3	rRNA	U56791.1/300-455
t0131379	GGGGGCTCGAAGACGATCAG	20	3	rRNA	X66687.1/42-580
t0131502	CGACTCTCGGCAACGGCTATCTC	23	3	rRNA	AM040784.1/270-424
t0131617	GTTGGGGGCTCGAAGACGATCAG	23	3	rRNA	X66687.1/42-580
t0131687	AAAATGACTCTCGGCAACGGATATC	25	3	rRNA	AF510003.1/98-228
t0131780	CAACCAAGCGCGATGACCAA	20	3	rRNA	AASG02007495.1/8955-8223
t0132006	ACGGAAGGGCACCACCAGGAC	21	3	rRNA	EF100350.1/22-583
t0132051	GAATCTCAGTGGATCGTGGAC	21	3	rRNA	AASG02007495.1/8955-8223
t0132077	GATAACTCGACGGATCGCAAGGCC	24	3	rRNA	AY788155.1/2-552
t0132121	CGACTCTCGGCAACGGATCTC	21	3	rRNA	AF165390.1/281-436
t0132188	ACCACCAGGAGTGGAGCCTGCGG	23	3	rRNA	AY252216.1/689-1143
t0132311	CTTCCAGAAGTCGGGGTTTGG	21	3	rRNA	X66771.1/2-523
t0132459	AGCAGTACTAAGATGGGTGACCTC	24	3	rRNA	X06840.1/1-119
t0132473	TGCCGGCGACGCATCATTCAA	21	3	rRNA	AY788155.1/2-552
t0132694	AAAACGACTCTCGGCAACGGAGA	23	3	rRNA	AF510003.1/98-228
t0133026	TTTTCAACCAAGCGCGATGACC	22	3	rRNA	AASG02007495.1/8955-8223
t0133229	CATGGTGGTGACGGGTGACG	20	3	rRNA	AAMI01003080.1/412-1
t0133281	AAACGACTCTCGGCAACGGATC	22	3	rRNA	AF510003.1/98-228
t0133338	CATTGGAGGGCAAGTCTGGTG	21	3	rRNA	DQ470658.1/9-471
t0133528	AGTTGATAGGGCAGAAATTTG	21	3	rRNA	AACY020526639.1/2050-2628
t0133591	AGACTCGATGGTTCACGGGAT	21	3	rRNA	AY326198.1/209-364
t0133785	GGGTATTGTAAGTGGCAGA	19	3	rRNA	AASG02007495.1/8955-8223
t0134291	ATCGATGAAGAACGTAGCGAAATG	24	3	rRNA	AF427500.1/363-518
t0134368	GCATCGATGAAGAACGTAGCGACATG	26	3	rRNA	AF056018.1/227-382
t0134465	AGTTTGTTTGATGGTATTTGC	21	3	rRNA	AARH01034354.1/905-417
t0134478	AGAACTCCGCAGTTAAGCGTGCTTG	25	3	rRNA	AF198188.1/404-503
t0134488	CAGAGCCCGCGTCGACCTTTTAT	23	3	rRNA	AAMI01003080.1/412-1
t0134574	AGGGTTTAGGGTTTAGGGTTTAGG	24	3	rRNA	AP009051.1/1077-1229
t0134999	ATACCGGGCTCTATGAGTC	19	3	rRNA	X63312.1/81-573
t0135182	AACACGAGGACTTCCCAAC	19	3	rRNA	EF625820.1/129365-129482
t0135319	AAAAAGCTCGTAGTTGGA	18	3	rRNA	EF025879.1/3-481
t0135528	TGGATTTATGAAAGACGA	18	3	rRNA	X66771.1/2-523
t0135724	ACGGGGTATTGTAAGTGGCAT	21	3	rRNA	AASG02007495.1/8955-8223
t0135783	CAAAAAGACTCTCGGCAACGGATA	24	3	rRNA	AF510021.1/124-277
t0136200	CATGATAACTCGACGGATCGCAAG	24	3	rRNA	AY788155.1/2-552
t0136310	ATAAGGACCGGCTAACTACGTG	22	3	rRNA	EF515301.1/22-535
t0136602	AGACGAACAACTGCGAAAGCA	21	3	rRNA	X66771.1/2-523
t0136686	ATTATGACTGAACGCCTCTAAG	22	3	rRNA	AASG02007495.1/8955-8223
t0136824	AACGACTCTCGGCTACGGATAT	22	3	rRNA	AM040784.1/270-424
t0137145	GTTTATGGTTGAGACTAGGACGGTA	25	3	rRNA	X66778.1/94-542
t0137305	GACTCTCGGCAACGGCTATCTC	22	3	rRNA	AY265400.1/169-322
t0137415	TAGCGACGTTGCTTTTTGATCCTTCGA	27	3	rRNA	AAXJ01020943.1/594-211
t0137530	CAGACTGTGAAACTGCGAA	19	3	rRNA	X63313.1/22-624
t0137567	TGATAACTCGACGGATCG	18	3	rRNA	AAMI01003080.1/412-1
t0137779	GACTCTCGGCAACGGATCTCTC	22	3	rRNA	AF165390.1/281-436
t0137803	CACACTGGGACTGAGACACGGCC	23	3	rRNA	AACY022023633.1/919-553
t0138034	AACTACGAGCTTTTTAACTGC	21	3	rRNA	DQ786052.1/1-587
t0138070	TAAACGACTCTCGGCAACGG	20	3	rRNA	AF510003.1/98-228
t0138160	TGCTTTTTGATCCTTCGATGTCGGC	25	3	rRNA	AAXJ01020943.1/594-211
t0138284	GGGTGACGGAGAATTAGGGTTCGA	24	3	rRNA	AACY021871459.1/456-1
t0138294	AACGACTCTCGGCAACGGATAAA	23	3	rRNA	AM040784.1/270-424
t0138363	AGGACGGTATCTGATCGT	18	3	rRNA	X66687.1/42-580
t0138472	GGGGTATTGTAAGTGGCA	18	3	rRNA	AASG02007495.1/8955-8223
t0138565	AGAGGGAGCCTGAGAAAC	18	3	rRNA	AACY020526639.1/2050-2628
t0138641	ATTGACGGAAGGGCACCACCAGGAGTGG	28	3	rRNA	AY252216.1/689-1143
t0138668	GTGACGGAGAATTAGGGTTCGATTC	25	3	rRNA	AACY021871459.1/456-1
t0139127	GTTCGATTCCGGAGAGGGAG	20	3	rRNA	AACY021051052.1/870-429
t0139175	ATTCATGATAACTCGACGGATCGCA	25	3	rRNA	AAMI01003080.1/412-1
t0139312	CGGAGAGGGAGCCTGAGAAA	20	3	rRNA	AACY020526639.1/2050-2628
t0139569	GTGACGGGTGACGGAGAATTAGGG	24	3	rRNA	AAMI01003080.1/412-1
t0139685	GAGGATCCATTGGAGGGCAAG	21	3	rRNA	AB244715.1/8-591
t0139814	AAACTGCGAATGGCTCATTAAATCAG	26	3	rRNA	AJ535191.1/19-597
t0140026	TGAACTAATTCAGACTGTGAAAC	23	3	rRNA	X63313.1/22-624
t0140153	AAGGATGTTTTCATTAATCAAGAACGA	27	3	rRNA	X66687.1/42-580
t0140173	GATCCTTCGATGTCGGCTC	19	3	rRNA	AAXJ01020943.1/594-211
t0140213	AGATTCATGATAACTCGACGG	21	3	rRNA	AAMI01003080.1/412-1
t0140380	TAAAAAGCTCGTAGTTGGACCTTG	24	3	rRNA	U78542.1/1-585
t0140508	ATCCCGTGAACCATCGAGTCTTT	23	3	rRNA	AY326198.1/209-364
t0140714	GGGGTATTGTAAGTGGCAGAGT	22	3	rRNA	AASG02007495.1/8955-8223
t0140916	ATTGGATTTATGAAAGACGAA	21	3	rRNA	X66771.1/2-523
t0141218	ATTCTAGAGCTAATACGTGC	20	3	rRNA	AAMI01003080.1/412-1
t0141403	ATCGATGAAGAACGTAGCGAAAT	23	3	rRNA	AF427500.1/363-518
t0141416	CGACTCTCGGCAACGGATCTCT	22	3	rRNA	AF165390.1/281-436
t0141564	CCATTGGAGGGCCAGTCT	18	3	rRNA	AY252216.1/689-1143
t0141737	AAAACGACTCTCGGCAACGGATTCT	25	3	rRNA	AF396691.1/235-378
t0141985	TAAGCGTGCTTGGGCGAG	18	3	rRNA	AY260156.1/1-122
t0141994	GAAATTTGAATGATGCGTCGCC	22	3	rRNA	DQ512648.1/40-474
t0142167	CGAAGCTACCGTGCGCTGGATT	22	3	rRNA	AASG02007495.1/8955-8223
t0142355	AGCAACACGAGGACTTCCCAA	21	3	rRNA	EF625820.1/129365-129482
t0142417	ACGGAGAATTAGGGTTCGATTCC	23	3	rRNA	AACY020526639.1/2050-2628
t0142462	TTGGGGGCTCGAAGACGATCAGAT	24	3	rRNA	X66687.1/42-580
t0142574	ACGGGGTATTGTAAGTGGCAGAG	23	3	rRNA	AASG02007495.1/8955-8223
t0142620	AAACTGCGAATGGCTCCTTAA	21	3	rRNA	AF145353.1/23-575
t0142656	CGCGACGGGGTATTGTAAGTGGC	23	3	rRNA	AASG02007495.1/8955-8223
t0142837	GATGATTCATGATAACTCGACGGAT	25	3	rRNA	AAMI01003080.1/412-1
t0143204	AGAGCCCGCGTCGACCTTTA	20	3	rRNA	AY903714.1/36-462
t0143266	CTGACACGGGGAGGTAGTG	19	3	rRNA	AAMI01003080.1/412-1
t0143309	ACGTCTGCCTGGGTGTCA	18	3	rRNA	AF080044.1/264-419
t0143314	CTTTCGCAGTTGTTCGTCTTT	21	3	rRNA	X66771.1/2-523
t0143324	AAAGGTCGACGCGGGCTCTGCCCGT	25	3	rRNA	AAMI01003080.1/412-1
t0143348	CTATGGACGAATATGCAAGCA	21	3	rRNA	AP005408.2/78555-79305
t0143576	TTGGATTTATGAAAGACG	18	3	rRNA	X66771.1/2-523
t0143637	AAAGTTGGGGGCTCGAAGACG	21	3	rRNA	X66687.1/42-580
t0143658	TTGCAGTTAAAAAGCTCGTAGTTG	24	3	rRNA	U44476.1/1-582
t0143679	AATTCAGACTGTGAAACTGCGAA	23	3	rRNA	X63313.1/22-624
t0143709	TCGAGTCTTTGAACGCAAGTTGCGCCCC	28	3	rRNA	AF020367.1/274-429
t0143767	GGAATTGACGGAAGGGCACCACC	23	3	rRNA	AY252216.1/689-1143
t0143958	AAGTTGGGGGCTCGAAGACGTT	22	3	rRNA	X66687.1/42-580
t0143999	CAACTACGAGCTTTTTAACTGC	22	3	rRNA	U44476.1/1-582
t0144003	TTGTTTGATGGTATTTGCTAC	21	3	rRNA	AARH01034354.1/905-417
t0144059	CAAACGACTCTCGGCCACGGATA	23	3	rRNA	AF510003.1/98-228
t0144265	ACGGAAGGGCACCACCAGGAGTGGAG	26	3	rRNA	EF100350.1/22-583
t0144487	TGGTGTGAATTGCAGAATCCCGTGAA	26	3	rRNA	AY326198.1/209-364
t0144496	CAAAGACGAACAACTGCGAA	20	3	rRNA	X66771.1/2-523
t0144504	ATGAAAGACGAACAACTGCGAAAGCATT	28	3	rRNA	X66771.1/2-523
t0144529	AAATTCTTGGATTTATGAAAGACGAA	26	3	rRNA	X66771.1/2-523
t0144835	CATCGCGCTTGGTTGAAAAGCCAGTGG	27	3	rRNA	AASG02007495.1/8955-8223
t0144837	TTGATGGTATTTGCTACTC	19	3	rRNA	AARH01034354.1/905-417
t0145163	CGCGACGGGGTATTGTAAGTGGCAGA	26	3	rRNA	AASG02007495.1/8955-8223
t0145948	CGGATAACCGTAGTAATTCTAGAGCT	26	3	rRNA	AAMI01003080.1/412-1
t0146403	AAGTTCTGATGGGATCCGGTGCAT	24	3	rRNA	AY129422.1/406-499
t0146582	ATTATGGTTGAGACTAGGACGG	22	3	rRNA	X66778.1/94-542
t0146662	CCAGACTCATAGAGCCCGGTAT	22	3	rRNA	X63312.1/81-573
t0146766	CACCACCAGGAGTGGAGCCTGC	22	3	rRNA	EF100350.1/22-583
t0147106	AATCCTTTGCAGACGACTTAAATACG	26	3	rRNA	AASG02007495.1/8955-8223
t0147115	AACGACTCTCGGCAACGGCTATCTCGGC	28	3	rRNA	AM040784.1/270-424
t0147408	CCAGAAGTCGGGGTTTGGTGC	21	3	rRNA	X66771.1/2-523
t0147783	CTGAATCTCAGTGGATCGTGGAA	23	3	rRNA	AASG02007495.1/8955-8223
t0147999	GATGAAGAACGTAGCGAAATG	21	3	rRNA	AF427500.1/363-518
t0148322	TCCTTCGATGTCGGCTCT	18	3	rRNA	AAXJ01020943.1/594-211
t0148326	GAACGAAAGTTGGGGGCTCGAA	22	3	rRNA	X66687.1/42-580
t0148454	CGGGGTATTGTAAGTGGCAGAAA	23	3	rRNA	AASG02007495.1/8955-8223
t0148814	TTAAAAAGCTCGTAGTTGG	19	3	rRNA	EF100338.1/22-563
t0148856	AAAACGATTCTCGGCAACGGATATC	25	3	rRNA	AF510003.1/98-228
t0148875	GTGACGGAGAATTAGGGTTCGATT	24	3	rRNA	AACY021871459.1/456-1
t0148921	CCAGAAGTCGGGGTTTGGTTT	21	3	rRNA	X66771.1/2-523
t0149247	TTAAAGGAATTGACGGAAGGG	21	3	rRNA	AY252216.1/689-1143
t0149292	AAGTTGGGGGCTCGAAGACGC	21	3	rRNA	X66687.1/42-580
t0149369	TTGAGACTAGGACGGTATCTG	21	3	rRNA	X66687.1/42-580
t0149427	GGTGACGGGTGACGGAGAATTAGG	24	3	rRNA	AAMI01003080.1/412-1
t0149511	AACGGGCAGAGCCCGCGTCGACCTTC	26	3	rRNA	AAMI01003080.1/412-1
t0149544	TTGGAGCTGGAATTACCGCGG	21	3	rRNA	AACY021051052.1/870-429
t0149716	CGAGGATCCATTGGAGGGCAAGTC	24	3	rRNA	AB244715.1/8-591
t0149815	CTTGCGATCCGTCGAGTTAA	20	3	rRNA	AY788155.1/2-552
t0150027	ATTTATTAGATAAAAGGTCGACGCGG	26	3	rRNA	AAMI01003080.1/412-1
t0150217	CAAACGACTCTCGGCACCGGATA	23	3	rRNA	AF510003.1/98-228
t0150286	AAAGTTGGGGGCTCGAAGACGATC	24	3	rRNA	X66687.1/42-580
t0150501	TCGACGGATCGCAAGGCCACCGTGCCGG	28	3	rRNA	AY788155.1/2-552
t0150575	ACGGGTGACGGAGAATTAGGGTTC	24	3	rRNA	AACY021871459.1/456-1
t0150667	TTGCAGTTAAAAAGCTCGTAGTTGGAC	27	3	rRNA	EF025879.1/3-481
t0150748	CCTTGGATTTATGAAAGACGA	21	3	rRNA	X66771.1/2-523
t0150800	GTTGGGGGCTCGAAGACGATCAGATAC	27	3	rRNA	X66687.1/42-580
t0150833	AAAACGACTCTCGGCATCGGATA	23	3	rRNA	AF510003.1/98-228
t0150899	GTATTGTAAGTGGCAGAGTGG	21	3	rRNA	AASG02007495.1/8955-8223
t0150922	TCTGATCGTCTTCGAGCCCCC	21	3	rRNA	X66687.1/42-580
t0151458	AAGTTGGGGGCTCGAAGACGATCAG	25	3	rRNA	X66687.1/42-580
t0151628	ATGAACTAATTCAGACTGTGAAACT	25	3	rRNA	X63313.1/22-624
t0151678	GCGATGACCAATTGTGCGAAT	21	3	rRNA	AASG02007495.1/8955-8223
t0151681	TGGTATTTGCTACTCGGATAA	21	3	rRNA	AARH01034354.1/905-417
t0151980	AAGAACGAAAGTTGGGGGCTC	21	3	rRNA	X66687.1/42-580
t0152467	TTTGGATTTATGAAAGACGAA	21	3	rRNA	X66771.1/2-523
t0152879	TTATGAAAGACGAACAACTGCGAAAGC	27	3	rRNA	X66771.1/2-523
t0153024	TTCTTGGATTTATGAAAGACGAACAAC	27	3	rRNA	X66771.1/2-523
t0153095	TGCGGAGTTCTGATGGGATCCGG	23	3	rRNA	EF661025.1/52642-52524
t0153195	CTCGGCAACGGATATCTCGG	20	3	rRNA	AY265400.1/169-322
t0153258	GATAACCGTAGTAATTCTAGAGCTAA	26	3	rRNA	AAMI01003080.1/412-1
t0153323	ACTGAACGCCTCTAAGTCAGAA	22	3	rRNA	AASG02007495.1/8955-8223
t0153345	TCATGATAACTCGACGGATCGCA	23	3	rRNA	AAMI01003080.1/412-1
t0153480	TCTCAGTGGATCGTGGCCGCAA	22	3	rRNA	AASG02007495.1/8955-8223
t0153486	ACTTAAAGGAATTGACGGAAG	21	3	rRNA	AY252216.1/689-1143
t0153637	GTGAATTGCAGAATCCCGTGAACCATC	27	3	rRNA	AY326198.1/209-364
t0153852	TGGTTGAGACTAGGACGGTCT	21	3	rRNA	X66687.1/42-580
t0153874	ATAGTTTGTTTGATGGTAT	19	3	rRNA	DQ072933.1/1-538
t0153886	TAAAAAGCTCGTAGTTGGACC	21	3	rRNA	U78542.1/1-585
t0153955	GGTGACGGAGAATTAGGGTTCGATTCC	27	3	rRNA	AACY021871459.1/456-1
t0154209	TTCATGATAACTCGACGGATCG	22	3	rRNA	AAMI01003080.1/412-1
t0154726	GCGACGGGGTATTGTAAGTGGCA	23	3	rRNA	AASG02007495.1/8955-8223
t0155103	CCGGAGAGGGAGCCTGAGAAA	21	3	rRNA	AACY020526639.1/2050-2628
t0155186	TCTCGCATCGATGAAGAACGTAG	23	3	rRNA	AF427500.1/363-518
t0155187	TTTGATGGTATTTGCTACTCGG	22	3	rRNA	AARH01034354.1/905-417
t0155449	CCTCTTGGGAAGTCCTCGTG	20	3	rRNA	AB270792.1/107784-107902
t0155598	CAGAGACACGGCCCAGACTCCTAC	24	3	rRNA	AY791204.1/39-548
t0155700	CCGACTCTCGGCAACGGATAT	21	3	rRNA	AM040784.1/270-424
t0155871	ATTACCGCGGCTGCTGGCAC	20	3	rRNA	AATF01002183.1/449-968
t0155973	AAAACGACTATCGGCAACGGATATC	25	3	rRNA	AF510003.1/98-228
t0156012	ATCTCGGCTCTCGCATCGAT	20	3	rRNA	AY326198.1/209-364
t0156315	TCCTTTGCAGACGACTTAAATACGCGAC	28	3	rRNA	AASG02007495.1/8955-8223
t0156317	GCACAATTGGTCATCGCG	18	3	rRNA	AASG02007495.1/8955-8223
t0156537	GAAACGACTCTCGGCAAC	18	3	rRNA	AF510003.1/98-228
t0156958	TGAGCTGGGTTTAGACCGTCGT	22	3	rRNA	AAXJ01020943.1/594-211
t0157053	AAAAGCTCGTAGTTGGACCTT	21	3	rRNA	U78542.1/1-585
t0157271	GACTCTCGGCAACGGATCTCTCGGC	25	3	rRNA	AF427515.1/330-485
t0157301	AAAACGAATCTCGGCAACGGATATC	25	3	rRNA	AF510003.1/98-228
t0157339	ACAATAAATAACAATACCGG	20	3	rRNA	AAMI01003080.1/412-1
t0157379	AGATGGGTGACCTCTTGG	18	3	rRNA	AASG02013978.1/2830-2948
t0157450	AACGACTCTCGGCACCGGCTATCTCGG	27	3	rRNA	AM040784.1/270-424
t0157575	ATCAGATACCGTCCTAGTCTC	21	3	rRNA	X66687.1/42-580
t0157711	CTCGGCAACGGATATCTCGGC	21	3	rRNA	AY265400.1/169-322
t0157844	ACTCTCGGCAACGGATATCTCGGCTC	26	3	rRNA	AY265400.1/169-322
t0157859	GTTGGGGGCTCGAAGACGATCAGATA	26	3	rRNA	X66687.1/42-580
t0157883	GGGGGCTCGAAGACGATCAGATACCG	26	3	rRNA	X66687.1/42-580
t0157997	AACTCTCGGCAACGGATATCTCGG	24	3	rRNA	DQ372478.1/251-406
t0158087	GGCTAACTCTGTGCCAGCAGCCG	23	3	rRNA	AACY024044658.1/787-246
t0158584	AAAACGACTCTCGGCAACGGATGTC	25	3	rRNA	AF396694.1/227-368
t0158931	ATCAACCAAGCGCGATGACCA	21	3	rRNA	AASG02007495.1/8955-8223
t0158943	CGGATCAAAGATGGCCTCTCCAT	23	3	rRNA	AY711741.1/1-443
t0159023	CGGTATTGTTATTTATTGTCA	21	3	rRNA	AAMI01003080.1/412-1
t0159136	AAGGACCGGCTAACTACGT	19	3	rRNA	AY154629.1/6-459
t0159201	AGAACTCCGCAGTTAAGCGTGCT	23	3	rRNA	AF198188.1/404-503
t0159341	CTCGACGGATCGCAAGGCCAC	21	3	rRNA	AY788155.1/2-552
t0159405	AGGGATAACTGGCTTGTGGC	20	3	rRNA	AAXJ01020943.1/594-211
t0159535	TCTCGGCAACGGATATCTCGGCTCTC	26	3	rRNA	AY265400.1/169-322
t0159542	AAGCTAGGTTGGTCGGTAATGGC	23	3	rRNA	EU037924.1/3-517
t0159731	CCAGGAGTGGAGCCTGCGGCTTAATTT	27	3	rRNA	AY252216.1/689-1143
t0159793	TATGAGTCTGGTAATTGGAAT	21	3	rRNA	L00971.1/104-504
t0159845	AACGACTCTCGGCAACGGATATCTAA	26	3	rRNA	AM040784.1/270-424
t0160611	GTGACGGGTGACGGAGAATT	20	3	rRNA	AAMI01003080.1/412-1
t0160663	AGATACCGTCCTAGTCTCAAC	21	3	rRNA	X66687.1/42-580
t0160817	GAATCTCAGTGGATCGTC	18	3	rRNA	AASG02007495.1/8955-8223
t0161208	TTGACGGAAGGGCACCACCAGGAGTGG	27	3	rRNA	AY252216.1/689-1143
t0161259	GAAACGACTCTCGGCAACGG	20	3	rRNA	AF510003.1/98-228
t0161497	TGTGAATTGCAGAATCCCGTGAACCA	26	3	rRNA	AY326198.1/209-364
t0161800	TTCTTGGATTTATGAAAGACGAAA	24	3	rRNA	X66771.1/2-523
t0161859	CGCGACGGGGTATTGTAAG	19	3	rRNA	AASG02007495.1/8955-8223
t0162049	CTCGGCAACGGATATCTCGGCTC	23	3	rRNA	AY265400.1/169-322
t0162215	TGTGAATTGCAGAATCCCGTGACCAA	26	3	rRNA	AY261015.1/230-385
t0162592	TAAAAGGTCGACGCGGGCTC	20	3	rRNA	AAMI01003080.1/412-1
t0162635	AGTTTGTTTGATGGTATT	18	3	rRNA	AARH01034354.1/905-417
t0162747	ATAACTCGACGGATCGCACGGCCC	24	3	rRNA	X66771.1/2-523
t0163027	GCAGTTAAAAAGCTCGTAGTT	21	3	rRNA	DQ786052.1/1-587
t0163095	TCTCGGCTCTCGCATCGATGAAGAA	25	3	rRNA	AY326198.1/209-364
t0163190	CTCAGTGGATCGTGGCAGCCC	21	3	rRNA	AASG02007495.1/8955-8223
t0163217	AATCTCAGTGGATCGTGGC	19	3	rRNA	AASG02007495.1/8955-8223
t0163259	TCAAGAACGAAAGTTGGGGGCTCGA	25	3	rRNA	X66687.1/42-580
t0163306	AAGTTGTTGCAGTTAAAAAGC	21	3	rRNA	DQ786052.1/1-587
t0163358	CTAGTCTCAACCATAAACGATT	22	3	rRNA	X66778.1/94-542
t0163472	TAACGAGGATCCATTGGAGGG	21	3	rRNA	AM743104.1/2-540
t0163711	ATTTATGAAAGACGAACAACTGCG	24	3	rRNA	X66771.1/2-523
t0163746	GACTCTCGGCAACGGATATCTAA	23	3	rRNA	DQ334505.1/300-455
t0163772	TAAAAAGCTCGTAGTTGGACCTTGG	25	3	rRNA	U78542.1/1-585
t0163844	AGTATGAACTAATTCAGACTGTGA	24	3	rRNA	X63313.1/22-624
t0163971	AGGATATGGTGCATTTAG	18	3	rRNA	AAWZ01004144.1/47080-46962
t0164001	GTGCCGGCGACGCATCATTCA	21	3	rRNA	AY788155.1/2-552
t0164035	AGACTGTGAAACTGCGAATGGCT	23	3	rRNA	X63313.1/22-624
t0164087	ATATACGCTATTGGAGCTGGA	21	3	rRNA	AACY021051052.1/870-429
t0164102	AGGCCGAGGGCACGTCTG	18	3	rRNA	U56791.1/300-455
t0164318	AAGTTGGGGGCTCGAAGACGT	21	3	rRNA	X66687.1/42-580
t0164681	CCACCAGGAGTGGAGCCTGCGG	22	3	rRNA	AY252216.1/689-1143
t0165278	AACTAATTCAGACTGTGAAACTGC	24	3	rRNA	X63313.1/22-624
t0165428	AAGACGAACAACTGCGAAAGCA	22	3	rRNA	X66771.1/2-523
t0165447	AAACTGCGAATGGCTCATT	19	3	rRNA	AACY022050587.1/43-568
t0165582	GATTTATGAAAGACGAACAACTGCG	25	3	rRNA	X66771.1/2-523
t0165634	GACGGGGTATTGTAAGTGGC	20	3	rRNA	AASG02007495.1/8955-8223
t0166029	AACGAAAGTTGGGGGCTCGA	20	3	rRNA	X66687.1/42-580
t0166047	TTCTGGAAGGGATGCATTTAT	21	3	rRNA	AAMI01003080.1/412-1
t0166084	CCATGGTGGTGACGGGTGACGG	22	3	rRNA	AAMI01003080.1/412-1
t0166468	CGATTCATGATAACTCGACGG	21	3	rRNA	AY032645.2/4-430
t0166552	GATAACTCGACGGATCGCAAGGCCAC	26	3	rRNA	AY788155.1/2-552
t0166682	GAGACTAGGACGGTATCTGA	20	3	rRNA	X66687.1/42-580
t0166769	GTGGTGACGGGTGACGGAG	19	3	rRNA	AAMI01003080.1/412-1
t0166828	CTCGAAGACGATCAGATACCGT	22	3	rRNA	X66687.1/42-580
t0166877	AACCGTAGTAATTCTAGAGCTAA	23	3	rRNA	AAMI01003080.1/412-1
t0166901	GTAAGTATGAACTAATTCAGACTG	24	3	rRNA	AY496482.1/2-557
t0166930	GTTGATCCTGCCAGTCGTCATA	22	3	rRNA	AAWT01073500.1/8285-7737
t0167041	ACTAATGCACCGGATCCCATCAGA	24	3	rRNA	U32023.1/1-119
t0167384	TGAATTGCAGAATCCCGTGAACCATC	26	3	rRNA	AY326198.1/209-364
t0167540	TGGGGCATGCCTGTTCGAGCGTCATT	26	3	rRNA	DQ344032.1/159-313
t0168108	CAGACTCATAGAGCCCGGTA	20	3	rRNA	X63312.1/81-573
t0168182	CAGAACTCCGCAGTTAAGCGTGC	23	3	rRNA	AF198188.1/404-503
t0168325	GTGTGAATTGCAGAATCCCGTGAACC	26	3	rRNA	AY326198.1/209-364
t0168402	TGACACGGGGAGGTAGTGACAAT	23	3	rRNA	AAMI01003080.1/412-1
t0168455	TTAAAGGAATTGACGGAAGGGCA	23	3	rRNA	AY252216.1/689-1143
t0168532	CTTTGTACACACCGCCCGTC	20	3	rRNA	AY794176.1/1147-1689
t0168702	AGCCGCGGTAATTCCAGCTCCAA	23	3	rRNA	AACY021051052.1/870-429
t0168776	TCTCAGTGGATCGTGGCAGCAAT	23	3	rRNA	AASG02007495.1/8955-8223
t0168964	TTGCAGACGACTTAAATACGCGACGGG	27	3	rRNA	AASG02007495.1/8955-8223
t0169134	GGGTATTGTAAGTGGCAGAGT	21	3	rRNA	AASG02007495.1/8955-8223
t0169229	CAGCAGCCGCGGTAATTCCAGC	22	3	rRNA	AACY021051052.1/870-429
t0169278	CGGGGTATTGTAAGTGGCAGCG	22	3	rRNA	AASG02007495.1/8955-8223
t0169446	AAATACGCGACGGGGTATTGT	21	3	rRNA	AASG02007495.1/8955-8223
t0169541	CTAATTCAGACTGTGAAACTGCGAA	25	3	rRNA	X63313.1/22-624
t0169559	AAGATGGGTGACCTCTTGGG	20	3	rRNA	AASG02013978.1/2830-2948
t0169564	GACGGAGAATTAGGGTTCGATTCC	24	3	rRNA	AACY021871459.1/456-1
t0169571	CTAATGCACCGGATCCCATCAGA	23	3	rRNA	U32023.1/1-119
t0169816	GTATGAACTAATTCAGACTGTGAAACT	27	3	rRNA	X63313.1/22-624
t0169898	GGTGACGGGTGACGGAGAATTA	22	3	rRNA	AAMI01003080.1/412-1
t0170011	AGGACCGGCTAACTACGTG	19	3	rRNA	AY154629.1/6-459
t0170096	GGCTCTCGCATCGATGAAGAACGT	24	3	rRNA	AY326198.1/209-364
t0170375	CGCCTCTAAGTCAGAATCCGGG	22	3	rRNA	AASG02007495.1/8955-8223
t0170408	GATGGTATTTGCTACTCGG	19	3	rRNA	AARH01034354.1/905-417
t0170568	ACGGAGAATTAGGGTTCGATTC	22	3	rRNA	AACY020526639.1/2050-2628
t0170570	GGTGACGGAGAATTAGGGTTCG	22	3	rRNA	AACY021871459.1/456-1
t0171050	CTCGGCAACGGATATCTCGGCT	22	3	rRNA	AY265400.1/169-322
t0171216	ACAATGATAGGAAGAGCCGACA	22	3	rRNA	AAXJ01020943.1/594-211
t0171788	AACGACTCTCGGCATCGGATATC	23	3	rRNA	AM040784.1/270-424
t0171810	CACTTACAATACCCCGTCGCGT	22	3	rRNA	AASG02007495.1/8955-8223
t0171938	CAACGGATATCTCGGCTCTCGCATCGA	27	3	rRNA	AY326198.1/209-364
t0171971	AAAACGACTCTCGGCAACGGATTT	24	3	rRNA	AF396691.1/235-378
t0172160	TTCGCAGTTGTTCGTCTTTCA	21	3	rRNA	X66771.1/2-523
t0172485	ATCGATGAAGAACGTAGCGAA	21	3	rRNA	AF427500.1/363-518
t0172720	AGCGACGTTGCTTTTTGAT	19	3	rRNA	AAXJ01020943.1/594-211
t0172735	AACGAAAGTTGGGGGCTCGAAGA	23	3	rRNA	X66687.1/42-580
t0172841	CGGGGTATTGTAAGTGGCAGAGTGG	25	3	rRNA	AASG02007495.1/8955-8223
t0172947	TTATTAGATAAAAGGTCGACGC	22	3	rRNA	AAMI01003080.1/412-1
t0172957	AAAACGACTCTCTGCAACGGATAT	24	3	rRNA	AF510003.1/98-228
t0172982	TAAGTTGTTGCAGTTAAAAAGC	22	3	rRNA	DQ786052.1/1-587
t0173228	AGTGACAATAAATAACAATACCG	23	3	rRNA	AAMI01003080.1/412-1
t0173315	CAATGCCGCGTGGAGGTAGAAGGC	24	3	rRNA	AJ409116.1/1-387
t0173387	CTGATGATTCATGATAACTCGACGGAT	27	3	rRNA	X66771.1/2-523
t0174150	CATGGTGGTGACGGGTGAC	19	3	rRNA	AAMI01003080.1/412-1
t0174199	TATGACTGAACGCCTCTAAGTCAGAAT	27	3	rRNA	AASG02007495.1/8955-8223
t0174978	TGACGGGTGACGGAGAAT	18	3	rRNA	AACY021677106.1/194-780
t0175003	AACGACTCTCGGCCCCGGATATCTCGG	27	3	rRNA	AM040784.1/270-424
t0175093	TGCGGAGTTCTGATGGGATTCGGT	24	3	rRNA	EF625820.1/128467-128349
t0175111	ACTGAATCTCAGTGGATCGTGG	22	3	rRNA	AASG02007495.1/8955-8223
t0175542	TCTGATGATTCATGATAACTCGACGGAA	28	3	rRNA	X66771.1/2-523
t0175752	GTGACGGAGAATTAGGGTTCGA	22	3	rRNA	AACY021871459.1/456-1
t0175915	CAGAACTCCGCAGTTAAGCGTGCTT	25	3	rRNA	AF198188.1/404-503
t0175945	ACGGAAGGGCACCACCAGGA	20	3	rRNA	EF100350.1/22-583
t0176016	AACGACTCTCGGCAACGGATATCA	24	3	rRNA	AM040784.1/270-424
t0176040	TGAACCATCGAGTCTTTGAACGC	23	3	rRNA	AY326198.1/209-364
t0176057	TAATTCAGACTGTGAAACTGC	21	3	rRNA	X63313.1/22-624
t0176159	AAACGACTCTCGGCCACGGATATCTCG	27	3	rRNA	AM040784.1/270-424
t0176245	AGGAAGGTGGGGATGACGTC	20	3	rRNA	EF445445.1/2-711
t0176299	CTCGCATCGATGAAGAACGTAGCG	24	3	rRNA	AF427500.1/363-518
t0176325	TTCTAGAGCTAATACGTGCAC	21	3	rRNA	AB087120.1/5-597
t0176368	CAACACGAGGACTTCCCAAGAG	22	3	rRNA	AASG02008766.1/9426-9544
t0176375	CATTTATTAGATAAAAGGTCGACGCG	26	3	rRNA	AAMI01003080.1/412-1
t0177561	TCTCAGTGGATCGTGGCAGC	20	3	rRNA	AASG02007495.1/8955-8223
t0177572	ATGATAACTCGACGGATCGCA	21	3	rRNA	AAMI01003080.1/412-1
t0177576	GAGGGCACGTCTGCCTGGGTGTCACG	26	3	rRNA	U56791.1/300-455
t0177786	TGCCAGCAGCCGCGGTAATTC	21	3	rRNA	AACY021051052.1/870-429
t0177792	CCAGCAGCCGCGGTAATTCCA	21	3	rRNA	AACY021051052.1/870-429
t0177811	AGTGGATCGTGGCAGCAAGGCC	22	3	rRNA	AASG02007495.1/8955-8223
t0178220	CGATTCCGGAGAGGGAGCCTG	21	3	rRNA	AACY021583461.1/503-5
t0178273	CGCGACGGGGTATTGTAAGT	20	3	rRNA	AASG02007495.1/8955-8223
t0178377	AGTCCTCGTGTTGCACCCC	19	3	rRNA	U31855.1/1-119
t0178442	TGATAACTCGACGGATCGCAAG	22	3	rRNA	AY788155.1/2-552
t0178469	GACGGGTGACGGAGAATTAGG	21	3	rRNA	AACY021677106.1/194-780
t0178525	TGAAAGACGAACAACTGC	18	3	rRNA	X66771.1/2-523
t0178583	TTATGACTGAACGCCTCTAAGTCAGA	26	3	rRNA	AASG02007495.1/8955-8223
t0178607	GACGGGGTATTGTAAGTGGCAGA	23	3	rRNA	AASG02007495.1/8955-8223
t0178613	CTATGAGTCTGGTAATTGG	19	3	rRNA	X63312.1/81-573
t0178742	GGATTTATGAAAGACGAACAA	21	3	rRNA	X66771.1/2-523
t0178778	TGATTCATGATAACTCGCCGGA	22	3	rRNA	AAMI01003080.1/412-1
t0178919	GATAACCGTAGTAATTCTAGAGCT	24	3	rRNA	AAMI01003080.1/412-1
t0179225	GCTCTGATGATTCATGATAACTC	23	3	rRNA	AY496482.1/2-557
t0179514	GGGTTCGATTCCGGAGAGGG	20	3	rRNA	AACY021051052.1/870-429
t0179583	AAAACGACTCTCGGCAACGAA	21	3	rRNA	AF510003.1/98-228
t0179703	TGAGACTAGGACGGTATCTGATC	23	3	rRNA	X66687.1/42-580
t0179733	AGTTATAGTTTGTTTGATGGTATT	24	3	rRNA	AARH01034354.1/905-417
t0179740	GATCCATTGGAGGGCAAG	18	3	rRNA	AB244715.1/8-591
t0179751	CCGACTCTCGGCAACGGATATCTCG	25	3	rRNA	AM040784.1/270-424
t0179851	CCTTCCCCGGGCGTCGAC	18	3	rRNA	L16474.1/28-559
t0180225	ACGGAGAATTAGGGTTCGATTCCGG	25	3	rRNA	AACY020526639.1/2050-2628
t0180463	TGCCCTCCAATGGATCCTCGT	21	3	rRNA	AB183659.1/1-569
t0180521	ATGGTGGTGACGGGTGACGG	20	3	rRNA	AAMI01003080.1/412-1
t0180524	ATGAAGAACGTAGCGAAATG	20	3	rRNA	AF427500.1/363-518
t0180652	GACACGGGGAGGTAGTGACAA	21	3	rRNA	AAMI01003080.1/412-1
t0180673	TGAATGATGCGTCGCCGGCC	20	3	rRNA	AY496465.1/545-2
t0180864	GACGGGGTATTGTAAGTGGCAT	22	3	rRNA	AASG02007495.1/8955-8223
t0180992	CCAAAACGACTCTCGGCAACGGATAT	26	3	rRNA	AF510003.1/98-228
t0181153	AAAACGTCTCTCGGCAACGGATAT	24	3	rRNA	AF510003.1/98-228
t0181259	AGTTCGAGATGGATTGGCGTGGTC	24	3	rRNA	AF137379.1/124411-124527
t0181334	TTGACGGAAGGGCACCACCAGG	22	3	rRNA	AY252216.1/689-1143
t0181640	AACGGGCAGAGCCCGCGTCGACCTTTT	27	3	rRNA	AAMI01003080.1/412-1
t0181862	AAGCATATGACTACTGGCAGG	21	3	rRNA	AAWT01073500.1/8285-7737
t0182045	ATCCTTCGATGTCGGCTCTTCC	22	3	rRNA	AAXJ01020943.1/594-211
t0182099	ATTTAGATTGTACTCATTCCA	21	3	rRNA	AF257317.2/1-574
t0182130	TCAGTGGATCGTGGCAGCAA	20	3	rRNA	AASG02007495.1/8955-8223
t0182189	CAATACCCCGTCGCGTATTTAA	22	3	rRNA	AASG02007495.1/8955-8223
t0182215	AAGTTGGGGGCTCGAAGACGATC	23	3	rRNA	X66687.1/42-580
t0182482	GGGTGACGGAGAATTAGGGTTC	22	3	rRNA	AACY021871459.1/456-1
t0182889	TTGATCCTTCGATGTCGGCTC	21	3	rRNA	AAXJ01020943.1/594-211
t0182953	TTGAATGATGCGTCGCCGGCAC	22	3	rRNA	AY788155.1/2-552
t0183069	CCTGCGGAAAAATAGCTCGACGCCAG	26	3	rRNA	AJ318074.1/3315-3429
t0183098	CTCTCGCATCGATGAAGAA	19	3	rRNA	AF154859.1/371-529
t0183444	ATGAACTAATTCAGACTGTGAAAC	24	3	rRNA	X63313.1/22-624
t0183601	GAGGAACCGTTGATTCGCACAA	22	3	rRNA	AASG02007495.1/8955-8223
t0183687	ACGGGGTATTGTAAGTGGCAAT	22	3	rRNA	AASG02007495.1/8955-8223
t0183713	CAGAAGTCGGGGTTTGGTGCAC	22	3	rRNA	X66771.1/2-523
t0183749	AACGCGACGGGGTATTGTAAG	21	3	rRNA	AASG02007495.1/8955-8223
t0183759	AATTGACGGAAGGGCACCACA	21	3	rRNA	AY252216.1/689-1143
t0184062	TTCTGGTGTCCTAGGCGTA	19	3	rRNA	AASG02003330.1/13756-13877
t0184119	CAACGGATATCTCGGCTCTCGCATC	25	3	rRNA	AY326198.1/209-364
t0184222	AATTGCAGAATCCCGTGAAC	20	3	rRNA	AY326198.1/209-364
t0184238	TGAATTGCAGAATCCCGTGAAC	22	3	rRNA	AY326198.1/209-364
t0184261	TTCAGACTGTGAAACTGCGAATGG	24	3	rRNA	X63313.1/22-624
t0184333	ATTCATGATAACTCGACGGATCGCAA	26	3	rRNA	AY788155.1/2-552
t0184418	AAGGATGTTTTCATTAATCAAGAAC	25	3	rRNA	X66687.1/42-580
t0184503	TTTGATCCTTCGATGTCGGC	20	3	rRNA	AAXJ01020943.1/594-211
t0184735	CGAAGACGATCAGATACCG	19	3	rRNA	X66687.1/42-580
t0184900	GAATTGACGGAAGGGCACCACCAG	24	3	rRNA	AY252216.1/689-1143
t0185097	TCAAGAACGAAAGTTGGGGGCTC	23	3	rRNA	X66687.1/42-580
t0185203	GAAAGTTGGGGGCTCGAAGACGA	23	3	rRNA	X66687.1/42-580
t0185236	GCTCTAGAATTACTACGGTTA	21	3	rRNA	AAMI01003080.1/412-1
t0185515	CATGATAACTCGACGGATCGC	21	3	rRNA	AAMI01003080.1/412-1
t0185591	AAGGGCACCACCAGGAGTGGA	21	3	rRNA	EF100350.1/22-583
t0186005	CGACGGGCGGTGTGTACAAA	20	3	rRNA	AY794176.1/1147-1689
t0186622	AGTGGATCGTGGCAGCAAG	19	3	rRNA	AASG02007495.1/8955-8223
t0186633	ATGATAACTCGACGGATC	18	3	rRNA	AAMI01003080.1/412-1
t0186787	TCATGATAACTCGACGGATC	20	3	rRNA	AAMI01003080.1/412-1
t0186873	CGACGGGGTATTGTAAGTGGCAGAG	25	3	rRNA	AASG02007495.1/8955-8223
t0187198	GTAATTCTAGAGCTAATACGTGCA	24	3	rRNA	AAMI01003080.1/412-1
t0187587	GACGGGTGACGGAGAATTAGGC	22	3	rRNA	AACY021677106.1/194-780
t0187808	TTAAGTTGTTGCAGTTAAAAAGCT	24	3	rRNA	DQ786052.1/1-587
t0187910	AATACCCCGTCGCGTATTTAA	21	3	rRNA	AASG02007495.1/8955-8223
t0187951	GTGGCAGAGTGGCCTTGCTGC	21	3	rRNA	AASG02007495.1/8955-8223
t0188171	ATCATCAGAGCAACGGGCAG	20	3	rRNA	U42801.1/1-580
t0188218	CAGACTGTGAAACTGCGAATGGCTCAT	27	3	rRNA	X63313.1/22-624
t0188301	AGTTTGTTTGATGGTATTTGCTAC	24	3	rRNA	AARH01034354.1/905-417
t0188355	TGTATTACCGCGGCTGCTGGCACA	24	3	rRNA	AACY024044658.1/787-246
t0188497	CGAGTCTTTGAACGCAAGTTGCGCC	25	3	rRNA	AY326198.1/209-364
t0188579	AGGATCAAAAAGCAACGTCGC	21	3	rRNA	AAXJ01020943.1/594-211
t0188628	TCTGGTAATTGGAATGAGTACAATCTA	27	3	rRNA	AM743094.1/1-530
t0188689	CAGACTGTGAAACTGCGAATGGCT	24	3	rRNA	X63313.1/22-624
t0188862	ACTTAAAGGAATTGACGGAAGGGCA	25	3	rRNA	AY252216.1/689-1143
t0188976	ATATCTCGGCTCTCGCATCGATGAA	25	3	rRNA	AY326198.1/209-364
t0189054	TCTCGCATCGATGAAGAACGT	21	3	rRNA	AY326198.1/209-364
t0189057	AAGCAACACGAGGACTTCCCA	21	3	rRNA	U31855.1/1-119
t0189174	GCTGAATCTCAGTGGATCGTGGA	23	3	rRNA	AASG02007495.1/8955-8223
t0189354	AGTTTGTTTGATGGTATTTGCTACTC	26	3	rRNA	AARH01034354.1/905-417
t0189494	ATGACTCTCGGCAACGGATATCTCGGC	27	3	rRNA	AY265400.1/169-322
t0189529	ACCAGACTTGCCCTCCAATGG	21	3	rRNA	DQ470658.1/9-471
t0190074	ACTTTCGATGGTAGGATAGAGGCC	24	3	rRNA	AAMI01003080.1/412-1
t0190636	TATCTCGGCTCTCGCATCGATG	22	3	rRNA	AY326198.1/209-364
t0190660	AACTTAAAGGAATTGACGGAAGG	23	3	rRNA	AY252216.1/689-1143
t0190795	GACGGGTGACGGAGAATTA	19	3	rRNA	AACY021677106.1/194-780
t0190882	AAAGTAGGTCATCGCCAGGCT	21	3	rRNA	AACY020162505.1/488-602
t0190983	CAGGAATTGACGGAAGGGCAC	21	3	rRNA	AY252216.1/689-1143
t0191064	CATCGATGAAGAACGTAGCGAAATGC	26	3	rRNA	AF427500.1/363-518
t0191126	CAGAACTCCGCAGTTAAGCGTGCTTG	26	3	rRNA	AF198188.1/404-503
t0191340	CAACGACTCTCGGCAACGGATATC	24	3	rRNA	AM040784.1/270-424
t0191615	GGTGTGAATTGCAGAATCCCGTGAA	25	3	rRNA	AY326198.1/209-364
t0191855	TACCACATCCAAGGAAGGCAG	21	3	rRNA	AACY020526639.1/2050-2628
t0191889	ATACGCGACGGGGTATTGTA	20	3	rRNA	AASG02007495.1/8955-8223
t0191890	TTCGGGAGACATGGTCCAAGCCCGGTG	27	3	rRNA	AASG02013684.1/2145-2031
t0192100	CCACACTGGGACTGAGACACGGC	23	3	rRNA	AACY022023633.1/919-553
t0192291	GACGGAGAATTAGGGTTCGATTC	23	3	rRNA	AACY021871459.1/456-1
t0192552	AAAATGACTCTCGGCAACGGATAT	24	3	rRNA	AF510003.1/98-228
t0192673	GACGGATCGCAAGGCCCCCGTGCCG	25	3	rRNA	DQ786092.1/2-559
t0193035	ATCAGAACTCCGCAGTTAAGCGTGCTT	27	3	rRNA	AF198188.1/404-503
t0193064	TTTAACTGCAACAACTTAAAT	21	3	rRNA	DQ786052.1/1-587
t0193116	GTGAATTGCAGAATCCCGTGAACAA	25	3	rRNA	AARH01012343.1/151-306
t0193258	CGATTCCGGAGAGGGAGCCT	20	3	rRNA	AACY021051052.1/870-429
t0193485	TGGGAAGTCCTCGTGTTGCACCCCT	25	3	rRNA	U31855.1/1-119
t0193656	AACAATACCGGGCTCTATGAG	21	3	rRNA	X63312.1/81-573
t0193850	GAGGACTTCCCAAGAGGTCAC	21	3	rRNA	AB270792.1/107784-107902
t0194033	CCAGAAGTCGGGGTTTGGT	19	3	rRNA	X66771.1/2-523
t0194144	CTCTGATGATTCATGATAACTCGAC	25	3	rRNA	AY496482.1/2-557
t0194236	AGGGATAACTGGCTTGTGGCAGCC	24	3	rRNA	AAXJ01020943.1/594-211
t0194310	GGGGTATTGTAAGTGGCAGAGTG	23	3	rRNA	AASG02007495.1/8955-8223
t0194311	ATGAAGAACGTAGCGAAAT	19	3	rRNA	AF427500.1/363-518
t0194376	ATAACCGTAGTAATTCTAGAGCTA	24	3	rRNA	AAMI01003080.1/412-1
t0194380	AATCTCAGTGGATCGTGGCA	20	3	rRNA	AASG02007495.1/8955-8223
t0194386	AAAGGTCGACGCGGGCTCTGCC	22	3	rRNA	AAMI01003080.1/412-1
t0194411	ATGAATCATCAGAGCAACGGGCAG	24	3	rRNA	U42801.1/1-580
t0194584	TGGGGGCTCGAAGACGATCAGAC	23	3	rRNA	X66687.1/42-580
t0194751	TCCTGACACGGGGAGGTAGTGACAAT	26	3	rRNA	AAMI01003080.1/412-1
t0194783	TTATGAAAGACGAACAACTGC	21	3	rRNA	X66771.1/2-523
t0195413	GACGGAGAATTAGGGTTCGA	20	3	rRNA	AACY021871459.1/456-1
t0195708	GGAGGGCAAGTCTGGTGCCAG	21	3	rRNA	AACY021051052.1/870-429
t0195709	CCTTCCCCGGGCGTCGACC	19	3	rRNA	L16474.1/28-559
t0196013	AGCCCGGATTCTGACTTAGAGGC	23	3	rRNA	AASG02007495.1/8955-8223
t0196175	TAGGATAGAGGCCTACCATGGTGGTG	26	3	rRNA	AAMI01003080.1/412-1
t0196252	GTGTGAATTGCAGAATCCCGTGAA	24	3	rRNA	AY326198.1/209-364
t0196253	TATGAGTCTGGTAATTGG	18	3	rRNA	L00971.1/104-504
[truncated: 748 more rows]
