# Supplementary material for: Discovery and comparative profiling of microRNAs in a sweet orange red-flesh mutant and its wild type
Source: BMC Genomics. 2010 Apr 17;11:246. doi: 10.1186/1471-2164-11-246 (PMC2864249; doi:10.1186/1471-2164-11-246)
Supplement: Additional file 4 — MT-derived sRNAs from non-coding RNA. The file lists MT-derived sRNAs which were mapped on non-protein coding RNAs (tRNA, snRNA, snoRNA and rRNA). [file 1471-2164-11-246-S4.XLS]

## Sheet: MT tRNA
Additional data file 4. MT-derived sRNAs mapping on non-protein coding RNAs (tRNA, snRNA, snoRNA and rRNA)
sRNA ID	seqeunce	length	count	category	annotation
t0000016	GGTGTCGTGGTGTAGTTGGTTATC	24	6463	tRNA	AAJI01001181.1/7913-7986
t0000024	GGGGATGTAGCTCAGATGGT	20	4513	tRNA	AM502235.1/349548-349620
t0000026	TTGGTTAGAGCTTTGGTCTTA	21	4201	tRNA	AAGF01000259.1/98725-98652
t0000029	GGTGTCGTGGTGTAGTTGGTTAT	23	4113	tRNA	AAJI01001181.1/7913-7986
t0000037	GGGGATGTAGCTCAGATGGTA	21	3219	tRNA	AM502235.1/349548-349620
t0000038	GGTGTCGTGGTGTAGTTGGTTATCA	25	3163	tRNA	AAJI01001181.1/7913-7986
t0000045	GGCGGATGTAGCCAAGTGGA	20	2533	tRNA	AY660566.1/66217-66144
t0000063	GGGGATGTAGCTCAGATGG	19	1647	tRNA	AM502235.1/349548-349620
t0000067	GGGGATGTAGCTCAGATGGTAGA	23	1572	tRNA	AM502235.1/349548-349620
t0000071	TTGGTTAGAGCTTTGGTCTT	20	1439	tRNA	AAGF01000259.1/98725-98652
t0000072	GGTGTCGTGGTGTAGTTGGTTATCAC	26	1398	tRNA	AAJI01001181.1/7913-7986
t0000076	GGGGATGTAGCTCAGATGGTAGAG	24	1361	tRNA	AM502235.1/349548-349620
t0000077	GGGGATGTAGCTCAGATGGTAG	22	1339	tRNA	AM502235.1/349548-349620
t0000088	GGTGTCGTGGTGTAGTTGGTT	21	1142	tRNA	AAJI01001181.1/7913-7986
t0000108	GCGCCTGTAGCTCAGTGGA	19	969	tRNA	AARH01007410.1/32960-32888
t0000135	GTCTGGGTGGTGTAGTTGGTTATC	24	775	tRNA	CAAP01000607.1/20629-20702
t0000159	GGTGTCGTCGTGTAGTTGGTTATC	24	675	tRNA	AAJI01001181.1/7913-7986
t0000167	GTCTGGGTGGTGTAGTTGGT	20	649	tRNA	CAAP01000607.1/20629-20702
t0000182	GGTGTCGTGGTGTAGTTGGTTA	22	625	tRNA	AAJI01001181.1/7913-7986
t0000213	GTCTGGGTGGTGTAGTTGGTTAT	23	559	tRNA	CAAP01000607.1/20629-20702
t0000241	GGGGATGTAGCTCAGATGGTAGAGC	25	509	tRNA	AM502235.1/349548-349620
t0000260	GGTGTCGTTGTGTAGTTGGTTATC	24	477	tRNA	AAJI01001181.1/7913-7986
t0000280	GGGGATGTAGCTCAAATGGTAGAG	24	449	tRNA	AC172863.1/1921-1993
t0000290	GCGTTTGTAGTCCAACGGTTA	21	430	tRNA	AP008213.1/3402352-3402423
t0000292	GGTGTCGTGGTGTAGTTGGT	20	429	tRNA	AAJI01001181.1/7913-7986
t0000326	GGGGATGTAGCTCAAATGGTAGA	23	396	tRNA	AC172863.1/1921-1993
t0000360	GCGTCTGTAGTCCAACGGTTAGGATA	26	365	tRNA	AP008213.1/3402352-3402423
t0000381	TCCGTTGTAGTCTAGTCGGTTA	22	350	tRNA	AASG02000099.1/9606-9678
t0000382	GGGGATGTAGCTCAAATGGTA	21	349	tRNA	AC172863.1/1921-1993
t0000431	GGTGGCTGTAGTTTAGTGGTA	21	321	tRNA	AARH01000625.1/125814-125885
t0000450	GCGTTTGTAGTCCAACGGTT	20	313	tRNA	AP008213.1/3402352-3402423
t0000496	GGTGTCGTCGTGTAGTTGGTTATCA	25	294	tRNA	AAJI01001181.1/7913-7986
t0000531	GGTGTCGTTGTGTAGTTGGTTAT	23	278	tRNA	AAJI01001181.1/7913-7986
t0000533	GTCTGGGTGGTGTAGTTGGTTATCA	25	277	tRNA	CAAP01000607.1/20629-20702
t0000553	GCGTCTGTAGTCCAACGGTTAGG	23	270	tRNA	AP008213.1/3402352-3402423
t0000608	GTCTGGGTGGTGTAGTTGGTT	21	255	tRNA	CAAP01000607.1/20629-20702
t0000619	GTCTGGGTGGTGTAGTTGGTC	21	252	tRNA	CAAP01000607.1/20629-20702
t0000686	GGTGTCGTCGTGTAGTTGGTTAT	23	236	tRNA	AAJI01001181.1/7913-7986
t0000697	GCGTTTGTAGTCCAACGGT	19	233	tRNA	AP008213.1/3402352-3402423
t0000716	GGTGTCGTTGTGTAGTTGGTTATCA	25	227	tRNA	AAJI01001181.1/7913-7986
t0000736	GTGGACGTGCCGGAGTGGTTA	21	222	tRNA	X54372.1/541-622
t0000747	GTGGACGTGCCGGAGTGGTTAT	22	219	tRNA	X54372.1/541-622
t0000750	GCGTCTGTAGTCCAACGGTTAG	22	219	tRNA	AP008213.1/3402352-3402423
t0000804	GCGTCTGTAGTCCAACGGTTAGGA	24	210	tRNA	AP008213.1/3402352-3402423
t0000841	GCGTCTGTAGTCCAACGGTTAGGAT	25	203	tRNA	AP008213.1/3402352-3402423
t0000883	TCCGTTGTAGTCTAGTCGGTTAG	23	197	tRNA	AASG02000099.1/9606-9678
t0000929	GGCGGATGTAGCCAAGTGGAAA	22	189	tRNA	AY660566.1/66217-66144
t0000957	TCAAGGCAGTGGATTGTGA	19	184	tRNA	X00446.1/280-207
t0000993	GGGGATGTAGCTCAAATGGTAG	22	180	tRNA	AC172863.1/1921-1993
t0000994	GCGTCTGTAGTCCAACGGTTAGGATAA	27	180	tRNA	AP008213.1/3402352-3402423
t0001005	GGTCCCGTAGCTCAGTTGGTT	21	179	tRNA	AP000370.1/64403-64330
t0001089	GGGGATGTAGCTCAAATGGTAGAGC	25	170	tRNA	AC172863.1/1921-1993
t0001129	TTGGTTAGAGCTTTGGTCTA	20	166	tRNA	AAGF01000259.1/98725-98652
t0001130	GCGGGGATAGCTCAGTTGGG	20	166	tRNA	AAAA02000227.1/36273-36201
t0001182	GTGGACGTGCCGGAGTGG	18	160	tRNA	X54372.1/541-622
t0001234	GGTGGCTGTAGTTTAGTGGTAAGAA	25	155	tRNA	AARH01000625.1/125814-125885
t0001283	TTGGTTAGAGCATTGGTCTTA	21	151	tRNA	AACY021449831.1/227-301
t0001302	GGTGGCTGTAGTTTAGTGGTAAGAAT	26	150	tRNA	AARH01000625.1/125814-125885
t0001435	GCACCAGTGGTCTAGTGGTAGAATAGTACC	30	141	tRNA	AB005782.1/121-191
t0001464	GCGTTTGTAGTCCAACGGTTAGG	23	139	tRNA	AP008213.1/3402352-3402423
t0001481	GGTGTCGTGGTGTAGTTGG	19	138	tRNA	AAJI01001181.1/7913-7986
t0001484	GCACCAGTGGTCTAGTGGTAGAA	23	138	tRNA	AB005782.1/121-191
t0001504	GGCATTTGGTCTAGTGGTATGATTCTCGC	29	136	tRNA	AP006374.1/9200-9271
t0001505	GACCGCATAGCGCAGTGGAT	20	136	tRNA	AASG02023522.1/949-1022
t0001527	GCGCCTGTAGCTCAGTGGAT	20	135	tRNA	AARH01007410.1/32960-32888
t0001529	GCGGATATAGTCGAATGGTAAAA	23	135	tRNA	AY727487.1/787-857
t0001530	GGCGGATGTAGCCAAGTGGAA	21	135	tRNA	AY660566.1/66217-66144
t0001565	GCGGATATAGTCGAATGGTA	20	132	tRNA	AY727487.1/787-857
t0001608	GCGGATATAGTCGAATGGTAA	21	129	tRNA	AY727487.1/787-857
t0001610	GGTGTCGTGGTGTAGTTGGTTATCACTT	28	129	tRNA	AAJI01001181.1/7913-7986
t0001633	GCACCAGTGGTCTAGTGGTAGAATAGTAC	29	128	tRNA	AB005782.1/121-191
t0001718	GGCATTTGGTCTAGTGGTATGATTCTCG	28	124	tRNA	AP006374.1/9200-9271
t0001757	GCGTTTGTAGTCCAACGGTTAGGAT	25	122	tRNA	AP008213.1/3402352-3402423
t0001773	GGGATTGTAGTTCAATTGGTC	21	121	tRNA	CAAP01028361.1/2002-1929
t0001775	GCGGGGATAGCTCAGTTGG	19	121	tRNA	AAAA02000227.1/36273-36201
t0001803	GCACCAGTGGTCTAGTGGTAGAAT	24	120	tRNA	AB005782.1/121-191
t0001845	TTGGTTAGAGCTTTGGTC	18	118	tRNA	AAGF01000259.1/98725-98652
t0001980	GTGGACGTGCCGGAGTGGTTATC	23	112	tRNA	X54372.1/541-622
t0002073	TTGGTTAGAGCGTTGGTCTTA	21	108	tRNA	CAAL01001873.1/27604-27531
t0002092	GTCTGGGTTGTGTAGTTGGTTATC	24	108	tRNA	CAAP01000607.1/20629-20702
t0002144	GTCTGGGTGGTGTAGTTGGTCA	22	106	tRNA	CAAP01000607.1/20629-20702
t0002269	GCGTTTGTAGTCCAACGGTTAGGA	24	102	tRNA	AP008213.1/3402352-3402423
t0002274	TGGTAGAGCATTTGACTGCA	20	102	tRNA	AAPN01371043.1/563-634
t0002348	TCCGTTGTAGTCTAGTCGGTTAGG	24	99	tRNA	AASG02000099.1/9606-9678
t0002383	GGTGTCGTAGTGTAGTTGGTTATC	24	98	tRNA	AAJI01001181.1/7913-7986
t0002435	GTCTGGGTGGTGTAGTTGGTTA	22	97	tRNA	CAAP01000607.1/20629-20702
t0002457	GTCTGGGTGGTGTAGTTGGTCATCA	25	97	tRNA	CAAP01000607.1/20629-20702
t0002512	GCGGATATAGTCGAATGGTAAAAT	24	95	tRNA	AY727487.1/787-857
t0002531	GCACCAGTGGTCTAGTGGTA	20	95	tRNA	AB005782.1/121-191
t0002610	GGTGGCTGTAGTTTAGTGGTTAGAAT	26	93	tRNA	AARH01000625.1/125814-125885
t0002711	GGTGTCGTGGTGTAGTTGTTTATC	24	91	tRNA	AAJI01001181.1/7913-7986
t0002762	AGCGGGGTAGAGGAATTGGTC	21	90	tRNA	AASG02000564.1/9483-9556
t0002815	GGTGGCTGTAGTTTAGTGGT	20	88	tRNA	AARH01000625.1/125814-125885
t0002862	AGCGGGGTAGAGGAATTGGTCGA	23	88	tRNA	AASG02000564.1/9483-9556
t0002980	GGTGTCGTTGTGTAGTTGGTTATCAC	26	85	tRNA	AAJI01001181.1/7913-7986
t0003231	GGGGGTGTAGCTCATATGGTAGA	23	80	tRNA	AP002842.3/12597-12669
t0003232	GTGGACGTGCCGGAGTGGTT	20	80	tRNA	X54372.1/541-622
t0003393	GGGATTGTAGTTCAATTGGTCAGA	24	77	tRNA	CAAP01047540.1/985-912
t0003556	GCGTTTGTAGTCCAACGGTTAGGATA	26	75	tRNA	AP008213.1/3402352-3402423
t0003672	GCGTTTGTAGTCCAACGGTTAG	22	73	tRNA	AP008213.1/3402352-3402423
t0003676	GGGGGTGTAGCTCATATGGTAGAG	24	73	tRNA	AP002842.3/12597-12669
t0003693	TTGGTTAGAGCTTTGGTCT	19	73	tRNA	AAGF01000259.1/98725-98652
t0003707	GACCGCATAGCGCAGTGGA	19	73	tRNA	AASG02023522.1/949-1022
t0003733	GGTGTCGTCGTGTAGTTGGTTATCAC	26	73	tRNA	AAJI01001181.1/7913-7986
t0003781	GTCTGGGTTGTGTAGTTGGTTAT	23	72	tRNA	CAAP01000607.1/20629-20702
t0003867	GGGGATGTAGCTCAAATGGT	20	71	tRNA	AC172863.1/1921-1993
t0004026	TTGGTTAGAGCTTTGGTCTTAT	22	69	tRNA	AAGF01000259.1/98725-98652
t0004091	GGGATTGTAGTTCAATTGGTCAG	23	68	tRNA	CAAP01028361.1/2002-1929
t0004099	GGTGTCGTGGTGTAGTTGTTTAT	23	68	tRNA	AAJI01001181.1/7913-7986
t0004216	GGGATTGTAGTTCAATCGGTC	21	67	tRNA	BA000024.1/359266-359339
t0004326	GTGGACGTGCCGGAGTGGT	19	65	tRNA	X54372.1/541-622
t0004444	GGTGGCTGTAGTTTAGTGGTAAGAATTCC	29	64	tRNA	AARH01000625.1/125814-125885
t0004500	GCGGGGATAGCTCAGTTGGGAGA	23	64	tRNA	AAAA02000227.1/36273-36201
t0004642	GGTGGCTGTAGTTTAGTGGTTAGAA	25	62	tRNA	AARH01000625.1/125814-125885
t0004715	GGGGATGTAGCTCAGATGGAA	21	62	tRNA	AM502235.1/349548-349620
t0004902	GTCGATATGTCCGAGTGGTTAAG	23	60	tRNA	CAAP01008888.1/2883-2802
t0004928	GCGGATATAGTCGAATGGTAAA	22	60	tRNA	AY727487.1/787-857
t0004933	GCGTCTGTAGTCCAACGGTTAGGATAAT	28	60	tRNA	AP008213.1/3402352-3402423
t0005002	CCGACCTTAGCTCAGTTGGCA	21	59	tRNA	AC006438.4/9543-9631
t0005243	GCGGGGATAGCTCAGTTGGGA	21	57	tRNA	AAAA02000227.1/36273-36201
t0005284	GGAGAGATGGCTGAGTGGATTA	22	57	tRNA	CAAP01042977.1/609-696
t0005387	GCGCTTGTAGCTCAGTGGA	19	56	tRNA	CAAP01052394.1/925-997
t0005409	GCTGGAGTAGCTCAGTTGGTT	21	56	tRNA	AAAA02015371.1/48439-48366
t0005476	GCGTCTGTAGTCCAACGGTTAGGATAATT	29	56	tRNA	AP008213.1/3402352-3402423
t0005595	GGTGGCTGTAGTTTAGTGGTAAGAATT	27	55	tRNA	AARH01000625.1/125814-125885
t0005676	GGGGATGTAGCTCAGATGGA	20	54	tRNA	AM502235.1/349548-349620
t0005690	GCGTTTGTAGTCCAACGGTTAGGATAAT	28	54	tRNA	AP008213.1/3402352-3402423
t0005712	GCGTTTGTAGTCCAACGGTTAGGATAA	27	54	tRNA	AP008213.1/3402352-3402423
t0005808	GGTGGCTGTAGTTTAGTGG	19	53	tRNA	AARH01000625.1/125814-125885
t0005853	GGGTGTTTGGTCTAGTGGTATGATTCT	27	53	tRNA	AL606587.3/55943-56014
t0005866	GCACCAGTGGTCTAGTGGTAGA	22	53	tRNA	AB005782.1/121-191
t0006080	GGGCATTTGGTCTAGTGGTATGATTCTC	28	52	tRNA	AP006374.1/9200-9271
t0006143	GGTGTCGTGGTGTAGTTGGTTATA	24	51	tRNA	AAJI01001181.1/7913-7986
t0006275	GGGATTGTAGTTCAATTGGTCA	22	51	tRNA	CAAP01028361.1/2002-1929
t0006335	GGGTGTTTGGTCTAGTGGTATGATT	25	50	tRNA	AL606587.3/55943-56014
t0006432	GGGGATGTAGCTCAAATGG	19	50	tRNA	AC172863.1/1921-1993
t0006503	GGGGGTGTAGCTCATATGGTA	21	49	tRNA	AP002842.3/12597-12669
t0006594	GTCTGGGTGGTGTAGTTGGTTATCAC	26	49	tRNA	CAAP01000607.1/20629-20702
t0006628	GGTCCCGTAGCTCAGTTGGT	20	49	tRNA	CP000107.1/300143-300215
t0007076	GGTGTCGTAGTGTAGTTGGTTAT	23	47	tRNA	AAJI01001181.1/7913-7986
t0007145	GGTGTCGTTGTGTAGTTGGTTA	22	46	tRNA	AAJI01001181.1/7913-7986
t0007594	GGTGTCGTGGTGTAGTTGTTTATCA	25	44	tRNA	AAJI01001181.1/7913-7986
t0007595	GCACCAGTGGTCTAGTGGT	19	44	tRNA	AB005782.1/121-191
t0007621	GCGTTTGTAGTCCAACGG	18	44	tRNA	AP008213.1/3402352-3402423
t0007724	GGTGTCGTGGCGTAGTTGGTTATC	24	44	tRNA	AAJI01001181.1/7913-7986
t0008000	GGGGACGTAGCTCATATGGTAGAG	24	43	tRNA	AACY021164334.1/308-380
t0008066	GCGCATCTGGTGTAGTGGTATC	22	43	tRNA	AARH01005003.1/87405-87475
t0008128	GGGGATATGGCGAAATTGGTA	21	42	tRNA	K00235.1/1-85
t0008157	GCACCAGTGGTCTAGTGGTAG	21	42	tRNA	AB005782.1/121-191
t0008252	GCGGGGATAGCTCAGTTGGGAG	22	42	tRNA	AAAA02000227.1/36273-36201
t0008445	GACCGCATAGCGCAGTGGATT	21	41	tRNA	AASG02023522.1/949-1022
t0008648	GGTGTCGTGGTGTAGTTGGTTATCACT	27	41	tRNA	AAJI01001181.1/7913-7986
t0008706	TCCGTTGTAGTCTAGTCGGTTAGGA	25	40	tRNA	AASG02000099.1/9606-9678
t0008726	GGTGTCGTCGTGTAGTTGGTTA	22	40	tRNA	AAJI01001181.1/7913-7986
t0008741	TGGTTAGAGCTTTGGTCTTA	20	40	tRNA	AAGF01000259.1/98725-98652
t0008816	GGGATTGTAGTTCAATTGGTCAGAG	25	40	tRNA	CAAP01047540.1/985-912
t0009013	GGTGTCGTGGTGTAGTTGGTTATCAA	26	39	tRNA	AAJI01001181.1/7913-7986
t0009026	GGCGGATGTAGCCAAGTGGATCAAGG	26	39	tRNA	AM487447.2/1818-1891
t0009216	GTCTGGGTTGTGTAGTTGGTTATCA	25	39	tRNA	CAAP01000607.1/20629-20702
t0009829	GTTGCTGTGGTGTAGTGGTTAT	22	37	tRNA	AAAA02003760.1/1864-1936
t0009899	GGGGGTGTAGCTCATATGGTAG	22	37	tRNA	AP002842.3/12597-12669
t0009917	GTCTGGGTCGTGTAGTTGGTTATC	24	37	tRNA	CAAP01000607.1/20629-20702
t0010156	GTCTGGGTCGTGTAGTTGGTTAT	23	36	tRNA	CAAP01000607.1/20629-20702
t0010295	GGGATTGTAGTTCAATTGG	19	36	tRNA	CAAP01028361.1/2002-1929
t0010383	GGTGTCGTAGTGTAGTTGGTTATCA	25	36	tRNA	AAJI01001181.1/7913-7986
t0010515	GCACCAGTGGTCTAGTGGTAGAATAGTA	28	35	tRNA	AB005782.1/121-191
t0010864	GGTGTCGTGGTGTAGTTGGTTATCT	25	34	tRNA	AAJI01001181.1/7913-7986
t0010937	GCGCTTGTAGCTCAGTGGAT	20	34	tRNA	CAAP01052394.1/925-997
t0011163	GTCTGGGTAGTGTAGTTGGTTATC	24	34	tRNA	CAAP01000607.1/20629-20702
t0011269	GCACCAGTGGTCTAGTGGTAGAATA	25	33	tRNA	AB005782.1/121-191
t0011622	GGCGGATGTAGCCAAGTGGAT	21	33	tRNA	AY660566.1/66217-66144
t0011693	AGCGGGGTAGAGGAATTGG	19	33	tRNA	AASG02000564.1/9483-9556
t0011802	GGGGACGTAGCTCATATGGTAGA	23	32	tRNA	AACY021164334.1/308-380
t0011823	GCTGGAATAGCTCAGTTGGTTAGA	24	32	tRNA	AL049862.1/66070-66143
t0011996	GGTGGCTGTAGTTTAGTGGTAAGAATTC	28	32	tRNA	AARH01000625.1/125814-125885
t0012010	GGGGATGTAGCTCAGATGGTT	21	32	tRNA	AM502235.1/349548-349620
t0012406	GTTGCTGTGGTGTAGTGGTT	20	31	tRNA	AAAA02003760.1/1864-1936
t0012507	CCGACCTTAGCTCAGTTGGCAGAG	24	31	tRNA	AC006438.4/9543-9631
t0012544	TGGTAGAGCAATTGACTGCA	20	31	tRNA	AC008007.7/124813-124742
t0012627	CCGACCTTAGCTCAGTTGGC	20	31	tRNA	AC006438.4/9543-9631
t0012722	GGAGAGATGGCTGAGTGGA	19	31	tRNA	CAAP01042977.1/609-696
t0012750	GTCAGGATGGCCGAGTGGT	19	30	tRNA	AAPN01342120.1/3218-3300
t0012797	TCAAGGCAGTGGATTGTG	18	30	tRNA	X00446.1/280-207
t0012941	GCGGATATAGTCGAATGGTAAAATT	25	30	tRNA	AY727487.1/787-857
t0013018	GCGTTTGTAGTCCAACGGTC	20	30	tRNA	AP008213.1/3402352-3402423
t0013326	GCGCCTGTAGCTCAGTGGAAA	21	30	tRNA	AARH01007410.1/32960-32888
t0013473	GGTTCTATGGTGTAGTGGTTAG	22	29	tRNA	AARH01003797.1/127819-127890
t0013522	TTGGTAGACGCTACGGACTTA	21	29	tRNA	AACY020013438.1/708-791
t0013704	GGGGATGTAGCTCAGATGGTAGAA	24	29	tRNA	AM502235.1/349548-349620
t0013730	TCCGTTGTAGTCTAGTCGGTTAGGAT	26	29	tRNA	AASG02000099.1/9606-9678
t0013952	GGGCATTTGGTCTAGTGGTATGATT	25	29	tRNA	AP006374.1/9200-9271
t0014008	GGGCATTTGGTCTAGTGGTATGATTCT	27	29	tRNA	AP006374.1/9200-9271
t0014099	GTTGCTGTGGTGTAGTGGTTATC	23	28	tRNA	AAAA02003760.1/1864-1936
t0014398	GCGCCTGTAGCTCAGTGGATAGA	23	28	tRNA	AARH01007410.1/32960-32888
t0014455	GGGATTGTAGTTCAATCGGTCA	22	28	tRNA	BA000024.1/359266-359339
t0014471	TGGTAGAGCATTTGACTGCAGA	22	28	tRNA	AAPN01371043.1/563-634
t0014639	TTGGTTAGAGCTTTGGTCCT	20	28	tRNA	AAGF01000259.1/98725-98652
t0014768	GGGGATGTAGCTCAGATGGTAGAAA	25	28	tRNA	AM502235.1/349548-349620
t0014796	GCGGATGTAGCCAAGTGGA	19	27	tRNA	AY660566.1/66217-66144
t0015152	GGGATTGTAGTTCAATTGGC	20	27	tRNA	CAAP01028361.1/2002-1929
t0015332	GTGGGCGTGCCGGAGTGGTTA	21	27	tRNA	AACY023772514.1/832-915
t0015544	TCCGTTGTCGTCCAGTGGTTAG	22	26	tRNA	AM463355.1/55015-54944
t0015720	GGGTGTTTGGTCTAGTGGTATGATTCTC	28	26	tRNA	AL606587.3/55943-56014
t0015864	GGGATTGTAGTTCAATCGG	19	26	tRNA	BA000024.1/359266-359339
t0016067	GCTGGAATAGCTCAGTTGGT	20	26	tRNA	AL049862.1/66070-66143
t0016123	GGGTGTTTGGTCTAGTGGTATGAT	24	26	tRNA	AL606587.3/55943-56014
t0016421	GCGCATCTGGTGTAGTGGTATCAT	24	25	tRNA	AARH01005003.1/87405-87475
t0016527	GGAGAGATGGCTGAGTGGATT	21	25	tRNA	CAAP01042977.1/609-696
t0016558	CGAATCCTGCTGTCGACGCCA	21	25	tRNA	CAAP01008888.1/2883-2802
t0016662	GCTGGAATAGCTCAGTTGGTT	21	25	tRNA	AL049862.1/66070-66143
t0017002	GCGGGGATAGCTCAGTTG	18	25	tRNA	AAAA02000227.1/36273-36201
t0017435	GGGATTGTAGTTCAATCGGT	20	24	tRNA	BA000024.1/359266-359339
t0017712	GGGGACGTAGCTCATATGGTAGAGC	25	24	tRNA	AACY021164334.1/308-380
t0017886	GGTGTCGTGGCGTAGTTGGTTAT	23	24	tRNA	AAJI01001181.1/7913-7986
t0017997	GGGCATTTGGTCTAGTGGTAT	21	24	tRNA	AP006374.1/9200-9271
t0018132	GCTGGAGTAGCTCAGTTGGT	20	24	tRNA	AAAA02015371.1/48439-48366
t0018170	AGCGGGGTAGAGGAATTGGTCG	22	24	tRNA	AASG02000564.1/9483-9556
t0018402	GGGGATGTAGCTCAGATGGC	20	23	tRNA	AM502235.1/349548-349620
t0018477	GCTGGAATAGCTCAGTTGGC	20	23	tRNA	AAAA02030397.1/22122-22049
t0018610	GGGGATGTAGCTCAAATGGTAGAA	24	23	tRNA	AC172863.1/1921-1993
t0018641	GGTGTCGTGGTGTAGCTGGTTATC	24	23	tRNA	AAJI01001181.1/7913-7986
t0018730	GGGATTGTAGTTCAATTGGTA	21	23	tRNA	CAAP01028361.1/2002-1929
t0018737	GCGGATATAGTCGAATGGTAAAATTTCT	28	23	tRNA	AY727487.1/787-857
t0019004	GGGATTGTAGTTCAATTGGTCAGAGC	26	23	tRNA	CAAP01047540.1/985-912
t0019176	GGGTGTTTGGTCTAGTGGTAT	21	23	tRNA	AL606587.3/55943-56014
t0019183	GCTGTCGTGGTGTAGTTGGTTATC	24	23	tRNA	AAJI01001181.1/7913-7986
t0019389	GACTTCTAATCAGACGATTGTGGGT	25	22	tRNA	AM465296.2/47740-47668
t0019529	GGTGTCGTGGTGTAGTTGGCTATC	24	22	tRNA	AAJI01001181.1/7913-7986
t0019590	GCGGATATAGTCGAATGGTAAAATTT	26	22	tRNA	AY727487.1/787-857
t0019653	GGTTAGAGCTTTGGTCTTA	19	22	tRNA	AAGF01000259.1/98725-98652
t0019658	GGGGATGTAGCTCAGATGGTAGAGCAA	27	22	tRNA	AM502235.1/349548-349620
t0019727	GTCGTTGTAGTATAGTGGTGA	21	22	tRNA	AP008215.1/10292002-10292073
t0019784	TCGGTTAGAGCTTTGGTCTTA	21	22	tRNA	AAGF01000259.1/98725-98652
t0019841	AGGGATGTAGCGCAGCTTGG	20	22	tRNA	AY958086.1/120609-120536
t0020077	GGCGTTTGGTCTAGTGGTATGATTCTCG	28	22	tRNA	AACI02000672.1/372-443
t0020191	AGTCGGTTAGGATATTCGGCT	21	22	tRNA	AASG02000099.1/9606-9678
t0020205	GCGGGGATAGCTCAGTTGGGAGAG	24	22	tRNA	AAAA02000227.1/36273-36201
t0020212	TGGTAGAGCATTTGACTGCAGATCAA	26	22	tRNA	AAPN01371043.1/563-634
t0020288	GGGGATGTAGCTCAGATGGTAGAGCA	26	22	tRNA	AM502235.1/349548-349620
t0020303	GTCTGGGTGGTGTAGTTGG	19	22	tRNA	CAAP01000607.1/20629-20702
t0020415	GGGGATGTAGCTCAGATGGTAGAGCGCTC	29	22	tRNA	X53444.1/72-144
t0020482	AGTGGTATGATTCTCGCTT	19	21	tRNA	AY268555.1/4-73
t0020500	GCACCAGTTGTCTAGTGGTAGAATAGTACC	30	21	tRNA	AB005782.1/121-191
t0020793	GTGGACGTGCCGGAGTGGTTATCG	24	21	tRNA	X54372.1/541-622
t0020834	GCGCCTGTAGCTCAGTGGATAGAGC	25	21	tRNA	AARH01007410.1/32960-32888
t0020985	GCGTTTGTAGTCCAACGGTCA	21	21	tRNA	AP008213.1/3402352-3402423
t0020987	GGTGTCGTGGTGTAGTTTGTTATC	24	21	tRNA	AAJI01001181.1/7913-7986
t0021028	GGGGACGTAGCTCATATGGTAG	22	21	tRNA	AACY021164334.1/308-380
t0021246	TGGTTAGAGCTTTGGTCTT	19	21	tRNA	AAGF01000259.1/98725-98652
t0021267	TTGGTTAGAGCATTGGTCTT	20	21	tRNA	AACY021449831.1/227-301
t0021469	GGCGGATGTAGCCAAGTGGATCA	23	21	tRNA	AM487447.2/1818-1891
t0022537	GGTGGCTGTAGTTTAGTGGTTAGAATT	27	20	tRNA	AARH01000625.1/125814-125885
t0022860	GGCGGATGTAGCCAAGTGGATC	22	20	tRNA	AY660566.1/66217-66144
t0023416	GGTGTCGTGGTGTATTTGGTTAT	23	19	tRNA	AAJI01001181.1/7913-7986
t0023664	GGGGATGTAGCTCAGCTGGT	20	19	tRNA	AACY022078490.1/545-618
t0023726	AGGGATATAACTCAGCGGTA	20	19	tRNA	EF380352.1/141762-141691
t0024105	GTCGATATGTCCGAGTGGTTAA	22	19	tRNA	CAAP01008888.1/2883-2802
t0024146	GCGCCTGTAGCTCAGTGG	18	19	tRNA	AARH01007410.1/32960-32888
t0024224	GGTGTCGTGGTGTATTTGGTTATC	24	19	tRNA	AAJI01001181.1/7913-7986
t0024235	GCATTTGGTCTAGTGGTATGATTCTCGC	28	19	tRNA	AP006374.1/9200-9271
t0024546	GGTGGCTGTAGTTTAGTGGTAAGAATTCCA	30	19	tRNA	AARH01000625.1/125814-125885
t0024580	GGTGTCGTGGTGTAGTTGGTTATT	24	19	tRNA	AAJI01001181.1/7913-7986
t0024807	GGGCATTTGGTCTAGTGGTATGATTC	26	19	tRNA	AP006374.1/9200-9271
t0024977	GGGATTGTAGTTCAATTGGTCAA	23	18	tRNA	CAAP01028361.1/2002-1929
t0025236	GCACCAGTGGTCTAGTGGTAGAATAGT	27	18	tRNA	AB005782.1/121-191
t0025237	GCATCCATGGCTGAATGGTTA	21	18	tRNA	M20954.1/1-74
t0025296	TGGTAGAGCATTTGACTGC	19	18	tRNA	AAPN01371043.1/563-634
t0025702	GGCGGATGTAGCCAAGTGGATCAAG	25	18	tRNA	AM487447.2/1818-1891
t0025710	TTGGTTAGAGCGTTGGTCTT	20	18	tRNA	CAAL01001873.1/27604-27531
t0025732	GGGTGTTTGGTCTAGTGGTATGATTC	26	18	tRNA	AL606587.3/55943-56014
t0025809	GGGGATGTAGCTCAGATGGTAA	22	18	tRNA	AM502235.1/349548-349620
t0025855	GCGCCCATGGCCTAATGGATA	21	18	tRNA	AP003940.3/28869-28797
t0026015	GGGATTGTAGTTCAATTGGTCAGAGCA	27	18	tRNA	CAAP01047540.1/985-912
t0026050	GGGGGTGTAGCTCATATGGTAGAGC	25	18	tRNA	AP002842.3/12597-12669
t0026063	TCCGTTGTAGTCTAGTCGGTTAGGATA	27	18	tRNA	AASG02000099.1/9606-9678
t0026097	GCGTCTGTAGTCCAACGGTTAGGATAATTG	30	18	tRNA	AP008213.1/3402352-3402423
t0026281	GGTGTCGTGGTGTAGTTGTTTATCAC	26	18	tRNA	AAJI01001181.1/7913-7986
t0026608	GGGCATTTGGTCTAGTGGTATGAT	24	18	tRNA	AP006374.1/9200-9271
t0026745	TTCGAATCCTGCTGTCGACGCCA	23	18	tRNA	CAAP01008888.1/2883-2802
t0026815	GGGGATGTAGCTCAGATGGTAGAGCTC	27	18	tRNA	AM502235.1/349548-349620
t0026882	GTCGATATGTCCGAGTGGTTA	21	17	tRNA	CAAP01008888.1/2883-2802
t0027033	GTGGGCGTGCCGGAGTGGTTAT	22	17	tRNA	X54372.1/541-622
t0027315	GGTGCCGTGGTGTAGTTGGTTATC	24	17	tRNA	AAJI01001181.1/7913-7986
t0027527	GCGTTTGTAGTCCAACGGTTAGGATAATT	29	17	tRNA	AP008213.1/3402352-3402423
t0027691	GGGTGTTTGGTCTAGTGGTATG	22	17	tRNA	AL606587.3/55943-56014
t0027782	GGTGTCGCGGTGTAGTTGGTTATC	24	17	tRNA	AAJI01001181.1/7913-7986
t0027965	GTTGGTGGACGCAGTTGATTCAAA	24	17	tRNA	AE006065.1/8785-8704
t0028039	GGTGCCGTGGTGTAGTTGGTTAT	23	17	tRNA	AAJI01001181.1/7913-7986
t0028045	AGCGGGGTAGAGGAATTGGT	20	17	tRNA	AASG02000564.1/9483-9556
t0028257	GCTGGAGTAGCTCAGTCGGTTAGA	24	17	tRNA	AAAA02015371.1/48439-48366
t0028819	TGGTAGAGCATTTGACTGCAGATCAAG	27	17	tRNA	AAPN01371043.1/563-634
t0028976	AGCGGGGTAGAGGAATTGGTCGACTCA	27	16	tRNA	AASG02000564.1/9483-9556
t0029217	GTCGATATGTCCGAGTGGTTAAGG	24	16	tRNA	CAAP01008888.1/2883-2802
t0029769	GCGGATATAGTCGAATGGC	19	16	tRNA	AY727487.1/787-857
t0030243	GCGTTTGTAGTCCAACGGC	19	16	tRNA	AP008213.1/3402352-3402423
t0030536	GGCGGATGTAGCCAAGTGGATCAA	24	16	tRNA	AM487447.2/1818-1891
t0030790	GGGGATGTAGCTCAGATGGTAAA	23	16	tRNA	AM502235.1/349548-349620
t0030996	GGTGTCGTAGTGTAGTTGGTTATCAC	26	16	tRNA	AAJI01001181.1/7913-7986
t0031168	GTCTGGGTTGTGTAGTTGGTTATCAC	26	16	tRNA	CAAP01000607.1/20629-20702
t0031257	GCGCCTGTAGCTCAGTGGATAGAG	24	16	tRNA	AARH01007410.1/32960-32888
t0031802	GTCGTTGTAGTATAGTGGTGAGTATT	26	15	tRNA	AP008215.1/10292002-10292073
t0032054	GGTGTCGTGGTGTAGTTCGTTATC	24	15	tRNA	AAJI01001181.1/7913-7986
t0032190	GGGATGTAGCTCAGATGGTA	20	15	tRNA	AM502235.1/349548-349620
t0032198	GGTGGCTGTAGTTTAGTGGTTAGAATTC	28	15	tRNA	AARH01000625.1/125814-125885
t0032601	GGGTGTTTGGTCTAGTGGTATGATTCTCGC	30	15	tRNA	AL606587.3/55943-56014
t0032963	GGGGATGTAGCTCAAATGGTAGAAA	25	15	tRNA	AC172863.1/1921-1993
t0033084	GTTGCTGTTGTGTAGTGGTTAT	22	15	tRNA	AAAA02003760.1/1864-1936
t0033162	GCATTTGGTCTAGTGGTATGATTCTCG	27	15	tRNA	AP006374.1/9200-9271
t0033305	GTCGTTGTAGTATAGTGGTGAGTAT	25	15	tRNA	AP008215.1/10292002-10292073
t0033335	GCACCAGTTGTCTAGTGGTAGAATAGTAC	29	15	tRNA	AB005782.1/121-191
t0033523	GGTGTCGTGGTGTCGTTGGTTATC	24	15	tRNA	AAJI01001181.1/7913-7986
t0033541	TCCGTTGTAGTCTAGGTGGTTAG	23	15	tRNA	AAYL01000097.1/146302-146230
t0033601	TCGAATCCTGCTGTCGACGCCA	22	15	tRNA	CAAP01008888.1/2883-2802
t0034244	GGAGAGATGGCTGAGTGGATTAA	23	15	tRNA	CAAP01042977.1/609-696
t0034360	GGTTCTATGGTGTAGTGGTTAGC	23	14	tRNA	AARH01003797.1/127819-127890
t0034444	GGCATTTGGTCTAGTGGTATGATTCTC	27	14	tRNA	AP006374.1/9200-9271
t0035111	GGTGTCGTGGTGTAGTTGGTTATCACAT	28	14	tRNA	AAJI01001181.1/7913-7986
t0035209	GGGGATATGGCGAAATTGGTAGA	23	14	tRNA	K00235.1/1-85
t0035498	GCGCATCTGGTGTAGTGGTATCATA	25	14	tRNA	AARH01005003.1/87405-87475
t0035933	TGGTAGAGCATTTGACTGCAG	21	14	tRNA	AAPN01371043.1/563-634
t0035989	GGTGTCGTGGTGCAGTTGGTTATC	24	14	tRNA	AAJI01001181.1/7913-7986
t0036349	TGGCTGTAGTTTAGTGGTAAGAA	23	14	tRNA	AARH01000625.1/125814-125885
t0036424	TCCGTTGTAGTCTAGTCGGTTAGGATATT	29	14	tRNA	AASG02000099.1/9606-9678
t0036961	GGGGATGTAGCTCAGATGGTC	21	14	tRNA	AM502235.1/349548-349620
t0037178	GGCGGATGTAGCCAAGTGCA	20	14	tRNA	AY660566.1/66217-66144
t0037508	GCGCATCTGGTGTAGTGGTATCA	23	14	tRNA	AARH01005003.1/87405-87475
t0037697	GGTGTCGTGGCGTAGTTGGTTATCA	25	13	tRNA	AAJI01001181.1/7913-7986
t0037725	GTGGTAGAGCATTTGACTGCAGATCAA	27	13	tRNA	AAPN01371043.1/563-634
t0037901	TCGGTTAGGATATTCGGCTC	20	13	tRNA	AASG02000099.1/9606-9678
t0038029	GGGGATGTAGCTCAGATGGTAT	22	13	tRNA	AM502235.1/349548-349620
t0038319	GTCTGGGTAGTGTAGTTGGTTAT	23	13	tRNA	CAAP01000607.1/20629-20702
t0038344	GCTGGAATAGCTCAGTTGGTTAG	23	13	tRNA	AL049862.1/66070-66143
t0038526	GGCGTTTGGTCTAGTGGTATGATTCTCGC	29	13	tRNA	AACI02000672.1/372-443
t0038833	GGTGGTGTAGTTGGTTATC	19	13	tRNA	CAAP01000607.1/20629-20702
t0038944	TCAAGGCAGTGGATTGTGAA	20	13	tRNA	X00446.1/280-207
t0039502	GCGGATATAGTCGAATGGCA	20	13	tRNA	AY727487.1/787-857
t0039548	GGTACAGACCCGGGTTCGTTTCCCGGCT	28	13	tRNA	AB005782.1/121-191
t0039862	GCTCTCGTAGCTCAGTTGGTT	21	13	tRNA	AACY021521997.1/317-390
t0039911	GGTGTCGTGGTGTAGTTGGTTATCACAA	28	13	tRNA	AAJI01001181.1/7913-7986
t0040128	GGTGTCGTGGGGTAGTTGGTTATC	24	13	tRNA	AAJI01001181.1/7913-7986
t0040229	GGGTGTTTGGTCTAGTGGTATGATTCTCG	29	13	tRNA	AL606587.3/55943-56014
t0040797	TGGTAGAGCATTTGACTGCAGAT	23	13	tRNA	AAPN01371043.1/563-634
t0040799	GGTGTCGTGGTGCAGTTGGTTAT	23	13	tRNA	AAJI01001181.1/7913-7986
t0041126	GGTGGCTGTAGTTTAGTGGA	20	13	tRNA	AARH01000625.1/125814-125885
t0041375	GGGGGTGTAGCTCATATGGT	20	13	tRNA	AP002842.3/12597-12669
t0041612	GGGGATGTAGATCAGATGGTAGA	23	13	tRNA	AM502235.1/349548-349620
t0042000	GTTCGAATCCTGCTGTCGACGCCA	24	12	tRNA	CAAP01008888.1/2883-2802
t0042106	GGTGTCCTGGTGTAGTTGGTTATC	24	12	tRNA	AAJI01001181.1/7913-7986
t0042331	GTGGCTGTAGTTTAGTGGTA	20	12	tRNA	AARH01000625.1/125814-125885
t0042400	GGGCCTGTAGCTCAGAGGA	19	12	tRNA	AJ007508.1/3018-2945
t0042421	GGTGTCGTGGTGTAGTTGGAA	21	12	tRNA	AAJI01001181.1/7913-7986
t0042614	ACGGTACAGACCCGGGTTCGATTCCCGGCT	30	12	tRNA	AB005782.1/121-191
t0042733	GGTGTCGTGGTGTAGTTGCTTATC	24	12	tRNA	AAJI01001181.1/7913-7986
t0042795	GGGATTGTAGTTCAATTGGTCAGAA	25	12	tRNA	CAAP01047540.1/985-912
t0042823	GTGGGCGTGCCGGAGTGGTT	20	12	tRNA	AACY023772514.1/832-915
t0042909	GGGGATGTAGCTCAGATGGTAGAGCT	26	12	tRNA	AM502235.1/349548-349620
t0042938	GCGCTTGTAGCTCAGTGGATAGAG	24	12	tRNA	CAAP01052394.1/925-997
t0043079	GTCGTTGTAGTATAGTGGTGAGT	23	12	tRNA	AP008215.1/10292002-10292073
t0043264	GTCGTTGTAGTATAGTGGTGAGTATTCCC	29	12	tRNA	AP008215.1/10292002-10292073
t0043411	GGTGTCGTGGTCTAGTTGGTTAT	23	12	tRNA	AAJI01001181.1/7913-7986
t0043428	AGGGATATAACTCAGCGGTAGA	22	12	tRNA	EF380352.1/141762-141691
t0043441	GGGGCTGTAGCTCAGATGGT	20	12	tRNA	AAVW01000063.1/14406-14479
t0043702	GCGCATCTGGTGTAGTGGTATCATAGTA	28	12	tRNA	AARH01005003.1/87405-87475
t0043963	GGTGTCGTGGTGTAGTTGGTTATCAT	26	12	tRNA	AAJI01001181.1/7913-7986
t0044064	AGGGATATAACTCAGCGGTAG	21	12	tRNA	EF380352.1/141762-141691
t0044205	GTCGATATGTCCGAGTGGTTAAGGA	25	12	tRNA	CAAP01008888.1/2883-2802
t0044733	GGGATTGTAGTTCAATTGGTCAT	23	12	tRNA	CAAP01028361.1/2002-1929
t0044794	GGTGCCGTGGTGTAGTTGGTTATCA	25	12	tRNA	AAJI01001181.1/7913-7986
t0044831	GGAGGGATGGCTGAGTGGCTTAAGGCA	27	12	tRNA	X14110.1/261-348
t0045359	GGGGATGTAGCTCAGCTGGTA	21	12	tRNA	AACY022078490.1/545-618
t0045492	GGTGTCGTGGTGTACTTGGTTATC	24	12	tRNA	AAJI01001181.1/7913-7986
t0045598	GTCTGGGTCGTGTAGTTGGTTATCA	25	12	tRNA	CAAP01000607.1/20629-20702
t0045754	GCTGGAGTAGCTCAGTTGGTTAGA	24	12	tRNA	AAAA02015371.1/48439-48366
t0045785	GTGGATGTAGCTCAGATGGT	20	12	tRNA	ABBX01000127.1/22403-22331
t0045802	TCTAGTGGTATGATTCTCGCTT	22	12	tRNA	AY268555.1/4-73
t0045811	GGGGATGTAGCTCAGATGGTAGAGAA	26	12	tRNA	AM502235.1/349548-349620
t0045961	GCTTTCGTAGCTCAGTTGGTTAGAGC	26	12	tRNA	AACY020467270.1/1278-1351
t0046005	GGGGATGTAGCTCAGATGGCA	21	12	tRNA	AM502235.1/349548-349620
t0047115	GTCTGGGTTGTGTAGTTGGTTA	22	11	tRNA	CAAP01000607.1/20629-20702
t0047130	TGGTAGAGCATTTGACTGCAGATC	24	11	tRNA	AAPN01371043.1/563-634
t0047220	GGTGTCGTGGTGTAGTTGGTTACC	24	11	tRNA	AAJI01001181.1/7913-7986
t0047470	GCGCATGTAGCTCAGTGGA	19	11	tRNA	AB013393.2/15950-15878
t0047764	TGGTAGAGCAATTGACTGC	19	11	tRNA	AC008007.7/124813-124742
t0047843	GCTGGAGTAGCTCAGTCGGTTA	22	11	tRNA	AAAA02015371.1/48439-48366
t0048269	GATGTCGTGGTGTAGTTGGTTATC	24	11	tRNA	AAJI01001181.1/7913-7986
t0048883	GTCGATATGTCCGAGTGG	18	11	tRNA	CAAP01008888.1/2883-2802
t0048926	CAGTTGGTTAGAGCTTCGTGC	21	11	tRNA	ABDG01000097.1/139710-139812
t0048956	GTGGATGTAGCTCAGATGGTA	21	11	tRNA	AM502235.1/349548-349620
t0049152	GGGATTGTAGTTCAATCGGTCAGAGCAC	28	11	tRNA	BA000024.1/359266-359339
t0049367	GCTGGAGTAGCTCAGTCGGTTAGAG	25	11	tRNA	AAAA02015371.1/48439-48366
t0049432	GCGGATATAGTCGAATGGTAAAATTTCTC	29	11	tRNA	AY727487.1/787-857
t0049587	TCGGTTAGGATATTCGGCT	19	11	tRNA	AASG02000099.1/9606-9678
t0049627	GCTGGAATAGCTCAGTTGGTTA	22	11	tRNA	AL049862.1/66070-66143
t0049666	TAGTCGGTTAGGATATTCGGCT	22	11	tRNA	AASG02000099.1/9606-9678
t0050103	GTCTGGGTAGTGTAGTTGGTTATCA	25	11	tRNA	CAAP01000607.1/20629-20702
t0050182	GTCGATATGTCCGAGTGGTT	20	11	tRNA	CAAP01008888.1/2883-2802
t0050412	GCGGATGTAGCTCAGATGGT	20	11	tRNA	ABBX01000127.1/22403-22331
t0050910	GGTGTCGTGGTGTAGATGGTTATC	24	11	tRNA	AAJI01001181.1/7913-7986
t0050935	GTCGTTGTAGTATAGTGGTG	20	11	tRNA	AP008215.1/10292002-10292073
t0051142	TGTAGTCTAGTCGGTTAGGATATTCGG	27	11	tRNA	AASG02000099.1/9606-9678
t0051170	GGTGTCGTGGTGTAGTTGGTCATCA	25	11	tRNA	AAJI01001181.1/7913-7986
t0051435	GGGCATTTGGTCTAGTGGTATGA	23	11	tRNA	AP006374.1/9200-9271
t0051614	TGGTTAGGATATTCGGCTC	19	11	tRNA	CAAP01025764.1/2205-2277
t0051697	AGTCGGTTAGGATATTCGGCTC	22	11	tRNA	AASG02000099.1/9606-9678
t0051727	GGTGTCGTGGTGTATTTGGTTATCA	25	11	tRNA	AAJI01001181.1/7913-7986
t0051811	TCCGTTGTAGTCTAGTCGGTTAGGATAT	28	11	tRNA	AASG02000099.1/9606-9678
t0052067	GGTGTCGTGGTGTAGTTGGTTATCACA	27	10	tRNA	AAJI01001181.1/7913-7986
t0052251	TCTAGTCGGTTAGGATATTCGGCTC	25	10	tRNA	AASG02000099.1/9606-9678
t0052390	GTCTGGGTGGTGTAGTTGGTCATCAC	26	10	tRNA	CAAP01000607.1/20629-20702
t0052429	GGTGTCGTGGTGTACTTGGTTAT	23	10	tRNA	AAJI01001181.1/7913-7986
t0052513	TCCGTTGTAGTCTAGTCGGTTAGGATATTC	30	10	tRNA	AASG02000099.1/9606-9678
t0052601	GTCGTTGTAGTATAGTGGT	19	10	tRNA	AP008215.1/10292002-10292073
t0053563	GCGGGTATAGTTTAGTGGTA	20	10	tRNA	AACY024048077.1/43-113
t0053649	GGTGTCGTGGTGTAGTTGCTTAT	23	10	tRNA	AAJI01001181.1/7913-7986
t0053831	GGTGTCGCGGTGTAGTTGGTTAT	23	10	tRNA	AAJI01001181.1/7913-7986
t0053874	GTTGCTGTTGTGTAGTGGTTATC	23	10	tRNA	AAAA02003760.1/1864-1936
t0053971	TGGTAGAGCATTTGACTGCATA	22	10	tRNA	AAPN01371043.1/563-634
t0053996	GGTGTCGTGGTGTAGTTGGTTATCC	25	10	tRNA	AAJI01001181.1/7913-7986
t0054153	GGCGGATGTAGCCAAGTGGATCAAGGCA	28	10	tRNA	AM487447.2/1818-1891
t0054202	GTCGTTGTAGTATAGTGGTGAGTA	24	10	tRNA	AP008215.1/10292002-10292073
t0054250	GCGCCTGTAGCTCAGTGGAA	20	10	tRNA	AARH01007410.1/32960-32888
t0054458	GGTGTCGTGGTGTAGCTGGTTAT	23	10	tRNA	AAJI01001181.1/7913-7986
t0054519	GTGGACGTGCCGGAGTGGTTATCGG	25	10	tRNA	X54372.1/541-622
t0055035	GGCATTTGGTCTAGTGGTATGATTCTCGCT	30	10	tRNA	AP006374.1/9200-9271
t0055166	GTGGCTGTAGTTTAGTGGTAAGAATTCCA	29	10	tRNA	AARH01000625.1/125814-125885
t0055216	GGGCGGATGTAGCCAAGTGGA	21	10	tRNA	AY660566.1/66217-66144
t0055667	GGGGATGTAGCTCAGCTGGTAGA	23	10	tRNA	AAQQ01105557.1/12-84
t0055899	GTCGGTTAGGATATTCGGCT	20	10	tRNA	AASG02000099.1/9606-9678
t0056359	GGGGATGTAGCTCAAATGGTAGAGAA	26	10	tRNA	AC172863.1/1921-1993
t0056409	GGTGTCGCGGTGTAGTTGGTTATCA	25	10	tRNA	AAJI01001181.1/7913-7986
t0056748	GGGCATTTGGTCTAGTGGTATG	22	10	tRNA	AP006374.1/9200-9271
t0056777	GCGCCTGTAGCTCAGCGGA	19	10	tRNA	AACY020993737.1/380-452
t0056882	GTGGGCGTGCCGGAGTGG	18	10	tRNA	AACY023772514.1/832-915
t0056984	TAGTGGTATGATTCTCGCTT	20	10	tRNA	AY268555.1/4-73
t0057338	GCTGTCGTGGTGTAGTTGGTTATCA	25	10	tRNA	AAJI01001181.1/7913-7986
t0057633	GTCTGGGTGGTGTAGTTGTTTATC	24	10	tRNA	CAAP01000607.1/20629-20702
t0058044	GCACCAGTGGTCTAGTGGTAGAATAG	26	10	tRNA	AB005782.1/121-191
t0058298	GGGATTGTAGTTCAATCGGTCAGAGCA	27	10	tRNA	BA000024.1/359266-359339
t0058525	GGGGATATGGCGAAATTGGT	20	10	tRNA	K00235.1/1-85
t0059043	GTGGGCGTGCCGGAGTGGTTATC	23	10	tRNA	X54372.1/541-622
t0059333	GGCGGATGTAGCCAAGTGGATCAAGGC	27	9	tRNA	AM487447.2/1818-1891
t0059971	GCGGATGTAGCTCAGATGGTA	21	9	tRNA	ABBX01000127.1/22403-22331
t0060199	GGTGGCTGTAGTTTAGTGGTT	21	9	tRNA	AARH01000625.1/125814-125885
t0060310	TTGGTTAGAGCTTTGGTCTCA	21	9	tRNA	AAGF01000259.1/98725-98652
t0060334	GGGATTGTAGTTCAATTGGA	20	9	tRNA	CAAP01028361.1/2002-1929
t0060526	GTCGTTGTAGTATAGTGGTGAGTATTC	27	9	tRNA	AP008215.1/10292002-10292073
t0061685	GGTGTCGTAGTGTAGTTGGTTA	22	9	tRNA	AAJI01001181.1/7913-7986
t0061840	GGTGTCGTGGTGTAGTTGGTTCT	23	9	tRNA	AAJI01001181.1/7913-7986
t0062311	GGAGAGATGGCCGAGTGGTTC	21	9	tRNA	AASG02014433.1/4777-4863
t0062670	GGTTAAGGGGGAAGACTTA	19	9	tRNA	AL132969.2/60508-60590
t0062707	GGTGGTGTAGTTGGTTATCA	20	9	tRNA	CAAP01000607.1/20629-20702
t0062754	GGGGATGTAGCTCAGATGCT	20	9	tRNA	AM502235.1/349548-349620
t0063114	GGGCATTTGGTCTAGTGGTATGATTCTCGC	30	9	tRNA	AP006374.1/9200-9271
t0063301	GTGGCTGTAGTTTAGTGGTAAGAA	24	9	tRNA	AARH01000625.1/125814-125885
t0063306	GGGTTGCTAACTCAACGGTAGAGTACTCGG	30	9	tRNA	AB087433.1/1-72
t0063477	GGGGATGTAGCTCAGCTGGTAG	22	9	tRNA	AACY021946806.1/843-916
t0063524	GGTTCCATGGTGTAGTGGTTAG	22	9	tRNA	ABEG01013343.1/8558-8487
t0063646	CCGACCTTAGCTCAGTTGG	19	9	tRNA	AC006438.4/9543-9631
t0063680	GCGCTTGTAGCTCAGTGGATAGA	23	9	tRNA	CAAP01052394.1/925-997
t0064254	GGTGTCGTGGTGTAGTTGGTTATCAAA	27	9	tRNA	AAJI01001181.1/7913-7986
t0064728	GGGTCCGTAGCTCAGTGGTAGAGCATT	27	9	tRNA	AASG02005269.1/4841-4770
t0064850	GCTGGAGTAGCTCAGTTGGTTAG	23	9	tRNA	AAAA02015371.1/48439-48366
t0064853	GGAGAGATGGCTGAGTGG	18	9	tRNA	AP008231.1/2035741-2035829
t0064915	GGTGTCGTGGTGTAGTTGGTTATCACGT	28	9	tRNA	AAJI01001181.1/7913-7986
t0065040	CCAGGAGACCCGGGTTCGTTTCCCGGCA	28	9	tRNA	AASG02024191.1/645-574
t0066036	GCTGTCGTGGTGTAGTTGGTTAT	23	9	tRNA	AAJI01001181.1/7913-7986
t0066737	TGGTAGAGCATTTGACTGCAGATCA	25	9	tRNA	AAPN01371043.1/563-634
t0067205	GTAGAGCATTTGACTGCAGATCAA	24	9	tRNA	CAAA01071838.1/994-923
t0067813	TCCGTTGTAGTCTAGGTGGTTAGG	24	9	tRNA	AAYL01000097.1/146302-146230
t0067858	AGAAGACCTTTGTCCTATCCATTA	24	9	tRNA	AASG02004761.1/8907-8836
t0067902	TCCGTTGTCGTCCAGTGGTTAGG	23	8	tRNA	AM463355.1/55015-54944
t0067932	TTGGTTAGAGCGTGTGGCT	19	8	tRNA	AAAA02015371.1/48439-48366
t0068759	GGTGTCGTGGTGTAGTTCGTTAT	23	8	tRNA	AAJI01001181.1/7913-7986
t0068785	GGTGTCGTGGTGTAGTTGGTTATAA	25	8	tRNA	AAJI01001181.1/7913-7986
t0068794	GCGCCCATGGCCTAATGGA	19	8	tRNA	AP003940.3/28869-28797
t0068820	GGTGTCGTGGAGTAGTTGGTTATC	24	8	tRNA	AAJI01001181.1/7913-7986
t0069040	GGTGTCGTGGTGTAGTCGGTTATCA	25	8	tRNA	AAJI01001181.1/7913-7986
t0069184	CTAGTGGTATGATTCTCGCTT	21	8	tRNA	AY268555.1/4-73
t0069327	GCCGGATGTAGCCAAGTGGA	20	8	tRNA	AY660566.1/66217-66144
t0069349	GCCTCCGTAGCATAGTGGTA	20	8	tRNA	AAEE01000008.1/331482-331411
t0070334	GGTGTCGTGGTGCAGTTGGTTATCA	25	8	tRNA	AAJI01001181.1/7913-7986
t0070587	GGTGTCGTGGGGTAGTTGGTTAT	23	8	tRNA	AAJI01001181.1/7913-7986
t0071494	GGGCATTTGGTCTAGTGGTATGATTCTCG	29	8	tRNA	AP006374.1/9200-9271
t0072020	GGGGATATGGCGAAATTGGTAG	22	8	tRNA	K00235.1/1-85
t0072209	GGAGGGATGGCTGAGTGGCTTA	22	8	tRNA	X14110.1/261-348
t0073064	GCGGATGTAGCTCAGATGGTAGAG	24	8	tRNA	AM502235.1/349548-349620
t0073265	GTGTCGTGGTGTAGTTGGTTATC	23	8	tRNA	AAJI01001181.1/7913-7986
t0073714	GAATCCTGCTGTCGACGCCA	20	8	tRNA	CAAP01008888.1/2883-2802
t0073828	GGGTGTTTGGTCTAGTGGTATGA	23	8	tRNA	AL606587.3/55943-56014
t0074344	GGGGATGTAGCTCAGATGGTAGAGCGC	27	8	tRNA	AM502235.1/349548-349620
t0074649	GTTGTCGTGGTGTAGTTGGTTATCA	25	8	tRNA	AAJI01001181.1/7913-7986
t0074725	GGTTAGGATATTCGGCTCT	19	8	tRNA	CAAP01025764.1/2205-2277
t0075572	AGCGGGGTAGAGGAATTGGTCGACTCATC	29	8	tRNA	AASG02000564.1/9483-9556
t0075615	GCGGGTGACCCGGGTTCGTTCCCCGGCA	28	8	tRNA	AM480709.2/4295-4224
t0076135	GTTGCTGTGGTGTAGTGGTTA	21	8	tRNA	AAAA02003760.1/1864-1936
t0076151	GGCGGACGTAGCCAAGTGGA	20	8	tRNA	AY178864.1/134993-134920
t0076255	GTTGCTGTGGTGTAGTGGT	19	8	tRNA	AAAA02003760.1/1864-1936
t0077187	AGGGATATAACTCAGCGGTAGAG	23	8	tRNA	EF380352.1/141762-141691
t0077587	GTCTGGGTGGTGTAGTTGTTTAT	23	8	tRNA	CAAP01000607.1/20629-20702
t0077651	GGGGATGTAGCTCAGATGTT	20	8	tRNA	AM502235.1/349548-349620
t0078364	GGGATGTAGCTCAGATGGT	19	8	tRNA	AM502235.1/349548-349620
t0078640	AGCGGGGTAGAGGAATTGGTCGACTC	26	8	tRNA	AASG02000564.1/9483-9556
t0079350	TGGTAGAGCAATTGACTGCAGA	22	8	tRNA	AC008007.7/124813-124742
t0079502	GGTGTCGTGGTGTCGTTGGTTATCA	25	7	tRNA	AAJI01001181.1/7913-7986
t0079659	GGCATTTTGTCTAGTGGTATGATTCTCG	28	7	tRNA	AP006374.1/9200-9271
t0080933	GTTGTCGTGGTGTAGTTGGTTATC	24	7	tRNA	AAJI01001181.1/7913-7986
t0081065	GGCGTTTGGTCTAGTGGTATGATTCTC	27	7	tRNA	AACI02000672.1/372-443
t0081586	GTCTGGGTGGTGTAGTTGTT	20	7	tRNA	CAAP01000607.1/20629-20702
t0081819	GGTGTCGTGGTGGAGTTGGTTATC	24	7	tRNA	AAJI01001181.1/7913-7986
t0082488	GGGGATGTAGCTCAGATGGTAGC	23	7	tRNA	AM502235.1/349548-349620
t0082862	GTTGTCGTGGTGTAGTTGGTTAT	23	7	tRNA	AAJI01001181.1/7913-7986
t0083973	TGGGGCGTCGCCAAGTGGTAAGGCAA	26	7	tRNA	AF494278.1/28223-28152
t0084078	GGTGTCGTGGTGTAGTCGGTTATC	24	7	tRNA	AAJI01001181.1/7913-7986
t0084141	GTGGCTGTAGTTTAGTGGTTAGAAT	25	7	tRNA	AARH01000625.1/125814-125885
t0084464	GCGGATATAGTCGAATGGTAAAATTTC	27	7	tRNA	AY727487.1/787-857
t0084571	GATGTCGTGGTGTAGTTGGTTAT	23	7	tRNA	AAJI01001181.1/7913-7986
t0084658	GCACCAGTTGTCTAGTGGTAGAA	23	7	tRNA	AB005782.1/121-191
t0084951	GCTTTCGTAGCTCAGTTGGTTAGA	24	7	tRNA	AACY020467270.1/1278-1351
t0085571	GGGGATGTAGCTCAGATGGTAGAGCGCT	28	7	tRNA	AM502235.1/349548-349620
t0085704	GGGGATGTAGCTCAGATCGTAG	22	7	tRNA	AM502235.1/349548-349620
t0086210	CGCTGGTTCGAATCCGGCAGGTCGGA	26	7	tRNA	AC006438.4/9543-9631
t0086682	GGGGATGTAGCTCAGATGGTG	21	7	tRNA	AM502235.1/349548-349620
t0086727	GGCATTTGGTCTAGTGGTATGATTCTCT	28	7	tRNA	AP006374.1/9200-9271
t0086774	GTGGACGTGCCGGAGTGGTTATCGGGCA	28	7	tRNA	X54372.1/541-622
t0086816	GCCTGGGTGGTGTAGTTGGTTAT	23	7	tRNA	CAAP01000607.1/20629-20702
t0086893	AGTGGTATGATTCTCGCTTTG	21	7	tRNA	AACY022305825.1/434-363
t0087024	TCGGTTAGGATATTCGGCTCT	21	7	tRNA	AASG02000099.1/9606-9678
t0087910	TGGCTGTAGTTTAGTGGTAAGAATTCC	27	7	tRNA	AARH01000625.1/125814-125885
t0088122	TGGTAGAGCATTTGACTGCAGATCAAGA	28	7	tRNA	AASG02005269.1/4841-4770
t0088723	GGTGTCCTGGTGTAGTTGGTTATCAC	26	7	tRNA	AAJI01001181.1/7913-7986
t0088802	TCGACCTTAGCTCAGTTGGC	20	7	tRNA	AC006438.4/9543-9631
t0089027	GCTGGAGTAGCTCAGTCGGTTAG	23	7	tRNA	AAAA02015371.1/48439-48366
t0089253	GAGCTGAGGACTGTAGATCCTTAGG	25	7	tRNA	X56489.1/1-73
t0090434	GGTGTCGTGGTGTAGTTGGTTATCACCT	28	7	tRNA	AAJI01001181.1/7913-7986
t0090520	GGGATTGTAGTTCAATTGGTCAGAGCAC	28	7	tRNA	CAAP01047540.1/985-912
t0090932	GCACCAGTTGTCTAGTGGTAGAAT	24	7	tRNA	AB005782.1/121-191
t0090961	GCGGATATAGTCGAATGGTAAAAA	24	7	tRNA	AY727487.1/787-857
t0091329	GTTGCTGTGGTGTAGTGGTTATCA	24	7	tRNA	AAAA02003760.1/1864-1936
t0091364	GGTGTCGTGGTGTAGTTCGTTATCA	25	7	tRNA	AAJI01001181.1/7913-7986
t0091561	GCATTTGGTCTAGTGGTATGATTCTC	26	7	tRNA	AP006374.1/9200-9271
t0091923	GTGGACGTGCCGGAGTGGA	19	7	tRNA	X54372.1/541-622
t0092670	TTGGTTAGAGCATTGGTC	18	7	tRNA	AACY021449831.1/227-301
t0093166	GGTGTCGTGGTGTAGTTGGCTATCA	25	7	tRNA	AAJI01001181.1/7913-7986
t0093590	GGTGTCGTGGTGTAGTTGCTTATCA	25	7	tRNA	AAJI01001181.1/7913-7986
t0093608	GGGGATGTAGCTCAGATGGTAC	22	7	tRNA	AM502235.1/349548-349620
t0093625	GACTTCTAATCAGACGATTGTGGGTT	26	7	tRNA	AM465296.2/47740-47668
t0093730	GCGGATATAGTCGAATGGCC	20	7	tRNA	AY727487.1/787-857
t0094408	GGTGTCGTGGTCTAGTTGGTTATC	24	7	tRNA	AAJI01001181.1/7913-7986
t0094725	GCGCCTGTAGCTCAGTGGATAGAGCTTC	28	7	tRNA	AACY020993737.1/380-452
t0094900	GGAGAGATGGCTGAGTGGATTAAAG	25	7	tRNA	CAAP01042977.1/609-696
t0096148	TTGGTTAGAGCTTTGGTCTTATGA	24	6	tRNA	AAGF01000259.1/98725-98652
t0096239	TGTAGTCTAGTCGGTTAGGATATTC	25	6	tRNA	AASG02000099.1/9606-9678
t0096620	GCGTTTGTAGTCCAACGGTCAGGATAA	27	6	tRNA	AP008213.1/3402352-3402423
t0096897	AGGGATATAACTCAGCGGTAGAGTGTCACC	30	6	tRNA	EF380352.1/141762-141691
t0097562	GGTGTCGTGGTGTAGTTTGTTAT	23	6	tRNA	AAJI01001181.1/7913-7986
t0097894	TGTGTCGTGGTGTAGTTGGTTATC	24	6	tRNA	AAJI01001181.1/7913-7986
t0098082	GAGATGTCCTGAACCGCTAGACGA	24	6	tRNA	AACY020545812.1/1826-1899
t0098180	GACGCTTTGGCCGAGTGGTTAAG	23	6	tRNA	AB011479.1/69169-69088
t0098334	GGGATTGTAGTTCAATTGGCA	21	6	tRNA	CAAP01028361.1/2002-1929
t0098447	GTGGCTGTAGTTTAGTGGTAAGAATTCCAC	30	6	tRNA	AARH01000625.1/125814-125885
t0098583	TGGTAGAGCATTTGACTGCAT	21	6	tRNA	AAPN01371043.1/563-634
t0099013	GTTGAGATGGCCGAGTTGGT	20	6	tRNA	AP004812.3/114632-114712
t0099089	GTGGCTGTAGTTTAGTGGTAAGAAT	25	6	tRNA	AARH01000625.1/125814-125885
t0100263	GGGGATGTAGCTCAGCTGG	19	6	tRNA	AACY022078490.1/545-618
t0100890	TGGTAGAGCATTTGACTGCACA	22	6	tRNA	AAPN01371043.1/563-634
t0101680	GGTGTCGTGGTGTAGTTGGTTATCACGTCA	30	6	tRNA	AARH01016502.1/4930-5003
t0101747	GGTGTCGTGGTGTAGCTGGTTATCAC	26	6	tRNA	AAJI01001181.1/7913-7986
t0101759	GGGATTGTAGTTCAATTGGTCAGAAA	26	6	tRNA	CAAP01047540.1/985-912
t0102518	AGGGATATAACTCAGCGGTAGAGT	24	6	tRNA	EF380352.1/141762-141691
t0102886	GGTGTCGTGGTGTCGTTGGTTAT	23	6	tRNA	AAJI01001181.1/7913-7986
t0103232	GTGTCGTGGTGTAGTTGGTTATCA	24	6	tRNA	AAJI01001181.1/7913-7986
t0103313	GGGGATGTAGCTCAGATGGCAGA	23	6	tRNA	AAQQ01330617.1/844-916
t0103722	GGAGAGATGGCTGAGTGGAT	20	6	tRNA	CAAP01042977.1/609-696
t0104251	GCCGCTATGGTGAAATCGGA	20	6	tRNA	DQ864733.1/118912-118991
t0105466	GCGGGGATAGCTCAGTTGGGAGAGC	25	6	tRNA	AAAA02000227.1/36273-36201
t0105469	GATTTGAACCAGAGACCTCGC	21	6	tRNA	AANN01032843.1/1310-1381
t0105759	GCTGGAGTAGCTCAGTTGGTTAGAG	25	6	tRNA	AAAA02015371.1/48439-48366
t0105800	GCCGCTATGGTGAAATCGGTA	21	6	tRNA	DQ864733.1/118912-118991
t0105803	GCGGATATAGTCGAATGGTAAAATTTA	27	6	tRNA	AY727487.1/787-857
t0105812	GGGGATATGGCGAAATTGGTAGACGCT	27	6	tRNA	K00235.1/1-85
t0107115	GGGGATGTAACTCAGATGGTAGAG	24	6	tRNA	AM502235.1/349548-349620
t0107179	TGGGTTCGAGCCCCACGGTGGGCGCCA	27	6	tRNA	AAGW01446084.1/708-635
t0107512	GGTGTCGTGGTGTAGCTGGTTATCA	25	6	tRNA	AAJI01001181.1/7913-7986
t0107514	TGTAGTTTAGTGGTAAGAATTCCA	24	6	tRNA	AARH01000625.1/125814-125885
t0107569	GGGATTGTAGTTCAATCGGTCAGA	24	6	tRNA	BA000024.1/359266-359339
t0107776	GGGGATGTAGCTCAGATGGTAGAT	24	6	tRNA	AM502235.1/349548-349620
t0109744	GGTGTCGTGCTGTAGTTGGTTAT	23	6	tRNA	AAJI01001181.1/7913-7986
t0110146	GTGGACGTGCCGGAGTGGTTATCGGTC	27	6	tRNA	X54372.1/541-622
t0110985	GCGGATATAGTCGAATGGA	19	6	tRNA	AY727487.1/787-857
t0111287	GGCGGATGTAGCCAAGTGGC	20	6	tRNA	AY660566.1/66217-66144
t0111579	GGGGGTGTAGCTCATATGG	19	6	tRNA	AP002842.3/12597-12669
t0111668	GTCGTTGTAGTATAGTGGTTAGTATTC	27	6	tRNA	EF101928.1/83991-84062
t0111876	GGTGTCGTTGTGTAGTTGGTTATCAA	26	6	tRNA	AAJI01001181.1/7913-7986
t0112074	GCGCCCGTGGCCTAATGGA	19	6	tRNA	AC006919.6/95208-95280
t0112313	GGTGTCGTGGGGTAGTTGGTTATCA	25	6	tRNA	AAJI01001181.1/7913-7986
t0113188	TTGGTTAGAGCTTTGGTCTTC	21	6	tRNA	AAGF01000259.1/98725-98652
t0113766	GGCATTTTGTCTAGTGGTATGATTCTCGC	29	6	tRNA	AP006374.1/9200-9271
t0114339	GGGGATGTAGCTCAGATGGCAG	22	6	tRNA	AAQQ01330617.1/844-916
t0114379	GGGATTGTAGTTCAATTGGTCATA	24	6	tRNA	CAAP01028361.1/2002-1929
t0114984	CCAAGTGGATCAAGGCAATGG	21	6	tRNA	AY178864.1/134993-134920
t0115209	GGGGATGTAGCTCACATGGTAGA	23	6	tRNA	AC172863.1/1921-1993
t0116015	GACCGCATAGCGCAGTGGATTA	22	6	tRNA	AASG02023522.1/949-1022
t0116285	GGGATTGTAGTTCAATTGGT	20	6	tRNA	CAAP01028361.1/2002-1929
t0116322	TGGGGCGTCGCCAAGTGGTAAGGCA	25	6	tRNA	AF494278.1/28223-28152
t0116408	GTTGCTGTGGTGTAGTGG	18	6	tRNA	AAAA02003760.1/1864-1936
t0116444	AGTGTCGTGGTGTAGTTGGTTATC	24	6	tRNA	AAJI01001181.1/7913-7986
t0116553	GTGGCTGTAGTTTAGTGGTTAGAATTCT	28	6	tRNA	AARH01000625.1/125814-125885
t0116630	GGTGTCGTGGTGTAGTCGGTTAT	23	6	tRNA	AAJI01001181.1/7913-7986
t0117031	TGGCTGTAGTTTAGTGGTAAGAATTCCA	28	6	tRNA	AARH01000625.1/125814-125885
t0117054	GGTGTCGTGGTGTCGTTGGTTATCAC	26	6	tRNA	AAJI01001181.1/7913-7986
t0117541	GCACCAGTGGTCTAGTGG	18	5	tRNA	AB005782.1/121-191
t0117708	GTGGTAGAGCATTTGACTGCAGATC	25	5	tRNA	AAPN01371043.1/563-634
t0117877	GAGGATGTAGCTCAGATGGTA	21	5	tRNA	AM502235.1/349548-349620
t0117913	GAGCTGAGGACTGTAGATCCTT	22	5	tRNA	X56489.1/1-73
t0118002	ATCGAAATCTGTTGGGCTTT	20	5	tRNA	CAAP01008888.1/2883-2802
t0118787	GCGGATGTAGCTCAGATGGTAGA	23	5	tRNA	AM502235.1/349548-349620
t0118857	GGGCATTTTGTCTAGTGGTATGATTCTC	28	5	tRNA	AP006374.1/9200-9271
t0119143	GGTAGAGCATTTGACTGCAG	20	5	tRNA	CAAA01071838.1/994-923
t0119211	GTGGACGTGCCGGAGTGGTTATCGGCC	27	5	tRNA	X54372.1/541-622
t0120154	GTCTGGGCGGTGTAGTTGGTTAT	23	5	tRNA	CAAP01000607.1/20629-20702
t0120189	CGCTGGTTCGAATCCGGCAGGTCGGAC	27	5	tRNA	AC006438.4/9543-9631
t0121558	GTGGTAGAGCATTTGACTGCAG	22	5	tRNA	AAPN01371043.1/563-634
t0122187	ACAGATTTGAAATCTGTTGGGCTT	24	5	tRNA	K00572.1/101-182
t0122241	GTCTGGGTGGTGTAGTTGGTTATCAAA	27	5	tRNA	CAAP01000607.1/20629-20702
t0122823	GGGGATGTAGCTCAGATGGTAGAC	24	5	tRNA	AM502235.1/349548-349620
t0123071	GGGGATGCAGCTCAGATGGTAG	22	5	tRNA	AM502235.1/349548-349620
t0123435	TGGCTGTAGTTTAGTGGTAAG	21	5	tRNA	ABEA01000221.1/5555-5485
t0123714	GTCGTTGTAGTATAGTGGTAAGTATT	26	5	tRNA	AP008215.1/10292002-10292073
t0124380	GGTTCTATGGTGTAGTGG	18	5	tRNA	AARH01003797.1/127819-127890
t0124607	TGGGATGTAGCTCAGATGGTA	21	5	tRNA	AM502235.1/349548-349620
t0124907	GTTCGCGTGGCCTAATGGA	19	5	tRNA	CU104691.12/51151-51223
t0124926	GTCAGGATGGCCGAGTGGTC	20	5	tRNA	AAPN01342120.1/3218-3300
t0125142	GGTGTCGTGGTGTAGTTGGCTATCAC	26	5	tRNA	AAJI01001181.1/7913-7986
t0126062	GGGGATGTAGCTCAGACGGTAGAGC	25	5	tRNA	AM502235.1/349548-349620
t0126319	TTGAAATCTGTTGGGCTT	18	5	tRNA	K00572.1/101-182
t0126625	TAGTCGGTTAGGATATTCGGC	21	5	tRNA	AASG02000099.1/9606-9678
t0127061	TGGTTAGGATACTCGGCTC	19	5	tRNA	AP003271.3/56238-56166
t0127091	GTAGAGCATTTGACTGCAGATCAAGA	26	5	tRNA	CAAA01071838.1/994-923
t0127110	GGGGCTATAGCTCAGCTGGGAGAG	24	5	tRNA	AY116911.1/258-330
t0127457	GGGGATGTAGCTCAGATGCTAGAG	24	5	tRNA	AM502235.1/349548-349620
t0127878	GTGGCTGTAGTTTAGTGGTAAGAATTCC	28	5	tRNA	AARH01000625.1/125814-125885
t0128034	AGGGATGTAGCGCAGCTTGGTA	22	5	tRNA	AY958086.1/120609-120536
t0128134	GTCTGGGTGGTGTAGTTGTTTATCA	25	5	tRNA	CAAP01000607.1/20629-20702
t0128204	GGTGTCGTGTTGTAGTTGGTTATC	24	5	tRNA	AAJI01001181.1/7913-7986
t0128276	GCGGGGTAGAGGAATTGGTC	20	5	tRNA	AASG02000564.1/9483-9556
t0128498	GTCGTTGTAGTATAGTGGTTAGT	23	5	tRNA	EF101928.1/83991-84062
t0128591	TCCGTTGTAGTCTAGGTGGTTAGGA	25	5	tRNA	AAYL01000097.1/146302-146230
t0129751	TGGGATGTAGCTCAGATGGTAGAG	24	5	tRNA	AM502235.1/349548-349620
t0129897	GTCGGTTAGGATATTCGGCTC	21	5	tRNA	AASG02000099.1/9606-9678
t0130004	GTCAAGATGGCCGAGTTGGT	20	5	tRNA	AACV01016842.1/29053-29133
t0130233	TGGCTGTAGTTTAGTGGTAAGAAT	24	5	tRNA	AARH01000625.1/125814-125885
t0130830	GGTGTCGTGGTGTAGTTGGTTAC	23	5	tRNA	AAJI01001181.1/7913-7986
t0131060	AGTGGTAGAGCATTTGACTGCA	22	5	tRNA	AAPN01371043.1/563-634
t0131858	GGTGTCGTGGTGTAGTTGGTTATCACGTC	29	5	tRNA	AARH01016502.1/4930-5003
t0132210	GGGGATGTAGCTCAGATG	18	5	tRNA	AM502235.1/349548-349620
t0132887	CCGACCTTAGCTCAGTTGGCAGAGC	25	5	tRNA	AC006438.4/9543-9631
t0132903	GCGGGGTAGAGGAATTGGTCGA	22	5	tRNA	AASG02000564.1/9483-9556
t0132957	GGAGGGATGGCTGAGTGGCTTAAGGCAT	28	5	tRNA	X14110.1/261-348
t0132985	GGTACAGACCCGGGTTCGTTTCCCGGCTGG	30	5	tRNA	AB005782.1/121-191
t0133003	GGGGATGTAGCTCAGACGGTAGA	23	5	tRNA	AAQQ01202215.1/544-617
t0133196	TGGGATGTAGCTCAGATGGT	20	5	tRNA	AM502235.1/349548-349620
t0133422	AGCGGGTATAGTTTAGTGGTAAAA	24	5	tRNA	AADG05016639.1/1228-1158
t0133922	GCATTTGGTCTAGTGGTATGATTCTCGCT	29	5	tRNA	AP006374.1/9200-9271
t0133927	CGCGGGGTAGAGCAGTTTGGTAGCTC	26	5	tRNA	AACY022683189.1/207-134
t0134281	TGTAGTCTAGTCGGTTAGGATATTCGGC	28	5	tRNA	AASG02000099.1/9606-9678
t0135315	GCCCCTATAGCTCAGTGGTA	20	5	tRNA	AATU01004375.1/16883-16954
t0135551	TTGGTTAGAGCATTGGTCT	19	5	tRNA	AACY021449831.1/227-301
t0136747	TGGTAGAGCAATTGACTGCAGATCAAT	27	5	tRNA	AC008007.7/124813-124742
t0137244	AGAGCTGAGGACTGTAGATCCTT	23	5	tRNA	X56489.1/1-73
t0137766	CGGAAGCGTGGTGGGCCCATAACCCA	26	5	tRNA	AAAA02013914.1/313-384
t0138038	GGGATTGTAGTTCAATCGGTCAGAGCACC	29	5	tRNA	BA000024.1/359266-359339
t0138198	GGTGTCGTGGTTTAGTTGGTTATCA	25	5	tRNA	AAJI01001181.1/7913-7986
t0139037	GGGGATGTAGCTCAGATGGCAGAG	24	5	tRNA	AAQQ01330617.1/844-916
t0139043	GCGTTTGTAGTCCAACGGTCAGGATA	26	5	tRNA	AP008213.1/3402352-3402423
t0139384	GCGTTTGTAGTCCAACGGTCAGGATAAT	28	5	tRNA	AP008213.1/3402352-3402423
t0139540	GGGCTTATAGTTTAATTGGTTGA	23	5	tRNA	DQ645538.1/316152-316225
t0139809	CCGACTTAGCTCAGTTGGCA	20	5	tRNA	ABDE01000064.1/9016-9089
t0139982	AGGGCTATAGCTCAGTTAGGTAGAGCAC	28	5	tRNA	CP000323.1/2930427-2930499
t0140116	GGTGTCGTGGTTTAGTTGGTTATC	24	5	tRNA	AAJI01001181.1/7913-7986
t0140365	GTGGCTGTAGTTTAGTGGTAA	21	5	tRNA	ABEA01000221.1/5555-5485
t0140546	GGTGTCCTGGTGTAGTTGGTTATCA	25	5	tRNA	AAJI01001181.1/7913-7986
t0140604	GACGGATGTAGCCAAGTGGA	20	5	tRNA	AY660566.1/66217-66144
t0141132	GGGGATGTAGCTCAGATGCTAGA	23	5	tRNA	AM502235.1/349548-349620
t0141842	GGTTAGGATATTCGGCTCTC	20	5	tRNA	CAAP01025764.1/2205-2277
t0143207	GGGCTTATAGTTTAATTGGTTGAA	24	5	tRNA	DQ645538.1/316152-316225
t0143319	AGTCGGTTAGGATATTCGGC	20	5	tRNA	AASG02000099.1/9606-9678
t0145660	GTGGTAGAGCATTTGACTGCA	21	5	tRNA	AAPN01371043.1/563-634
t0145707	GGGGATATGGCGAAATTGGTAGACGC	26	5	tRNA	K00235.1/1-85
t0145945	TAGAGCATTTGACTGCAGATCAAG	24	5	tRNA	CAAA01071838.1/994-923
t0145958	GGAGGGATGGCTGAGTGGCTTAA	23	5	tRNA	X14110.1/261-348
t0146180	GGTGGCGTGGTGTAGTTGGTTATC	24	5	tRNA	AAJI01001181.1/7913-7986
t0146386	GGTGTCGTGTGTAGTTGGTTATCAC	25	5	tRNA	AAJI01001181.1/7913-7986
t0146792	GTGGGCGTGCCGGAGTGGT	19	5	tRNA	AACY023772514.1/832-915
t0147593	GTGGTAGAGCATTTGACTGCAGATCAAG	28	5	tRNA	AAPN01371043.1/563-634
t0148223	AGCGGGGTAGAGGAATTGGTCGACTCAT	28	5	tRNA	AASG02000564.1/9483-9556
t0148241	GGTGTAGTTGGTTATCAC	18	5	tRNA	AAGI01000204.1/5039-5112
t0148783	GCGGATATAGTCGAATGGT	19	5	tRNA	AY727487.1/787-857
t0149047	GCACCAGTAGTCTAGTGGTAGAAT	24	5	tRNA	AB005782.1/121-191
t0149225	GCGGATGTAGCTCAGATGGTAG	22	5	tRNA	ABBX01000127.1/22403-22331
t0149580	GCGCCTGTAGCTCAGTTGA	19	5	tRNA	AACY020414655.1/846-920
t0150016	TGGCTGTAGTTTAGTGGTAAGAATTC	26	5	tRNA	AARH01000625.1/125814-125885
t0151059	GTGGCTGTAGTTTAGTGGTAAGAATT	26	4	tRNA	AARH01000625.1/125814-125885
t0151122	GGGTGTTTTGTCTAGTGGTATGATT	25	4	tRNA	AL606587.3/55943-56014
t0151390	GTCTGGGTCGTGTAGTTGGTTA	22	4	tRNA	CAAP01000607.1/20629-20702
t0151779	CCGACTGAGCTAGACGGGCAC	21	4	tRNA	AC117265.2/22460-22388
t0152433	GGGATTGTAGTTCAATCGGTCAGAG	25	4	tRNA	BA000024.1/359266-359339
t0153896	GCACCAGTCGTCTAGTGGTAGAATAGTACC	30	4	tRNA	AB005782.1/121-191
t0153935	GTCGTTGTAGTATAGTGGTAAGTAT	25	4	tRNA	AP008215.1/10292002-10292073
t0154039	GGGGATGTAGCTCAGCTGGTAGAG	24	4	tRNA	AAQQ01105557.1/12-84
t0154854	TTGGTTAGAGCTTTGGTCTC	20	4	tRNA	AAGF01000259.1/98725-98652
t0154988	GCCGCTATGGTGAAATCGGTAGACACGC	28	4	tRNA	DQ864733.1/118912-118991
t0155092	CAGATTTGAAATCTGTTGGGCT	22	4	tRNA	K00572.1/101-182
t0155625	GCGGAAATAGCTTAATGGTAGA	22	4	tRNA	AM470652.2/51069-50998
t0155823	GTGTCGTGGTGTAGTTGGTTA	21	4	tRNA	AAJI01001181.1/7913-7986
t0156006	GGGGATGTAGCTAAGATGGTAGA	23	4	tRNA	AM502235.1/349548-349620
t0157150	GTCTGGGTGGTGTAGTTGGTTATA	24	4	tRNA	CAAP01000607.1/20629-20702
t0157305	AGAGCTGAGGACTGTAGATCCTTAG	25	4	tRNA	X56489.1/1-73
t0157448	GGGATTGTAGTTCAATTGGAA	21	4	tRNA	CAAP01028361.1/2002-1929
t0157632	GTGTCGTGGTGTAGTTGGTTAT	22	4	tRNA	AAJI01001181.1/7913-7986
t0157654	GCGTTTGTAGTCCAACGGTCAGGAT	25	4	tRNA	AP008213.1/3402352-3402423
t0158575	TAGTCGGTTAGGATATTCGGCTCT	24	4	tRNA	AASG02000099.1/9606-9678
t0158625	TGGTAGAGCGCTCGCTTTGC	20	4	tRNA	AM269955.1/50-121
t0159439	GGGGATGCAGCTCAGATGGTAGAGC	25	4	tRNA	AM502235.1/349548-349620
t0159545	GACAGTTTGGCCGAGTGGT	19	4	tRNA	AM055738.1/1-82
t0159783	GGGCGTTTGGTCTAGTGGTATGATTCTCG	29	4	tRNA	AP006374.1/9200-9271
t0160041	GGGATTGTAGTTCAATTGGCC	21	4	tRNA	CAAP01028361.1/2002-1929
t0160052	TTGGTTAGAGCATTGGTCTTAT	22	4	tRNA	AACY021449831.1/227-301
t0160211	GGGCATTTGGTCTAGTGG	18	4	tRNA	AP006374.1/9200-9271
t0160704	TTGGTTAGAGCTTTGGTCTTAAA	23	4	tRNA	AAGF01000259.1/98725-98652
t0160912	TGACTTCTAATCAGACGATTGTGGGT	26	4	tRNA	AM465296.2/47740-47668
t0161182	GCTCTCGTAGCTCAGTTGGTTAG	23	4	tRNA	AACY021521997.1/317-390
t0161738	GGTCTTGTAGCTCAGTTGGTT	21	4	tRNA	AACY022764359.1/707-634
t0162016	GGGCATTTTGTCTAGTGGTATGATTCT	27	4	tRNA	AP006374.1/9200-9271
t0162041	GCGTTTGTAGTCCAACGGTCAGGA	24	4	tRNA	AP008213.1/3402352-3402423
t0162706	TGTAGTCTAGGTGGTTAGGATACTCGGCT	29	4	tRNA	AAQM01000011.1/126268-126196
t0162864	TAGTCGGTTAGGATATTCGGCTC	23	4	tRNA	AASG02000099.1/9606-9678
t0163107	GGGGATGTAGCTCAAATGGTAA	22	4	tRNA	AC172863.1/1921-1993
t0165625	GGTTAAGGGGGAAGACTTAA	20	4	tRNA	AL132969.2/60508-60590
t0165894	TGCGGATGTAGCCAAGTGGA	20	4	tRNA	AY660566.1/66217-66144
t0165917	TTGTAGTCTAGTCGGTTAGGATATTCGGC	29	4	tRNA	AASG02015293.1/4205-4133
t0166942	TGTAGTCTAGTCGGTTAGGATACTCG	26	4	tRNA	AM436452.2/335-264
t0167046	GCAGTGGTCTAGTGGTAGAATAGTACC	27	4	tRNA	AB005782.1/121-191
t0167143	GGGCGTTTGGTCTAGTGGTATGATTCTC	28	4	tRNA	AP006374.1/9200-9271
t0169254	TCGAGAGAGGGCGTGGGTTC	20	4	tRNA	AY350712.1/43942-44025
t0169292	GGGCTTATAGTTTAATTGGT	20	4	tRNA	DQ645538.1/316152-316225
t0169868	AGAGCGGAGCTCTACCAACTGAGC	24	4	tRNA	M21402.1/615-697
t0170065	AGGGATGTAGCGCAGCTTGGTAG	23	4	tRNA	AY958086.1/120609-120536
t0170655	GGTGTCGTGGTGTAGTTGT	19	4	tRNA	AAJI01001181.1/7913-7986
t0170953	GAGTGGCGCAGCGGAAGCGTGGTGGGCC	28	4	tRNA	AAAA02013914.1/313-384
t0171135	TAATCAGGCGATTGTGGGTTC	21	4	tRNA	AM465296.2/47740-47668
t0171485	GGAGAGGTGGCCGAGTGG	18	4	tRNA	AACY020559081.1/423-507
t0172626	AGGGATGTAGCTCAGATGGTA	21	4	tRNA	AM502235.1/349548-349620
t0172945	GCGGAAATAGCTTAATGGTAGAGCATA	27	4	tRNA	AM470652.2/51069-50998
t0173018	GGGGATGTACCTCAGATGGTAGA	23	4	tRNA	AM502235.1/349548-349620
t0173487	GCGCCTGTAGCTTAGTGGA	19	4	tRNA	AJ329207.1/7-79
t0174029	GGGGATGTACCTCAGATGGTAGAG	24	4	tRNA	AM502235.1/349548-349620
t0174531	GGTGTCGTGCTGTAGTTGGTTATCA	25	4	tRNA	AAJI01001181.1/7913-7986
t0174700	CGGTTAGGATATTCGGCTC	19	4	tRNA	AASG02000099.1/9606-9678
t0174863	GGTGTCGTGGTGTAGTTG	18	4	tRNA	AAJI01001181.1/7913-7986
t0175025	GTCGTTGTAGTATAGTGGTGAGTATTCC	28	4	tRNA	AP008215.1/10292002-10292073
t0175225	GGGCGTTTGGTCTAGTGGTATGATT	25	4	tRNA	AP006374.1/9200-9271
t0175273	GAGGATGTAGCTCAGATGGT	20	4	tRNA	ABBX01000127.1/22403-22331
t0175300	GCGTTTGTAGTCCAACGGTTAGGATAATTG	30	4	tRNA	AP008213.1/3402352-3402423
t0175525	GGTTTCGTGGTGTAGTTGGTTATC	24	4	tRNA	AACW02000225.1/4577-4650
t0175566	GGGGATGTAGCTCAGATGGTAGAGCCTC	28	4	tRNA	AAWT01031425.1/1255-1326
t0175748	GGGATGTAGCTCAGATGGTAG	21	4	tRNA	AM502235.1/349548-349620
t0175768	GGGGATGGAGCTCAGATGGTAGAG	24	4	tRNA	AM502235.1/349548-349620
t0176421	TCCGTTGTCGTCCAGTGGTTAGGA	24	4	tRNA	AM463355.1/55015-54944
t0176764	AGGGATGTAGCGCAGCTTGGTAGC	24	4	tRNA	AY958086.1/120609-120536
t0176984	GGGGCTGTAGCTCAGATGGTA	21	4	tRNA	AAVW01000063.1/14406-14479
t0176996	TGGCTGTAGTTTAGTGGTAAGAATT	25	4	tRNA	AARH01000625.1/125814-125885
t0177434	GGTGTCGTGGTGTATTTGGTTATCAC	26	4	tRNA	AAJI01001181.1/7913-7986
t0177477	GTCTGGGTGGTGTAGCTGGTTAT	23	4	tRNA	CAAP01000607.1/20629-20702
t0177606	GGGCTTATAGTTTAATTGGTTGAAA	25	4	tRNA	DQ645538.1/316152-316225
t0177915	TCCGTTGTCGTCTAGTGGTTA	21	4	tRNA	AACY023480524.1/22-93
t0178308	GGGTCCGTAGCTCAGTGGTAGAG	23	4	tRNA	AL590448.1/68209-68280
t0178484	GCGCATCTGGTGTAGTGGTATCATAGT	27	4	tRNA	AARH01005003.1/87405-87475
t0178588	GCTGTCGTGGTGTAGTTGGTT	21	4	tRNA	AAJI01001181.1/7913-7986
t0179249	GCGCCTGTAGCTCAGTGGC	19	4	tRNA	AARH01007410.1/32960-32888
t0179279	GCGCCTGTAGCTCAGTGGATT	21	4	tRNA	AACY021791628.1/666-593
t0179879	TTCGAGAGAGGGCGTGGGTTC	21	4	tRNA	AY350712.1/43942-44025
t0180033	GAGGATGTAGCTCAGATGGTAGAG	24	4	tRNA	AM502235.1/349548-349620
t0180226	GCACCAGTCGTCTAGTGGTAGAAT	24	4	tRNA	AB005782.1/121-191
t0180722	GGAGAGATGGCTGAGTGGATTAAA	24	4	tRNA	CAAP01042977.1/609-696
t0181233	TCGGTTAGAGCTTTGGTCTT	20	4	tRNA	AAGF01000259.1/98725-98652
t0182103	GGGGATGTAGCTCAGATGGGA	21	4	tRNA	AM502235.1/349548-349620
t0182539	GGTGTCGTGTTGTAGTTGGTTATCA	25	4	tRNA	AAJI01001181.1/7913-7986
t0183276	GGGGATGTAGCTCAACTGGTAGA	23	4	tRNA	AACY020866698.1/309-381
t0183794	GGTAGAGCATTTGACTGCAGATCA	24	4	tRNA	CAAA01071838.1/994-923
t0184384	TTAGGATATCTGGCTTTCAC	20	4	tRNA	AASG02024191.1/645-574
t0185082	GCGTTTGTAGTTCAACGGTTAGG	23	4	tRNA	AP008213.1/3402352-3402423
t0185883	GGCATTTGGTCTAGTGGTATGATTCTCTC	29	4	tRNA	AP006374.1/9200-9271
t0185919	GGGGATGTCGCTCAGATGGTAGA	23	4	tRNA	AP008212.1/30577523-30577595
t0186279	GGGTCCGTAGCTCAGTGGTAGAGCATTTGA	30	4	tRNA	AASG02005269.1/4841-4770
t0186302	GGTGTCGTGGTGCAGTTGGTTA	22	4	tRNA	AAJI01001181.1/7913-7986
t0186371	TCGGTTCGAGTCCGAGTGGCGGCACCA	27	4	tRNA	AAOF01000015.1/53566-53494
t0186921	TTGGTTAGAGCGTGTGGCTG	20	4	tRNA	AAAA02015371.1/48439-48366
t0187122	GGTGTCGTCGTGTAGTTGGTTATA	24	4	tRNA	AAJI01001181.1/7913-7986
t0187146	GGGGATGTAGCTCCGATGGTAGAG	24	4	tRNA	AM502235.1/349548-349620
t0187206	TTCGAAATCTGTTGGGCTTT	20	4	tRNA	CAAP01008888.1/2883-2802
t0187939	TGTAGTCTAGGTGGTTAGGATATTCGGCT	29	4	tRNA	AAXT01000001.1/2224375-2224447
t0188046	GGGGATGTAGATCAGATGGTAG	22	4	tRNA	AM502235.1/349548-349620
t0188331	GCATCAGTGGTCTAGTGGTAGAATA	25	4	tRNA	AAXJ01000675.1/1165-1235
t0188812	GTAGAGCATTTGACTGCAGATCA	23	4	tRNA	CAAA01071838.1/994-923
t0189254	GCGGATGTAGCTCAGATGG	19	4	tRNA	ABBX01000127.1/22403-22331
t0190356	TTGGTTAGAGCTTTGGTCTTATGAG	25	4	tRNA	AAGF01000259.1/98725-98652
t0190697	GTTGTCGTGGTGTAGTTGGTTATCAC	26	4	tRNA	AAJI01001181.1/7913-7986
t0191014	GCCTGGGTGGTGTAGTTGGTTATC	24	4	tRNA	CAAP01000607.1/20629-20702
t0191559	GGTGTCGTGGTGTAGTTGGTTATCACG	27	4	tRNA	AAJI01001181.1/7913-7986
t0192788	GCCCGTCTAGCTCAGTCGGTA	21	4	tRNA	AM462684.2/1672-1744
t0192882	GTGCCTGTAGCTCAGTGGA	19	4	tRNA	CAAP01003357.1/5925-5997
t0193358	GGGGATATGGCGAAATTGG	19	4	tRNA	K00235.1/1-85
t0193535	GGGGATGTAGCTCAGATGGTAGAGCG	26	4	tRNA	AM502235.1/349548-349620
t0193889	CAGTGGTAGAGCATTTGACTGCA	23	4	tRNA	AAPN01371043.1/563-634
t0194360	AGCGGAAGCGTGGTGGGCCC	20	4	tRNA	AAAA02013914.1/313-384
t0194387	GTCTGGGTGGCGTAGTTGGTTATCA	25	4	tRNA	CAAP01000607.1/20629-20702
t0194614	GCGGGTATAGTTTAGTGGTAA	21	4	tRNA	AADG05016639.1/1228-1158
t0195009	AGAGCTGAGGACTGTAGATCCTTA	24	4	tRNA	X56489.1/1-73
t0195440	GGGGATGTAGCTCAGACGGTAGAG	24	4	tRNA	AAQQ01202215.1/544-617
t0195741	GTGGATGTAGCTCAGATGGTAG	22	4	tRNA	AM502235.1/349548-349620
t0196109	CGGTTAGGATATTCGGCTCT	20	4	tRNA	AASG02000099.1/9606-9678
t0196184	TGTAGTCTAGTCGGTTAGGATACTCGGC	28	4	tRNA	AM436452.2/335-264
t0197597	GGGATTGTAGTTCAATTGGTCAGAGCACCG	30	4	tRNA	CAAP01047540.1/985-912
t0197706	GGGGATGTAGCTCATATGGTAGAG	24	4	tRNA	AC172863.1/1921-1993
t0198146	GAGGATGTAGCTCAGATGGTAG	22	4	tRNA	AM502235.1/349548-349620
t0198563	GTCGTTGTAGTATAGTGG	18	4	tRNA	AP008215.1/10292002-10292073
t0198934	GCTTTCATAGCTCAGTTGGT	20	4	tRNA	AACY023428986.1/1080-1152
t0199222	GCGGAAGCGTGGTGGGCCCATAACCCA	27	4	tRNA	AAAA02013914.1/313-384
t0199431	GGTGGTGTAGTTGGTTAT	18	4	tRNA	CAAP01000607.1/20629-20702
t0199446	GCCCCCATCGTCTAGCGGTTC	21	4	tRNA	CP000716.1/1436794-1436866
t0200700	GCGTTTGTAGTTCAACGGTTAGGA	24	4	tRNA	AP008213.1/3402352-3402423
t0200757	GTCTGGGTAGTGTAGTTGGTTATCAC	26	4	tRNA	CAAP01000607.1/20629-20702
t0201723	AGATTGAGGTTCTGGTCCGAAAG	23	4	tRNA	AP004812.3/114632-114712
t0201868	GGGGCTGTAGCTCAGATGGGAGAGCGCCG	29	4	tRNA	AF422527.1/333-405
t0202119	GGGGATATGGCGAAATTGGTAGACG	25	4	tRNA	K00235.1/1-85
t0202449	TGGTAGACGCTACGGACTTA	20	4	tRNA	AACY020013438.1/708-791
t0202676	AGCTGGTAGAGCAGAGGACTG	21	4	tRNA	DQ897681.1/52970-53042
t0203905	TCTGCCTTGAAGAGGACTCGAACC	24	4	tRNA	AP009367.1/144081-144161
t0204292	GGTGTCGTGGTGTAGTTAGTTATC	24	4	tRNA	AAJI01001181.1/7913-7986
t0204395	TGTAGTTTAGTGGTAAGAATTCC	23	4	tRNA	AARH01000625.1/125814-125885
t0204885	GCCCCTGTAGCTCAGTGGA	19	4	tRNA	AAOZ01000006.1/93427-93498
t0205054	GCGTTTGTAGTCCAACGGTTAGT	23	4	tRNA	AP008213.1/3402352-3402423
t0205433	GCCGCTATGGTGAAATCGGT	20	4	tRNA	DQ864733.1/118912-118991
t0205724	GGTAGAGCATTTGACTGCAGA	21	4	tRNA	CAAA01071838.1/994-923
t0205870	GGTGTCCTGGTGTAGTTGGTTAT	23	4	tRNA	AAJI01001181.1/7913-7986
t0206712	GCTTTCGTAGCTCAGTTGGTTAG	23	4	tRNA	AACY020467270.1/1278-1351
t0206770	GCTGTAGTTTAGTGGTAAGAATTCCA	26	4	tRNA	AARH01000625.1/125814-125885
t0206849	GTCGTTGTAGTATAGTGGTTAGTAT	25	4	tRNA	EF101928.1/83991-84062
t0207021	GACCCGGGTTCGTTTCCCGGCTGGTGC	27	4	tRNA	AC156444.2/6490-6560
t0207048	TAGTCGGTTAGGATATTCGGT	21	4	tRNA	AASG02000099.1/9606-9678
t0207148	GGTGTCGTGGTGTAGTTGGTCATCAC	26	4	tRNA	AAJI01001181.1/7913-7986
t0207416	ACGTGGCTACGAACCACGGTGTCGG	25	3	tRNA	X04465.1/112635-112562
t0208931	AGAGCACGTGGCTACGAACCAAA	23	3	tRNA	X04465.1/112635-112562
t0209553	TGTAGTCTAGTCGGTTAGGATATTCGGCT	29	3	tRNA	AASG02000099.1/9606-9678
t0209567	GCTGGAGTAGCTCAGTTGGTTA	22	3	tRNA	AAAA02015371.1/48439-48366
t0209802	AATTGGTAGACGCTACGGACTTAA	24	3	tRNA	AACY020013438.1/708-791
t0209926	TGGCTGTAGTTTAGTGGTAA	20	3	tRNA	ABEA01000221.1/5555-5485
t0210212	GTCGTTGTAGTATAGTGGTTAGTATTCCC	29	3	tRNA	AP008215.1/10292002-10292073
t0210216	GGGGCTATAGCTCAGCTGGGAGA	23	3	tRNA	AY116911.1/258-330
t0210738	TACAGACCCGGGTTCGTTTCCCGGCTGG	28	3	tRNA	AB005782.1/121-191
t0211087	GACTGGGTGGTGTAGTTGGT	20	3	tRNA	CAAP01000607.1/20629-20702
t0211156	AGCGGAAGCGTGGTGGGCT	19	3	tRNA	AAAA02013914.1/313-384
t0211450	GTCGTTGTAGTATAGTGGTGAG	22	3	tRNA	AP008215.1/10292002-10292073
t0211482	TGGCTGTAGTTTAGTGGTAAGAATTCCAC	29	3	tRNA	AARH01000625.1/125814-125885
t0213332	TCGGTTAGGATATTCGGCTCTC	22	3	tRNA	AASG02000099.1/9606-9678
t0213559	GGGGATGTAGCTCAGATGGGAGA	23	3	tRNA	AAQL01004188.1/1184-1111
t0213725	CCGACTTAGCTCAGTTGGC	19	3	tRNA	ABDE01000064.1/9016-9089
t0213938	TGGGATGTAGCTCAGATGG	19	3	tRNA	AM502235.1/349548-349620
t0214137	CGTTGTAGTCTAGTCGGTTAGGATATTCGG	30	3	tRNA	AASG02000099.1/9606-9678
t0214306	GGTGTCGTGCTGTAGTTGGTTATCAC	26	3	tRNA	AAJI01001181.1/7913-7986
t0214634	TTGGTTAGAGCGTTGGTCTA	20	3	tRNA	CAAL01001873.1/27604-27531
t0214765	GCGTCTGTAGTCCAACGGTTAGT	23	3	tRNA	AP008213.1/3402352-3402423
t0215231	GTGTCGTGGTGTAGTTGGTT	20	3	tRNA	AAJI01001181.1/7913-7986
t0215396	GGGGGATGTAGCTCAGATGGC	21	3	tRNA	AM502235.1/349548-349620
t0215421	GACTTCTAATCAGGCGATTGTGGGTTC	27	3	tRNA	AM465296.2/47740-47668
t0215984	TTGGTTAGAGCTTTGGTT	18	3	tRNA	AAGF01000259.1/98725-98652
t0216277	GCGCATCTTGTGTAGTGGTATC	22	3	tRNA	AARH01005003.1/87405-87475
t0216350	CGCGGGGTAGAGCAGTTTGGTAGCTCGCAA	30	3	tRNA	CAAP01046055.1/269-342
t0216389	GGGGATGTAGCTCAGTTGGTA	21	3	tRNA	AACY021946806.1/843-916
t0216591	GCGGATATAGTCGAATGGTAAAAAA	25	3	tRNA	AY727487.1/787-857
t0216923	GCGTCTGTAGCCCAACGGTTAGGATA	26	3	tRNA	AP008213.1/3402352-3402423
t0217919	GTCTGGGTGGTGCAGTTGGTTAT	23	3	tRNA	CAAP01000607.1/20629-20702
t0218159	GGGGATGTAGCTCAAATGGTAGAGCTC	27	3	tRNA	AC172863.1/1921-1993
t0218249	CGTGTCGTGGTGTAGTTGGTTATC	24	3	tRNA	AAJI01001181.1/7913-7986
t0219610	GCAGCGGTAGTTCAGTTGGTTAGAATAT	28	3	tRNA	AACY021855579.1/332-260
t0219668	TAGAGCATTTGACTGCAGATCAAGA	25	3	tRNA	CAAA01071838.1/994-923
t0220102	GCACCAGTTGTCTAGTGGTAGAATAGTA	28	3	tRNA	AB005782.1/121-191
t0220586	GGGATTGTAGTTCAATCGGTCAG	23	3	tRNA	BA000024.1/359266-359339
t0220639	GGTGTCGTGGTGCAGTTGGTTATCAC	26	3	tRNA	AAJI01001181.1/7913-7986
t0220833	TGGTAGAGCAATTGACTGCAGATC	24	3	tRNA	AC008007.7/124813-124742
t0220863	GGGTAGAGCAATTGACTGCAGATT	24	3	tRNA	AC008007.7/124813-124742
t0221277	TAGGTTAGAGCTTTGGTCTTA	21	3	tRNA	AAGF01000259.1/98725-98652
t0221693	AGGTTCGAATCCTGCTGTCGACGCCA	26	3	tRNA	CAAP01008888.1/2883-2802
t0222298	CTTGGTTAGAGCTTTGGTCTT	21	3	tRNA	AAGF01000259.1/98725-98652
t0222894	GCTTTCGTAGCTCAGTTGGTTAGAG	25	3	tRNA	AACY020467270.1/1278-1351
t0222945	GCCCGTCTAGCTCAGTCGG	19	3	tRNA	AM462684.2/1672-1744
t0223802	GGTGTCGTCGTGTAGTTGGTTATCAT	26	3	tRNA	AAJI01001181.1/7913-7986
t0224959	GCACCAGTTGTCTAGTGGTAGA	22	3	tRNA	AB005782.1/121-191
t0225630	GGGATATAACTCAGCGGTAGAGTGTCACC	29	3	tRNA	EF380352.1/141762-141691
t0225657	GCACTAGTGGTCTAGTGGTAGAA	23	3	tRNA	AAGU01148462.1/913-983
t0226101	GGTGGTGTAGTTGGTTATCAC	21	3	tRNA	CAAP01000607.1/20629-20702
t0226606	GGGGATGCAGCTCAGATGGTAGA	23	3	tRNA	AM502235.1/349548-349620
t0226632	GTTGGTGGACGCAGTTGATTCAA	23	3	tRNA	AE006065.1/8785-8704
t0226679	GGAGAGATGGCTGAGTGGATTAAAGC	26	3	tRNA	CAAP01042977.1/609-696
t0226710	AGAGGATTGGTGTAATGGTA	20	3	tRNA	CR543861.1/1334716-1334786
t0226943	TTGGTTAGAGCGTGTGGCTGT	21	3	tRNA	AAAA02015371.1/48439-48366
t0227196	AGAGCTGAGGACTGTAGATCCTTAGG	26	3	tRNA	X56489.1/1-73
t0227369	TGGCTGTAGTTTAGTGGTTAGAAT	24	3	tRNA	AARH01000625.1/125814-125885
t0227779	GTGACAGGCGGGAATACTCAT	21	3	tRNA	AP008215.1/10292002-10292073
t0228715	GCGCTTGTAGCTCAGTGGATAG	22	3	tRNA	CAAP01052394.1/925-997
t0229092	ACCTACTTGACTCAGCGGTTA	21	3	tRNA	DQ167399.1/54902-54830
t0229581	GCAGCGGTAGTTCAGTTGGTTAG	23	3	tRNA	AACY020028866.1/1078-1006
t0230363	GGCTGTAGTTTAGTGGTAAGAATTCC	26	3	tRNA	AARH01000625.1/125814-125885
t0230810	GCGCCCATGGCCTAATGGAT	20	3	tRNA	AP003940.3/28869-28797
t0231327	GGTGTCGTGGTGTAGTTGGTTATTA	25	3	tRNA	AAJI01001181.1/7913-7986
t0231834	GGTGTAGTGGTGTAGTTGGTTAT	23	3	tRNA	AAJI01001181.1/7913-7986
t0232090	GCGGATGTAGCCAAGTGGAT	20	3	tRNA	AY660566.1/66217-66144
t0232144	GGGGATATGGCGAAATTGGTAGAC	24	3	tRNA	K00235.1/1-85
t0232602	GCATTTGGTCTAGTGGTATGATTCT	25	3	tRNA	AP006374.1/9200-9271
t0232692	TCTAGTCGGTTAGGATATTCGGC	23	3	tRNA	AASG02000099.1/9606-9678
t0233044	GCGTCTGTAGTCCAACGGTCAGGATA	26	3	tRNA	AP008213.1/3402352-3402423
t0233421	GGTGTCGTGGTCTAGTTGGTTATCAC	26	3	tRNA	AAJI01001181.1/7913-7986
t0233648	TTGGTTAGAGCTTTGGTCAT	20	3	tRNA	AAGF01000259.1/98725-98652
t0234062	TCCTCAGTAGCTCAGTGGTA	20	3	tRNA	AJ271079.2/114733-114662
t0234740	TAGAGCAGTAGACTTTTAA	19	3	tRNA	AAFX01070105.1/754-682
t0234874	GCAGCGGTAGTTCAGTTGGTTA	22	3	tRNA	AACY020028866.1/1078-1006
t0234983	GGGATTGTAGTTCAATTGGTCAAC	24	3	tRNA	CAAP01028361.1/2002-1929
t0235453	GGTGTCGTGGTGTATTTGGTTA	22	3	tRNA	AAJI01001181.1/7913-7986
t0235582	GCCGCTATGGTGAAATCGGTAG	22	3	tRNA	DQ864733.1/118912-118991
t0235670	GCAGCGGTAGTTCAGTTGGTTAGAA	25	3	tRNA	AACY020028866.1/1078-1006
t0236980	GTCTGGGTGGTGTAGTTGGTA	21	3	tRNA	CAAP01000607.1/20629-20702
t0237535	GGGGATGTAGCTCAGATGGCAGAGC	25	3	tRNA	AM502235.1/349548-349620
t0238445	GGTGTCGTGGTGTAGTTGGTTCTCAC	26	3	tRNA	AAJI01001181.1/7913-7986
t0238554	ATTGGTAGACGCTACGGACTTA	22	3	tRNA	AACY020013438.1/708-791
t0238678	GGTGTCGAGGTGTAGTTGGTTATC	24	3	tRNA	AAJI01001181.1/7913-7986
t0238932	GTCGGATGTAGCCAAGTGGA	20	3	tRNA	AY660566.1/66217-66144
t0239655	ATCCTTAGGTCGCTGGTTCGA	21	3	tRNA	AANU01227914.1/6269-6358
t0240104	GTCTGGGGGGTGTAGTTGGTTATC	24	3	tRNA	CAAP01000607.1/20629-20702
t0242168	GGCTGTTAACCACAAGGTCGGAGC	24	3	tRNA	AAAA02015371.1/48439-48366
t0243287	CTAGTCGGTTAGGATATTCGGCTC	24	3	tRNA	AASG02000099.1/9606-9678
t0243366	GCCCCCATCGTCTAGCGGT	19	3	tRNA	CP000716.1/1436794-1436866
t0243404	GGGATTGTAGTTCAATTGGTCAC	23	3	tRNA	CAAP01028361.1/2002-1929
t0243929	GGTGTCGCGGTGTAGTTGGTTA	22	3	tRNA	AAJI01001181.1/7913-7986
t0243986	GCGTTTGGTCTAGTGGTATGATTCTCG	27	3	tRNA	AL606587.3/55943-56014
t0244736	GCACCAGTCGTCTAGTGGTAGAATA	25	3	tRNA	AB005782.1/121-191
t0245070	AGTGGTCTAGTGGTAGAATAGTACC	25	3	tRNA	AB005782.1/121-191
t0245287	GCGAAGGTGGCGGAATTGGTAGACGCGC	28	3	tRNA	ABCS01000004.1/184604-184685
t0245392	TGGGTGGTGTAGTTGGTTATC	21	3	tRNA	CAAP01000607.1/20629-20702
t0245765	GGTTCTATGGTGTAGTGGTT	20	3	tRNA	AARH01003797.1/127819-127890
t0245957	GTCTAGTCGGTTAGGATATTCGGCTC	26	3	tRNA	AASG02000099.1/9606-9678
t0247781	GGGGATGCAGCTCAGATGGTAGAG	24	3	tRNA	AM502235.1/349548-349620
t0247987	GGGGATGTAGCTCAGATGGTTT	22	3	tRNA	AM502235.1/349548-349620
t0248451	GGTGTCGTGCTGTAGTTGGTTATC	24	3	tRNA	AAJI01001181.1/7913-7986
t0249221	GTGGCTGTAGTTTAGTGGTTAGAA	24	3	tRNA	AARH01000625.1/125814-125885
t0249513	GTTGGCAGAGCGGAGGACTGT	21	3	tRNA	AACY022296711.1/801-873
t0249770	GGTTCCATGGTGTAGTGGT	19	3	tRNA	ABEG01013343.1/8558-8487
t0251040	GCGGAAATAGCTTAATGGTAGAGCA	25	3	tRNA	AM470652.2/51069-50998
t0251063	GCACCAGTAGTCTAGTGGTAGAATAGTACC	30	3	tRNA	AB005782.1/121-191
t0251529	CAGAGCTGAGGACTGTAGATCCTTAGG	27	3	tRNA	X56489.1/1-73
t0252012	TGGTTAGAGCTTCGTGCTGA	20	3	tRNA	X69098.1/1-73
t0252533	ATAGTACCCTGCCACGGTACAG	22	3	tRNA	CR538722.1/75805-75875
t0253346	GGGGATGTAGCTCAGATCGTAGA	23	3	tRNA	AM502235.1/349548-349620
t0253419	TTAGGATATCTGGCTTTCACCC	22	3	tRNA	AASG02024191.1/645-574
t0253637	TAATCAGGCGATTGTGGGTT	20	3	tRNA	AM465296.2/47740-47668
t0254621	TTGGTAGAGCTTTGGTCTTA	20	3	tRNA	DQ291132.1/2077-2005
t0254846	GGGATTGTAGTTCAATCGGTCAGAGCACCG	30	3	tRNA	BA000024.1/359266-359339
t0255461	GCGGATATAGTCGAATGGTT	20	3	tRNA	AY727487.1/787-857
t0258128	GGGATTGTAGTTCAATTGGTT	21	3	tRNA	AJ132265.1/439-367
t0258380	GGTGTCGTGGTGTAGTTGGTTATCTT	26	3	tRNA	AAJI01001181.1/7913-7986
t0258395	GGTGTCGTGGTGTGGTTGGTTATC	24	3	tRNA	AAJI01001181.1/7913-7986
t0258639	GCGCCTGTAGCTCAGTGGG	19	3	tRNA	AARH01007410.1/32960-32888
t0258725	GGGGATGTAGCTCAAATGGTAGAC	24	3	tRNA	AC172863.1/1921-1993
t0258729	CAGTTCAAATCTGGTTCCTGGCAT	24	3	tRNA	AY437957.1/888-960
t0259021	GGGATTGTAGTTCAATTGGTAA	22	3	tRNA	CAAP01028361.1/2002-1929
t0259088	AAGGCGGATGTAGCCAAGTGGA	22	3	tRNA	DQ851108.1/133-62
t0259213	GGTGTCGTGGTGTAGTTGGTCA	22	3	tRNA	AAJI01001181.1/7913-7986
t0259534	GAAGACTTAAGATCTTCTGCACATAA	26	3	tRNA	AL132969.2/60508-60590
t0259595	AGAGGGCGTGGGTTCAAA	18	3	tRNA	AY350712.1/43942-44025
t0259701	GTCTCGGTGGTGTAGTTGGTTAT	23	3	tRNA	AY820773.1/1381-1454
t0260375	AGGGATATAACTCAGCGGTAGAGTGT	26	3	tRNA	EF380352.1/141762-141691
t0261425	GCCTCTATAGCTCAGTGGT	19	3	tRNA	AP007151.1/1741653-1741736
t0262292	GGGGATGTAGATCAAATGGTAGAG	24	3	tRNA	AC172863.1/1921-1993
t0263170	GCGGGTGTAGCTCAGGGGTAGAGCA	25	3	tRNA	AAFX01016129.1/957-886
t0263616	GCGGAAATAGCTTAATGGTAGAGCATAGC	29	3	tRNA	AM470652.2/51069-50998
t0265624	ACCTACTTAACTCAGTGGTT	20	3	tRNA	CT010572.8/99708-99636
t0265887	CTAGTCGGTTAGGATATTCGGC	22	3	tRNA	AASG02000099.1/9606-9678
t0265985	CGCGGGGTAGAGCAGTTTGGTAGC	24	3	tRNA	AACY022683189.1/207-134
t0267166	GGGGATGTAGCTCAAATGGTAGAGA	25	3	tRNA	AC172863.1/1921-1993
t0268146	GGGGATGTAGCTCAAATGGCA	21	3	tRNA	AC172863.1/1921-1993
t0268242	GTGACAGGCGGGAATACTCAC	21	3	tRNA	AP008215.1/10292002-10292073
t0268542	GCACTAGTGGTCTAGTGGTAGAATAGTAC	29	3	tRNA	AB005782.1/121-191
t0268553	GGGGCTGTAGCTCAGATGGTAGA	23	3	tRNA	AACY021374022.1/63-135
t0268667	GGGATGTAGCTCAGATGGTAGAGC	24	3	tRNA	AM502235.1/349548-349620
t0269123	GGAGAGATGGCTGAGTGGATTAAAGCG	27	3	tRNA	CAAP01042977.1/609-696
t0269212	GGGGATGTAACTCAAATGGTAGA	23	3	tRNA	AC172863.1/1921-1993
t0269358	TGTGTCGTGGTGTAGTTGGTTAT	23	3	tRNA	AAJI01001181.1/7913-7986
t0269939	AGGGATATAACTCAGCGGTAGAGTGTCA	28	3	tRNA	EF380352.1/141762-141691
t0271011	GTAGAGCATTTGACTGCAGAT	21	3	tRNA	CAAA01071838.1/994-923
t0271697	GGGTCCATAGCTCAGTGGTAGAGCA	25	3	tRNA	AASG02005269.1/4841-4770
t0271772	AGGGCTATAGCTCAGTTAGGTAGAGCA	27	3	tRNA	AASE01000001.1/182622-182694
t0271878	GCGGATATAGTCGAATGGTAAAATTTCTCT	30	3	tRNA	AY727487.1/787-857
t0272138	GGGGATGTAGCTCAAATGGGAGA	23	3	tRNA	CT573071.1/837826-837898
t0272286	GTGGTTAGGATACTCGGCT	19	3	tRNA	AP003271.3/56238-56166
t0272372	GGGGATGTAGCTCAGAGGT	19	3	tRNA	AAQQ01072365.1/597-668
t0272602	GGAGGGATGGCTGAGTGGCTT	21	3	tRNA	X14110.1/261-348
t0272891	CGCGGGGTAGAGCAGTTTGGTAGCT	25	3	tRNA	AACY022683189.1/207-134
t0272945	CTAGTCGGTTAGGATATTCGGTT	23	3	tRNA	AASG02000099.1/9606-9678
t0273329	GAGCTGAGGACTGTAGATCCTTA	23	3	tRNA	X56489.1/1-73
t0274919	GCTTTCGTAGCTCAGTTGGTT	21	3	tRNA	AACY020467270.1/1278-1351
t0276319	GGTGTCGTGGAGTAGTTGGTTATCA	25	3	tRNA	AAJI01001181.1/7913-7986
t0276408	GCGGATGTAGCCAAGTGGAA	20	3	tRNA	AY660566.1/66217-66144
t0276454	TGGTAGAGCATTTGACTGCACATCA	25	3	tRNA	AAPN01371043.1/563-634
t0276486	TGACACACTGAAGGTCTCCGGTTC	24	3	tRNA	AP008209.1/32225130-32225057
t0276526	GGGATGTAGCTCAGATGGTAGAG	23	3	tRNA	AM502235.1/349548-349620
t0277160	GCGTTTGTAGTCCAACGGCT	20	3	tRNA	AP008213.1/3402352-3402423
t0277449	GGTGTCGTGGTGTAGTTCGTTA	22	3	tRNA	AAJI01001181.1/7913-7986
t0278536	GGCCTATTAGCTCAGTTGGT	20	3	tRNA	AM446752.1/1511-1584
t0278877	GTGGATTAGCGCTTTTGACTTC	22	3	tRNA	AASG02023522.1/949-1022
t0279618	GTCTGGGTAGTGTAGTTGGTTA	22	3	tRNA	CAAP01000607.1/20629-20702
t0280225	AGTTGGTTAGAGCACCCGTTTGGTAAGC	28	3	tRNA	AY268557.1/1-74
t0280646	GAGGATGTAGCTCAGATGGTAGA	23	3	tRNA	AM502235.1/349548-349620
t0280663	GTAGAGCATTTGACTGCAGATCAAG	25	3	tRNA	CAAA01071838.1/994-923
t0281185	GGGCGTTTGGTCTAGTGGTATGATTCTCGC	30	3	tRNA	AP006374.1/9200-9271
t0281739	GCGTCTGTAGTTCAACGGTTAGGATA	26	3	tRNA	AP008213.1/3402352-3402423
t0282131	TGGTAGAGCATTTGACTGCATATCAAG	27	3	tRNA	AAPN01371043.1/563-634
t0282345	GTGGTTAGGATATTCGGCT	19	3	tRNA	CAAP01025764.1/2205-2277
t0282518	AGTGTCGTGGTGTAGTTGGTTATCA	25	3	tRNA	AAJI01001181.1/7913-7986
t0282628	GGTGTCGCGGTGTAGTTGGTTATCAC	26	3	tRNA	AAJI01001181.1/7913-7986
t0282967	GGTGTCGTGTTGTAGTTGGTTAT	23	3	tRNA	AAJI01001181.1/7913-7986
t0283037	GTTGAGATGGCCGAGTTGGTC	21	3	tRNA	AP004812.3/114632-114712
t0283704	AAGCTGGAGTAGCTCAGTTGGTT	23	3	tRNA	AAAA02015371.1/48439-48366
t0283759	GGTGTCGTGGTGTAGTTGGTTT	22	3	tRNA	AAJI01001181.1/7913-7986
t0283761	GGGGACGTAGCTCAGATGGTAGA	23	3	tRNA	AE005673.1/3880545-3880473
t0284746	CGAAAGGGCGTGGGTTCAAA	20	3	tRNA	AAWT01013833.1/31001-30922
t0285065	CTAGTCGGTTAGGATATTCGG	21	3	tRNA	AASG02000099.1/9606-9678
t0285732	CAGAGCTGAGGACTGTAGATCCTTA	25	3	tRNA	X56489.1/1-73
t0285979	GGGGATGTAGCTCAAATGGTATA	23	3	tRNA	AC172863.1/1921-1993
t0286553	CTCAGTTGGCAGAGCGGAGGAC	22	3	tRNA	AACY022296711.1/801-873
t0286873	GTCTGGGTGGTGTAGTTGGTTATCAA	26	3	tRNA	CAAP01000607.1/20629-20702
t0287233	CTGGTTAGAGCTTTGGTCTTA	21	3	tRNA	AAGF01000259.1/98725-98652
t0287409	CTGGGGACCTTTAGTGTGTAAGAC	24	3	tRNA	AM447540.2/2277-2349
t0287809	AGGGATGTAGCGCAGCTTGGTAGCGCT	27	3	tRNA	AY958086.1/120609-120536
t0287929	GGGGATGTAGATCAGATGGTAGAG	24	3	tRNA	AM502235.1/349548-349620
t0288046	ACCTACTTGACTCAGCGG	18	3	tRNA	DQ167399.1/54902-54830
t0288833	CTGGTTAGAGCTTTGGTCTT	20	3	tRNA	AAGF01000259.1/98725-98652
t0288986	GTCTGGGTGGTGTAGTTGCT	20	3	tRNA	CAAP01000607.1/20629-20702
t0289253	GGTGTCGTGGTGTAGTTTGTTATCA	25	3	tRNA	AAJI01001181.1/7913-7986
t0289794	TGACTTCTAATCAGACGATTGTG	23	3	tRNA	AM465296.2/47740-47668
t0290091	GGTGTCGTCGTGTAGTTGGTTATCAA	26	3	tRNA	AAJI01001181.1/7913-7986
t0290295	GTTGCTGTCGTGTAGTGGTTAT	22	3	tRNA	AAAA02003760.1/1864-1936
t0291404	GGGGATGTAGCTCAAATGGTAGAGT	25	3	tRNA	AC172863.1/1921-1993
t0292003	AAGGTGTCGTGGTGTAGTTGGTTAT	25	3	tRNA	AAJI01001181.1/7913-7986
t0292693	GGGGATGTAGCTCAAATGGTAGAGCC	26	3	tRNA	AC172863.1/1921-1993
t0293230	GTTGCTGTGGTGTAGTGGTTATCAC	25	3	tRNA	AAAA02003760.1/1864-1936
t0294080	GGTGTGGTGTAGTTGGTTATC	21	3	tRNA	AY820773.1/1381-1454
t0297220	AGAGGATTGGTGTAATGGTAG	21	3	tRNA	CR543861.1/1334716-1334786
t0297278	GGGGATGTAGCTCAGATGGGAGAG	24	3	tRNA	AAQL01004188.1/1184-1111
t0298080	CTGGATTTGAACCAGAGACCTCGC	24	3	tRNA	AAVX01041362.1/912-983
t0298192	GTGTTTGTAGTCCAACGGTTAGGAT	25	3	tRNA	AP008213.1/3402352-3402423
t0298399	GCGTCTGTAGTCCAACGGTTAGGATT	26	3	tRNA	AP008213.1/3402352-3402423
t0298677	GGGGATGTAGCTCAGATGGTCG	22	3	tRNA	AM502235.1/349548-349620
t0298981	TCCTCAGTAGCTCAGTGGTAGA	22	3	tRNA	AJ271079.2/114733-114662
t0299170	GCACCAGTAGTCTAGTGGTAGAATAGTAC	29	3	tRNA	AB005782.1/121-191
t0299193	GCTCTCGTAGCTCAGTTGGTTA	22	3	tRNA	AACY021521997.1/317-390
t0299253	GGTGACGTGGTGTAGTTGGTTATC	24	3	tRNA	AAJI01001181.1/7913-7986
t0299643	GCTCAGTCGGTTAGAGCGTGTGGCTGT	27	3	tRNA	AASG02013021.1/1752-1824
t0300024	GGTGTCGTGGTGTAGTTGGCT	21	3	tRNA	AAJI01001181.1/7913-7986
t0300433	GGGGATGTAGCTCAGAGGTAG	21	3	tRNA	AAQQ01072365.1/597-668
t0300630	GCGGATGTAGCTCAAATGGTA	21	3	tRNA	AC172863.1/1921-1993
t0300737	AGCTGGTAGAGCAGAGGACTGAAA	24	3	tRNA	DQ897681.1/52970-53042
t0301292	GGGGATGTAGCCCAGATGGTAG	22	3	tRNA	AM502235.1/349548-349620
t0301907	GGTGTAGTGGTGTAGTTGGTTATC	24	3	tRNA	AAJI01001181.1/7913-7986
t0302592	GGGGATGTAGCTCAGATGTTAGAG	24	3	tRNA	AM502235.1/349548-349620
t0303229	TCCGGTATGGTGTAGTGGCTAA	22	3	tRNA	AARE01003772.1/4066-4137
t0303504	GGTGGCGTGGTGTAGTTGGTTATCA	25	3	tRNA	AAJI01001181.1/7913-7986
t0303509	GGCGGATGTAGCCAAGTGTA	20	3	tRNA	AY660566.1/66217-66144
t0303827	AGTGGTAGAGCATTTGACTGC	21	3	tRNA	AAPN01371043.1/563-634
t0304441	GGATGGATGTCTGAGCGGTTGAAAG	25	3	tRNA	AASG02030765.1/159-245
t0304982	GATGTCGTGGTGTAGTTGGTTATCA	25	3	tRNA	AAJI01001181.1/7913-7986
t0305393	GGTAGAGCATTTGACTGCAGAT	22	3	tRNA	CAAA01071838.1/994-923
t0305403	GATGTCGTGGTGTAGTTGGTTATCAC	26	3	tRNA	AAJI01001181.1/7913-7986
t0305968	GGCCTATTAGCTCAGTTGGTTAGAGCTT	28	3	tRNA	AM446752.1/1511-1584
t0306419	GGGGATGTAGCTCAGATGC	19	3	tRNA	AM502235.1/349548-349620
t0306934	GCGGGTATAGTTTAGTGGTAAAA	23	3	tRNA	AADG05016639.1/1228-1158
t0307288	GGGGATGTATCTCAGATGGTAG	22	3	tRNA	AM502235.1/349548-349620
t0307478	TTGGTTAGAGCTTTGGTCTAT	21	3	tRNA	AAGF01000259.1/98725-98652
t0307805	GCTTTCGTAGCTCAGTTGGTTA	22	3	tRNA	AACY020467270.1/1278-1351
t0308425	GCGCTTGTAGCTCAGTGGATT	21	3	tRNA	CAAP01052394.1/925-997
t0308627	GGGGATGTAGCTCAAATGGTAGAGCAA	27	3	tRNA	AC172863.1/1921-1993
t0309246	CCGTTGTAGTCTAGTCGGTTAGG	23	3	tRNA	AASG02000099.1/9606-9678
t0310057	GTGGATGTAGCTCAAATGGTA	21	3	tRNA	AC172863.1/1921-1993
t0310193	TTGGCAGAGCGGAGGACTG	19	3	tRNA	AACY022296711.1/801-873
t0310690	GGAGGGATGGCTGAGTGGCTTAAGGCATT	29	3	tRNA	X14110.1/261-348
t0310972	GGTGTTTGGTCTAGTGGTATGATTCTCGC	29	3	tRNA	AL606587.3/55943-56014
t0311649	GCCGCTATGGTGAAATCGGAC	21	3	tRNA	DQ864733.1/118912-118991
t0312332	GGGGATGTAACTCAGATGGTAGA	23	3	tRNA	AM502235.1/349548-349620
t0312336	TTGTGGGTTCGTGTCCCACCGGGCGTGCCA	30	3	tRNA	AM465296.2/47740-47668
t0312513	GGGCGTTTGGTCTAGTGGTATGATTCT	27	3	tRNA	AP006374.1/9200-9271
t0312722	CAGATTTGAAATCTGTTGGGCTT	23	3	tRNA	K00572.1/101-182
t0313115	CTCAGTTGGTAGAGCGCAA	19	3	tRNA	AACY023236080.1/387-315
t0313830	GGGGATGTAGCTCAAATGGTAGAGCGCT	28	3	tRNA	AC172863.1/1921-1993
t0314171	GGGGATGCAGCTCAAATGGTAGA	23	3	tRNA	AC172863.1/1921-1993
t0314452	GGGGATGTAGCTCCGATGGTAG	22	3	tRNA	AM502235.1/349548-349620
t0314479	GCGTTTGTAGTTCAACGGTTAGGAT	25	3	tRNA	AP008213.1/3402352-3402423
t0314484	GGGGATGTAGCTCAGATGGTATT	23	3	tRNA	AM502235.1/349548-349620
t0315148	GGCGGATGTAGCCAAGTGGAG	21	3	tRNA	AY660566.1/66217-66144
t0315307	AGGTTCGAGTCCTCTTCAAGGCA	23	3	tRNA	AP009367.1/144081-144161
t0315674	GGGGATGTACCTCAGATGGTAGAGC	25	3	tRNA	AM502235.1/349548-349620
t0316376	GGGGATGTAGCTCAGAGGTA	20	3	tRNA	AAQQ01072365.1/597-668
t0316767	GTTTGTAGTCCAACGGTTAGGA	22	3	tRNA	AP008213.1/3402352-3402423
t0317389	GCGGAGCTCTACCAACTGAGCTAT	24	3	tRNA	M21402.1/615-697
t0317614	GGTGTCGTGGTGTAGATGGTTAT	23	3	tRNA	AAJI01001181.1/7913-7986
t0317669	TGTAGTGGTTAGCACTCTGGACTTT	25	3	tRNA	BAAF04095643.1/832-904
t0317855	GATGTAGCTCAGATGGTA	18	3	tRNA	AM502235.1/349548-349620
t0317972	GGTGTCGTGGTGTAGTAGGTTATC	24	3	tRNA	AAJI01001181.1/7913-7986
t0318355	GTTAGGATATTCGGCTCTCA	20	3	tRNA	CAAP01025764.1/2205-2277
t0318384	CTTGGTTAGAGCTTTGGTCTTA	22	3	tRNA	AAGF01000259.1/98725-98652
t0318778	GGTTCTATGGTGTAGTGGTTAGCA	24	3	tRNA	AARH01003797.1/127819-127890
t0319032	AGCGGATGTAGCCAAGTGGA	20	3	tRNA	AY660566.1/66217-66144
t0319552	GTCGTGGTGTAGTTGGTTATC	21	3	tRNA	AAJI01001181.1/7913-7986
t0000045	GGCGGATGTAGCCAAGTGGA	20	2533	tRNA
t0000929	GGCGGATGTAGCCAAGTGGAAA	22	189	tRNA
t0000957	TCAAGGCAGTGGATTGTGA	19	184	tRNA
t0001529	GCGGATATAGTCGAATGGTAAAA	23	135	tRNA
t0001530	GGCGGATGTAGCCAAGTGGAA	21	135	tRNA
t0001565	GCGGATATAGTCGAATGGTA	20	132	tRNA
t0001608	GCGGATATAGTCGAATGGTAA	21	129	tRNA
t0001773	GGGATTGTAGTTCAATTGGTC	21	121	tRNA
t0002512	GCGGATATAGTCGAATGGTAAAAT	24	95	tRNA
t0003393	GGGATTGTAGTTCAATTGGTCAGA	24	77	tRNA
t0004091	GGGATTGTAGTTCAATTGGTCAG	23	68	tRNA
t0004216	GGGATTGTAGTTCAATCGGTC	21	67	tRNA
t0004928	GCGGATATAGTCGAATGGTAAA	22	60	tRNA
t0005284	GGAGAGATGGCTGAGTGGATTA	22	57	tRNA
t0006275	GGGATTGTAGTTCAATTGGTCA	22	51	tRNA
t0008128	GGGGATATGGCGAAATTGGTA	21	42	tRNA
t0008816	GGGATTGTAGTTCAATTGGTCAGAG	25	40	tRNA
t0009026	GGCGGATGTAGCCAAGTGGATCAAGG	26	39	tRNA
t0010295	GGGATTGTAGTTCAATTGG	19	36	tRNA
t0010502	AGGGATGTAGCGCAGCTTGGTAGCGCTT	28	35	tRNA
t0011622	GGCGGATGTAGCCAAGTGGAT	21	33	tRNA
t0012722	GGAGAGATGGCTGAGTGGA	19	31	tRNA
t0012797	TCAAGGCAGTGGATTGTG	18	30	tRNA
t0012941	GCGGATATAGTCGAATGGTAAAATT	25	30	tRNA
t0013522	TTGGTAGACGCTACGGACTTA	21	29	tRNA
t0014455	GGGATTGTAGTTCAATCGGTCA	22	28	tRNA
t0014796	GCGGATGTAGCCAAGTGGA	19	27	tRNA
t0015152	GGGATTGTAGTTCAATTGGC	20	27	tRNA
t0016527	GGAGAGATGGCTGAGTGGATT	21	25	tRNA
t0018730	GGGATTGTAGTTCAATTGGTA	21	23	tRNA
t0018737	GCGGATATAGTCGAATGGTAAAATTTCT	28	23	tRNA
t0019004	GGGATTGTAGTTCAATTGGTCAGAGC	26	23	tRNA
t0019590	GCGGATATAGTCGAATGGTAAAATTT	26	22	tRNA
t0019841	AGGGATGTAGCGCAGCTTGG	20	22	tRNA
t0021469	GGCGGATGTAGCCAAGTGGATCA	23	21	tRNA
t0022860	GGCGGATGTAGCCAAGTGGATC	22	20	tRNA
t0023726	AGGGATATAACTCAGCGGTA	20	19	tRNA
t0024977	GGGATTGTAGTTCAATTGGTCAA	23	18	tRNA
t0025237	GCATCCATGGCTGAATGGTTA	21	18	tRNA
t0025702	GGCGGATGTAGCCAAGTGGATCAAG	25	18	tRNA
t0026015	GGGATTGTAGTTCAATTGGTCAGAGCA	27	18	tRNA
t0026815	GGGGATGTAGCTCAGATGGTAGAGCTC	27	18	tRNA
t0029333	GGCGGATGTAGCCCAGTGGA	20	16	tRNA
t0029769	GCGGATATAGTCGAATGGC	19	16	tRNA
t0030536	GGCGGATGTAGCCAAGTGGATCAA	24	16	tRNA
t0034244	GGAGAGATGGCTGAGTGGATTAA	23	15	tRNA
t0035209	GGGGATATGGCGAAATTGGTAGA	23	14	tRNA
t0038627	GTGGTTCAAGGCGTAGCAT	19	13	tRNA
t0038944	TCAAGGCAGTGGATTGTGAA	20	13	tRNA
t0039824	CGCGGGGTAGAGCAGTTTGG	20	13	tRNA
t0042400	GGGCCTGTAGCTCAGAGGA	19	12	tRNA
t0042795	GGGATTGTAGTTCAATTGGTCAGAA	25	12	tRNA
t0043428	AGGGATATAACTCAGCGGTAGA	22	12	tRNA
t0044054	GGCGGATGTAGCCAACTGGA	20	12	tRNA
t0044064	AGGGATATAACTCAGCGGTAG	21	12	tRNA
t0044733	GGGATTGTAGTTCAATTGGTCAT	23	12	tRNA
t0045979	ATTTGAACCAGAGACCTCGCCC	22	12	tRNA
t0047167	GGCGGATGCAGCCAAGTGGA	20	11	tRNA
t0049152	GGGATTGTAGTTCAATCGGTCAGAGCAC	28	11	tRNA
t0049432	GCGGATATAGTCGAATGGTAAAATTTCTC	29	11	tRNA
t0053563	GCGGGTATAGTTTAGTGGTA	20	10	tRNA
t0054153	GGCGGATGTAGCCAAGTGGATCAAGGCA	28	10	tRNA
t0055216	GGGCGGATGTAGCCAAGTGGA	21	10	tRNA
t0058298	GGGATTGTAGTTCAATCGGTCAGAGCA	27	10	tRNA
t0058525	GGGGATATGGCGAAATTGGT	20	10	tRNA
t0059333	GGCGGATGTAGCCAAGTGGATCAAGGC	27	9	tRNA
t0060334	GGGATTGTAGTTCAATTGGA	20	9	tRNA
t0062311	GGAGAGATGGCCGAGTGGTTC	21	9	tRNA
t0063306	GGGTTGCTAACTCAACGGTAGAGTACTCGG	30	9	tRNA
t0064853	GGAGAGATGGCTGAGTGG	18	9	tRNA
t0066591	GGCGGATGTAGCCACGTGGA	20	9	tRNA
t0067858	AGAAGACCTTTGTCCTATCCATTA	24	9	tRNA
t0072020	GGGGATATGGCGAAATTGGTAG	22	8	tRNA
t0076151	GGCGGACGTAGCCAAGTGGA	20	8	tRNA
t0077187	AGGGATATAACTCAGCGGTAGAG	23	8	tRNA
t0083973	TGGGGCGTCGCCAAGTGGTAAGGCAA	26	7	tRNA
t0084464	GCGGATATAGTCGAATGGTAAAATTTC	27	7	tRNA
t0090520	GGGATTGTAGTTCAATTGGTCAGAGCAC	28	7	tRNA
t0090961	GCGGATATAGTCGAATGGTAAAAA	24	7	tRNA
t0094900	GGAGAGATGGCTGAGTGGATTAAAG	25	7	tRNA
t0096897	AGGGATATAACTCAGCGGTAGAGTGTCACC	30	6	tRNA
t0098082	GAGATGTCCTGAACCGCTAGACGA	24	6	tRNA
t0098334	GGGATTGTAGTTCAATTGGCA	21	6	tRNA
t0098720	GTGGATTAAAGCTTCGGATTG	21	6	tRNA
t0101759	GGGATTGTAGTTCAATTGGTCAGAAA	26	6	tRNA
t0102518	AGGGATATAACTCAGCGGTAGAGT	24	6	tRNA
t0103722	GGAGAGATGGCTGAGTGGAT	20	6	tRNA
t0104251	GCCGCTATGGTGAAATCGGA	20	6	tRNA
t0105469	GATTTGAACCAGAGACCTCGC	21	6	tRNA
t0105800	GCCGCTATGGTGAAATCGGTA	21	6	tRNA
t0105803	GCGGATATAGTCGAATGGTAAAATTTA	27	6	tRNA
t0105812	GGGGATATGGCGAAATTGGTAGACGCT	27	6	tRNA
t0107569	GGGATTGTAGTTCAATCGGTCAGA	24	6	tRNA
t0110985	GCGGATATAGTCGAATGGA	19	6	tRNA
t0111287	GGCGGATGTAGCCAAGTGGC	20	6	tRNA
t0114379	GGGATTGTAGTTCAATTGGTCATA	24	6	tRNA
t0116285	GGGATTGTAGTTCAATTGGT	20	6	tRNA
t0116322	TGGGGCGTCGCCAAGTGGTAAGGCA	25	6	tRNA
t0116854	GGCGGCTGTAGCCAAGTGGA	20	6	tRNA
t0118758	ATTTGAACCAGAGACCTCGCC	21	5	tRNA
t0124704	AGGGATATAACTCAGCGGA	19	5	tRNA
t0128034	AGGGATGTAGCGCAGCTTGGTA	22	5	tRNA
t0133422	AGCGGGTATAGTTTAGTGGTAAAA	24	5	tRNA
t0133927	CGCGGGGTAGAGCAGTTTGGTAGCTC	26	5	tRNA
t0138038	GGGATTGTAGTTCAATCGGTCAGAGCACC	29	5	tRNA
t0139982	AGGGCTATAGCTCAGTTAGGTAGAGCAC	28	5	tRNA
t0141258	GGCGGATGTAGCAAAGTGGA	20	5	tRNA
t0145707	GGGGATATGGCGAAATTGGTAGACGC	26	5	tRNA
t0145958	GGAGGGATGGCTGAGTGGCTTAA	23	5	tRNA
t0148783	GCGGATATAGTCGAATGGT	19	5	tRNA
t0152433	GGGATTGTAGTTCAATCGGTCAGAG	25	4	tRNA
t0154988	GCCGCTATGGTGAAATCGGTAGACACGC	28	4	tRNA
t0157448	GGGATTGTAGTTCAATTGGAA	21	4	tRNA
t0160041	GGGATTGTAGTTCAATTGGCC	21	4	tRNA
t0165894	TGCGGATGTAGCCAAGTGGA	20	4	tRNA
t0169868	AGAGCGGAGCTCTACCAACTGAGC	24	4	tRNA
t0170065	AGGGATGTAGCGCAGCTTGGTAG	23	4	tRNA
t0171485	GGAGAGGTGGCCGAGTGG	18	4	tRNA
t0176764	AGGGATGTAGCGCAGCTTGGTAGC	24	4	tRNA
t0180722	GGAGAGATGGCTGAGTGGATTAAA	24	4	tRNA
t0193358	GGGGATATGGCGAAATTGG	19	4	tRNA
t0194614	GCGGGTATAGTTTAGTGGTAA	21	4	tRNA
t0197597	GGGATTGTAGTTCAATTGGTCAGAGCACCG	30	4	tRNA
t0197636	GGCGGATCTAGCCAAGTGGA	20	4	tRNA
t0199446	GCCCCCATCGTCTAGCGGTTC	21	4	tRNA
t0199966	AGGGCTATAGCTCAGTTAGGTAGAG	25	4	tRNA
t0202119	GGGGATATGGCGAAATTGGTAGACG	25	4	tRNA
t0202449	TGGTAGACGCTACGGACTTA	20	4	tRNA
t0202676	AGCTGGTAGAGCAGAGGACTG	21	4	tRNA
t0203905	TCTGCCTTGAAGAGGACTCGAACC	24	4	tRNA
t0205433	GCCGCTATGGTGAAATCGGT	20	4	tRNA
t0207416	ACGTGGCTACGAACCACGGTGTCGG	25	3	tRNA
t0208931	AGAGCACGTGGCTACGAACCAAA	23	3	tRNA
t0209802	AATTGGTAGACGCTACGGACTTAA	24	3	tRNA
t0216350	CGCGGGGTAGAGCAGTTTGGTAGCTCGCAA	30	3	tRNA
t0216389	GGGGATGTAGCTCAGTTGGTA	21	3	tRNA
t0216591	GCGGATATAGTCGAATGGTAAAAAA	25	3	tRNA
t0220586	GGGATTGTAGTTCAATCGGTCAG	23	3	tRNA
t0225630	GGGATATAACTCAGCGGTAGAGTGTCACC	29	3	tRNA
t0226679	GGAGAGATGGCTGAGTGGATTAAAGC	26	3	tRNA
t0228654	GGCGGATGTAGTCAAGTGGA	20	3	tRNA
t0232090	GCGGATGTAGCCAAGTGGAT	20	3	tRNA
t0232144	GGGGATATGGCGAAATTGGTAGAC	24	3	tRNA
t0234062	TCCTCAGTAGCTCAGTGGTA	20	3	tRNA
t0234858	AGGGCTATAGCTCAGTTAGGTAGA	24	3	tRNA
t0234983	GGGATTGTAGTTCAATTGGTCAAC	24	3	tRNA
t0235582	GCCGCTATGGTGAAATCGGTAG	22	3	tRNA
t0238554	ATTGGTAGACGCTACGGACTTA	22	3	tRNA
t0241247	GCGGATATAGTCTAATGGTA	20	3	tRNA
t0243366	GCCCCCATCGTCTAGCGGT	19	3	tRNA
t0243404	GGGATTGTAGTTCAATTGGTCAC	23	3	tRNA
t0254846	GGGATTGTAGTTCAATCGGTCAGAGCACCG	30	3	tRNA
t0255461	GCGGATATAGTCGAATGGTT	20	3	tRNA
t0258128	GGGATTGTAGTTCAATTGGTT	21	3	tRNA
t0258729	CAGTTCAAATCTGGTTCCTGGCAT	24	3	tRNA
t0259021	GGGATTGTAGTTCAATTGGTAA	22	3	tRNA
t0259088	AAGGCGGATGTAGCCAAGTGGA	22	3	tRNA
t0260375	AGGGATATAACTCAGCGGTAGAGTGT	26	3	tRNA
t0265624	ACCTACTTAACTCAGTGGTT	20	3	tRNA
t0265985	CGCGGGGTAGAGCAGTTTGGTAGC	24	3	tRNA
t0269123	GGAGAGATGGCTGAGTGGATTAAAGCG	27	3	tRNA
t0269939	AGGGATATAACTCAGCGGTAGAGTGTCA	28	3	tRNA
t0271772	AGGGCTATAGCTCAGTTAGGTAGAGCA	27	3	tRNA
t0271878	GCGGATATAGTCGAATGGTAAAATTTCTCT	30	3	tRNA
t0272891	CGCGGGGTAGAGCAGTTTGGTAGCT	25	3	tRNA
t0276408	GCGGATGTAGCCAAGTGGAA	20	3	tRNA
t0281002	GGCGCATGTAGCCAAGTGGA	20	3	tRNA
t0287809	AGGGATGTAGCGCAGCTTGGTAGCGCT	27	3	tRNA
t0298080	CTGGATTTGAACCAGAGACCTCGC	24	3	tRNA
t0298981	TCCTCAGTAGCTCAGTGGTAGA	22	3	tRNA
t0300737	AGCTGGTAGAGCAGAGGACTGAAA	24	3	tRNA
t0306934	GCGGGTATAGTTTAGTGGTAAAA	23	3	tRNA
t0309873	TGAACCGCTAGACGATGGGGGCAT	24	3	tRNA
t0311649	GCCGCTATGGTGAAATCGGAC	21	3	tRNA
t0313857	TCAAGGCCGTGGATTGTGA	19	3	tRNA
t0315148	GGCGGATGTAGCCAAGTGGAG	21	3	tRNA
t0315307	AGGTTCGAGTCCTCTTCAAGGCA	23	3	tRNA
t0315513	AGGGCTATAGCTCAGTTAGGTAGAGC	26	3	tRNA
t0317389	GCGGAGCTCTACCAACTGAGCTAT	24	3	tRNA
t0318886	TTTGAACCAGAGACCTCGCC	20	3	tRNA
t0319032	AGCGGATGTAGCCAAGTGGA	20	3	tRNA

## Sheet: MT snRNA
sRNA ID	seqeunce	length	count	category	annotation
t0003943	ATATTAAACTGATAAGAACAG	21	70	snRNA	AACY020405974.1/944-1135
t0005635	TTAATTTAATATCGTGTGGAT	21	55	snRNA	AARH01005049.1/80644-80449
t0008333	TTACCTGGACGGGGTCAATGGGCGATCA	28	42	snRNA	AASG02004632.1/9891-9731
t0010129	TGGACGGGGTCAATGGGCGATCA	23	36	snRNA	AASG02004632.1/9891-9731
t0014803	CCTGGACGGGGTCAATGGGCGA	22	27	snRNA	AASG02004632.1/9891-9731
t0014835	CTTTGGGCTGACCTTAGGCGG	21	27	snRNA	AC149488.1/16482-16633
t0017897	CCTGGACGGGGTCAATGGGCGATCA	25	24	snRNA	AASG02004632.1/9891-9731
t0022040	TTACCTGGACGGGGTCAATGGGCGA	25	20	snRNA	AASG02004632.1/9891-9731
t0025783	GCAGAACTCGCTTGGGCGGGCCTCCCA	27	18	snRNA	CAAP01015840.1/1281-1122
t0026544	CTGGACGGGGTCAATGGGCGATCA	24	18	snRNA	AASG02004632.1/9891-9731
t0026948	CTTACCTGGACGGGGTCAATGGGCGATCA	29	17	snRNA	AASG02004632.1/9891-9731
t0034272	TTTGGGCTGACCTTAGGCGGG	21	15	snRNA	AC149488.1/16482-16633
t0037476	TATATATATATATAAAGTTGGGAC	24	14	snRNA	AAIY01047561.1/1499-1644
t0037608	CCTGGACGGGGTCAATGGGCG	21	14	snRNA	AASG02004632.1/9891-9731
t0037724	CCTGGACGGGGTCAATGGGCGATC	24	13	snRNA	AASG02004632.1/9891-9731
t0040606	GGTCACACGGTTGTCTGACAGAC	23	13	snRNA	CT033770.2/104183-103971
t0043018	CTTACCTGGACGGGGTCAATGGGCGA	26	12	snRNA	AASG02004632.1/9891-9731
t0044633	AATTAATTTAATATCGTGTGG	21	12	snRNA	AARH01003667.1/85485-85681
t0047307	TTACCTGGACGGGGTCAATGGGCGATC	27	11	snRNA	AASG02004632.1/9891-9731
t0054655	TACCTGGACGGGGTCAATGGGCGATCA	27	10	snRNA	AASG02004632.1/9891-9731
t0055989	CTTACCTGGACGGGGTCAATGGGCGATC	28	10	snRNA	AASG02004632.1/9891-9731
t0061711	TACCTGGACGGGGTCAATGGGCGA	24	9	snRNA	AASG02004632.1/9891-9731
t0064398	GTGGTCACACGGTTGTCTGACAGAC	25	9	snRNA	CT033770.2/104183-103971
t0068584	ACCTGGACGGGGTCAATGGGCGATCA	26	8	snRNA	AASG02004632.1/9891-9731
t0072582	TTGGGCTGACCTTAGGCGGGT	21	8	snRNA	AC149488.1/16482-16633
t0081132	CAAGGACACAGAGGTACGAGCC	22	7	snRNA	AASG02022157.1/1245-1034
t0085225	CCTGGACGGGGTCGATGGGCGA	22	7	snRNA	AARH01018833.1/1174-1015
t0085834	CAGCACGGGCCTGGCGCACCCCAC	24	7	snRNA	X56321.1/284-479
t0087269	CCTGGACGGGGTCAATGGGCGAT	23	7	snRNA	AASG02004632.1/9891-9731
t0091705	TTACCTGGACGGGGTCGATGGGCGATC	27	7	snRNA	AARH01018833.1/1174-1015
t0093784	AAAATTGGAACGATACAGAGAA	22	7	snRNA	AACY024044760.1/440-335
t0094343	AGTTTAATATCTGATATGTGG	21	7	snRNA	AC189451.1/53657-53463
t0095813	GCAGAACTCGCTTGGGCGGGCCTCCC	26	6	snRNA	AARH01003540.1/648176-648024
t0095865	ACGCAGCTAGTGAGGTTCTAA	21	6	snRNA	AASG02000124.1/18501-18652
t0096190	CCTGGACGGGGTCAATGGGTGA	22	6	snRNA	AARH01008937.1/21791-21632
t0099219	CTACAGCACGGGCCTGGCGCACCCCAC	27	6	snRNA	X56321.1/284-479
t0101045	TTACCTGGACGGGGTCAATGGGCGAT	26	6	snRNA	AASG02004632.1/9891-9731
t0101729	GTCACACGGTTGTCTGACAGAC	22	6	snRNA	CT033770.2/104183-103971
t0102618	AATCTTCTCTGTATCGTTCCA	21	6	snRNA	AACY022491750.1/657-549
t0102805	TACCTGGACGGGGTCGATGGGTGA	24	6	snRNA	AASG02000250.1/74190-74348
t0105985	CGCAGAACTCGCTTGGGCGGGCCTCCCA	28	6	snRNA	CAAP01015840.1/1281-1122
t0107924	TAAAATTGGAACGATACAGAGAAG	24	6	snRNA	AACY024044760.1/440-335
t0111891	ATTAATTTAATATCGTGTGGAT	22	6	snRNA	AARH01005049.1/80644-80449
t0112805	CTTACCTGGACGGGGTCAATGGGCG	25	6	snRNA	AASG02004632.1/9891-9731
t0113563	TAATTTAATATCGTGTGGATC	21	6	snRNA	AARH01005049.1/80644-80449
t0115270	TACCTGGACGGGGTCGATGGGCGATCA	27	6	snRNA	AARH01018833.1/1174-1015
t0118950	TTGAAGAAAGAGAAGAATAT	20	5	snRNA	ABDC01183487.1/6571-6784
t0127057	ACTTACCTGGACGGGGTCAATGGGCG	26	5	snRNA	AASG02004632.1/9891-9731
t0129355	AAATTGGAACGATACAGAGAA	21	5	snRNA	AACY024044760.1/440-335
t0129725	CCTGGACGGGGTCGATGGGCGATCA	25	5	snRNA	AARH01018833.1/1174-1015
t0136564	CGATAAAATTGGAACGATACAGA	23	5	snRNA	AL035525.1/39551-39449
t0137423	TTACCTGGACGGGGTCGATGGGCGATCA	28	5	snRNA	AARH01018833.1/1174-1015
t0137938	TACCTGGACGGGGTCAATGGGCGATC	26	5	snRNA	AASG02004632.1/9891-9731
t0141788	ATTAATTTAATATCGTGTGGA	21	5	snRNA	AARH01005049.1/80644-80449
t0141890	CACACGGTTGTCTGACAGAC	20	5	snRNA	CT033770.2/104183-103971
t0142428	CTTACCTGGACGGGGTCAATGGGCGAT	27	5	snRNA	AASG02004632.1/9891-9731
t0145663	AGGGGCCATGCTAATCTTCTC	21	5	snRNA	AACY024044760.1/440-335
t0149220	AAATACATACATACATACATACAT	24	5	snRNA	ABDC01341200.1/4271-4123
t0155270	TTTGCGCTTGGGGCAATGACGCA	23	4	snRNA	AC002131.1/107603-107753
t0165985	TACCTGGACGGGGTCAATGGGCG	23	4	snRNA	AASG02004632.1/9891-9731
t0166615	CTCAAGGACACAGAGGTACGAGCC	24	4	snRNA	CAAP01002969.1/365-577
t0169965	CCTTAGAACTCAAGGACACAGAGG	24	4	snRNA	CAAP01002969.1/365-577
t0171203	GCACGGGCCTGGCGCACCCCAC	22	4	snRNA	X56321.1/284-479
t0183713	TCAATGGGCGATCATGAAGGC	21	4	snRNA	AC149488.1/16482-16633
t0183729	TTAAACAATTGTTGGAGTGATCAT	24	4	snRNA	BAAF04131562.1/1126-961
t0186114	ACCTGGACGGGGTCAATGGGCGATC	25	4	snRNA	AASG02004632.1/9891-9731
t0187575	CCTGGACGGGGTCGATGGGTGATCA	25	4	snRNA	AASG02000250.1/74190-74348
t0187580	TTACCTGGACGGGGTCAATGGGCG	24	4	snRNA	AASG02004632.1/9891-9731
t0189108	TGGACGGGGTCGATGGGCGATCA	23	4	snRNA	AARH01018833.1/1174-1015
t0192843	TACTTACCTGGACGGGGTCAATGGGCGA	28	4	snRNA	AASG02004632.1/9891-9731
t0198868	CTGGACGGGGTCAATGGGCG	20	4	snRNA	AASG02004632.1/9891-9731
t0199020	CTGGACGGGGTCAATGGGCGATC	23	4	snRNA	AASG02004632.1/9891-9731
t0201541	CTTTGGGCTGACCTTAGGCGGG	22	4	snRNA	AC149488.1/16482-16633
t0204000	CTTCTCTGTATCGTTCCAATT	21	4	snRNA	AACY024044760.1/440-335
t0217790	TTACCTGGACGGGGTCGATGGGCGA	25	3	snRNA	AARH01018833.1/1174-1015
t0221566	TGGACGGGGTCAATGGGCGATC	22	3	snRNA	AASG02004632.1/9891-9731
t0222816	TGGTCACACGGTTGTCTGACAGA	23	3	snRNA	CT033770.2/104183-103971
t0225274	AGACACACAGACACACACACACAC	24	3	snRNA	AABR03090880.1/20351-20217
t0229007	ACTACAGCACGGGCCTGGCGCACCCCAC	28	3	snRNA	X56321.1/284-479
t0235220	CATGCTAATCTTCTCTGTATCGTT	24	3	snRNA	AACY022491750.1/657-549
t0242398	AAGTGGCTGAGCCTACGTCATA	22	3	snRNA	X06810.1/261-421
t0242822	CTGGACGGGGTCAATGGGCGAT	22	3	snRNA	AASG02004632.1/9891-9731
t0246524	TGGACGGGGTCGATGGGCGATCAAA	25	3	snRNA	AARH01002853.1/388074-388234
t0248944	TAGGCTGGCACGAGCGTTGACGCTGCTTA	29	3	snRNA	AARH01003540.1/648176-648024
t0250037	ACTTACCTGGACGGGGTCAATGGGCGA	27	3	snRNA	AASG02004632.1/9891-9731
t0254994	ACCTGGACGGGGTCAATGGGCGA	23	3	snRNA	AASG02004632.1/9891-9731
t0255038	CAAGGACACAGAGGTACGAGC	21	3	snRNA	AASG02022157.1/1245-1034
t0257380	AATCATCATCATCATCATCGTCAT	24	3	snRNA	BAAF04113877.1/250-463
t0257878	ACCTGGACGGGGTCAATGGGC	21	3	snRNA	AASG02004632.1/9891-9731
t0262960	GCAGAACTCGCTTGGGCGGGCCTCT	25	3	snRNA	AARH01003540.1/648176-648024
t0263379	TATAGCAGATATATTACACTGAT	23	3	snRNA	AAIY01127150.1/1315-1502
t0269538	ATTGAAGAAAGAGAAGAATA	20	3	snRNA	ABDC01183487.1/6571-6784
t0274183	CCTGGACGGGGTCGATGGGTGA	22	3	snRNA	AASG02000250.1/74190-74348
t0275377	TTGGAACGATACAGAGAAGATTAG	24	3	snRNA	AACY022491750.1/657-549
t0281196	TCACACGGTTGTCTGACAGAC	21	3	snRNA	CT033770.2/104183-103971
t0283951	AGGCTGGCACGAGCGTTGACGCTGCTTA	28	3	snRNA	AARH01003540.1/648176-648024
t0286454	ACACACAGAGACACACACACACAT	24	3	snRNA	AABR03090880.1/20351-20217
t0302271	TAATATCGTGTGGGCCGATGG	21	3	snRNA	AC007138.1/58789-58984
t0302362	TTATACATACATACATACATACAT	24	3	snRNA	ABDC01341200.1/4271-4123
t0306188	TACCTGGACGGGGTCAATGGGCGAT	25	3	snRNA	AASG02004632.1/9891-9731
t0310581	TTTACTAAAGAATTCTGTAGAG	22	3	snRNA	AAFC03116484.1/5431-5536
t0311258	TGGACGGGGTCAATGGGCGATCAT	24	3	snRNA	X14419.1/178-338
t0315849	TCTGGTGGATGAATTATGATCGTGTGATC	29	3	snRNA	AASG02022157.1/1245-1034
t0317651	AGGATCTGTTCTATAGGCTCGTAA	24	3	snRNA	AC189375.1/139892-140105

## Sheet: MT snoRNA
sRNA ID	seqeunce	length	count	category	annotation
t0004069	CACCTTGGAGACCTGATGCGG	21	68	snoRNA	AARH01009456.1/205048-205138
t0029801	TGCTGTGGAAGAGCAAATCAC	21	16	snoRNA	AAPN01134199.1/5257-5394
t0054878	GCATCAGGTCTCCAAGGTGAA	21	10	snoRNA	AARH01009456.1/205048-205138
t0058711	AACGGTGATGAGTCTACAGACCT	23	10	snoRNA	CAAP01006753.1/9299-9218
t0073446	GTCGTTGTAGTATAGTGGTAAG	22	8	snoRNA	AC006423.7/62218-62115
t0106181	CGCTGTGGAAGAGCAAATCAC	21	6	snoRNA	AAPN01134199.1/5257-5394
t0111310	ATGGCCTCGAACAAGTCGCGACATTT	26	6	snoRNA	AC007767.3/47035-47162
t0111942	GTCGTTGTAGTATAGTGGTAA	21	6	snoRNA	AC006423.7/62218-62115
t0155183	GTCGTTGTAGTATAGTGGTA	20	4	snoRNA	AC006423.7/62218-62115
t0240084	GTCGTTGTAGTATAGTGGTAAGTA	24	3	snoRNA	AC006423.7/62218-62115
t0275689	ACTGACACTGATAGATTACG	20	3	snoRNA	AAPN01361182.1/9929-9793
t0279275	TGGCAAAGATGAAGAGTGCT	20	3	snoRNA	AASG02003803.1/17084-16987
t0285488	TGCGGGCGCCGGCGTCGGGA	20	3	snoRNA	AAGW01122463.1/2295-2438
t0286904	GTCGTTGTAGTATAGTGGTAAGT	23	3	snoRNA	AC006423.7/62218-62115

## Sheet: MT rRNA
sRNA ID	seqeunce	length	count	category	annotation
t0000011	AAAACGACTCTCGGCAACGGATA	23	8191	rRNA	AF510003.1/98-228
t0000012	AAAACGACTCTCGGCAACGGATAT	24	8118	rRNA	AF510003.1/98-228
t0000025	AAAACGACTCTCGGCAACGGAT	22	4333	rRNA	AF510003.1/98-228
t0000053	TCTTGGATTTATGAAAGACGA	21	2250	rRNA	X66771.1/2-523
t0000057	AAAACGACTCTCGGCAACGGATATC	25	1950	rRNA	AF510003.1/98-228
t0000064	AAAACGACTCTCGGCAACGGATATCT	26	1638	rRNA	AM040784.1/270-424
t0000069	CTGAATCTCAGTGGATCGTGG	21	1550	rRNA	AASG02007495.1/8955-8223
t0000074	CTTGGATTTATGAAAGACGAA	21	1377	rRNA	X66771.1/2-523
t0000078	AAAACGACTCTCGGCAACGGA	21	1323	rRNA	AF510003.1/98-228
t0000091	AAAACGACTCTCGGCAACGGATATCTC	27	1130	rRNA	AM040784.1/270-424
t0000093	AACGACTCTCGGCAACGGATATCT	24	1121	rRNA	AM040784.1/270-424
t0000107	AACGACTCTCGGCAACGGATAT	22	974	rRNA	AM040784.1/270-424
t0000111	AACGACTCTCGGCAACGGATA	21	941	rRNA	AM040784.1/270-424
t0000125	AAAACGACTCTCGGCAACGG	20	844	rRNA	AF510003.1/98-228
t0000142	AAACGACTCTCGGCAACGGATA	22	737	rRNA	AF510003.1/98-228
t0000151	AAACGACTCTCGGCAACGGATAT	23	704	rRNA	AF510003.1/98-228
t0000152	CAAAACGACTCTCGGCAACGGATA	24	703	rRNA	AF510003.1/98-228
t0000161	ACGACTCTCGGCAACGGATAT	21	666	rRNA	AM040784.1/270-424
t0000176	CAAAACGACTCTCGGCAACGGATAT	25	635	rRNA	AF510003.1/98-228
t0000206	ACGACTCTCGGCAACGGATATCT	23	571	rRNA	AM040784.1/270-424
t0000265	ATGAAAGACGAACAACTGCGA	21	461	rRNA	X66771.1/2-523
t0000271	ACGACTCTCGGCAACGGATA	20	456	rRNA	AM040784.1/270-424
t0000273	TGAAAGACGAACAACTGCGAA	21	454	rRNA	X66771.1/2-523
t0000302	AAAACGACTCTCGGCAACGGATATCTCGGC	30	418	rRNA	AM040784.1/270-424
t0000331	AACGACTCTCGGCAACGGAT	20	388	rRNA	AM040784.1/270-424
t0000373	ACGACTCTCGGCAACGGATATC	22	355	rRNA	AM040784.1/270-424
t0000413	AACGACTCTCGGCAACGGATATCTC	25	332	rRNA	AM040784.1/270-424
t0000421	AAACGACTCTCGGCAACGGAT	21	329	rRNA	AF510003.1/98-228
t0000422	AACGACTCTCGGCAACGGATATC	23	329	rRNA	AM040784.1/270-424
t0000468	GACTCTCGGCAACGGATATCT	21	306	rRNA	AY265400.1/169-322
t0000474	ACGGTATCTGATCGTCTTCGA	21	301	rRNA	X66687.1/42-580
t0000492	CGGGGTATTGTAAGTGGCAGA	21	296	rRNA	AASG02007495.1/8955-8223
t0000498	AACGACTCTCGGCAACGGATATCTCG	26	293	rRNA	AM040784.1/270-424
t0000522	AACGACTCTCGGCAACGGATATCTCGGC	28	280	rRNA	AM040784.1/270-424
t0000554	CGGATTCTGACTTAGAGGCGT	21	270	rRNA	AASG02007495.1/8955-8223
t0000568	TGAATCTCAGTGGATCGTGGC	21	266	rRNA	AASG02007495.1/8955-8223
t0000570	CAAAACGACTCTCGGCAACGGAT	23	265	rRNA	AF510003.1/98-228
t0000620	GACTCTCGGCAACGGATATCTCGGC	25	251	rRNA	AY265400.1/169-322
t0000621	GACTCTCGGCAACGGATATC	20	251	rRNA	AY265400.1/169-322
t0000640	AACGACTCTCGGCAACGGATATCTCGGCT	29	249	rRNA	AM040784.1/270-424
t0000643	CAAAACGACTCTCGGCAACGGATATC	26	248	rRNA	AF510003.1/98-228
t0000698	GACTCTCGGCAACGGATAT	19	232	rRNA	AF427500.1/363-518
t0000726	ACGACTCTCGGCAACGGATATCTC	24	225	rRNA	AM040784.1/270-424
t0000773	AAACGACTCTCGGCAACGGATATCT	25	215	rRNA	AM040784.1/270-424
t0000774	CGACGGGGTATTGTAAGTGGC	21	215	rRNA	AASG02007495.1/8955-8223
t0000854	AACGACTCTCGGCAACGGATATCTCGG	27	201	rRNA	AM040784.1/270-424
t0000893	GGCTCGAAGACGATCAGATAC	21	196	rRNA	X66687.1/42-580
t0000898	TGAATTGCAGAATCCCGTGAA	21	194	rRNA	AY326198.1/209-364
t0000912	TGATTCATGATAACTCGACGG	21	192	rRNA	AAMI01003080.1/412-1
t0000937	CGACGGGGTATTGTAAGTGGCA	22	188	rRNA	AASG02007495.1/8955-8223
t0000974	ACGGGGTATTGTAAGTGGCAG	21	183	rRNA	AASG02007495.1/8955-8223
t0000980	AAAACGACTCTCGGCAACGGATATCTCGG	29	182	rRNA	AM040784.1/270-424
t0001008	ACGACTCTCGGCAACGGATATCTCGGCT	28	178	rRNA	AM040784.1/270-424
t0001013	GACTCTCGGCAACGGATATCTCGGCT	26	178	rRNA	AY265400.1/169-322
t0001021	TTCTTGGATTTATGAAAGACGAA	23	177	rRNA	X66771.1/2-523
t0001022	AAGTTGGGGGCTCGAAGACGA	21	177	rRNA	X66687.1/42-580
t0001035	AAACGACTCTCGGCAACGGATATCTC	26	175	rRNA	AM040784.1/270-424
t0001085	AAACGACTCTCGGCAACGGATATC	24	170	rRNA	AM040784.1/270-424
t0001102	ACGACTCTCGGCAACGGATATCTCGGC	27	168	rRNA	AM040784.1/270-424
t0001123	TTCTTGGATTTATGAAAGACGA	22	166	rRNA	X66771.1/2-523
t0001192	TACGCGACGGGGTATTGTAAG	21	159	rRNA	AASG02007495.1/8955-8223
t0001208	CAAGATCAAACGGTGCCGGAG	21	157	rRNA	DQ242564.1/1-586
t0001375	AAAACGACTCTCGGCAAC	18	144	rRNA	AF510003.1/98-228
t0001396	CGACTCTCGGCAACGGATAT	20	143	rRNA	AM040784.1/270-424
t0001508	TGATAACTCGACGGATCGCAA	21	136	rRNA	AY788155.1/2-552
t0001519	CAAAACGACTCTCGGCAACGGA	22	135	rRNA	AF510003.1/98-228
t0001553	AAACGACTCTCGGCAACGGA	20	133	rRNA	AF510003.1/98-228
t0001586	ACGACTCTCGGCAACGGATATCTCG	25	131	rRNA	AM040784.1/270-424
t0001590	ACGACTCTCGGCAACGGATATCTCGG	26	131	rRNA	AM040784.1/270-424
t0001686	AGAGCCCGCGTCGACCTTTTT	21	125	rRNA	AAMI01003080.1/412-1
t0001687	CCATTGGAGGGCAAGTCTGGT	21	125	rRNA	DQ470658.1/9-471
t0001701	GACTCTCGGCAACGGATATCTC	22	125	rRNA	AY265400.1/169-322
t0001722	AAACGACTCTCGGCAACGGATATCTCGGC	29	124	rRNA	AM040784.1/270-424
t0001785	CAGAACTCCGCAGTTAAGCGTGCT	24	121	rRNA	AF198188.1/404-503
t0001790	GAGAGGGAGCCTGAGAAACGG	21	120	rRNA	AACY020526639.1/2050-2628
t0001809	TTTGTTTGATGGTATTTGCTA	21	120	rRNA	AARH01034354.1/905-417
t0001814	CTTGGATTTATGAAAGACGAT	21	120	rRNA	X66771.1/2-523
t0001829	CTGACACGGGGAGGTAGTGAC	21	119	rRNA	AAMI01003080.1/412-1
t0001841	AAAACGACTCTCGGCAACGGATATCTCG	28	118	rRNA	AM040784.1/270-424
t0001898	TTATAGTTTGTTTGATGGTAT	21	115	rRNA	DQ072933.1/1-538
t0001919	CAAAACGACTCTCGGCAACGG	21	115	rRNA	AF510003.1/98-228
t0001921	AACGACTCTCGGCAACGGA	19	115	rRNA	AM040784.1/270-424
t0002031	TCTTGGATTTATGAAAGACGAA	22	110	rRNA	X66771.1/2-523
t0002032	TCTTGGATTTATGAAAGACGT	21	110	rRNA	X66771.1/2-523
t0002036	AAAACGACTCTCGGCAACG	19	110	rRNA	AF510003.1/98-228
t0002175	GACTCTCGGCAACGGATATCTCGGCTC	27	105	rRNA	AY265400.1/169-322
t0002183	CAAAACGACTCTCGGCAACGGATATCT	27	105	rRNA	AF510003.1/98-228
t0002200	GTGGATCGTGGCAGCAAGGCC	21	104	rRNA	AASG02007495.1/8955-8223
t0002389	TGGTTGAGACTAGGACGGTAT	21	98	rRNA	X66687.1/42-580
t0002429	CAGAACTCCGCAGTTAAGCGTG	22	97	rRNA	AF198188.1/404-503
t0002472	TATAGTTTGTTTGATGGTATT	21	96	rRNA	AARH01034354.1/905-417
t0002526	AAGGAATTGACGGAAGGGCAC	21	95	rRNA	AY252216.1/689-1143
t0002595	ATACGCGACGGGGTATTGTAA	21	94	rRNA	AASG02007495.1/8955-8223
t0002598	CTGAATCTCAGTGGATCGTGGC	22	93	rRNA	AASG02007495.1/8955-8223
t0002611	GAGTTCTGATGGGATCCGGTGCAT	24	93	rRNA	U32078.1/1-119
t0002654	TGATGATTCATGATAACTCGACGGA	25	92	rRNA	X66771.1/2-523
t0002712	CTGATGATTCATGATAACTCGACGG	25	91	rRNA	AY496482.1/2-557
t0002717	AGGAATTGACGGAAGGGCACCA	22	91	rRNA	AY252216.1/689-1143
t0002802	TGATGATTCATGATAACTCGACGG	24	89	rRNA	AY496482.1/2-557
t0002827	GCAGTTGTTCGTCTTTCATAA	21	88	rRNA	X66771.1/2-523
t0002828	AGATAAAAGGTCGACGCGGGC	21	88	rRNA	AAMI01003080.1/412-1
t0002844	TGAAAGACGAACAACTGCGAAA	22	88	rRNA	X66771.1/2-523
t0002848	TCTCAGTGGATCGTGGCAGCA	21	88	rRNA	AASG02007495.1/8955-8223
t0002990	TAACTCGACGGATCGCAAGGC	21	85	rRNA	AY788155.1/2-552
t0002996	GGCTGAATCTCAGTGGATCGT	21	85	rRNA	AASG02007495.1/8955-8223
t0003077	GACTCTCGGCAACGGATATCTCGG	24	83	rRNA	AY265400.1/169-322
t0003103	GAATCTCAGTGGATCGTGGCA	21	83	rRNA	AASG02007495.1/8955-8223
t0003151	GAAATTTGAATGATGCGTCGC	21	82	rRNA	DQ512648.1/40-474
t0003171	AAAAAGCTCGTAGTTGGACC	20	81	rRNA	U78542.1/1-585
t0003263	TCTTGGATTTATGAAAGACGAACA	24	80	rRNA	X66771.1/2-523
t0003275	AAAGGAATTGACGGAAGGGCA	21	79	rRNA	AY252216.1/689-1143
t0003294	CGAGGATCCATTGGAGGGCAA	21	79	rRNA	AB244715.1/8-591
t0003307	CGACTCTCGGCAACGGATATCT	22	79	rRNA	AM040784.1/270-424
t0003313	TTATAGTTTGTTTGATGGTATT	22	79	rRNA	AARH01034354.1/905-417
t0003455	AAGGAATTGACGGAAGGGCACC	22	76	rRNA	AY252216.1/689-1143
t0003462	TCTGATGATTCATGATAACTCGACGG	26	76	rRNA	AY496482.1/2-557
t0003506	TATGAACTAATTCAGACTGTG	21	76	rRNA	AY496482.1/2-557
t0003599	CGACTCTCGGCAACGGATA	19	74	rRNA	AM040784.1/270-424
t0003648	CAGAACTCCGCAGTTAAGCGT	21	74	rRNA	AF198188.1/404-503
t0003650	GAATCTCAGTGGATCGTGGCAG	22	74	rRNA	AASG02007495.1/8955-8223
t0003723	TGAAACTTAAAGGAATTGACG	21	73	rRNA	AY252216.1/689-1143
t0003820	TGATGGGATCCGGTGCATTAG	21	71	rRNA	U32023.1/1-119
t0003933	AGTTAAAAAGCTCGTAGTTGGACC	24	70	rRNA	U78542.1/1-585
t0003959	ACGACTCTCGGCAACGGAT	19	70	rRNA	AM040784.1/270-424
t0004000	CCTGACACGGGGAGGTAGTGA	21	69	rRNA	AAMI01003080.1/412-1
t0004062	AATCTCAGTGGATCGTGGCAGC	22	68	rRNA	AASG02007495.1/8955-8223
t0004070	TTCTTGGATTTATGAAAGACG	21	68	rRNA	X66771.1/2-523
t0004096	ACGAGGATCCATTGGAGGGCA	21	68	rRNA	AB183659.1/1-569
t0004101	ATTCATGATAACTCGACGGAT	21	68	rRNA	AAMI01003080.1/412-1
t0004114	TGACACGGGGAGGTAGTGACA	21	68	rRNA	AAMI01003080.1/412-1
t0004143	CTCAGTGGATCGTGGCAGCAA	21	67	rRNA	AASG02007495.1/8955-8223
t0004150	ACGACTCTCGGCAACGGATATCTCGGCTC	29	67	rRNA	AM040784.1/270-424
t0004229	CTCTGATGATTCATGATAACTCGACGG	27	67	rRNA	AY496482.1/2-557
t0004285	AAACGACTCTCGGCAACGGATATCTCGG	28	66	rRNA	AM040784.1/270-424
t0004491	CGCGACGGGGTATTGTAAGTGGCA	24	64	rRNA	AASG02007495.1/8955-8223
t0004498	CAAAACGACTCTCGGCAACG	20	64	rRNA	AF510003.1/98-228
t0004588	TTCGCAGTTGTTCGTCTTTCA	21	63	rRNA	X66771.1/2-523
t0004704	CAAAACGACTCTCGGCAAC	19	62	rRNA	AF510003.1/98-228
t0004764	AACGACTCTCGGCAACGGATATCTCGGCTC	30	61	rRNA	AM040784.1/270-424
t0004806	TCTCAGTGGATCGTGGCAGCAA	22	61	rRNA	AASG02007495.1/8955-8223
t0004919	TCAGTGGATCGTGGCAGCAAG	21	60	rRNA	AASG02007495.1/8955-8223
t0004926	AAACGACTCTCGGCAACGGATATCTCG	27	60	rRNA	AM040784.1/270-424
t0004976	AGGAATTGACGGAAGGGCACC	21	59	rRNA	AY252216.1/689-1143
t0004978	AAACGACTCTCGGCAACGGATATCTCGGCT	30	59	rRNA	AM040784.1/270-424
t0005164	CATAGAGCCCGGTATTGTTAT	21	58	rRNA	X63312.1/81-573
t0005170	CTTGGATTTATGAAAGACGA	20	58	rRNA	X66771.1/2-523
t0005256	AGGAATTGACGGAAGGGCACCAC	23	57	rRNA	AY252216.1/689-1143
t0005404	CAGTTAAAAAGCTCGTAGTTGG	22	56	rRNA	EF100338.1/22-563
t0005487	GTGGTGACGGGTGACGGAGAA	21	56	rRNA	AAMI01003080.1/412-1
t0005502	GAATTGACGGAAGGGCACCAC	21	56	rRNA	AY252216.1/689-1143
t0005562	CAGACTCATAGAGCCCGGTAT	21	55	rRNA	X63312.1/81-573
t0005702	GCAGTTAAAAAGCTCGTAGTTGGA	24	54	rRNA	U44476.1/1-582
t0005755	CTCAGTGGATCGTGGCAGCAAG	22	54	rRNA	AASG02007495.1/8955-8223
t0005814	AAGGAATTGACGGAAGGGCA	20	53	rRNA	AY252216.1/689-1143
t0005825	ATGATTCATGATAACTCGACGG	22	53	rRNA	AAMI01003080.1/412-1
t0005847	CGACTCTCGGCAACGGATATC	21	53	rRNA	AM040784.1/270-424
t0005863	TCGCACAATTGGTCATCGCGC	21	53	rRNA	AASG02007495.1/8955-8223
t0005998	ACCGGGCACTACGGTGAGACGTGAA	25	52	rRNA	Z11512.1/2606-2718
t0006001	TTAAAAAGCTCGTAGTTGGAC	21	52	rRNA	U78542.1/1-585
t0006102	TTTGTTTGATGGTATTTGCT	20	52	rRNA	AARH01034354.1/905-417
t0006136	AGAGCCCGCGTCGACCTTTT	20	51	rRNA	AAMI01003080.1/412-1
t0006145	TTCAACCAAGCGCGATGACCA	21	51	rRNA	AASG02007495.1/8955-8223
t0006155	TATAGTTTGTTTGATGGTATTTGCTA	26	51	rRNA	AARH01034354.1/905-417
t0006160	CAACTTTCGATGGTAGGATAG	21	51	rRNA	AAMI01003080.1/412-1
t0006171	GTTTGTTTGATGGTATTTGCTA	22	51	rRNA	AARH01034354.1/905-417
t0006310	TTTGTTTGATGGTATTTGCTACT	23	50	rRNA	AARH01034354.1/905-417
t0006375	TTAGCTCTAGAATTACTACGGTT	23	50	rRNA	AAMI01003080.1/412-1
t0006422	TATGGTTGAGACTAGGACGGT	21	50	rRNA	X66778.1/94-542
t0006423	ATCTCAGTGGATCGTGGCAGC	21	50	rRNA	AASG02007495.1/8955-8223
t0006434	CGGGTGACGGAGAATTAGGGTTCGATT	27	50	rRNA	AACY021871459.1/456-1
t0006485	AAGGAATTGACGGAAGGGCACCA	23	49	rRNA	AY252216.1/689-1143
t0006614	AGGAATTGACGGAAGGGCACCACC	24	49	rRNA	AY252216.1/689-1143
t0006663	GACGGGGTATTGTAAGTGGCA	21	49	rRNA	AASG02007495.1/8955-8223
t0006701	TCTTGGATTTATGAAAGACGAC	22	48	rRNA	X66771.1/2-523
t0006751	TTGGATTTATGAAAGACGAAC	21	48	rRNA	X66771.1/2-523
t0006767	AAAGGAATTGACGGAAGGGCAC	22	48	rRNA	AY252216.1/689-1143
t0006838	AAGGAATTGACGGAAGGGCACCAC	24	48	rRNA	AY252216.1/689-1143
t0006873	GTATGAACTAATTCAGACTGTGAAA	25	48	rRNA	X63313.1/22-624
t0007038	AAACTGCGAATGGCTCATTAA	21	47	rRNA	AACY022050587.1/43-568
t0007206	TCTGATGATTCATGATAACTCGACGGA	27	46	rRNA	X66771.1/2-523
t0007255	AGTTAAAAAGCTCGTAGTTGG	21	46	rRNA	EF100338.1/22-563
t0007269	AGTGGCAGAGTGGCCTTGCTG	21	46	rRNA	AASG02007495.1/8955-8223
t0007280	GTATGAACTAATTCAGACTGTGAA	24	46	rRNA	X63313.1/22-624
t0007329	TGCGGAGTTCTGATGGGATCCGGT	24	46	rRNA	EF661025.1/52642-52524
t0007369	ACGCGACGGGGTATTGTAAGTGGC	24	45	rRNA	AASG02007495.1/8955-8223
t0007428	TATAGTTTGTTTGATGGTAT	20	45	rRNA	DQ072933.1/1-538
t0007622	GGAATTGACGGAAGGGCACCA	21	44	rRNA	AY252216.1/689-1143
t0007656	GCAGTTAAAAAGCTCGTAGTTGGACCT	27	44	rRNA	U44476.1/1-582
t0007882	TTAATCAAGAACGAAAGTTGG	21	43	rRNA	X66687.1/42-580
t0007892	AAAGGAATTGACGGAAGGGCACCA	24	43	rRNA	AY252216.1/689-1143
t0007897	GCGACGGGGTATTGTAAGTGGCA	23	43	rRNA	AASG02007495.1/8955-8223
t0007905	TTATGGTTGAGACTAGGACGGT	22	43	rRNA	X66778.1/94-542
t0007915	AGAGCCCGCGTCGACCTTTTTT	22	43	rRNA	AAMI01003080.1/412-1
t0007982	TGGTTGAGACTAGGACGGTT	20	43	rRNA	X66687.1/42-580
t0007993	AATTGACGGAAGGGCACCACC	21	43	rRNA	AY252216.1/689-1143
t0007999	GATGATTCATGATAACTCGACGG	23	43	rRNA	AAMI01003080.1/412-1
t0008043	TCAACTTTCGATGGTAGGATA	21	43	rRNA	AAMI01003080.1/412-1
t0008049	TTCATGATAACTCGACGGATC	21	43	rRNA	AAMI01003080.1/412-1
t0008107	TTAGCTCTAGAATTACTACGGT	22	42	rRNA	AAMI01003080.1/412-1
t0008120	CGGTATCTGATCGTCTTCGAG	21	42	rRNA	X66687.1/42-580
t0008181	ACTGAACGCCTCTAAGTCAGAA	22	42	rRNA	AASG02007495.1/8955-8223
t0008241	TGGGCGAGAGCAGTACTAAG	20	42	rRNA	X06840.1/1-119
t0008255	AAAACGACTCTCGGCAACGGATATCA	26	42	rRNA	AF510003.1/98-228
t0008265	AAACGACTCTCGGCAACGG	19	42	rRNA	AF510003.1/98-228
t0008273	CAGGAGTGGAGCCTGCGGCTTA	22	42	rRNA	AY252216.1/689-1143
t0008374	TGTGAATTGCAGAATCCCGTGA	22	41	rRNA	AY326198.1/209-364
t0008415	GTATGAACTAATTCAGACTGTGA	23	41	rRNA	X63313.1/22-624
t0008451	TATAGTTTGTTTGATGGTATTTG	23	41	rRNA	AARH01034354.1/905-417
t0008529	TCCTGACACGGGGAGGTAGTGACA	24	41	rRNA	AAMI01003080.1/412-1
t0008693	GCAGTTAAAAAGCTCGTAGTTGGACCTT	28	40	rRNA	U44476.1/1-582
t0008764	CGGGTGACGGAGAATTAGGGT	21	40	rRNA	AACY021677106.1/194-780
t0008769	TAAAAAGCTCGTAGTTGGACC	21	40	rRNA	U78542.1/1-585
t0008808	TGATTCATGATAACTCGACGGA	22	40	rRNA	AAMI01003080.1/412-1
t0008863	ATGACTGAACGCCTCTAAGTCAGA	24	40	rRNA	AASG02007495.1/8955-8223
t0008976	TGACGGGTGACGGAGAATTAG	21	39	rRNA	AACY021677106.1/194-780
t0009111	GAGACTAGGACGGTATCTGAT	21	39	rRNA	X66687.1/42-580
t0009162	AGTGGATCGTGGCAGCAAGGC	21	39	rRNA	AASG02007495.1/8955-8223
t0009192	CCACATCCAAGGAAGGCAGCA	21	39	rRNA	AACY020526639.1/2050-2628
t0009222	AACTTAAAGGAATTGACGGAA	21	39	rRNA	AY252216.1/689-1143
t0009278	GAATCTCAGTGGATCGTGGC	20	39	rRNA	AASG02007495.1/8955-8223
t0009347	CTTTCGATGGTAGGATAGAGGC	22	38	rRNA	AAMI01003080.1/412-1
t0009364	GCGGAGTTCTGATGGGATCCGGTG	24	38	rRNA	EF661025.1/52642-52524
t0009392	TGACTGAACGCCTCTAAGTCAGA	23	38	rRNA	AASG02007495.1/8955-8223
t0009432	TGGGGGCTCGAAGACGATCAG	21	38	rRNA	X66687.1/42-580
t0009438	CGGGGTATTGTAAGTGGCAGAG	22	38	rRNA	AASG02007495.1/8955-8223
t0009447	GTTTATGGTTGAGACTAGGACGG	23	38	rRNA	X66778.1/94-542
t0009449	GTATGAACTAATTCAGACTGTGAAAC	26	38	rRNA	X63313.1/22-624
t0009490	GCAGTTGTTCGTCTTTCATA	20	38	rRNA	X66771.1/2-523
t0009525	TGTAAGTATGAACTAATTCAGACTGTG	27	38	rRNA	AY496482.1/2-557
t0009575	ATGGTTGAGACTAGGACGGTA	21	38	rRNA	X66778.1/94-542
t0009632	TAGTTTGTTTGATGGTATTTGCTA	24	38	rRNA	AARH01034354.1/905-417
t0009640	TATGAACTAATTCAGACTGTGAA	23	38	rRNA	X63313.1/22-624
t0009660	CTGATGGGATCCGGTGCATTAG	22	38	rRNA	U32023.1/1-119
t0009709	TATAGTTTGTTTGATGGTATTT	22	37	rRNA	AARH01034354.1/905-417
t0009725	TGAATTGCAGAATCCCGTGA	20	37	rRNA	AY326198.1/209-364
t0009736	ATAGTTTGTTTGATGGTATTTGCTA	25	37	rRNA	AARH01034354.1/905-417
t0009773	TTTGGATTTATGAAAGACGAA	21	37	rRNA	X66771.1/2-523
t0009818	AGTTAAAAAGCTCGTAGTTGGA	22	37	rRNA	EF100338.1/22-563
t0009858	GTTTGTTTGATGGTATTTGCTACT	24	37	rRNA	AARH01034354.1/905-417
t0009860	TGATGCGTCGCCGGCACGGTG	21	37	rRNA	DQ786092.1/2-559
t0009876	AGGCTGAAACTTAAAGGAATTGACGG	26	37	rRNA	AY252216.1/689-1143
t0009988	GTTTGTTTGATGGTATTTGCT	21	37	rRNA	AARH01034354.1/905-417
t0010069	GTGGTGACGGGTGACGGAGAAT	22	36	rRNA	AAMI01003080.1/412-1
t0010078	ATTGACGGAAGGGCACCACCA	21	36	rRNA	AY252216.1/689-1143
t0010096	AAGCTCGTAGTTGGACCTTGG	21	36	rRNA	U78542.1/1-585
t0010102	TTGGATTTATGAAAGACGAA	20	36	rRNA	X66771.1/2-523
t0010122	CGGGTGACGGAGAATTAGGGTTCGA	25	36	rRNA	AACY021871459.1/456-1
t0010216	CGACTCTCGGCAACGGATATCTCGGC	26	36	rRNA	AM040784.1/270-424
t0010238	TGAAACTGCGAATGGCTCATTA	22	36	rRNA	AACY020526639.1/2050-2628
t0010399	TTTCGATGGTAGGATAGAGGC	21	36	rRNA	AAMI01003080.1/412-1
t0010663	TGACACGGGGAGGTAGTGACAA	22	35	rRNA	AAMI01003080.1/412-1
t0010676	GACTCTCGGCAACGGATATCTCG	23	35	rRNA	AY265400.1/169-322
t0010743	TAAAGGAATTGACGGAAGGGCA	22	35	rRNA	AY252216.1/689-1143
t0010750	GTATGAACTAATTCAGACTGTG	22	35	rRNA	AY496482.1/2-557
t0010803	TTGCTCTGATGATTCATGATA	21	35	rRNA	AY496482.1/2-557
t0010837	TGAAAGACGAACAACTGCGAAAG	23	34	rRNA	X66771.1/2-523
t0010950	CAGTTAAAAAGCTCGTAGTTGGACC	25	34	rRNA	U78542.1/1-585
t0010997	AAAACGACTCTCGGCAACGGATAAA	25	34	rRNA	AF510003.1/98-228
t0011014	TGGGGGCTCGAAGACGATCAGA	22	34	rRNA	X66687.1/42-580
t0011016	CAGTTAAAAAGCTCGTAGTTGGA	23	34	rRNA	EF100338.1/22-563
t0011093	TTTTGGATTTATGAAAGACGA	21	34	rRNA	X66771.1/2-523
t0011160	AGTTTGTTTGATGGTATTTGCTA	23	34	rRNA	AARH01034354.1/905-417
t0011161	TGAAACTGCGAATGGCTCATT	21	34	rRNA	AACY020526639.1/2050-2628
t0011181	CTGATGATTCATGATAACTCGACGGA	26	34	rRNA	X66771.1/2-523
t0011247	TGGATTTATGAAAGACGAA	19	33	rRNA	X66771.1/2-523
t0011378	TTGCAGTTAAAAAGCTCGTAGTTGGAC	27	33	rRNA	EF025879.1/3-481
t0011382	AAGGAATTGACGGAAGGGCACCACC	25	33	rRNA	AY252216.1/689-1143
t0011413	ATGATTCATGATAACTCGACGGA	23	33	rRNA	AAMI01003080.1/412-1
t0011444	AGGAATTGACGGAAGGGCAC	20	33	rRNA	AY252216.1/689-1143
t0011453	CGCCTCTAAGTCAGAATCCGG	21	33	rRNA	AASG02007495.1/8955-8223
t0011478	CAGAACTCCGCAGTTAAGCGTGC	23	33	rRNA	AF198188.1/404-503
t0011495	AAAGGAATTGACGGAAGGGCACCAC	25	33	rRNA	AY252216.1/689-1143
t0011572	TGAAACTTAAAGGAATTGACGG	22	33	rRNA	AY252216.1/689-1143
t0011630	ACCGGGCACTACGGTGAGACGTGA	24	33	rRNA	Z11512.1/2606-2718
t0011678	TGACGGAGAATTAGGGTTCGATTCC	25	33	rRNA	AACY021871459.1/456-1
t0011717	GTTAAAAAGCTCGTAGTTGGACC	23	32	rRNA	U78542.1/1-585
t0011721	ATACGCGACGGGGTATTGTAAG	22	32	rRNA	AASG02007495.1/8955-8223
t0011824	GGGTGCGACCATACCAGCACTAA	23	32	rRNA	U31855.1/1-119
t0011829	TCTTGGATTTATGAAAGACG	20	32	rRNA	X66771.1/2-523
t0011889	AGAGCCCGCGTCGACCTTCT	20	32	rRNA	AAMI01003080.1/412-1
t0011922	AAAACGACTCTCGGCAACGGATCT	24	32	rRNA	AF510003.1/98-228
t0011929	ACAACGACTCTCGGCAACGGATAT	24	32	rRNA	AM040784.1/270-424
t0011971	CATCAGAGCAACGGGCAGAGC	21	32	rRNA	U42801.1/1-580
t0011993	TTTGAGACAAGCATATGACTAC	22	32	rRNA	AACY022050587.1/43-568
t0012070	GATTCATGATAACTCGACGGA	21	32	rRNA	AAMI01003080.1/412-1
t0012148	CTCTGATGATTCATGATAACTCGACGGA	28	32	rRNA	X66771.1/2-523
t0012217	TTGGATTTATGAAAGACGA	19	31	rRNA	X66771.1/2-523
t0012224	CGGAGAGGGAGCCTGAGAAACGGC	24	31	rRNA	AACY020526639.1/2050-2628
t0012240	CAGTTAAAAAGCTCGTAGTTGGAC	24	31	rRNA	U78542.1/1-585
t0012290	GACAAGATCAAACGGTGCCGG	21	31	rRNA	DQ242564.1/1-586
t0012350	CACCAGGAGTGGAGCCTGCGGC	22	31	rRNA	AY252216.1/689-1143
t0012430	CGGAAGGGCACCACCAGGAGT	21	31	rRNA	EF100350.1/22-583
t0012531	GATGATTCATGATAACTCGACGGA	24	31	rRNA	AAMI01003080.1/412-1
t0012549	ATCAGAACTCCGCAGTTAAGCGTG	24	31	rRNA	AF198188.1/404-503
t0012573	CTAGAGCTAATACGTGCACCA	21	31	rRNA	EF591016.1/2-503
t0012664	TACGCGACGGGGTATTGTAAGTGGCA	26	31	rRNA	AASG02007495.1/8955-8223
t0012746	GCTCTGATGATTCATGATAACTCGACGG	28	30	rRNA	AY496482.1/2-557
t0012788	TGGTTGAGACTAGGACGGTA	20	30	rRNA	X66687.1/42-580
t0012887	AAACTTAAAGGAATTGACGGA	21	30	rRNA	AY252216.1/689-1143
t0012890	ATGACTGAACGCCTCTAAGTCAGAA	25	30	rRNA	AASG02007495.1/8955-8223
t0013025	ATCTCAGTGGATCGTGGCAGCA	22	30	rRNA	AASG02007495.1/8955-8223
t0013114	GATTCATGATAACTCGACGGAT	22	30	rRNA	AAMI01003080.1/412-1
t0013141	ATAGTTTGTTTGATGGTATTTGCT	24	30	rRNA	AARH01034354.1/905-417
t0013172	CACGTCTGCCTGGGTGTCACG	21	30	rRNA	AF080044.1/264-419
t0013174	CATGAATCATCAGAGCAACGG	21	30	rRNA	U42801.1/1-580
t0013195	ACCGGGCACTACGGTGAGACGTG	23	30	rRNA	Z11512.1/2606-2718
t0013296	CGACTCTCGGCAACGGATATCTCGGCT	27	30	rRNA	AM040784.1/270-424
t0013323	AGGAATTGACGGAAGGGCA	19	30	rRNA	AY252216.1/689-1143
t0013351	TTATAGTTTGTTTGATGGTATTTG	24	30	rRNA	AARH01034354.1/905-417
t0013361	AAAACGACTTTCGGCAACGGATAT	24	30	rRNA	AF510003.1/98-228
t0013430	TAAAGGAATTGACGGAAGGGCACCA	25	29	rRNA	AY252216.1/689-1143
t0013446	CCTGACACGGGGAGGTAGTGACA	23	29	rRNA	AAMI01003080.1/412-1
t0013462	AACCGGGCACTACGGTGAGACGTG	24	29	rRNA	Z11512.1/2606-2718
t0013497	CTTTCGCAGTTGTTCGTCTTT	21	29	rRNA	X66771.1/2-523
t0013516	TGAAAGACGAACAACTGCGA	20	29	rRNA	X66771.1/2-523
t0013520	TGTGAATTGCAGAATCCCGTGAA	23	29	rRNA	AY326198.1/209-364
t0013552	TCCGGAGAGGGAGCCTGAGAAACGG	25	29	rRNA	AACY020526639.1/2050-2628
t0013641	ACCAGGAGTGGAGCCTGCGGCT	22	29	rRNA	AY252216.1/689-1143
t0013769	TATGAACTAATTCAGACTGT	20	29	rRNA	AY496482.1/2-557
t0013801	GAAACTTAAAGGAATTGACGG	21	29	rRNA	AY252216.1/689-1143
t0013911	ACTCGACGGATCGCAAGGCCA	21	29	rRNA	AY788155.1/2-552
t0014001	GTTATAGTTTGTTTGATGGTATT	23	29	rRNA	AARH01034354.1/905-417
t0014300	ATGGTTGAGACTAGGACGGTAT	22	28	rRNA	X66778.1/94-542
t0014321	AAAGACGAACAACTGCGAAAG	21	28	rRNA	X66771.1/2-523
t0014329	CCAGACTCATAGAGCCCGGTA	21	28	rRNA	X63312.1/81-573
t0014349	AAAACGACTCTCGGCAACGGATC	23	28	rRNA	AF510003.1/98-228
t0014364	GACGGATCGCAAGGCCACCGTGCCG	25	28	rRNA	AY788155.1/2-552
t0014391	TCGATGGTAGGATAGAGGCCT	21	28	rRNA	AAMI01003080.1/412-1
t0014417	AGACTGTGAAACTGCGAATGGCT	23	28	rRNA	X63313.1/22-624
t0014418	AGGAATTGACGGAAGGGCACCACCA	25	28	rRNA	AY252216.1/689-1143
t0014545	TGATGATTCATGATAACTCGACGGAT	26	28	rRNA	X66771.1/2-523
t0014708	AAAGGAATTGACGGAAGGGCACC	23	28	rRNA	AY252216.1/689-1143
t0014789	AGTTAAAAAGCTCGTAGTTGGAC	23	27	rRNA	U78542.1/1-585
t0014799	CCTGACACGGGGAGGTAGTGAC	22	27	rRNA	AAMI01003080.1/412-1
t0014814	CGGAGAGGGAGCCTGAGAAACGG	23	27	rRNA	AACY020526639.1/2050-2628
t0014895	AAAAGCTCGTAGTTGGACC	19	27	rRNA	U78542.1/1-585
t0014982	ACGGAAGGGCACCACCAGGAG	21	27	rRNA	EF100350.1/22-583
t0015035	ACCAGGAGTGGAGCCTGCGGCTTA	24	27	rRNA	AY252216.1/689-1143
t0015082	AAAACGACTCTCGGCCACGGATA	23	27	rRNA	AF510003.1/98-228
t0015145	CCGTAGTAATTCTAGAGCTAATACGTGCA	29	27	rRNA	AAMI01003080.1/412-1
t0015157	AGGAGTGGAGCCTGCGGCTTAAT	23	27	rRNA	AY252216.1/689-1143
t0015192	CGTAGTAATTCTAGAGCTAATACGTGCA	28	27	rRNA	AAMI01003080.1/412-1
t0015209	TTATGGTTGAGACTAGGACGG	21	27	rRNA	X66778.1/94-542
t0015211	CAGAACTCCGCAGTTAAGCGTT	22	27	rRNA	AY130620.1/408-502
t0015311	CAAGAACGAAAGTTGGGGGCT	21	27	rRNA	X66687.1/42-580
t0015323	TATTAGATAAAAGGTCGACGCG	22	27	rRNA	AAMI01003080.1/412-1
t0015340	TTATAGTTTGTTTGATGGTATTT	23	27	rRNA	AARH01034354.1/905-417
t0015342	CCGGAGAGGGAGCCTGAGAAACGG	24	27	rRNA	AACY020526639.1/2050-2628
t0015480	GAAAGACGAACAACTGCGAA	20	27	rRNA	X66771.1/2-523
t0015564	AAAACGACTCTCGGCAACGCATAT	24	26	rRNA	AF510003.1/98-228
t0015590	GATAACTCGACGGATCGCAAG	21	26	rRNA	AY788155.1/2-552
t0015604	CAGTACTAAGATGGGTGACCT	21	26	rRNA	AARH01009279.1/2310-2192
t0015768	CTCAGTGGATCGTGGCAGCAAGGC	24	26	rRNA	AASG02007495.1/8955-8223
t0015787	AGTTGGGGGCTCGAAGACGATCA	23	26	rRNA	X66687.1/42-580
t0015833	TATGGTTGAGACTAGGACGGTA	22	26	rRNA	X66778.1/94-542
t0016174	AACTCGACGGATCGCAAGGCC	21	26	rRNA	AY788155.1/2-552
t0016252	CTCTGATGATTCATGATAAC	20	26	rRNA	AY496482.1/2-557
t0016267	TTAAAAAGCTCGTAGTTGGACC	22	26	rRNA	U78542.1/1-585
t0016271	GAATTGACGGAAGGGCACCA	20	26	rRNA	AY252216.1/689-1143
t0016280	TCCTGACACGGGGAGGTAGTGA	22	26	rRNA	AAMI01003080.1/412-1
t0016394	TTCTGACTTAGAGGCGTTCAGT	22	25	rRNA	AASG02007495.1/8955-8223
t0016431	GAGGGAGCCTGAGAAACGG	19	25	rRNA	AACY020526639.1/2050-2628
t0016435	TAAAGGAATTGACGGAAGGGCACC	24	25	rRNA	AY252216.1/689-1143
t0016744	TGAATCTCAGTGGATCGTGGCA	22	25	rRNA	AASG02007495.1/8955-8223
t0016770	CGACTCTCGGCAACGGATATCTCGGCTC	28	25	rRNA	AM040784.1/270-424
t0016886	GAAAGACGAACAACTGCGAAA	21	25	rRNA	X66771.1/2-523
t0016953	AGTTATAGTTTGTTTGATGGTATT	24	25	rRNA	AARH01034354.1/905-417
t0017054	TAACTCGACGGATCGCAAGGCCA	23	25	rRNA	AY788155.1/2-552
t0017066	ACTTAAAGGAATTGACGGAAGGGCA	25	25	rRNA	AY252216.1/689-1143
t0017080	TTGCAGTTAAAAAGCTCGTAGTTGGA	26	25	rRNA	U44476.1/1-582
t0017085	ATAGTTTGTTTGATGGTATT	20	25	rRNA	AARH01034354.1/905-417
t0017087	TAGATAAAAGGTCGACGCGGGC	22	25	rRNA	AAMI01003080.1/412-1
t0017205	AATTCTTGGATTTATGAAAGACGA	24	25	rRNA	X66771.1/2-523
t0017262	TGACGGAAGGGCACCACCAGGAGT	24	24	rRNA	EF100350.1/22-583
t0017316	AGTTTGTTTGATGGTATTT	19	24	rRNA	AARH01034354.1/905-417
t0017402	ATGAAAGACGAACAACTGCGAA	22	24	rRNA	X66771.1/2-523
t0017536	TGATAACTCGACGGATCGCA	20	24	rRNA	AAMI01003080.1/412-1
t0017629	GTTTATGGTTGAGACTAGGACGGT	24	24	rRNA	X66778.1/94-542
t0017694	CTTAAAGGAATTGACGGAAGGGCA	24	24	rRNA	AY252216.1/689-1143
t0017753	GAATCTCAGTGGATCGTGGCAGC	23	24	rRNA	AASG02007495.1/8955-8223
t0017769	ACGACTCTCGGCAACGGATATCTCGGCTCT	30	24	rRNA	AM040784.1/270-424
t0017778	AGTATGAACTAATTCAGACTGTG	23	24	rRNA	AY496482.1/2-557
t0017860	AAAACGACTCTCGCCAACGGATA	23	24	rRNA	AF510003.1/98-228
t0018075	TATAGTTTGTTTGATGGTATTTGCT	25	24	rRNA	AARH01034354.1/905-417
t0018182	TTCGATGGTAGGATAGAGGCC	21	24	rRNA	AAMI01003080.1/412-1
t0018191	CGGAAGGGCACCACCAGGAGTGGAG	25	24	rRNA	EF100350.1/22-583
t0018198	ATCAACTTTCGATGGTAGGAT	21	24	rRNA	AAMI01003080.1/412-1
t0018220	CGACTCTCGGCAACGGATATCTC	23	24	rRNA	AM040784.1/270-424
t0018223	AAAACGACTCTCGGCCACGGATAT	24	24	rRNA	AF510003.1/98-228
t0018351	AATTGACGGAAGGGCACCACCA	22	23	rRNA	AY252216.1/689-1143
t0018546	TTTCGCAGTTGTTCGTCTTTC	21	23	rRNA	X66771.1/2-523
t0018714	GGGCAGAGCCCGCGTCGACCTTTTT	25	23	rRNA	AAMI01003080.1/412-1
t0018871	ACGGTATCTGATCGTCTTCGAG	22	23	rRNA	X66687.1/42-580
t0019041	CAGGAGTGGAGCCTGCGGCTTAAT	24	23	rRNA	AY252216.1/689-1143
t0019095	TGAGACTAGGACGGTATCTGA	21	23	rRNA	X66687.1/42-580
t0019210	ACCAGGAGTGGAGCCTGCGGCTTAAT	26	23	rRNA	AY252216.1/689-1143
t0019266	TGAAACTGCGAATGGCTCATTAAAT	25	23	rRNA	AY378161.1/20-527
t0019404	GGAATTACCGCGGCTGCTGGC	21	22	rRNA	AACY021051052.1/870-429
t0019451	TGATAACTCGACGGATCGCAAGGCCA	26	22	rRNA	AY788155.1/2-552
t0019588	AAAACGACCCTCGGCAACGGATAT	24	22	rRNA	AF510003.1/98-228
t0019706	TTAAAGGAATTGACGGAAGGGCACC	25	22	rRNA	AY252216.1/689-1143
t0019762	TCTGATGATTCATGATAACTCGACGGAT	28	22	rRNA	X66771.1/2-523
t0019820	AACTGCGAATGGCTCATTAAAT	22	22	rRNA	AJ535191.1/19-597
t0019994	AGAGCCCGCGTCGACCTTTTA	21	22	rRNA	AAMI01003080.1/412-1
t0019998	AACGACTCTCGGCAACGG	18	22	rRNA	AM040784.1/270-424
t0020007	AAAACGACTCTCGGCAACCGATAT	24	22	rRNA	AF510003.1/98-228
t0020180	CATGATAACTCGACGGATCGC	21	22	rRNA	AAMI01003080.1/412-1
t0020246	CGGTATCTGATCGTCTTCGAGC	22	22	rRNA	X66687.1/42-580
t0020296	AAAACGACTCTCGGCAACGGACA	23	22	rRNA	AF510003.1/98-228
t0020365	GACGGAAGGGCACCACCAGGAGTG	24	22	rRNA	EF100350.1/22-583
t0020412	AGGACGGTATCTGATCGTCTT	21	22	rRNA	X66687.1/42-580
t0020478	CGGGTGACGGAGAATTAGGGTTCG	24	21	rRNA	AACY021871459.1/456-1
t0020494	CCGTAGTAATTCTAGAGCTAATACGTGC	28	21	rRNA	AAMI01003080.1/412-1
t0020514	GACGGAAGGGCACCACCAGGA	21	21	rRNA	EF100350.1/22-583
t0020526	TCTTGGATTTATGAAAGACGAACAA	25	21	rRNA	X66771.1/2-523
t0020537	ACGGGGTATTGTAAGTGGCA	20	21	rRNA	AASG02007495.1/8955-8223
t0020554	TAGGATAGAGGCCTACCATGG	21	21	rRNA	AAMI01003080.1/412-1
t0020590	CTCAGTGGATCGTGGCAGC	19	21	rRNA	AASG02007495.1/8955-8223
t0020683	TAGTTTGTTTGATGGTATTTGCT	23	21	rRNA	AARH01034354.1/905-417
t0020757	AATTCTTGGATTTATGAAAGACGAA	25	21	rRNA	X66771.1/2-523
t0020782	CGGAAGGGCACCACCAGGAGTGGA	24	21	rRNA	EF100350.1/22-583
t0020897	AGGAGTGGAGCCTGCGGCTTAATTTG	26	21	rRNA	AY252216.1/689-1143
t0021203	AAACTGCGAATGGCTCATTAAAT	23	21	rRNA	AJ535191.1/19-597
t0021279	CGACTCTCGGCAACGGATATCTCGG	25	21	rRNA	AM040784.1/270-424
t0021294	AGGAGTGGAGCCTGCGGCTTAA	22	21	rRNA	AY252216.1/689-1143
t0021415	TATGAACTAATTCAGACTGTGAAA	24	21	rRNA	X63313.1/22-624
t0021418	ACGGGTGACGGAGAATTAGGGTTCGATT	28	21	rRNA	AACY021871459.1/456-1
t0021478	AATTGACGGAAGGGCACCAC	20	21	rRNA	AY252216.1/689-1143
t0021521	TCAGAACTCCGCAGTTAAGCGTGC	24	21	rRNA	AF198188.1/404-503
t0021669	CTGACTTAGAGGCGTTCAGTCAA	23	21	rRNA	AASG02007495.1/8955-8223
t0021704	ACCAGGAGTGGAGCCTGCGGCTT	23	21	rRNA	AY252216.1/689-1143
t0021964	TATTAGATAAAAGGTCGACGC	21	20	rRNA	AAMI01003080.1/412-1
t0021967	ATGATTCATGATAACTCGACGGAT	24	20	rRNA	AAMI01003080.1/412-1
t0021969	GGCTCGAAGACGATCAGATA	20	20	rRNA	X66687.1/42-580
t0022030	ACGGGTGACGGAGAATTAGGGTTCGA	26	20	rRNA	AACY021871459.1/456-1
t0022061	GGGGTATTGTAAGTGGCAGAGT	22	20	rRNA	AASG02007495.1/8955-8223
t0022181	AAAACGACTCTCCGCAACGGATA	23	20	rRNA	AF510003.1/98-228
t0022323	TCTTGGATTTATGAAAGACGAT	22	20	rRNA	X66771.1/2-523
t0022345	GAATTGACGGAAGGGCACCACC	22	20	rRNA	AY252216.1/689-1143
t0022373	CACCAGGAGTGGAGCCTGCGGCT	23	20	rRNA	AY252216.1/689-1143
t0022392	GACGGGGTATTGTAAGTGGCAG	22	20	rRNA	AASG02007495.1/8955-8223
t0022434	ATTGGAATGAGTACAATCTAA	21	20	rRNA	AF257317.2/1-574
t0022476	CGGGTGACGGAGAATTAGGGTTCGAT	26	20	rRNA	AACY021871459.1/456-1
t0022480	CAGTTGTTCGTCTTTCATAAA	21	20	rRNA	X66771.1/2-523
t0022668	TTGGGCGAGAGCAGTACTAAGATG	24	20	rRNA	AASG02009024.1/8536-8654
t0022689	ATCGGCTAACTCTGTGCCAGCAGC	24	20	rRNA	AJ409116.1/1-387
t0022701	AGAGCCCGCGTCGACCTTTTTC	22	20	rRNA	AAMI01003080.1/412-1
t0022707	ACGCGACGGGGTATTGTAAGTGGCA	25	20	rRNA	AASG02007495.1/8955-8223
t0022767	TTCTAGAGCTAATACGTGCAC	21	20	rRNA	AB087120.1/5-597
t0022895	TTAAAGGAATTGACGGAAGGGCAC	24	20	rRNA	AY252216.1/689-1143
t0022901	AAACTGCGAATGGCTCATTAAATCA	25	20	rRNA	AJ535191.1/19-597
t0022936	AGAGCCCGCGTCGACCTTTCT	21	20	rRNA	AAMI01003080.1/412-1
t0022952	AACCGGGCACTACGGTGAGACGTGA	25	20	rRNA	Z11512.1/2606-2718
t0023043	AGAGGGAGCCTGAGAAACGG	20	20	rRNA	AACY020526639.1/2050-2628
t0023100	CCACCAGGAGTGGAGCCTGCGGCTT	25	20	rRNA	AY252216.1/689-1143
t0023198	GTGTGAATTGCAGAATCCCGT	21	20	rRNA	AY326198.1/209-364
t0023209	CACGTCTGCCTGGGTGTCA	19	20	rRNA	AF080044.1/264-419
t0023233	TAAAGGAATTGACGGAAGGGCAC	23	20	rRNA	AY252216.1/689-1143
t0023255	AGTTTGTTTGATGGTATTTGCT	22	19	rRNA	AARH01034354.1/905-417
t0023270	TGTAAGTATGAACTAATTCAGACTGT	26	19	rRNA	AY496482.1/2-557
t0023294	AGAGCCCGCGTCGACCTTTTC	21	19	rRNA	AAMI01003080.1/412-1
t0023360	TTATAGTTTGTTTGATGGTATTTGCTA	27	19	rRNA	AARH01034354.1/905-417
t0023434	AAGGAATTGACGGAAGGGCACCACCA	26	19	rRNA	AY252216.1/689-1143
t0023443	TGACTGAACGCCTCTAAGTCAGAA	24	19	rRNA	AASG02007495.1/8955-8223
t0023641	GACGGAAGGGCACCACCAGGAG	22	19	rRNA	EF100350.1/22-583
t0023754	GGGTGCGACCATACCAGCACTA	22	19	rRNA	U31855.1/1-119
t0023944	TGCTCTGATGATTCATGATAAC	22	19	rRNA	AY496482.1/2-557
t0023946	TGAATGATGCGTCGCCGGCAC	21	19	rRNA	AY788155.1/2-552
t0024041	AAAACGACTCTCGGCACCGGATAT	24	19	rRNA	AF510003.1/98-228
t0024049	CGGGGTATTGTAAGTGGCAGAGT	23	19	rRNA	AASG02007495.1/8955-8223
t0024140	TCCTGACACGGGGAGGTAGTGACAATA	27	19	rRNA	AAMI01003080.1/412-1
t0024143	ATTCTTGGATTTATGAAAGACGA	23	19	rRNA	X66771.1/2-523
t0024196	GTTGATCCTGCCAGTAGTCATA	22	19	rRNA	AAWT01073500.1/8285-7737
t0024226	ACCAGGAGTGGAGCCTGCGGCTTAATT	27	19	rRNA	AY252216.1/689-1143
t0024345	AAAACGACTCCCGGCAACGGATA	23	19	rRNA	AF510003.1/98-228
t0024430	GGTGACGGGTGACGGAGAATT	21	19	rRNA	AAMI01003080.1/412-1
t0024474	TGATAACTCGACGGATCGCAAGGC	24	19	rRNA	AY788155.1/2-552
t0024547	CGCGACGGGGTATTGTAAGTGG	22	19	rRNA	AASG02007495.1/8955-8223
t0024549	TGTGAATTGCAGAATCCCGTGAACCATC	28	19	rRNA	AY326198.1/209-364
t0024565	AACTCGACGGATCGCAAGGCCA	22	19	rRNA	AY788155.1/2-552
t0024583	GGGTGACGGAGAATTAGGGTTCGATT	26	19	rRNA	AACY021871459.1/456-1
t0024729	ACTTCCCGTCCGACTTGCATG	21	19	rRNA	CAAP01045471.1/829-1253
t0024916	TGAATTGCAGAATCCCGTGAAT	22	19	rRNA	AASG02000092.1/62931-63086
t0025001	AAAACGATTCTCGGCAACGGATA	23	18	rRNA	AF510003.1/98-228
t0025002	TTTCGATGGTAGGATAGAGGCC	22	18	rRNA	AAMI01003080.1/412-1
t0025074	AAAACGACTCCCGGCAACGGATAT	24	18	rRNA	AF510003.1/98-228
t0025302	AAAACGACTTTCGGCAACGGATA	23	18	rRNA	AF510003.1/98-228
t0025361	ACGGGGTATTGTAAGTGGCAGA	22	18	rRNA	AASG02007495.1/8955-8223
t0025431	TTCTTGGATTTATGAAAGACGAT	23	18	rRNA	X66771.1/2-523
t0025469	AGTTGGGGGCTCGAAGACGAT	21	18	rRNA	X66687.1/42-580
t0025527	TATGGTTGAGACTAGGACGGTAT	23	18	rRNA	X66778.1/94-542
t0025558	AAAACGACTCTCGGCAACGGAAA	23	18	rRNA	AF510003.1/98-228
t0025580	AAGAACGAAAGTTGGGGGCTC	21	18	rRNA	X66687.1/42-580
t0025755	GACTCTCGGCAACGGATA	18	18	rRNA	AF427500.1/363-518
t0025862	GTTATAGTTTGTTTGATGGTATTT	24	18	rRNA	AARH01034354.1/905-417
t0025865	CCGGATTCTGACTTAGAGGCG	21	18	rRNA	AASG02007495.1/8955-8223
t0025948	AGTATGAACTAATTCAGACTGTGAA	25	18	rRNA	X63313.1/22-624
t0026012	TTAAAGGAATTGACGGAAGGGCA	23	18	rRNA	AY252216.1/689-1143
t0026019	AAAACGACTCTCCGCAACGGATAT	24	18	rRNA	AF510003.1/98-228
t0026025	AAAACGACTCTCGCCAACGGATAT	24	18	rRNA	AF510003.1/98-228
t0026042	CCAGGAGTGGAGCCTGCGGCTTA	23	18	rRNA	AY252216.1/689-1143
t0026048	TGCAGTTAAAAAGCTCGTAGTTGGA	25	18	rRNA	U44476.1/1-582
t0026076	AAAACGACTCTCGGCAACGGATAC	24	18	rRNA	AF510003.1/98-228
t0026126	TAGTTTGTTTGATGGTATT	19	18	rRNA	AARH01034354.1/905-417
t0026139	TGAAAGACGAACAACTGCGAAAGC	24	18	rRNA	X66771.1/2-523
t0026187	CCACCAGGAGTGGAGCCTGCGGCTTA	26	18	rRNA	AY252216.1/689-1143
t0026246	ATGATAACTCGACGGATCGCAA	22	18	rRNA	AY788155.1/2-552
t0026280	GTTAAAAAGCTCGTAGTTGGA	21	18	rRNA	EF025879.1/3-481
t0026301	AAAACGATTCTCGGCAACGGATAT	24	18	rRNA	AF510003.1/98-228
t0026305	CTTTCGATGGTAGGATAGAGG	21	18	rRNA	AAMI01003080.1/412-1
t0026333	GTTGCAGTTAAAAAGCTCGTAGTTGGAC	28	18	rRNA	EF025879.1/3-481
t0026380	GTTGCAGTTAAAAAGCTCGTAGTTGGA	27	18	rRNA	U44476.1/1-582
t0026428	TGTGAATTGCAGAATCCCGTG	21	18	rRNA	AY326198.1/209-364
t0026513	AGTTAAAAAGCTCGTAGTTGGACCT	25	18	rRNA	U78542.1/1-585
t0026543	ACGGAAGGGCACCACCAGGAGT	22	18	rRNA	EF100350.1/22-583
t0026687	GGGGTATTGTAAGTGGCAGAG	21	18	rRNA	AASG02007495.1/8955-8223
t0026748	TCAGTTATAGTTTGTTTGATGGTA	24	18	rRNA	AY496482.1/2-557
t0026759	TTTGTTTGATGGTATTTGCTAC	22	18	rRNA	AARH01034354.1/905-417
t0026919	GTTTGTTTGATGGTATTTG	19	17	rRNA	AARH01034354.1/905-417
t0026942	TGGTGTGAATTGCAGAATCCCGTGA	25	17	rRNA	AY326198.1/209-364
t0026979	GTTGGGGGCTCGAAGACGATCA	22	17	rRNA	X66687.1/42-580
t0027021	TGAATTGCAGAATCCCGTG	19	17	rRNA	AY326198.1/209-364
t0027058	ATTGGAGGGCAAGTCTGGTGC	21	17	rRNA	AACY021051052.1/870-429
t0027095	TCTTGGATTTATGAAAGACGC	21	17	rRNA	X66771.1/2-523
t0027128	AGTTTGTTTGATGGTATTTGC	21	17	rRNA	AARH01034354.1/905-417
t0027181	ATAAAAGGTCGACGCGGGC	19	17	rRNA	AAMI01003080.1/412-1
t0027187	AAAACGACTCTCGGCCACGGAT	22	17	rRNA	AF510003.1/98-228
t0027189	TGGTGTGAATTGCAGAATCCCGTG	24	17	rRNA	AY326198.1/209-364
t0027204	CAATACCCCGTCGCGTATTTA	21	17	rRNA	AASG02007495.1/8955-8223
t0027259	GTGTGAATTGCAGAATCCCGTGA	23	17	rRNA	AY326198.1/209-364
t0027332	AGTTATAGTTTGTTTGATGGTAT	23	17	rRNA	DQ072933.1/1-538
t0027622	TGGTATTTGCTACTCGGATAA	21	17	rRNA	AARH01034354.1/905-417
t0027705	AGAAATTTGAATGATGCGTCGC	22	17	rRNA	DQ512648.1/40-474
t0027826	GACGGAGAATTAGGGTTCGATTCCGGA	27	17	rRNA	AACY021871459.1/456-1
t0027842	AAATTCTTGGATTTATGAAAGACGA	25	17	rRNA	X66771.1/2-523
t0027935	TCAGTGGATCGTGGCAGCAAGG	22	17	rRNA	AASG02007495.1/8955-8223
t0027970	TTCATGATAACTCGACGGA	19	17	rRNA	AAMI01003080.1/412-1
t0028069	CGGGCAGAGCCCGCGTCGACCTTTTT	26	17	rRNA	AAMI01003080.1/412-1
t0028098	AAATTCTTGGATTTATGAAAGACG	24	17	rRNA	X66771.1/2-523
t0028148	TCTAGAGCTAATACGTGCACC	21	17	rRNA	EF591016.1/2-503
t0028179	CTGATGATTCATGATAACTCGACGGAT	27	17	rRNA	X66771.1/2-523
t0028248	ACCACATCCAAGGAAGGCAGCA	22	17	rRNA	AACY020526639.1/2050-2628
t0028256	GCCTTGCGATCCGTCGAGTTA	21	17	rRNA	AY788155.1/2-552
t0028287	AGGCTGAAACTTAAAGGAATTGACGGA	27	17	rRNA	AY252216.1/689-1143
t0028422	GGGTGACGGAGAATTAGGGTT	21	17	rRNA	AACY021677106.1/194-780
t0028482	CTTAAAGGAATTGACGGAAGGGCAC	25	17	rRNA	AY252216.1/689-1143
t0028544	TTAAAGGAATTGACGGAAGGGCACCA	26	17	rRNA	AY252216.1/689-1143
t0028662	AATTACCGCGGCTGCTGGCAC	21	17	rRNA	AACY021051052.1/870-429
t0028675	TGCAGACGACTTAAATACGCGACGGG	26	17	rRNA	AASG02007495.1/8955-8223
t0028704	AAAATGACTCTCGGCAACGGATAT	24	17	rRNA	AF510003.1/98-228
t0029048	TTTTGATCCTTCGATGTCGGC	21	16	rRNA	AAXJ01020943.1/594-211
t0029053	AAAACGACCCTCGGCAACGGAT	22	16	rRNA	AF510003.1/98-228
t0029056	TGAATTGCAGAATCCCGTGAACCA	24	16	rRNA	AY326198.1/209-364
t0029362	GGGTGACGGAGAATTAGGGTTCGA	24	16	rRNA	AACY021871459.1/456-1
t0029422	GGTGACGGAGAATTAGGGTTCGA	23	16	rRNA	AACY021871459.1/456-1
t0029528	TTCATGATAACTCGACGGAT	20	16	rRNA	AAMI01003080.1/412-1
t0029530	CCACCAGGAGTGGAGCCTGCGGC	23	16	rRNA	AY252216.1/689-1143
t0029571	GCTGAATCTCAGTGGATCGTGG	22	16	rRNA	AASG02007495.1/8955-8223
t0029589	AAAACGACTCTCGGCAACGGAC	22	16	rRNA	AF510003.1/98-228
t0029621	CGCGACGGGGTATTGTAAGTGGCAGA	26	16	rRNA	AASG02007495.1/8955-8223
t0029637	TTTTTGATCCTTCGATGTCGGC	22	16	rRNA	AAXJ01020943.1/594-211
t0029776	AAAAAGCTCGTAGTTGGACCT	21	16	rRNA	U78542.1/1-585
t0029778	CGGTATCTGATCGTCTTCGAA	21	16	rRNA	X66687.1/42-580
t0029784	TTTATGAAAGACGAACAACTG	21	16	rRNA	X66771.1/2-523
t0029794	AAGTTGGGGGCTCGAAGACGATCA	24	16	rRNA	X66687.1/42-580
t0029836	AAAGGAATTGACGGAAGGGCACCACC	26	16	rRNA	AY252216.1/689-1143
t0029838	TCCTGACACGGGGAGGTAGTGACAA	25	16	rRNA	AAMI01003080.1/412-1
t0029897	AGGAGTGGAGCCTGCGGCTTAATTT	25	16	rRNA	AY252216.1/689-1143
t0029987	TGCTCTGATGATTCATGATAA	21	16	rRNA	AY496482.1/2-557
t0030078	ATGGTATTTGCTACTCGGAT	20	16	rRNA	AARH01034354.1/905-417
t0030117	TGTGAATTGCAGAATCCCGTGAACCAT	27	16	rRNA	AY326198.1/209-364
t0030276	TTCTGGAAGGGATGCATTTAT	21	16	rRNA	AAMI01003080.1/412-1
t0030350	TGACACGGGGAGGTAGTGACAAT	23	16	rRNA	AAMI01003080.1/412-1
t0030424	TTAAAAAGCTCGTAGTTGGA	20	16	rRNA	EF025879.1/3-481
t0030471	AGATAAAAGGTCGACGCGGG	20	16	rRNA	AAMI01003080.1/412-1
t0030566	GAAAGACGAACAACTGCGAAAG	22	16	rRNA	X66771.1/2-523
t0030604	AAAACGATTCTCGGCAACGGAT	22	16	rRNA	AF510003.1/98-228
t0030689	AAAACGACTCTCGGCAACGGATATA	25	16	rRNA	AF510003.1/98-228
t0030695	GTAGGGCTGAATCTCAGTGGA	21	16	rRNA	AASG02007495.1/8955-8223
t0030744	GAATGATGCGTCGCCGGCAC	20	16	rRNA	AAMI01003080.1/412-1
t0030757	ACTCTCGGCAACGGATATCTCGGC	24	16	rRNA	AY265400.1/169-322
t0030971	CTGACACGGGGAGGTAGTGACA	22	16	rRNA	AAMI01003080.1/412-1
t0031022	TCTGATGATTCATGATAACTCGACG	25	16	rRNA	AY496482.1/2-557
t0031047	CAAGGATGTTTTCATTAAT	19	16	rRNA	X63303.1/31-530
t0031151	TGAAACTTAAAGGAATTGACGGAA	24	16	rRNA	AY252216.1/689-1143
t0031222	TGAAAGACGAACAACTGCGAT	21	16	rRNA	X66771.1/2-523
t0031228	CTCGAAGACGATCAGATACCG	21	16	rRNA	X66687.1/42-580
t0031314	GGGGGCTCGAAGACGATCAGA	21	16	rRNA	X66687.1/42-580
t0031315	AAAACGACTCTAGGCAACGGATAT	24	16	rRNA	AF510003.1/98-228
t0031580	CATGGTGGTGACGGGTGACGGA	22	15	rRNA	AAMI01003080.1/412-1
t0031657	AGTTGGGGGCTCGAAGACGA	20	15	rRNA	X66687.1/42-580
t0031679	AAAGGAATTGACGGAAGGGC	20	15	rRNA	AY252216.1/689-1143
t0031779	TTAGATAAAAGGTCGACGCGGG	22	15	rRNA	AAMI01003080.1/412-1
t0031815	AGTTATAGTTTGTTTGATGGTATTT	25	15	rRNA	AARH01034354.1/905-417
t0031832	AATCTCAGTGGATCGTGGCAG	21	15	rRNA	AASG02007495.1/8955-8223
t0031907	ATAGTTTGTTTGATGGTATTTG	22	15	rRNA	AARH01034354.1/905-417
t0031949	AATTGACGGAAGGGCACCA	19	15	rRNA	AY252216.1/689-1143
t0032064	GATGATTCATGATAACTCGACGGAT	25	15	rRNA	AAMI01003080.1/412-1
t0032197	TAATCAAGAACGAAAGTTGGG	21	15	rRNA	X66687.1/42-580
t0032238	TTTGAATGATGCGTCGCCGG	20	15	rRNA	DQ512648.1/40-474
t0032563	AAAAGCTCGTAGTTGGACCTT	21	15	rRNA	U78542.1/1-585
t0032589	GACGGAGAATTAGGGTTCGATTCCGG	26	15	rRNA	AACY021871459.1/456-1
t0032674	AACGACTCTCGGCAACGGATATCTAA	26	15	rRNA	AM040784.1/270-424
t0032725	GCGACGGGGTATTGTAAGTGGCAG	24	15	rRNA	AASG02007495.1/8955-8223
t0032779	TGAAACTGCGAATGGCTCAT	20	15	rRNA	AACY020526639.1/2050-2628
t0032801	CGCGACGGGGTATTGTAAGTGGCAG	25	15	rRNA	AASG02007495.1/8955-8223
t0032803	ATAGTTTGTTTGATGGTATTT	21	15	rRNA	AARH01034354.1/905-417
t0032828	GATTCATGATAACTCGACGG	20	15	rRNA	AAMI01003080.1/412-1
t0032931	CAGTGGATCGTGGCAGCAAGGC	22	15	rRNA	AASG02007495.1/8955-8223
t0032946	AAAACGACTCTCGGCACCGGATA	23	15	rRNA	AF510003.1/98-228
t0033038	TGAAACTGCGAATGGCTCATTT	22	15	rRNA	AACY020526639.1/2050-2628
t0033073	AAGACGAACAACTGCGAAAGC	21	15	rRNA	X66771.1/2-523
t0033113	CAGGAGTGGAGCCTGCGGCTTAATTTG	27	15	rRNA	AY252216.1/689-1143
t0033161	GGGTGACGGAGAATTAGGGTTCGATTC	27	15	rRNA	AACY021871459.1/456-1
t0033165	AAAACGACTCTCGGCAACCGATA	23	15	rRNA	AF510003.1/98-228
t0033267	TTTGCAGACGACTTAAATACGCGACGG	27	15	rRNA	AASG02007495.1/8955-8223
t0033308	GTTAAAAAGCTCGTAGTTGGAC	22	15	rRNA	U78542.1/1-585
t0033316	TCTCAGTGGATCGTGGCAGCAAG	23	15	rRNA	AASG02007495.1/8955-8223
t0033356	ACGGGTGACGGAGAATTAGGGTTCG	25	15	rRNA	AACY021871459.1/456-1
t0033377	CCGGAGAGGGAGCCTGAGAAACGGC	25	15	rRNA	AACY020526639.1/2050-2628
t0033405	TTTGTTTGATGGTATTTGCTACTC	24	15	rRNA	AARH01034354.1/905-417
t0033584	TGAATTGCAGAATCCCGTGAAC	22	15	rRNA	AY326198.1/209-364
t0033674	ACCGTAGTAATTCTAGAGCTAATACGTGCA	30	15	rRNA	AAMI01003080.1/412-1
t0033745	TTATAGTTTGTTTGATGGTATTTGCT	26	15	rRNA	AARH01034354.1/905-417
t0033801	GAGTGGAGCCTGCGGCTTAATTT	23	15	rRNA	AY252216.1/689-1143
t0033843	AATGATGCGTCGCCGGCACGG	21	15	rRNA	DQ786092.1/2-559
t0033863	AGTATGAACTAATTCAGACTGT	22	15	rRNA	AY496482.1/2-557
t0034050	AAAACGACTCTCCGCAACGGAT	22	15	rRNA	AF510003.1/98-228
t0034206	ACCGTAGTAATTCTAGAGCTAATACGTGC	29	15	rRNA	AAMI01003080.1/412-1
t0034377	CGGGTGACGGAGAATTAGGGTTCGATTC	28	14	rRNA	AACY021871459.1/456-1
t0034489	TACTTGGTGTGAATTGCAGAA	21	14	rRNA	AY326198.1/209-364
t0034528	CATAGAGCCCGGTATTGTTATT	22	14	rRNA	X63312.1/81-573
t0034696	AAAGTTGGGGGCTCGAAGACGA	22	14	rRNA	X66687.1/42-580
t0034699	TGGATTTATGAAAGACGA	18	14	rRNA	X66771.1/2-523
t0034793	AGGAGTGGAGCCTGCGGCTTAATT	24	14	rRNA	AY252216.1/689-1143
t0034913	ATGGTATTTGCTACTCGGATA	21	14	rRNA	AARH01034354.1/905-417
t0034934	GACTCTCGGCAACGGATATCTCGGCTCT	28	14	rRNA	AY265400.1/169-322
t0034969	TTAGCTCTAGAATTACTACGG	21	14	rRNA	AAMI01003080.1/412-1
t0035143	TTGCCAAGGATGTTTTCATTAAT	23	14	rRNA	X63303.1/31-530
t0035282	AGGTAGTGACAATAAATAACAA	22	14	rRNA	AAMI01003080.1/412-1
t0035330	AAAACCACTCTCGGCAACGGATAT	24	14	rRNA	AF510003.1/98-228
t0035349	GGGGCTCGAAGACGATCAGAT	21	14	rRNA	X66687.1/42-580
t0035376	GTATTGTAAGTGGCAGAGTGG	21	14	rRNA	AASG02007495.1/8955-8223
t0035466	AAAACCACTCTCGGCAACGGATA	23	14	rRNA	AF510003.1/98-228
t0035501	TGGTGACGGGTGACGGAGAAT	21	14	rRNA	AAMI01003080.1/412-1
t0035514	TAAGTATGAACTAATTCAGACTGTG	25	14	rRNA	AY496482.1/2-557
t0035555	CATGGTGGTGACGGGTGACGG	21	14	rRNA	AAMI01003080.1/412-1
t0035627	ATGATTCATGATAACTCGACGGATC	25	14	rRNA	AAMI01003080.1/412-1
t0035821	TGTGAATTGCAGAATCCCGTGAACCA	26	14	rRNA	AY326198.1/209-364
t0035881	GCAGTTAAAAAGCTCGTAGTT	21	14	rRNA	DQ786052.1/1-587
t0035915	AGTATGAACTAATTCAGACTGTGA	24	14	rRNA	X63313.1/22-624
t0035928	TCGATGAAGAACGTAGCGAAAT	22	14	rRNA	AF427500.1/363-518
t0035932	AAAAAGCTCGTAGTTGGACCTTG	23	14	rRNA	U78542.1/1-585
t0035983	TTGACGGAAGGGCACCACCA	20	14	rRNA	AY252216.1/689-1143
t0036062	TAAAAAGCTCGTAGTTGGA	19	14	rRNA	EF025879.1/3-481
t0036063	GTGTGAATTGCAGAATCCCGTG	22	14	rRNA	AY326198.1/209-364
t0036115	CCCGGATTCTGACTTAGAGGC	21	14	rRNA	AASG02007495.1/8955-8223
t0036166	ACAACGACTCTCGGCAACGGAT	22	14	rRNA	AM040784.1/270-424
t0036206	AGGATCCATTGGAGGGCAAGTCTG	24	14	rRNA	AB244715.1/8-591
t0036249	ACGAGGATCCATTGGAGGGCAA	22	14	rRNA	AB183659.1/1-569
t0036396	AAACTTAAAGGAATTGACGGAA	22	14	rRNA	AY252216.1/689-1143
t0036435	ACCAGGAGTGGAGCCTGCGGCTTAA	25	14	rRNA	AY252216.1/689-1143
t0036502	AGGATAGAGGCCTACCATGGT	21	14	rRNA	AAMI01003080.1/412-1
t0036533	CTTGGATTTATGAAAGACGAAC	22	14	rRNA	X66771.1/2-523
t0036566	TGTGAATTGCAGAATCCCGTGAAC	24	14	rRNA	AY326198.1/209-364
t0036642	ACGGAGAATTAGGGTTCGATTCCGG	25	14	rRNA	AACY020526639.1/2050-2628
t0036673	CTGACACGGGGAGGTAGTGACAA	23	14	rRNA	AAMI01003080.1/412-1
t0036703	GGTTGAGACTAGGACGGTATC	21	14	rRNA	X66687.1/42-580
t0036706	GTGGTGACGGGTGACGGAGA	20	14	rRNA	AAMI01003080.1/412-1
t0036719	CCATTGGAGGGCAAGTCTGGTG	22	14	rRNA	DQ470658.1/9-471
t0036820	TATAGTTTGTTTGATGGTATTTGC	24	14	rRNA	AARH01034354.1/905-417
t0036849	GCTCTAGAATTACTACGGTTA	21	14	rRNA	AAMI01003080.1/412-1
t0037156	AAGTTGGGGGCTCGAAGACGAT	22	14	rRNA	X66687.1/42-580
t0037175	CAGGAGTGGAGCCTGCGGCTTAA	23	14	rRNA	AY252216.1/689-1143
t0037193	TTGAGACAAGCATATGACTAC	21	14	rRNA	AACY022050587.1/43-568
t0037291	TCCTGACACGGGGAGGTAGTGACAAT	26	14	rRNA	AAMI01003080.1/412-1
t0037356	TCAAGAACGAAAGTTGGGGGCT	22	14	rRNA	X66687.1/42-580
t0037421	GGGTGACGGAGAATTAGGGTTCG	23	14	rRNA	AACY021871459.1/456-1
t0037473	ATGATGCGTCGCCGGCACGG	20	14	rRNA	DQ786092.1/2-559
t0037663	GGGTGACGGAGAATTAGGGT	20	13	rRNA	AACY021677106.1/194-780
t0037676	GATAACTCGACGGATCGCAAGGC	23	13	rRNA	AY788155.1/2-552
t0037733	TACACATGCATGGCTTAATCT	21	13	rRNA	AACY020526639.1/2050-2628
t0037769	TGGAGCTGGAATTACCGCGGCT	22	13	rRNA	AACY021051052.1/870-429
t0037823	AGGAGTGGAGCCTGCGGCTTAATTTGA	27	13	rRNA	AY252216.1/689-1143
t0037838	CCATGGTGGTGACGGGTGACGGAG	24	13	rRNA	AAMI01003080.1/412-1
t0037879	GTTATAGTTTGTTTGATGGTATTTGCT	27	13	rRNA	AARH01034354.1/905-417
t0037882	CCTGACACGGGGAGGTAGTGACAATA	26	13	rRNA	AAMI01003080.1/412-1
t0037965	CAGGAGTGGAGCCTGCGGCTTAATT	25	13	rRNA	AY252216.1/689-1143
t0038030	CGAGGATCCATTGGAGGGCAAG	22	13	rRNA	AB244715.1/8-591
t0038072	CCTGACACGGGGAGGTAGTGACAA	24	13	rRNA	AAMI01003080.1/412-1
t0038121	AGAAATTTGAATGATGCGTCG	21	13	rRNA	DQ512648.1/40-474
t0038163	AAAACGACTCTAGGCAACGGATA	23	13	rRNA	AF510003.1/98-228
t0038377	AAAACGACTCGCGGCAACGGATA	23	13	rRNA	AF510003.1/98-228
t0038548	CGGGCAGAGCCCGCGTCGACCTTTT	25	13	rRNA	AAMI01003080.1/412-1
t0038677	CCAGACTCATAGAGCCCGGTAT	22	13	rRNA	X63312.1/81-573
t0038710	AAAACGACTCTCGGCAACGGATAA	24	13	rRNA	AF510003.1/98-228
t0038762	ACAACGACTCTCGGCAACGGATA	23	13	rRNA	AM040784.1/270-424
t0038775	ACGACTCTCGGCAACGGA	18	13	rRNA	AM040784.1/270-424
t0038782	CTTAAAGGAATTGACGGAAGGGCACC	26	13	rRNA	AY252216.1/689-1143
t0038799	CGGGGTATTGTAAGTGGCA	19	13	rRNA	AASG02007495.1/8955-8223
t0038841	AGAGCCCGCGTCGACCTTTTCT	22	13	rRNA	AAMI01003080.1/412-1
t0038910	AAGTATGAACTAATTCAGACTGTG	24	13	rRNA	AY496482.1/2-557
t0038911	ACGCGACGGGGTATTGTAAG	20	13	rRNA	AASG02007495.1/8955-8223
t0038991	TTTGCCAAGGATGTTTTCATTAAT	24	13	rRNA	X63303.1/31-530
t0039043	ACTTAAAGGAATTGACGGAAG	21	13	rRNA	AY252216.1/689-1143
t0039070	GGTGACGGAGAATTAGGGTTCGATTCC	27	13	rRNA	AACY021871459.1/456-1
t0039141	ACGGAAGGGCACCACCAGGAGTGG	24	13	rRNA	EF100350.1/22-583
t0039382	AAGCTCGTAGTTGGACCTTG	20	13	rRNA	U78542.1/1-585
t0039537	ACGCGACGGGGTATTGTAAGT	21	13	rRNA	AASG02007495.1/8955-8223
t0039764	AACCGGGCACTACGGTGAGACGTGAA	26	13	rRNA	Z11512.1/2606-2718
t0039780	AGCTAGGTTGGTCGGTAATGGC	22	13	rRNA	EU037924.1/3-517
t0040034	CTGAATCTCAGTGGATCGTGGA	22	13	rRNA	AASG02007495.1/8955-8223
t0040072	CTCGACGGATCGCAAGGCCA	20	13	rRNA	AY788155.1/2-552
t0040124	GGAGTGGAGCCTGCGGCTTAAT	22	13	rRNA	AY252216.1/689-1143
t0040176	CGATGAAGAACGTAGCGAAAT	21	13	rRNA	AF427500.1/363-518
t0040184	TCATAGAGCCCGGTATTGTTA	21	13	rRNA	X63312.1/81-573
t0040374	TTGAATGATGCGTCGCCGGCA	21	13	rRNA	AY788155.1/2-552
t0040383	TTATGACTGAACGCCTCTAAGTCAGA	26	13	rRNA	AASG02007495.1/8955-8223
t0040466	AAAACGACTCTCGGCAACGGATATAA	26	13	rRNA	AF510003.1/98-228
t0040471	CTCAGTGGATCGTGGCAGCA	20	13	rRNA	AASG02007495.1/8955-8223
t0040579	GCAAGGCTGAAACTTAAAGGAATTGACG	28	13	rRNA	AY252216.1/689-1143
t0040709	TGAAACTTAAAGGAATTGACGGA	23	13	rRNA	AY252216.1/689-1143
t0040850	TAACTCGACGGATCGCAAGGCC	22	13	rRNA	AY788155.1/2-552
t0040888	TTTGAATGATGCGTCGCCGGC	21	13	rRNA	AY496465.1/545-2
t0040915	CAGACTGTGAAACTGCGAATGGCT	24	13	rRNA	X63313.1/22-624
t0040939	GGGGCTCGAAGACGATCAGATACCGTCC	28	13	rRNA	X66687.1/42-580
t0040941	TTGGGGGCTCGAAGACGATCA	21	13	rRNA	X66687.1/42-580
t0040946	CGGGGTATTGTAAGTGGCAG	20	13	rRNA	AASG02007495.1/8955-8223
t0040950	AGTTTGTTTGATGGTATTTG	20	13	rRNA	AARH01034354.1/905-417
t0041044	AAAACGACTCGCGGCAACGGATAT	24	13	rRNA	AF510003.1/98-228
t0041094	TAGTTTGTTTGATGGTATTTGCTACT	26	13	rRNA	AARH01034354.1/905-417
t0041238	TTATGAAAGACGAACAACTGC	21	13	rRNA	X66771.1/2-523
t0041247	AGGACGGTATCTGATCGTCTTC	22	13	rRNA	X66687.1/42-580
t0041448	CGAGGATCCATTGGAGGGCA	20	13	rRNA	AB244715.1/8-591
t0041473	CTTGGATTTATGAAAGACGAC	21	13	rRNA	X66771.1/2-523
t0041483	AAAAAGACTCTCGGCAACGGATAT	24	13	rRNA	AF510021.1/124-277
t0041675	TATAGTTTGTTTGATGGTATTTGCTACT	28	13	rRNA	AARH01034354.1/905-417
t0041772	GGGCTCGAAGACGATCAGATACCGTCC	27	12	rRNA	X66687.1/42-580
t0041806	GCTTTCGCAGTTGTTCGTCTT	21	12	rRNA	X66771.1/2-523
t0041824	TGAATTGCAGAATCCCGTGAC	21	12	rRNA	AY261015.1/230-385
t0041856	CATTGGAGGGCAAGTCTGGTGC	22	12	rRNA	DQ470658.1/9-471
t0041861	AGACTGTGAAACTGCGAATGGCTC	24	12	rRNA	X63313.1/22-624
t0041917	TAGTTTGTTTGATGGTATTT	20	12	rRNA	AARH01034354.1/905-417
t0041995	TAAAGGAATTGACGGAAGGGC	21	12	rRNA	AY252216.1/689-1143
t0042007	ACTGCGAATGGCTCATTAAAT	21	12	rRNA	AM179808.1/1-526
t0042023	AAAATGACTCTCGGCAACGGATA	23	12	rRNA	AF510021.1/124-277
t0042048	GGTGACGGAGAATTAGGGTTCGATTC	26	12	rRNA	AACY021871459.1/456-1
t0042066	TTAAAGGAATTGACGGAAGGGCACCAC	27	12	rRNA	AY252216.1/689-1143
t0042133	TAGTAATTCTAGAGCTAATACGTGCA	26	12	rRNA	AAMI01003080.1/412-1
t0042153	TGGTGTGAATTGCAGAATCCCGT	23	12	rRNA	AY326198.1/209-364
t0042236	AGAGCCCGGTATTGTTATTTA	21	12	rRNA	AAMI01003080.1/412-1
t0042312	AAAACGACCCTCGGCAACGGATA	23	12	rRNA	AF510003.1/98-228
t0042455	GACTCTCGGCAACGGATATCTCGGCTCTC	29	12	rRNA	AY265400.1/169-322
t0042555	TCGAAAGTTGATAGGGCAGAA	21	12	rRNA	AACY020526639.1/2050-2628
t0042656	CGCGACGGGGTATTGTAAGTGGC	23	12	rRNA	AASG02007495.1/8955-8223
t0042776	TGCAGTTAAAAAGCTCGTAGTTGGACCT	28	12	rRNA	U44476.1/1-582
t0042793	AGGCTGAAACTTAAAGGAATTGACG	25	12	rRNA	AY252216.1/689-1143
t0042876	AACGGGCAGAGCCCGCGTCGACCTTTTT	28	12	rRNA	AAMI01003080.1/412-1
t0042893	CCAGGAGTGGAGCCTGCGGCTT	22	12	rRNA	AY252216.1/689-1143
t0043127	TCATGATAACTCGACGGATCG	21	12	rRNA	AAMI01003080.1/412-1
t0043169	AAAACGACTCTCGGCGACGGATA	23	12	rRNA	AF510003.1/98-228
t0043252	CAGAGCCCGCGTCGACCTTTTT	22	12	rRNA	AAMI01003080.1/412-1
t0043311	AACTGCGAATGGCTCATTAAATCA	24	12	rRNA	AJ535191.1/19-597
t0043341	GGAGAGGGAGCCTGAGAAACGG	22	12	rRNA	AACY020526639.1/2050-2628
t0043367	TGGATTTATGAAAGACGAACA	21	12	rRNA	X66771.1/2-523
t0043372	ACGACTCTCGGCAACGGATATCAA	24	12	rRNA	AM040784.1/270-424
t0043415	GATAACTCGACGGATCGCAA	20	12	rRNA	AY788155.1/2-552
t0043418	AAAAAGCTCGTAGTTGGACCTTGG	24	12	rRNA	U78542.1/1-585
t0043508	CATGATAACTCGACGGATCGCAAGGCCA	28	12	rRNA	AY788155.1/2-552
t0043642	AAAACGACTCTCGGCTACGGATA	23	12	rRNA	AF510003.1/98-228
t0043739	AAAAAGCTCGTAGTTGGACCTT	22	12	rRNA	U78542.1/1-585
t0043893	CGAAAGTTGATAGGGCAGAAA	21	12	rRNA	AACY020526639.1/2050-2628
t0043939	GCGACGGGGTATTGTAAGTGGC	22	12	rRNA	AASG02007495.1/8955-8223
t0043974	CCATGGTGGTGACGGGTGACGG	22	12	rRNA	AAMI01003080.1/412-1
t0044061	GACGGAGAATTAGGGTTCGATTCCGGAG	28	12	rRNA	AACY021871459.1/456-1
t0044124	TAAAGGAATTGACGGAAGGGCACCAC	26	12	rRNA	AY252216.1/689-1143
t0044164	TTCAGACTGTGAAACTGCGAATGGCT	26	12	rRNA	X63313.1/22-624
t0044195	CTGACTTAGAGGCGTTCAGTCAT	23	12	rRNA	AASG02007495.1/8955-8223
t0044324	TTCGCACAATTGGTCATCGCG	21	12	rRNA	AASG02007495.1/8955-8223
t0044535	GCTGAATCTCAGTGGATCGTGGC	23	12	rRNA	AASG02007495.1/8955-8223
t0044552	GAATTGACGGAAGGGCACCACCA	23	12	rRNA	AY252216.1/689-1143
t0045010	GTTATAGTTTGTTTGATGGTAT	22	12	rRNA	DQ072933.1/1-538
t0045050	CAAAACGACTCTCGGCAA	18	12	rRNA	AF510003.1/98-228
t0045056	AGGGCACGTCTGCCTGGGTGTCAC	24	12	rRNA	U56791.1/300-455
t0045071	TTAGATAAAAGGTCGACGCGGGC	23	12	rRNA	AAMI01003080.1/412-1
t0045096	TTTGATCCTTCGATGTCGGC	20	12	rRNA	AAXJ01020943.1/594-211
t0045204	TCAACCAAGCGCGATGACCAA	21	12	rRNA	AASG02007495.1/8955-8223
t0045222	ACTGTGAAACTGCGAATGGCT	21	12	rRNA	AJ862389.1/1-499
t0045224	GGGGTATTGTAAGTGGCAGA	20	12	rRNA	AASG02007495.1/8955-8223
t0045324	GTTATAGTTTGTTTGATGGTA	21	12	rRNA	AY496482.1/2-557
t0045333	CACCGTGCCGGCGACGCATCA	21	12	rRNA	DQ786092.1/2-559
t0045405	AAAAAGCTCGTAGTTGGAC	19	12	rRNA	U78542.1/1-585
t0045441	GGGTGACGGAGAATTAGGGTTCGATTCC	28	12	rRNA	AACY021871459.1/456-1
t0045445	GTGTGAATTGCAGAATCCCGTT	22	12	rRNA	AF335617.1/232-387
t0045451	TTCTAGAGCTAATACGTGCACCA	23	12	rRNA	EF591016.1/2-503
t0045498	TTTCGCAGTTGTTCGTCTTA	20	12	rRNA	X66771.1/2-523
t0045546	GCTGAATCTCAGTGGATCGTG	21	12	rRNA	AASG02007495.1/8955-8223
t0045737	CTGAAACTTAAAGGAATTGACG	22	12	rRNA	AY252216.1/689-1143
t0045989	CGGGTGACGGAGAATTAGGG	20	12	rRNA	AACY021677106.1/194-780
t0046077	AGGAATTGACGGAAGGGCACCACCAG	26	12	rRNA	AY252216.1/689-1143
t0046138	TTTCGCAGTTGTTCGTCTTT	20	12	rRNA	X66771.1/2-523
t0046180	AGAGCCCGCGTCGACCTTTTAT	22	12	rRNA	AAMI01003080.1/412-1
t0046200	ACGGGTGACGGAGAATTAGGGTTCGAT	27	12	rRNA	AACY021871459.1/456-1
t0046230	TGACGGAAGGGCACCACCAGG	21	12	rRNA	EF100350.1/22-583
t0046348	TAGATAAAAGGTCGACGCGGG	21	11	rRNA	AAMI01003080.1/412-1
t0046429	TAAAGGAATTGACGGAAGGGCACCACC	27	11	rRNA	AY252216.1/689-1143
t0046496	GCTCAGGATGAACGCTGGCGGCAT	24	11	rRNA	CAAP01049081.1/832-1174
t0046547	GCATCGATGAAGAACGTAGCG	21	11	rRNA	AF427500.1/363-518
t0046549	GATAACTCGACGGATCGCAAGG	22	11	rRNA	AY788155.1/2-552
t0046588	GGGGGCTCGAAGACGATCAG	20	11	rRNA	X66687.1/42-580
t0046872	AAAACGACTCTCGCCAACGGAT	22	11	rRNA	AF510003.1/98-228
t0046883	AAAAAGCTCGTAGTTGGA	18	11	rRNA	EF025879.1/3-481
t0046890	AGGCTGAAACTTAAAGGAATTGACGGAA	28	11	rRNA	AY252216.1/689-1143
t0046925	CCGTAGTAATTCTAGAGCTAATACGTG	27	11	rRNA	AAMI01003080.1/412-1
t0047104	TTGACGGAAGGGCACCACCAG	21	11	rRNA	AY252216.1/689-1143
t0047125	ATGGTATTTGCTACTCGGA	19	11	rRNA	AARH01034354.1/905-417
t0047284	ATTCTTGGATTTATGAAAGACG	22	11	rRNA	X66771.1/2-523
t0047354	TGGAGCTGGAATTACCGCGGCC	22	11	rRNA	AACY021051052.1/870-429
t0047449	AGCTCGTAGTTGGACCTTGG	20	11	rRNA	U78542.1/1-585
t0047471	AAAACGACTCTCGGCTACGGAT	22	11	rRNA	AF510003.1/98-228
t0047596	TGCGAATGGCTCATTAAAT	19	11	rRNA	AM179808.1/1-526
t0047601	AGAGCCCGCGTCGACCTTT	19	11	rRNA	AAMI01003080.1/412-1
t0047645	AAAACGACTCTCGGCGACGGATAT	24	11	rRNA	AF510003.1/98-228
t0047691	AACGACTCTCGGCAACGGATCT	22	11	rRNA	AM040784.1/270-424
t0047883	AAAACCACTCTCGGCAACGGAT	22	11	rRNA	AF510003.1/98-228
t0047884	TTAAAAAGCTCGTAGTTGG	19	11	rRNA	EF100338.1/22-563
t0047899	TAAAAAGCTCGTAGTTGGAC	20	11	rRNA	U78542.1/1-585
t0048069	TGACGGGTGACGGAGAATTA	20	11	rRNA	AACY021677106.1/194-780
t0048087	CTCTCGGCAACGGATATCTCGGCTCTCGCA	30	11	rRNA	AY265400.1/169-322
t0048113	AAAGCTCGTAGTTGGACCTTG	21	11	rRNA	U78542.1/1-585
t0048114	ACGGGGTATTGTAAGTGGCAC	21	11	rRNA	AASG02007495.1/8955-8223
t0048115	TTATAGTTTGTTTGATGGTA	20	11	rRNA	AY496482.1/2-557
t0048204	TCATGATAACTCGACGGATCGCA	23	11	rRNA	AAMI01003080.1/412-1
t0048216	CGGAGAGGGAGCCTGAGAAACGGCT	25	11	rRNA	AACY020526639.1/2050-2628
t0048266	CAGTGGATCGTGGCAGCAAGG	21	11	rRNA	AASG02007495.1/8955-8223
t0048484	TTCATGATAACTCGACGGATCGCA	24	11	rRNA	AAMI01003080.1/412-1
t0048565	AAAACGACTCTTGGCAACGGATAT	24	11	rRNA	AF510003.1/98-228
t0048624	ACGGCACGAGCTGACGACAGCCAT	24	11	rRNA	EF445445.1/2-711
t0048923	AATTGACGGAAGGGCACCACCAGG	24	11	rRNA	AY252216.1/689-1143
t0049075	GCACGTCTGCCTGGGTGTCACG	22	11	rRNA	U56791.1/300-455
t0049135	CTGACTTAGAGGCGTTCAGTCAC	23	11	rRNA	AASG02007495.1/8955-8223
t0049227	TGAATTGCAGAATCCCGTGAT	21	11	rRNA	AY326198.1/209-364
t0049340	AAGTATGAACTAATTCAGACTGTGA	25	11	rRNA	X63313.1/22-624
t0049746	CGACGGGGTATTGTAAGTG	19	11	rRNA	AASG02007495.1/8955-8223
t0049876	AAAACGACTCTCGGCAACGGAA	22	11	rRNA	AF510003.1/98-228
t0049965	AGTTAAAAAGCTCGTAGTTGGACCTT	26	11	rRNA	U78542.1/1-585
t0049966	TTTTAACTGCAACAACTTAAA	21	11	rRNA	DQ786052.1/1-587
t0049988	CCGGCGACGCATCATTCAAAT	21	11	rRNA	DQ512648.1/40-474
t0050021	CTGATGATTCATGATAACTCGA	22	11	rRNA	AY496482.1/2-557
t0050031	ATGATAACTCGACGGATCGCA	21	11	rRNA	AAMI01003080.1/412-1
t0050038	AAAGCTCGTAGTTGGACCTT	20	11	rRNA	U78542.1/1-585
t0050285	ACGGGGTATTGTAAGTGGC	19	11	rRNA	AASG02007495.1/8955-8223
t0050346	CAGGAGTGGAGCCTGCGGCTTAATTTGA	28	11	rRNA	AY252216.1/689-1143
t0050405	TTGAATGATGCGTCGCCGGCAC	22	11	rRNA	AY788155.1/2-552
t0050907	TCTGGAAGGGATGCATTTATTA	22	11	rRNA	AAMI01003080.1/412-1
t0051117	TTCTTGGATTTATGAAAGACGAACA	25	11	rRNA	X66771.1/2-523
t0051247	ATTAGATAAAAGGTCGACGCG	21	11	rRNA	AAMI01003080.1/412-1
t0051289	ACAACGACTCTCGGCAACGGATATCT	26	11	rRNA	AM040784.1/270-424
t0051338	TGAAACTGCGAATGGCTCATTAAA	24	11	rRNA	AACY020526639.1/2050-2628
t0051411	ACAGGGATAACTGGCTTGTGG	21	11	rRNA	AAXJ01020943.1/594-211
t0051481	TGACACGGGGAGGTAGTGA	19	11	rRNA	AAMI01003080.1/412-1
t0051666	GACGGAAGGGCACCACCAGGAGTGGA	26	11	rRNA	EF100350.1/22-583
t0051872	ATAACTCGACGGATCGCAAGGC	22	11	rRNA	AY788155.1/2-552
t0051974	TCAAGAACGAAAGTTGGGGGCTCG	24	10	rRNA	X66687.1/42-580
t0051987	GTTGGGGGCTCGAAGACGA	19	10	rRNA	X66687.1/42-580
t0052038	CACGTCTGCCTGGGTGTCAC	20	10	rRNA	AF080044.1/264-419
t0052048	CGTAGTAATTCTAGAGCTAATACGTGC	27	10	rRNA	AAMI01003080.1/412-1
t0052063	AAGGATGTTTTCATTAATCAAG	22	10	rRNA	X66687.1/42-580
t0052073	TCATGATAACTCGACGGATCGC	22	10	rRNA	AAMI01003080.1/412-1
t0052261	AAAGACGAACAACTGCGAAA	20	10	rRNA	X66771.1/2-523
t0052354	TGTGAAACTGCGAATGGCT	19	10	rRNA	AJ862389.1/1-499
t0052355	CTCTGATGATTCATGATAACT	21	10	rRNA	AY496482.1/2-557
t0052446	GGCCTTGCGATCCGTCGAGTTA	22	10	rRNA	AY788155.1/2-552
t0052474	ATTCTAGAGCTAATACGTGCA	21	10	rRNA	AAMI01003080.1/412-1
t0052538	CAACTTTCGATGGTAGGATAGA	22	10	rRNA	AAMI01003080.1/412-1
t0052595	ATTCTTGGATTTATGAAAGACGAA	24	10	rRNA	X66771.1/2-523
t0053036	TTGCTCTGATGATTCATGATAA	22	10	rRNA	AY496482.1/2-557
t0053089	AACTCGACGGATCGCAAGGC	20	10	rRNA	AY788155.1/2-552
t0053107	GACGGAGAATTAGGGTTCGATTCCG	25	10	rRNA	AACY021871459.1/456-1
t0053120	AAAAAGACTCTCGGCAACGGATA	23	10	rRNA	AF510021.1/124-277
t0053148	TGACGGAAGGGCACCACCAGGA	22	10	rRNA	EF100350.1/22-583
t0053194	AGAATTAGGGTTCGATTCCGG	21	10	rRNA	AACY020526639.1/2050-2628
t0053232	TTATGACTGAACGCCTCTAAGTCAGAA	27	10	rRNA	AASG02007495.1/8955-8223
t0053262	ATTTGCCAAGGATGTTTTCATTAAT	25	10	rRNA	X63303.1/31-530
t0053363	AATTTGAATGATGCGTCGCC	20	10	rRNA	DQ512648.1/40-474
t0053396	CGACTCTCGGCAACGGATATCTCG	24	10	rRNA	AM040784.1/270-424
t0053551	ATAGAGCCCGGTATTGTTATT	21	10	rRNA	X63312.1/81-573
t0053565	CGGTATCTGATCGTCTTCGAC	21	10	rRNA	X66687.1/42-580
t0053604	CTTTGCAGACGACTTAAATACGCGACGG	28	10	rRNA	AASG02007495.1/8955-8223
t0053607	AAATTCTTGGATTTATGAAAGACGAA	26	10	rRNA	X66771.1/2-523
t0053728	GATAAAAGGTCGACGCGGG	19	10	rRNA	AAMI01003080.1/412-1
t0053765	GCTTTTTGATCCTTCGATGTCGGC	24	10	rRNA	AAXJ01020943.1/594-211
t0053896	AAAACGCCTCTCGGCAACGGATAT	24	10	rRNA	AF510003.1/98-228
t0054003	TAATTCTAGAGCTAATACGTGCA	23	10	rRNA	AAMI01003080.1/412-1
t0054042	AAATTTGAATGATGCGTCGCC	21	10	rRNA	DQ512648.1/40-474
t0054297	CCTTCCAGAAGTCGGGGTTTG	21	10	rRNA	AY496465.1/545-2
t0054317	TTGACGGAAGGGCACCACCAGGAGTG	26	10	rRNA	AY252216.1/689-1143
t0054360	GGGCAGAGCCCGCGTCGACCTTTTTT	26	10	rRNA	AAMI01003080.1/412-1
t0054413	GGTGGTGACGGGTGACGGAGA	21	10	rRNA	AAMI01003080.1/412-1
t0054416	GAAACTTAAAGGAATTGACGGA	22	10	rRNA	AY252216.1/689-1143
t0054512	ATAGTTTGTTTGATGGTAT	19	10	rRNA	DQ072933.1/1-538
t0054610	GTATGAACTAATTCAGACTGT	21	10	rRNA	AY496482.1/2-557
t0054750	CTGACACGGGGAGGTAGTGACAAT	24	10	rRNA	AAMI01003080.1/412-1
t0054930	GTAATTCTAGAGCTAATACGTGCAC	25	10	rRNA	AB087120.1/5-597
t0055042	TTAAGTTGTTGCAGTTAAAAA	21	10	rRNA	DQ786052.1/1-587
t0055091	GAGCCCGCGTCGACCTTTTT	20	10	rRNA	AAMI01003080.1/412-1
t0055125	TAGTTTGTTTGATGGTATTTGC	22	10	rRNA	AARH01034354.1/905-417
t0055171	GGAGTGGAGCCTGCGGCTTAATT	23	10	rRNA	AY252216.1/689-1143
t0055199	GGTGACGGAGAATTAGGGTTC	21	10	rRNA	AACY021871459.1/456-1
t0055247	ACCACCAGGAGTGGAGCCTGCGGCTTA	27	10	rRNA	AY252216.1/689-1143
t0055346	GGTGTGAATTGCAGAATCCCGTG	23	10	rRNA	AY326198.1/209-364
t0055367	GGAATTGACGGAAGGGCACCAC	22	10	rRNA	AY252216.1/689-1143
t0055399	ATTCATGATAACTCGACGGA	20	10	rRNA	AAMI01003080.1/412-1
t0055682	AAAGACGAACAACTGCGAAAGC	22	10	rRNA	X66771.1/2-523
t0055825	GCAGACGACTTAAATACGCGACGGGG	26	10	rRNA	AASG02007495.1/8955-8223
t0055932	TTGCAGACGACTTAAATACGCGACGGG	27	10	rRNA	AASG02007495.1/8955-8223
t0055974	GCTCTGATGATTCATGATAAC	21	10	rRNA	AY496482.1/2-557
t0055992	TGACACGGGGAGGTAGTGAC	20	10	rRNA	AAMI01003080.1/412-1
t0056006	GTATGAACTAATTCAGACTGTGAAACT	27	10	rRNA	X63313.1/22-624
t0056019	AAAACGACTCCCGGCAACGGAT	22	10	rRNA	AF510003.1/98-228
t0056059	TGAGACTAGGACGGTATCTGAT	22	10	rRNA	X66687.1/42-580
t0056244	CCGGGCACTACGGTGAGACGTG	22	10	rRNA	Z11512.1/2606-2718
t0056267	TACGCGACGGGGTATTGTA	19	10	rRNA	AASG02007495.1/8955-8223
t0056398	TCCTGACACGGGGAGGTAGTGAC	23	10	rRNA	AAMI01003080.1/412-1
t0056503	CGGGTGACGGAGAATTAGGGTT	22	10	rRNA	AACY021677106.1/194-780
t0056542	TGGAAGGGATGCATTTATTAG	21	10	rRNA	AAMI01003080.1/412-1
t0056607	TTGTTATTTATTGTCACTACC	21	10	rRNA	AAMI01003080.1/412-1
t0056698	ATTGGTCATCGCGCTTGGTTG	21	10	rRNA	AASG02007495.1/8955-8223
t0056740	ACAACGACTCTCGGCAACGGA	21	10	rRNA	AM040784.1/270-424
t0056955	ATGAAGAACGTAGCGAAATG	20	10	rRNA	AF427500.1/363-518
t0056992	GCAGTTAAAAAGCTCGTAGTTGG	23	10	rRNA	U44476.1/1-582
t0056996	TTCTAGAGCTAATACGTGCA	20	10	rRNA	AAMI01003080.1/412-1
t0057166	GAATCTCAGTGGATCGTGG	19	10	rRNA	AASG02007495.1/8955-8223
t0057198	GCACGTCTGCCTGGGTGTCA	20	10	rRNA	U56791.1/300-455
t0057324	ACTGTGAAACTGCGAATGGCTCATTA	26	10	rRNA	AJ862389.1/1-499
t0057567	ATTGACGGAAGGGCACCACCAG	22	10	rRNA	AY252216.1/689-1143
t0057582	GTGACGGGTGACGGAGAATTAGG	23	10	rRNA	AAMI01003080.1/412-1
t0057589	GGAGTGGAGCCTGCGGCTTAATTTG	25	10	rRNA	AY252216.1/689-1143
t0057656	AAGCTCGTAGTTGGACCTT	19	10	rRNA	U78542.1/1-585
t0057802	TCTCGGCAACGGATATCTCGGC	22	10	rRNA	AY265400.1/169-322
t0057910	GACGGGTGACGGAGAATTA	19	10	rRNA	AACY021677106.1/194-780
t0057955	ACTTAAAGGAATTGACGGAAGGGCACC	27	10	rRNA	AY252216.1/689-1143
t0058022	TGGGCGAGAGCAGTACTAAGAT	22	10	rRNA	AASG02009024.1/8536-8654
t0058061	TCATAGAGCCCGGTATTGTTAT	22	10	rRNA	X63312.1/81-573
t0058062	CTGACTTAGAGGCGTTCAGTCA	22	10	rRNA	AASG02007495.1/8955-8223
t0058208	AACTGCGAATGGCTCATTAAATCAGT	26	10	rRNA	AJ535191.1/19-597
t0058362	TTTTTGATCCTTCGATGTCGGCT	23	10	rRNA	AAXJ01020943.1/594-211
t0058363	TAACACATGCAAGTCGGACGGGAA	24	10	rRNA	AJ252728.1/19-394
t0058521	TTCTGGAAGGGATGCATTTATT	22	10	rRNA	AAMI01003080.1/412-1
t0058632	TCGATGAAGAACGTAGCGAAA	21	10	rRNA	AF427500.1/363-518
t0058753	CATCAGAGCAACGGGCAGAGCC	22	10	rRNA	U42801.1/1-580
t0058819	TCAGACTGTGAAACTGCGAATGGCT	25	10	rRNA	X63313.1/22-624
t0058846	GTTAAAAAGCTCGTAGTTGG	20	10	rRNA	EF100338.1/22-563
t0058959	ACTTACAATACCCCGTCGCGT	21	10	rRNA	AASG02007495.1/8955-8223
t0059047	TCCTGACACGGGGAGGTAGTGACAATAA	28	9	rRNA	AAMI01003080.1/412-1
t0059143	AGACTGTGAAACTGCGAATGGCTCA	25	9	rRNA	X63313.1/22-624
t0059171	ATGATTCATGATAACTCGACG	21	9	rRNA	AAMI01003080.1/412-1
t0059267	GGTGACGGGTGACGGAGAA	19	9	rRNA	AAMI01003080.1/412-1
t0059354	GTTAAAAAGCTCGTAGTTGGACCTT	25	9	rRNA	U78542.1/1-585
t0059413	TGAAAGACGAACAACTGCGAAT	22	9	rRNA	X66771.1/2-523
t0059419	TCAGAACTCCGCAGTTAAGCGT	22	9	rRNA	AF198188.1/404-503
t0059433	TGACGGAGAATTAGGGTTCGA	21	9	rRNA	AACY021871459.1/456-1
t0059608	ATTATGACTGAACGCCTCTAAGTCAGAA	28	9	rRNA	AASG02007495.1/8955-8223
t0059888	TATGAAAGACGAACAACTGCGA	22	9	rRNA	X66771.1/2-523
t0060081	TTAGATAAAAGGTCGACGCGG	21	9	rRNA	AAMI01003080.1/412-1
t0060281	GCAGTTAAAAAGCTCGTAGTTGGACCTTG	29	9	rRNA	U44476.1/1-582
t0060429	ACACTGGGACTGAGACACGGC	21	9	rRNA	AACY022023633.1/919-553
t0060551	GGGGCTCGAAGACGATCAGATACC	24	9	rRNA	X66687.1/42-580
t0060556	GTGACGGGTGACGGAGAATTAGGG	24	9	rRNA	AAMI01003080.1/412-1
t0060557	ATAACTCGACGGATCGCAAGGCCA	24	9	rRNA	AY788155.1/2-552
t0060634	AAACTGCGAATGGCTCATTAAA	22	9	rRNA	AACY022050587.1/43-568
t0060714	TGGAGCTGGAATTACCGCGGC	21	9	rRNA	AACY021051052.1/870-429
t0060791	ATCGATGAAGAACGTAGCGAAAT	23	9	rRNA	AF427500.1/363-518
t0060837	TGTTGCAGTTAAAAAGCTCGTAGTTGGAC	29	9	rRNA	EF025879.1/3-481
t0060901	CTTTGGATTTATGAAAGACGA	21	9	rRNA	X66771.1/2-523
t0060951	TCAGTGGATCGTGGCAGCAAGGC	23	9	rRNA	AASG02007495.1/8955-8223
t0061056	TCGAGTCTTTGAACGCAAGTTGCGCCCC	28	9	rRNA	AF020367.1/274-429
t0061100	AGCTCTAGAATTACTACGGT	20	9	rRNA	AAMI01003080.1/412-1
t0061101	TTGACGGAAGGGCACCACCAGGAG	24	9	rRNA	AY252216.1/689-1143
t0061165	TTGTTTGATGGTATTTGCT	19	9	rRNA	AARH01034354.1/905-417
t0061175	GATGGTATTTGCTACTCGGA	20	9	rRNA	AARH01034354.1/905-417
t0061251	AAAGGAATTGACGGAAGGG	19	9	rRNA	AY252216.1/689-1143
t0061280	ATTGACGGAAGGGCACCACCAGG	23	9	rRNA	AY252216.1/689-1143
t0061371	ATTCTAGAGCTAATACGTGCAC	22	9	rRNA	AB087120.1/5-597
t0061424	GAAACTTAAAGGAATTGACGGAA	23	9	rRNA	AY252216.1/689-1143
t0061454	TTAAAAAGCTCGTAGTTGGACCTT	24	9	rRNA	U78542.1/1-585
t0061476	CGGCTAACTCTGTGCCAGCAGCAA	24	9	rRNA	EF019735.1/19-504
t0061554	TTAACTGCAACAACTTAAATA	21	9	rRNA	DQ786052.1/1-587
t0061651	CCAGAAGTCGGGGTTTGGTTT	21	9	rRNA	X66771.1/2-523
t0061827	GATGGTATTTGCTACTCGGAT	21	9	rRNA	AARH01034354.1/905-417
t0061888	CGATGAAGAACGTAGCGAAA	20	9	rRNA	AF427500.1/363-518
t0062032	TATGACTGAACGCCTCTAAGTCAGA	25	9	rRNA	AASG02007495.1/8955-8223
t0062118	TGGGCGAGAGCAGTACTAAGATGG	24	9	rRNA	AASG02009024.1/8536-8654
t0062274	CCAGGAGTGGAGCCTGCGGCTTAA	24	9	rRNA	AY252216.1/689-1143
t0062306	CAGAACTCCGCAGTTAAGCGTC	22	9	rRNA	AF198188.1/404-503
t0062414	AAAACCACTCTCGGCAACGGATATC	25	9	rRNA	AF510003.1/98-228
t0062449	TGATGCGTCGCCGGCACGGTGG	22	9	rRNA	U42801.1/1-580
t0062514	TAAGTATGAACTAATTCAGACTGT	24	9	rRNA	AY496482.1/2-557
t0062582	ATGAACTAATTCAGACTGTG	20	9	rRNA	AY496482.1/2-557
t0062749	TTGATCCTTCGATGTCGGCT	20	9	rRNA	AAXJ01020943.1/594-211
t0062852	TGCCAAGGATGTTTTCATTAAT	22	9	rRNA	X63303.1/31-530
t0062898	AGTACTAAGATGGGTGACCTC	21	9	rRNA	AASG02013978.1/2830-2948
t0062948	GTGACGGGTGACGGAGAATT	20	9	rRNA	AAMI01003080.1/412-1
t0063113	GCAGTTGTTCGTCTTTCATT	20	9	rRNA	X66771.1/2-523
t0063277	TTTTCAACCAAGCGCGATGAC	21	9	rRNA	AASG02007495.1/8955-8223
t0063333	AAAACGACTCTCAGCAACGGAT	22	9	rRNA	AF510003.1/98-228
t0063385	AAGTTGGGGGCTCGAAGACGT	21	9	rRNA	X66687.1/42-580
t0063649	GAATCTCAGTGGATCGTGGCAGCAA	25	9	rRNA	AASG02007495.1/8955-8223
t0063660	GAGACTAGGACGGTATCTGA	20	9	rRNA	X66687.1/42-580
t0063696	TTGCAGACGACTTAAATACGCGACGG	26	9	rRNA	AASG02007495.1/8955-8223
t0063880	AAAAGCTCGTAGTTGGACCT	20	9	rRNA	U78542.1/1-585
t0063960	GGGTATTGTAAGTGGCAGAGT	21	9	rRNA	AASG02007495.1/8955-8223
t0063990	CGACGGGGTATTGTAAGTGGCAGA	24	9	rRNA	AASG02007495.1/8955-8223
t0064137	CGAAGACGATCAGATACCGTCC	22	9	rRNA	X66687.1/42-580
t0064467	TTTTGATCCTTCGATGTCGGCTA	23	9	rRNA	AAXJ01020943.1/594-211
t0064482	GGTGGCCTTGCGATCCGTCGA	21	9	rRNA	AY788155.1/2-552
t0064573	GTAATTCTAGAGCTAATACGTGCACCA	27	9	rRNA	EF591016.1/2-503
t0064608	GTAAGTATGAACTAATTCAGACTGTG	26	9	rRNA	AY496482.1/2-557
t0064662	ATAGTTTGTTTGATGGTATTTGCTACT	27	9	rRNA	AARH01034354.1/905-417
t0065174	GTTAAAAAGCTCGTAGTTGGACCT	24	9	rRNA	U78542.1/1-585
t0065196	AGAACGACTCTCGGCAACGGATAT	24	9	rRNA	AM040784.1/270-424
t0065219	GGGGCTCGAAGACGATCAGATACCGTCCTA	30	9	rRNA	X66687.1/42-580
t0065246	ACGGAAGGGCACCACCAGGAGTG	23	9	rRNA	EF100350.1/22-583
t0065364	AGTTCGAGATGGATTGGCGTGGTC	24	9	rRNA	AF137379.1/124411-124527
t0065419	AACGGGCAGAGCCCGCGTCGACCTTTT	27	9	rRNA	AAMI01003080.1/412-1
t0065464	GATAAAAGGTCGACGCGGGC	20	9	rRNA	AAMI01003080.1/412-1
t0065524	ATTAGATAAAAGGTCGACGCGGGC	24	9	rRNA	AAMI01003080.1/412-1
t0065586	GACGGATCGCAAGGCCACCGTGCC	24	9	rRNA	AY788155.1/2-552
t0065712	GTGTAAGTATGAACTAATTCAGACTGTG	28	9	rRNA	AY496482.1/2-557
t0065737	AGTTATAGTTTGTTTGATGGTATTTG	26	9	rRNA	AARH01034354.1/905-417
t0065751	TCTTGGATTTATGAAAGACGAAC	23	9	rRNA	X66771.1/2-523
t0065795	GAATTGACGGAAGGGCACCACCAG	24	9	rRNA	AY252216.1/689-1143
t0065818	TCAAGAACGAAAGTTGGGGGCTC	23	9	rRNA	X66687.1/42-580
t0065842	ATCAAGAACGAAAGTTGGGGG	21	9	rRNA	X66687.1/42-580
t0065934	AAAACGACTCTCGGCAACGGATT	23	9	rRNA	AF396691.1/235-378
t0065966	ATCAGAACTCCGCAGTTAAGCGTGCT	26	9	rRNA	AF198188.1/404-503
t0066207	TCTGGAAGGGATGCATTTATT	21	9	rRNA	AAMI01003080.1/412-1
t0066275	ATTTGAATGATGCGTCGCCGG	21	9	rRNA	DQ512648.1/40-474
t0066281	TCTCGGCAACGGATATCTCGGCTCTCGCA	29	9	rRNA	AY265400.1/169-322
t0066291	GTTATAGTTTGTTTGATGGTATTTG	25	9	rRNA	AARH01034354.1/905-417
t0066339	AATCAAGAACGAAAGTTGGGG	21	9	rRNA	X66687.1/42-580
t0066449	TTCGATGGTAGGATAGAGGCCT	22	9	rRNA	AAMI01003080.1/412-1
t0066464	AAAACGACTCTCGGCAACGGATATTT	26	9	rRNA	AF510003.1/98-228
t0066574	TGAATGATGCGTCGCCGGCA	20	9	rRNA	AY788155.1/2-552
t0066584	TAACGAGGATCCATTGGAGGGCAA	24	9	rRNA	AM743104.1/2-540
t0066612	GCGACGGGGTATTGTAAGTG	20	9	rRNA	AASG02007495.1/8955-8223
t0066690	TTCTAGAGCTAATACGTGCACC	22	9	rRNA	EF591016.1/2-503
t0066756	CGCGACGGGGTATTGTAAGTG	21	9	rRNA	AASG02007495.1/8955-8223
t0066862	TCCTTCGATGTCGGCTCTTCCTA	23	9	rRNA	AAXJ01020943.1/594-211
t0067058	ATAACCGTAGTAATTCTAGAG	21	9	rRNA	AAMI01003080.1/412-1
t0067156	AAAACGACTCTCAGCAACGGATAT	24	9	rRNA	AF510003.1/98-228
t0067259	GGGGGCTCGAAGACGATCAGATACCGTCCT	30	9	rRNA	X66687.1/42-580
t0067287	GAGTGGAGCCTGCGGCTTAATT	22	9	rRNA	AY252216.1/689-1143
t0067356	AAAACGACTTTCGGCAACGGAT	22	9	rRNA	AF510003.1/98-228
t0067423	TCAACCATAAACGATGCCGAC	21	9	rRNA	X66778.1/94-542
t0067488	TATAGTTTGTTTGATGGTA	19	9	rRNA	AY496482.1/2-557
t0067494	CGATGAAGAACGTAGCGAAATGC	23	9	rRNA	AF427500.1/363-518
t0067633	AGGGAGCCTGAGAAACGG	18	9	rRNA	AACY020526639.1/2050-2628
t0067635	CAATAAATAACAATACCGGGC	21	9	rRNA	AAMI01003080.1/412-1
t0067661	CAGTTAAAAAGCTCGTAGTTGGACCTT	27	9	rRNA	U78542.1/1-585
t0067683	GGGTGACGGAGAATTAGGGTTCGAT	25	9	rRNA	AACY021871459.1/456-1
t0067840	TATGAACTAATTCAGACTGTGA	22	9	rRNA	X63313.1/22-624
t0067849	AGAGGGAGCCTGAGAAACGGC	21	9	rRNA	AACY020526639.1/2050-2628
t0067941	GGTTGAGACTAGGACGGTAT	20	8	rRNA	X66687.1/42-580
t0068103	TTAAAAAGCTCGTAGTTGGACCT	23	8	rRNA	U78542.1/1-585
t0068143	CCAGGAGTGGAGCCTGCGGCTTAAT	25	8	rRNA	AY252216.1/689-1143
t0068191	CCATTGGAGGGCAAGTCTGG	20	8	rRNA	DQ470658.1/9-471
t0068314	ATGGTATTTGCTACTCGGATAA	22	8	rRNA	AARH01034354.1/905-417
t0068402	ATGAACTAATTCAGACTGTGAA	22	8	rRNA	X63313.1/22-624
t0068549	TCTGATGATTCATGATAACTCGA	23	8	rRNA	AY496482.1/2-557
t0068564	TGACGGGTGACGGAGAATTAGGGTTCGA	28	8	rRNA	AAMI01003080.1/412-1
t0068566	AAGTTGGGGGCTCGAAGACGAC	22	8	rRNA	X66687.1/42-580
t0068611	AAAACGAATCTCGGCAACGGATAT	24	8	rRNA	AF510003.1/98-228
t0068616	TTGACGGAAGGGCACCACCAGGA	23	8	rRNA	AY252216.1/689-1143
t0068834	CTTAAAGGAATTGACGGAAGGGCACCA	27	8	rRNA	AY252216.1/689-1143
t0068845	TCAGTTATAGTTTGTTTGATGGTAT	25	8	rRNA	DQ072933.1/1-538
t0068942	TTCGCAGTTGTTCGTCTTTCAT	22	8	rRNA	X66771.1/2-523
t0069005	TCATGATAACTCGACGGATCGCAAGGCC	28	8	rRNA	AY788155.1/2-552
t0069142	GCCTTGCGATCCGTCGAGTT	20	8	rRNA	AY788155.1/2-552
t0069243	GAATCTCAGTGGATCGTGGCAT	22	8	rRNA	AASG02007495.1/8955-8223
t0069256	ACCGTAGTAATTCTAGAGCTAATACGTG	28	8	rRNA	AAMI01003080.1/412-1
t0069405	CCACTTACAATACCCCGTCGCG	22	8	rRNA	AASG02007495.1/8955-8223
t0069418	CATCAGAACTCCGCAGTTAAGCGT	24	8	rRNA	AF198188.1/404-503
t0069577	AACGACTCTCGGCAACGGATT	21	8	rRNA	AF396691.1/235-378
t0069652	TCAACTTTCGATGGTAGGATAG	22	8	rRNA	AAMI01003080.1/412-1
t0069761	GATATCTCGGCTCTCGCATC	20	8	rRNA	AY326198.1/209-364
t0069841	TCCAAGGAAGGCAGCAGGCGCG	22	8	rRNA	AACY020526639.1/2050-2628
t0069987	TAAAAAGCTCGTAGTTGGACCTTG	24	8	rRNA	U78542.1/1-585
t0069992	GGTGACGGAGAATTAGGGTT	20	8	rRNA	AACY021677106.1/194-780
t0070123	GAGAAACGGCTACCACATCCA	21	8	rRNA	AACY020526639.1/2050-2628
t0070230	GAAATTTGAATGATGCGTCGCC	22	8	rRNA	DQ512648.1/40-474
t0070260	AAAGGAATTGACGGAAGGGCACCACCA	27	8	rRNA	AY252216.1/689-1143
t0070394	GGGGGCTCGAAGACGATCAGATAC	24	8	rRNA	X66687.1/42-580
t0070423	CGACGGGGTATTGTAAGTGGCAG	23	8	rRNA	AASG02007495.1/8955-8223
t0070466	GATTTATGAAAGACGAACAACTGCGAA	27	8	rRNA	X66771.1/2-523
t0070499	TTGCAGTTAAAAAGCTCGTAGTTG	24	8	rRNA	U44476.1/1-582
t0070591	AGTTGGGGGCTCGAAGACGATC	22	8	rRNA	X66687.1/42-580
t0070609	AAGTCTGGTGCCAGCAGCCGCG	22	8	rRNA	AACY021051052.1/870-429
t0070811	CTTAACGAGGATCCATTGGAG	21	8	rRNA	AM743104.1/2-540
t0070860	GAGATTCAGCCCTACGTCGCTCAGATTCGT	30	8	rRNA	AASG02007495.1/8955-8223
t0071318	TGAATTGCAGAATCCCGTGAACC	23	8	rRNA	AY326198.1/209-364
t0071391	TTGAGACTAGGACGGTATCTG	21	8	rRNA	X66687.1/42-580
t0071474	CGGGTGACGGAGAATTAGGGTTC	23	8	rRNA	AACY021871459.1/456-1
t0071596	TAATTCTAGAGCTAATACGTGCAC	24	8	rRNA	AB087120.1/5-597
t0071672	AAAACGACTATCGGCAACGGATAT	24	8	rRNA	AF510003.1/98-228
t0071674	TCTGATGATTCATGATAACTCGAC	24	8	rRNA	AY496482.1/2-557
t0071736	AAAAAGACTCTCGGCAACGGAT	22	8	rRNA	AF510021.1/124-277
t0071883	CTTAAAGGAATTGACGGAAGG	21	8	rRNA	AY252216.1/689-1143
t0071985	AAGTATGAACTAATTCAGACTGT	23	8	rRNA	AY496482.1/2-557
t0072025	GCAGTTGTTCGTCTTTCATAT	21	8	rRNA	X66771.1/2-523
t0072130	TCGAGTCTTTGAACGCAAGTTGCGCCCCA	29	8	rRNA	AF020367.1/274-429
t0072149	GAATTGACGGAAGGGCACC	19	8	rRNA	AY252216.1/689-1143
t0072153	GTGGATCGTGGCAGCAAGGCCA	22	8	rRNA	AASG02007495.1/8955-8223
t0072156	AAAACGACTCTCGGCAACGGATACC	25	8	rRNA	AF510003.1/98-228
t0072164	TTTTGATCCTTCGATGTCGGCT	22	8	rRNA	AAXJ01020943.1/594-211
t0072296	ACGACTCTCGGCAACGGATATCTAA	25	8	rRNA	AM040784.1/270-424
t0072686	ATGAACTAATTCAGACTGTGA	21	8	rRNA	X63313.1/22-624
t0072789	AAAACGACTCTCGTCAACGGATAT	24	8	rRNA	AF510003.1/98-228
t0072955	CCGGATTCTGACTTAGAGGCGT	22	8	rRNA	AASG02007495.1/8955-8223
t0072997	GGTGGTGACGGGTGACGGAGAA	22	8	rRNA	AAMI01003080.1/412-1
t0073042	ATCGGCTAACTCTGTGCCAGCAGCCG	26	8	rRNA	AJ409116.1/1-387
t0073127	CATCGAAAGTTGATAGGGCAG	21	8	rRNA	AACY020526639.1/2050-2628
t0073232	TTCGCAGTTGTTCGTCTTTCATA	23	8	rRNA	X66771.1/2-523
t0073252	GCGACGGGGTATTGTAAGTGG	21	8	rRNA	AASG02007495.1/8955-8223
t0073261	TGGTGACGGGTGACGGAGAATT	22	8	rRNA	AAMI01003080.1/412-1
t0073460	TCAAGAACGAAAGTTGGGGGCTCGA	25	8	rRNA	X66687.1/42-580
t0073486	TGTGAAACTGCGAATGGCTCATTA	24	8	rRNA	AJ862389.1/1-499
t0073503	TTGCAGTTAAAAAGCTCGTAGTT	23	8	rRNA	DQ786052.1/1-587
t0073535	TTTGCCAAGGATGTTTTCATT	21	8	rRNA	X66771.1/2-523
t0073552	AAAACGACTTTCGGCAACGGATATC	25	8	rRNA	AF510003.1/98-228
t0073728	TGATGATTCATGATAACTCGACG	23	8	rRNA	AY496482.1/2-557
t0073807	CCAGGAGTGGAGCCTGCGGCTTAATT	26	8	rRNA	AY252216.1/689-1143
t0073837	ATGAAAGACGAACAACTGCG	20	8	rRNA	X66771.1/2-523
t0073904	AGTATGAACTAATTCAGACTGTGAAA	26	8	rRNA	X63313.1/22-624
t0073910	ACGGGTGACGGAGAATTAG	19	8	rRNA	AACY021677106.1/194-780
t0074043	GGAGCTGGAATTACCGCGGCT	21	8	rRNA	AACY021051052.1/870-429
t0074081	GGGCTCGAAGACGATCAGATACCGTCCT	28	8	rRNA	X66687.1/42-580
t0074082	TTATGACTGAACGCCTCTAAGTCAGAAT	28	8	rRNA	AASG02007495.1/8955-8223
t0074548	ATTCATGATAACTCGACGG	19	8	rRNA	AAMI01003080.1/412-1
t0074555	CAGTTAAAAAGCTCGTAGTTGGACCT	26	8	rRNA	U78542.1/1-585
t0074628	TCTCGGCTCTCGCATCGATGAA	22	8	rRNA	AY326198.1/209-364
t0074677	CAGTTATAGTTTGTTTGATGGT	22	8	rRNA	AY496482.1/2-557
t0074689	CCAATAGGGAACGTGAGCTGG	21	8	rRNA	AAXJ01020943.1/594-211
t0074747	AAAACGACTCTCGGCAACGGATTC	24	8	rRNA	AF396691.1/235-378
t0074937	AAACTGCGAATGGCTCATTAAATC	24	8	rRNA	AJ535191.1/19-597
t0075012	ATGATGCGTCGCCGGCACGGTG	22	8	rRNA	DQ786092.1/2-559
t0075022	TGAATTGCAGAATCCCGTGAACCAT	25	8	rRNA	AY326198.1/209-364
t0075116	TGGTGGTGACGGGTGACGGAGA	22	8	rRNA	AAMI01003080.1/412-1
t0075301	AAAACGACTCTCGGCAACGTATAT	24	8	rRNA	AF510003.1/98-228
t0075312	CTTAAAGGAATTGACGGAAGGGCACCAC	28	8	rRNA	AY252216.1/689-1143
t0075483	TGACGGGTGACGGAGAATTAGGGT	24	8	rRNA	AACY021677106.1/194-780
t0075554	AACGGGCAGAGCCCGCGTCGAC	22	8	rRNA	AAMI01003080.1/412-1
t0075583	ATTGACGGAAGGGCACCACCAGGAGTG	27	8	rRNA	AY252216.1/689-1143
t0075801	GGAGCTGGAATTACCGCGGCTG	22	8	rRNA	AACY021051052.1/870-429
t0075821	AAAACGACTCTCCGCAACGGATATC	25	8	rRNA	AF510003.1/98-228
t0075886	CCAAGGATGTTTTCATTAAT	20	8	rRNA	X63303.1/31-530
t0075949	TGGTATTTGCTACTCGGAT	19	8	rRNA	AARH01034354.1/905-417
t0076143	GTCTGGTGCCAGCAGCCGCG	20	8	rRNA	AACY021051052.1/870-429
t0076214	CAGTTAAAAAGCTCGTAGTTGGACCTTG	28	8	rRNA	U44476.1/1-582
t0076278	TCCTTCGATGTCGGCTCTTC	20	8	rRNA	AAXJ01020943.1/594-211
t0076380	TTTTGGATTTATGAAAGACGAA	22	8	rRNA	X66771.1/2-523
t0076384	TGGTTGAGACTAGGACGGTATC	22	8	rRNA	X66687.1/42-580
t0076576	GCTGAATCTCAGTGGATCGTGGCA	24	8	rRNA	AASG02007495.1/8955-8223
t0076677	TGACGGAAGGGCACCACCAGGAGTGGA	27	8	rRNA	EF100350.1/22-583
t0076725	CGGCTCTCGCATCGATGAAGAA	22	8	rRNA	AY326198.1/209-364
t0076737	CGCTTAACTGCGGAGTTCTGA	21	8	rRNA	AF198188.1/404-503
t0076839	GAGCTGGAATTACCGCGGCTG	21	8	rRNA	AACY021051052.1/870-429
t0076881	GTTGCTTTTTGATCCTTCGATGTCGGC	27	8	rRNA	AAXJ01020943.1/594-211
t0076978	CTGCGAATGGCTCATTAAAT	20	8	rRNA	AM179808.1/1-526
t0077016	CAGTGGATCGTGGCAGCAA	19	8	rRNA	AASG02007495.1/8955-8223
t0077063	GTAATTCTAGAGCTAATACGTGCA	24	8	rRNA	AAMI01003080.1/412-1
t0077286	AGTTTGTTTGATGGTATTTGCTACT	25	8	rRNA	AARH01034354.1/905-417
t0077307	GTTGAGACTAGGACGGTATCT	21	8	rRNA	X66687.1/42-580
t0077385	AGTTTGTTTGATGGTATTTGCTACTC	26	8	rRNA	AARH01034354.1/905-417
t0077422	TGACGGGTGACGGAGAATTAGG	22	8	rRNA	AACY021677106.1/194-780
t0077774	CGGAAGGGCACCACCAGGAGTGG	23	8	rRNA	EF100350.1/22-583
t0077798	GGCTGAATCTCAGTGGATCGTGGC	24	8	rRNA	AASG02007495.1/8955-8223
t0077827	ATTTATGAAAGACGAACAACT	21	8	rRNA	X66771.1/2-523
t0077832	AAAACGACTCTCTGCAACGGATA	23	8	rRNA	AF510003.1/98-228
t0077870	AAAACGACTCTCGGAAACGGATA	23	8	rRNA	AF510003.1/98-228
t0077975	AAAACGACTCTCGGCAACGGATATT	25	8	rRNA	AF510003.1/98-228
t0078030	ACAACGACTCTCGGCAACGGATATCTC	27	8	rRNA	AM040784.1/270-424
t0078050	AAAACGACTCTCGGCACCGGATATC	25	8	rRNA	AF510003.1/98-228
t0078171	TACGCGACGGGGTATTGTAAGTGGC	25	8	rRNA	AASG02007495.1/8955-8223
t0078186	GCCTTGCGATCCGTCGAGTTAT	22	8	rRNA	AY788155.1/2-552
t0078393	GTGTGAATTGCAGAATCCCGTGAA	24	8	rRNA	AY326198.1/209-364
t0078590	GTTTGTTTGATGGTATTTGCTACTC	25	8	rRNA	AARH01034354.1/905-417
t0078638	CCAGAAGTCGGGGTTTTTT	19	8	rRNA	Y17652.2/2-591
t0078643	TCGGCTCTCGCATCGATGAAGAA	23	8	rRNA	AY326198.1/209-364
t0078669	TTATGGTTGAGACTAGGACGGTAT	24	8	rRNA	X66778.1/94-542
t0078701	TTAAAGGAATTGACGGAAGGGC	22	8	rRNA	AY252216.1/689-1143
t0078708	CTGTATTACCGCGGCTGCTGGCAC	24	8	rRNA	AACY024044658.1/787-246
t0078818	ATTATGACTGAACGCCTCTAAGTCAGA	27	8	rRNA	AASG02007495.1/8955-8223
t0078913	TCGGCATCGTTTATGGTTGAG	21	8	rRNA	X66778.1/94-542
t0079009	AACGGGCAGAGCCCGCGTCGA	21	8	rRNA	AAMI01003080.1/412-1
t0079112	TATGACTGAACGCCTCTAAGTCAGAA	26	8	rRNA	AASG02007495.1/8955-8223
t0079175	GGGGGCTCGAAGACGATCAGATACCGTCC	29	8	rRNA	X66687.1/42-580
t0079227	TCTCGCATCGATGAAGAACGTA	22	8	rRNA	AY326198.1/209-364
t0079274	CGAAGACGATCAGATACCGTCCTA	24	8	rRNA	X66687.1/42-580
t0079275	AAAACGACTCACGGCAACGGATA	23	8	rRNA	AF510003.1/98-228
t0079299	AATTGACGGAAGGGCACCACCAGGAGTG	28	8	rRNA	AY252216.1/689-1143
t0079410	TGAAAGACGAACAACTGCG	19	7	rRNA	X66771.1/2-523
t0079574	CAACCAAGCGCGATGACCAATT	22	7	rRNA	AASG02007495.1/8955-8223
t0079625	ATGAAAGACGAACAACTGCGAAAGC	25	7	rRNA	X66771.1/2-523
t0079917	AAAACGACTCTCGGCAATGGATAT	24	7	rRNA	AF510003.1/98-228
t0080243	CCTTTGCAGACGACTTAAATACGCGACGG	29	7	rRNA	AASG02007495.1/8955-8223
t0080330	ACGGGTGACGGAGAATTAGGGT	22	7	rRNA	AACY021677106.1/194-780
t0080641	TGCCGGCGACGCATCATTCAA	21	7	rRNA	AY788155.1/2-552
t0080674	AAAACGCCTCTCGGCAACGGATA	23	7	rRNA	AF510003.1/98-228
t0080734	TGTTGCAGTTAAAAAGCTCGTAGTTGGA	28	7	rRNA	U44476.1/1-582
t0080844	CGAGTCTTTGAACGCAAGTTGCGCCC	26	7	rRNA	AY326198.1/209-364
t0080924	ATAACGACTCTCGGCAACGGAT	22	7	rRNA	AM040784.1/270-424
t0080986	AGTGTGGCTGATCATCCTCTCGGA	24	7	rRNA	AJ867648.1/22-526
t0081189	TGAATTAGTTCATACTTACACA	22	7	rRNA	AY496482.1/2-557
t0081272	ATCCATTGGAGGGCAAGTCTG	21	7	rRNA	AB244715.1/8-591
t0081291	TGGATTTATGAAAGACGAACAA	22	7	rRNA	X66771.1/2-523
t0081739	ATGAAAGACGAACAACTGCGAAA	23	7	rRNA	X66771.1/2-523
t0081848	GACGGGTGACGGAGAATTAG	20	7	rRNA	AACY021677106.1/194-780
t0081911	ACTCTCGGCAACGGATATCT	20	7	rRNA	AY265400.1/169-322
t0082120	TCTCAGTGGATCGTGGCAGCAT	22	7	rRNA	AASG02007495.1/8955-8223
t0082291	AGTATGAACTAATTCAGACTG	21	7	rRNA	AY496482.1/2-557
t0082327	CACAGGGATAACTGGCTTG	19	7	rRNA	AAXJ01020943.1/594-211
t0082493	ACGAAAGTTGGGGGCTCGAAGACGATCA	28	7	rRNA	X66687.1/42-580
t0082776	CGTTTATGGTTGAGACTAGGACGG	24	7	rRNA	X66778.1/94-542
t0082777	AACTGCGAATGGCTCATTAAA	21	7	rRNA	AACY022050587.1/43-568
t0082863	CTCGGCTCTCGCATCGATGAA	21	7	rRNA	AY326198.1/209-364
t0083096	TAGTTTGTTTGATGGTATTTG	21	7	rRNA	AARH01034354.1/905-417
t0083165	GTAGGGCTGAATCTCAGTGGATCGT	25	7	rRNA	AASG02007495.1/8955-8223
t0083182	GTTTGTTTGATGGTATTTGC	20	7	rRNA	AARH01034354.1/905-417
t0083300	TGCTCTGATGATTCATGATAACTCGACGG	29	7	rRNA	AY496482.1/2-557
t0083330	AAAACGACTATCGGCAACGGATA	23	7	rRNA	AF510003.1/98-228
t0083641	ACGGGTGACGGAGAATTAGGGTTCGATTC	29	7	rRNA	AACY021871459.1/456-1
t0083692	CTTGGATTTATGAAAGACG	19	7	rRNA	X66771.1/2-523
t0083725	CATCAGAACTCCGCAGTTAAGCGTG	25	7	rRNA	AF198188.1/404-503
t0083752	CTGAATCTCAGTGGATCGTGGAA	23	7	rRNA	AASG02007495.1/8955-8223
t0084010	GAATCTCAGTGGATCGTGGCAGCA	24	7	rRNA	AASG02007495.1/8955-8223
t0084063	TACGCGACGGGGTATTGTAA	20	7	rRNA	AASG02007495.1/8955-8223
t0084120	TGAATCATCAGAGCAACGGGC	21	7	rRNA	U42801.1/1-580
t0084481	AGGGATGCATTTATTAGATA	20	7	rRNA	AAMI01003080.1/412-1
t0084497	TGAATTAGTTCATACTTACAC	21	7	rRNA	AY496482.1/2-557
t0084526	GATAACTCGACGGATCGCAAGGCCA	25	7	rRNA	AY788155.1/2-552
t0085039	TCTAAGTCAGAATCCGGGCTA	21	7	rRNA	AASG02007495.1/8955-8223
t0085080	TTCATGATAACTCGACGGATCG	22	7	rRNA	AAMI01003080.1/412-1
t0085160	TTTGCAGACGACTTAAATACGCGACGGG	28	7	rRNA	AASG02007495.1/8955-8223
t0085215	AATTCTAGAGCTAATACGTGCA	22	7	rRNA	AAMI01003080.1/412-1
t0085319	CGGAAGGGCACCACCAGGAGTG	22	7	rRNA	EF100350.1/22-583
t0085407	GCGACGGGGTATTGTAAGTGGCAGA	25	7	rRNA	AASG02007495.1/8955-8223
t0085628	TCGGCTAACTCTGTGCCAGCAGCCG	25	7	rRNA	AJ409116.1/1-387
t0085691	CTCTCGGCAACGGATATCTCGGCT	24	7	rRNA	AY265400.1/169-322
t0085703	CTTTCGATGGTAGGATAGAGGCC	23	7	rRNA	AAMI01003080.1/412-1
t0085820	GTTATAGTTTGTTTGATGGTATTTGCTA	28	7	rRNA	AARH01034354.1/905-417
t0085856	GGGGGCTCGAAGACGATCAGATACCG	26	7	rRNA	X66687.1/42-580
t0085960	ACCACATCCAAGGAAGGCAGC	21	7	rRNA	AACY020526639.1/2050-2628
t0085966	CATGGAGATATAGAACAGCATA	22	7	rRNA	AP005408.2/78555-79305
t0085967	TTGCAGTTAAAAAGCTCGTAGTTGGACCT	29	7	rRNA	U44476.1/1-582
t0085984	GGGCAGAGCCCGCGTCGACCTTTT	24	7	rRNA	AAMI01003080.1/412-1
t0086053	TAAAAGGTCGACGCGGGC	18	7	rRNA	AAMI01003080.1/412-1
t0086158	ATAACGACTCTCGGCAACGGATA	23	7	rRNA	AM040784.1/270-424
t0086204	GTGAAACTGCGAATGGCTCATTA	23	7	rRNA	AACY020526639.1/2050-2628
t0086307	CAAGGATGTTTTCATTAATC	20	7	rRNA	X63303.1/31-530
t0086492	CCACCAGGAGTGGAGCCTGCGGCTTAAT	28	7	rRNA	AY252216.1/689-1143
t0086594	GACGGAAGGGCACCACCAGGAGTGGAG	27	7	rRNA	EF100350.1/22-583
t0086626	TTCTTGGATTTATGAAAGACGAACAA	26	7	rRNA	X66771.1/2-523
t0086662	TTTGTTTGATGGTATTTGC	19	7	rRNA	AARH01034354.1/905-417
t0086802	AAAACGACTATCGGCAACGGAT	22	7	rRNA	AF510003.1/98-228
t0086803	AGTTTGTTTGATGGTATT	18	7	rRNA	AARH01034354.1/905-417
t0086822	AAACTGCGAATGGCTCATTA	20	7	rRNA	AACY022050587.1/43-568
t0086855	GTAGGGCTGAATCTCAGTGGATCG	24	7	rRNA	AASG02007495.1/8955-8223
t0087150	AATCCAGCGCACGGTAGCTTCG	22	7	rRNA	AASG02007495.1/8955-8223
t0087196	CGACTTCTGGAAGGGATGCATT	22	7	rRNA	AAMI01003080.1/412-1
t0087202	TTGTTTGATGGTATTTGCTACT	22	7	rRNA	AARH01034354.1/905-417
t0087322	TTTTTAACTGCAACAACTTAA	21	7	rRNA	DQ786052.1/1-587
t0087412	TCGCAGTTGTTCGTCTTTCAT	21	7	rRNA	X66771.1/2-523
t0087457	GCAGAGCCCGCGTCGACCTTTTTT	24	7	rRNA	AAMI01003080.1/412-1
t0087517	CGGGGTATTGTAAGTGGCAGAGTG	24	7	rRNA	AASG02007495.1/8955-8223
t0087711	AAGGATGTTTTCATTAATCAA	21	7	rRNA	X66687.1/42-580
t0087768	TATTGGATTTATGAAAGACGA	21	7	rRNA	X66771.1/2-523
t0087881	TGACGGAAGGGCACCACCAGGAGTGGAG	28	7	rRNA	EF100350.1/22-583
t0087999	GAAACTGCGAATGGCTCATTA	21	7	rRNA	AACY022050587.1/43-568
t0088250	TCTCAACCATAAACGATGCCG	21	7	rRNA	X66778.1/94-542
t0088279	CTTGGATTTATGAAAGACGAAT	22	7	rRNA	X66771.1/2-523
t0088280	GGTGACGGGTGACGGAGAATTA	22	7	rRNA	AAMI01003080.1/412-1
t0088373	CGAGGGCACGTCTGCCTGGGTGTCACG	27	7	rRNA	U56791.1/300-455
t0088377	AGGAATTGACGGAAGGGCACCACCAGG	27	7	rRNA	AY252216.1/689-1143
t0088438	GGTGACGGAGAATTAGGGTTCG	22	7	rRNA	AACY021871459.1/456-1
t0088464	TCAGACTGTGAAACTGCGAATGGC	24	7	rRNA	X63313.1/22-624
t0088695	AAGTTGATAGGGCAGAAATTT	21	7	rRNA	AACY020526639.1/2050-2628
t0088777	AAAATGACTCTCGGCAACGGAT	22	7	rRNA	AF510021.1/124-277
t0088823	AAACTTAAAGGAATTGACGGAAGGGCA	27	7	rRNA	AY252216.1/689-1143
t0088889	AACTTTCGATGGTAGGATAGA	21	7	rRNA	AAMI01003080.1/412-1
t0088931	CCTCTAAGTCAGAATCCGGGCT	22	7	rRNA	AASG02007495.1/8955-8223
t0089021	TCATGATAACTCGACGGATCGCAAGGCCA	29	7	rRNA	AY788155.1/2-552
t0089068	TTTGTTTGATGGTATTTGCTT	21	7	rRNA	AARH01034354.1/905-417
t0089089	TCGATGAAGAACGTAGCGAAATGC	24	7	rRNA	AF427500.1/363-518
t0089093	AACTTAAAGGAATTGACGGAAGGGCA	26	7	rRNA	AY252216.1/689-1143
t0089098	GAGACTAGGACGGTATCTGAC	21	7	rRNA	X66687.1/42-580
t0089102	GAATGATGCGTCGCCGGCACGG	22	7	rRNA	DQ786092.1/2-559
t0089206	TGCCGGCGACGCATCATTCAAAT	23	7	rRNA	AY788155.1/2-552
t0089521	ACGGAAGGGCACCACCAGGA	20	7	rRNA	EF100350.1/22-583
t0089643	GACGGATCGCAAGGCCACCGTGCCGG	26	7	rRNA	AY788155.1/2-552
t0089814	TGCAGACGACTTAAATACGCGACGGGG	27	7	rRNA	AASG02007495.1/8955-8223
t0089850	AACGGGCAGAGCCCGCGTCGACCTTCT	27	7	rRNA	AAMI01003080.1/412-1
t0089950	GGAGAACAGATTTTTTCGGAA	21	7	rRNA	AY985846.1/1-527
t0089960	ATCGATGAAGAACGTAGCGAAATGCGA	27	7	rRNA	AF427500.1/363-518
t0089985	CGATTCCGGAGAGGGAGCCTG	21	7	rRNA	AACY021583461.1/503-5
t0090039	TGATAACTCGACGGATCGCAAG	22	7	rRNA	AY788155.1/2-552
t0090090	GGATTTATGAAAGACGAACAA	21	7	rRNA	X66771.1/2-523
t0090171	TGAATTGCAGAATCCCGTGATT	22	7	rRNA	AY326198.1/209-364
t0090262	AGCTCTAGAATTACTACGGTT	21	7	rRNA	AAMI01003080.1/412-1
t0090388	AAAACGACTCTTGGCAACGGATA	23	7	rRNA	AF510003.1/98-228
t0090402	CACCAGGAGTGGAGCCTGCGGCTTA	25	7	rRNA	AY252216.1/689-1143
t0090495	GTGAAACTGCGAATGGCTCA	20	7	rRNA	AACY020526639.1/2050-2628
t0090972	ACGGGCAGAGCCCGCGTCGACCTTTTT	27	7	rRNA	AAMI01003080.1/412-1
t0091000	ACCGACTCTCGGCAACGGATA	21	7	rRNA	AM040784.1/270-424
t0091272	TCTATGAGTCTGGTAATTGGA	21	7	rRNA	X63312.1/81-573
t0091457	GATTATGACTGAACGCCTCTAAGTCAGAA	29	7	rRNA	AASG02007495.1/8955-8223
t0091547	TGACGGAAGGGCACCACCAGGAGTG	25	7	rRNA	EF100350.1/22-583
t0091601	TCTCAGTGGATCGTGGCAGCC	21	7	rRNA	AASG02007495.1/8955-8223
t0091627	ATTCAGACTGTGAAACTGCGAATGGCT	27	7	rRNA	X63313.1/22-624
t0091669	GGTGACGGAGAATTAGGGTTCGATT	25	7	rRNA	AACY021871459.1/456-1
t0091855	TAGAGCCCGGTATTGTTATTT	21	7	rRNA	AF352233.1/21-611
t0092000	AATACCCCGTCGCGTATTTAA	21	7	rRNA	AASG02007495.1/8955-8223
t0092013	TCGATGGTAGGATAGAGGC	19	7	rRNA	AAMI01003080.1/412-1
t0092035	AAAACGACTCTCGGTAACGGATAT	24	7	rRNA	AF510003.1/98-228
t0092086	GATCCTTCGATGTCGGCTCTTC	22	7	rRNA	AAXJ01020943.1/594-211
t0092095	CGAGTCTTTGAACGCAAGTTGCGCC	25	7	rRNA	AY326198.1/209-364
t0092141	GGGGCTCGAAGACGATCAGATACCGTCCT	29	7	rRNA	X66687.1/42-580
t0092203	ATATCTCGGCTCTCGCATCGATGAA	25	7	rRNA	AY326198.1/209-364
t0092208	ACTCATAGAGCCCGGTATTGT	21	7	rRNA	X63312.1/81-573
t0092217	CGATGGTAGGATAGAGGCCT	20	7	rRNA	AAMI01003080.1/412-1
t0092382	AAAACGACTCTCGGCCACGGATATC	25	7	rRNA	AF510003.1/98-228
t0092429	GAAAGTTGGGGGCTCGAAGACGATCA	26	7	rRNA	X66687.1/42-580
t0092522	AGACTGTGAAACTGCGAATGGCTCATTA	28	7	rRNA	X63313.1/22-624
t0092563	CCATCAGAACTCCGCAGTTAAGCGT	25	7	rRNA	AF198188.1/404-503
t0092630	TTCTTGGATTTATGAAAGACGAC	23	7	rRNA	X66771.1/2-523
t0092789	CTGAATCTCAGTGGATCGTGC	21	7	rRNA	AASG02007495.1/8955-8223
t0092803	CATACCAGCACTAATGCACCGGAT	24	7	rRNA	U32023.1/1-119
t0092828	CTGACTTAGAGGCGTTCAGTCATA	24	7	rRNA	AASG02007495.1/8955-8223
t0092840	AAAACGACTCTCGGTAACGGAT	22	7	rRNA	AF510003.1/98-228
t0092966	AGTGGAGCCTGCGGCTTAATTTGAC	25	7	rRNA	AY252216.1/689-1143
t0092970	GTAATTCTAGAGCTAATACGT	21	7	rRNA	AAMI01003080.1/412-1
t0092990	TTTAACTGCAACAACTTAAAT	21	7	rRNA	DQ786052.1/1-587
t0093032	AACGGGCAGAGCCCGCGTCGACCTTT	26	7	rRNA	AAMI01003080.1/412-1
t0093244	ATAAAAGGTCGACGCGGG	18	7	rRNA	AAMI01003080.1/412-1
t0093283	CAATTGGTCATCGCGCTTGGTT	22	7	rRNA	AASG02007495.1/8955-8223
t0093342	TGAAACTGCGAATGGCTCATTAAATCA	27	7	rRNA	AY378161.1/20-527
t0093387	TGCTTTCGCAGTTGTTCGTCT	21	7	rRNA	X66771.1/2-523
t0093486	GACGGAGAATTAGGGTTCGA	20	7	rRNA	AACY021871459.1/456-1
t0093763	TTTTGGATTTATGAAAGACG	20	7	rRNA	X66771.1/2-523
t0093958	ATCTCAGTGGATCGTGGCAGCAA	23	7	rRNA	AASG02007495.1/8955-8223
t0093988	ATAACGACTCTCGGCAACGGATAT	24	7	rRNA	AM040784.1/270-424
t0094041	AAGTTGGGGGCTCGAAGACG	20	7	rRNA	X66687.1/42-580
t0094238	TTGCGATCCGTCGAGTTATCA	21	7	rRNA	AY788155.1/2-552
t0094266	CTAGAGCTAATACGTGCACCAAA	23	7	rRNA	X66771.1/2-523
t0094292	AGGGATAACTGGCTTGTGGCA	21	7	rRNA	AAXJ01020943.1/594-211
t0094540	AGAACGACTCTCGGCAACGGATA	23	7	rRNA	AM040784.1/270-424
t0094545	CAGAGCCCGCGTCGACCTTTT	21	7	rRNA	AAMI01003080.1/412-1
t0094739	CAGACTGTGAAACTGCGAATGGC	23	7	rRNA	X63313.1/22-624
t0094791	AATGATAGGAAGAGCCGACAT	21	7	rRNA	AAXJ01020943.1/594-211
t0094822	AGGCCGAGGGCACGTCTGCCT	21	7	rRNA	U56791.1/300-455
t0095019	CCGGGCACTACGGTGAGACGTGAA	24	7	rRNA	Z11512.1/2606-2718
t0095079	GATGAAGAACGTAGCGAAAT	20	6	rRNA	AF427500.1/363-518
t0095170	CGGGTGACGGAGAATTAGGGTTCGATTCC	29	6	rRNA	AACY021871459.1/456-1
t0095186	TTTATGGTTGAGACTAGGACGG	22	6	rRNA	X66778.1/94-542
t0095325	CTAGAGCTAATACGTGCACCAA	22	6	rRNA	EF591016.1/2-503
t0095392	AGATAAAAGGTCGACGCGG	19	6	rRNA	AAMI01003080.1/412-1
t0095835	AAAACGCCTCTCGGCAACGGAT	22	6	rRNA	AF510003.1/98-228
t0096161	GAATCATCAGAGCAACGGGCA	21	6	rRNA	U42801.1/1-580
t0096301	AAAACGACTCTCGGCAACGGCT	22	6	rRNA	AF510003.1/98-228
t0096341	GAGCCCGGTATTGTTATTTAT	21	6	rRNA	AAMI01003080.1/412-1
t0096373	TCTAGAGCTAATACGTGCACCA	22	6	rRNA	EF591016.1/2-503
t0096441	ATAACCGTAGTAATTCTAGAGCTAA	25	6	rRNA	AAMI01003080.1/412-1
t0096567	GATGGTATTTGCTACTCGGATAA	23	6	rRNA	AARH01034354.1/905-417
t0096689	GATAACTCGACGGATCGCAAGGCC	24	6	rRNA	AY788155.1/2-552
t0096757	CTGACACGGGGAGGTAGTGA	20	6	rRNA	AAMI01003080.1/412-1
t0097166	AAAGACGAACAACTGCGAA	19	6	rRNA	X66771.1/2-523
t0097179	ATTCTTGGATTTATGAAAGACGAACA	26	6	rRNA	X66771.1/2-523
t0097392	TGGAATTACCGCGGCTGCTGG	21	6	rRNA	AACY021051052.1/870-429
t0097393	ATGATAACTCGACGGATCGCAAGGCCA	27	6	rRNA	AY788155.1/2-552
t0097484	TTCAGACTGTGAAACTGCGAATGGCTC	27	6	rRNA	X63313.1/22-624
t0097604	TTATAGTTTGTTTGATGGTATTTGC	25	6	rRNA	AARH01034354.1/905-417
t0097624	TTAAAGGAATTGACGGAAGGGCACCACC	28	6	rRNA	AY252216.1/689-1143
t0097655	AAAACGACTCTCGGAAACGGATAT	24	6	rRNA	AF510003.1/98-228
t0097709	GTTGGGGGCTCGAAGACGATC	21	6	rRNA	X66687.1/42-580
t0097714	ACGGGGTATTGTAAGTGGCAT	21	6	rRNA	AASG02007495.1/8955-8223
t0097803	TCAGACTGTGAAACTGCGAATGGCTC	26	6	rRNA	X63313.1/22-624
t0097847	TGGGCGAGAGCAGTACTAAGATG	23	6	rRNA	AASG02009024.1/8536-8654
t0098132	GTGGATCGTGGCAGCAAGGC	20	6	rRNA	AASG02007495.1/8955-8223
t0098163	GTTTATGGTTGAGACTAGGACGGTA	25	6	rRNA	X66778.1/94-542
t0098265	CACACTGGGACTGAGACACGGCAA	24	6	rRNA	AY271752.1/20-414
t0098381	AAACGATTCTCGGCAACGGATAT	23	6	rRNA	AF510003.1/98-228
t0098455	GGGGCTCGAAGACGATCAGA	20	6	rRNA	X66687.1/42-580
t0098470	TGCTTTTTGATCCTTCGATGTCGGC	25	6	rRNA	AAXJ01020943.1/594-211
t0098532	AACGACTCTCGGCAACGGATAAA	23	6	rRNA	AM040784.1/270-424
t0098600	GGGGTATTGTAAGTGGCA	18	6	rRNA	AASG02007495.1/8955-8223
t0098603	TCTTGGATTTATGAAAGAC	19	6	rRNA	X66771.1/2-523
t0098614	GACGGAAGGGCACCACCAGGAC	22	6	rRNA	EF100350.1/22-583
t0098724	TCATGAATCATCAGAGCAACG	21	6	rRNA	AY496482.1/2-557
t0098759	AACGACTCTCGCCAACGGATATCT	24	6	rRNA	AM040784.1/270-424
t0098887	ACGCGACGGGGTATTGTAAGTG	22	6	rRNA	AASG02007495.1/8955-8223
t0099048	ATGATGCGTCGCCGGCACGGT	21	6	rRNA	DQ786092.1/2-559
t0099250	ATAGCGACGTTGCTTTTTGATCCTTCGA	28	6	rRNA	AAXJ01020943.1/594-211
t0099267	ACGACTCTCGGCAACGGATATCTCA	25	6	rRNA	AM040784.1/270-424
t0099325	ATGAAGAACGTAGCGAAATGCGA	23	6	rRNA	AF427500.1/363-518
t0099339	TAATTCTAGAGCTAATACGTGC	22	6	rRNA	AAMI01003080.1/412-1
t0099361	ATTCTAGAGCTAATACGTGC	20	6	rRNA	AAMI01003080.1/412-1
t0099455	CAGTTATAGTTTGTTTGATGGTA	23	6	rRNA	AY496482.1/2-557
t0099790	TATGAAAGACGAACAACTGCGAAA	24	6	rRNA	X66771.1/2-523
t0099835	CTGTGAAACTGCGAATGGCT	20	6	rRNA	AJ862389.1/1-499
t0099925	CGACTTCTGGAAGGGATGCAT	21	6	rRNA	AAMI01003080.1/412-1
t0100083	AAAACGACTCTCGTCAACGGAT	22	6	rRNA	AF510003.1/98-228
t0100153	AAAACGACTCTCGGCAAAGGATA	23	6	rRNA	AF510003.1/98-228
t0100160	AAGTTGGGGGCTCGAAGACGTT	22	6	rRNA	X66687.1/42-580
t0100232	ACGGAAGGGCACCACCAGGAGTGGAG	26	6	rRNA	EF100350.1/22-583
t0100267	ATTGACGGAAGGGCACCACC	20	6	rRNA	AY252216.1/689-1143
t0100297	TGGTGTGAATTGCAGAATCCCGTGAA	26	6	rRNA	AY326198.1/209-364
t0100484	GATTTATGAAAGACGAACAACTGCGA	26	6	rRNA	X66771.1/2-523
t0100544	GATCCATTGGAGGGCAAGTCT	21	6	rRNA	AB244715.1/8-591
t0100567	AAGAACGAAAGTTGGGGGCT	20	6	rRNA	X66687.1/42-580
t0100611	GAATCATCAGAGCAACGGGCAG	22	6	rRNA	U42801.1/1-580
t0100772	ACGGTATCTGATCGTCTTCGAGC	23	6	rRNA	X66687.1/42-580
t0100833	GCAGAGCCCGCGTCGACCTTTT	22	6	rRNA	AAMI01003080.1/412-1
t0100857	GCATCGATGAAGAACGTAGCGAA	23	6	rRNA	AF427500.1/363-518
t0100892	AGTTGTTCGTCTTTCATAAAT	21	6	rRNA	X66771.1/2-523
t0100912	ACGACTCTCGGCAACGGATATCA	23	6	rRNA	AM040784.1/270-424
t0101009	ATGAAGAACGTAGCGAAATGC	21	6	rRNA	AF427500.1/363-518
t0101018	ACTCTCGGCAACGGATATCTCGGCT	25	6	rRNA	AY265400.1/169-322
t0101100	GCAGAGCCCGCGTCGACCTTTTT	23	6	rRNA	AAMI01003080.1/412-1
t0101196	TATGAAAGACGAACAACTGCGAA	23	6	rRNA	X66771.1/2-523
t0101233	ACATACATACATACATACATACAT	24	6	rRNA	BX005470.6/5306-5200
t0101329	ACTTTCGATGGTAGGATAG	19	6	rRNA	AAMI01003080.1/412-1
t0101369	TCATGATAACTCGACGGAT	19	6	rRNA	AAMI01003080.1/412-1
t0101420	GTGGTGACGGGTGACGGAGAATT	23	6	rRNA	AAMI01003080.1/412-1
t0101521	CGAGAGTAGGGAACTGCCAGGCAT	24	6	rRNA	L42764.1/1575-1690
t0101623	TTCGCAGTTGTTCGTCTTTCT	21	6	rRNA	X66771.1/2-523
t0101648	AAAACGACTCTCGGCGACGGAT	22	6	rRNA	AF510003.1/98-228
t0101706	AACGGGCAGAGCCCGCGTCGACCTTC	26	6	rRNA	AAMI01003080.1/412-1
t0101715	TTGGAGCTGGAATTACCGCGG	21	6	rRNA	AACY021051052.1/870-429
t0101752	TGACGGAAGGGCACCACCAGGAG	23	6	rRNA	EF100350.1/22-583
t0101927	GGTGACGGGTGACGGAGA	18	6	rRNA	AAMI01003080.1/412-1
t0102006	ACGGAGAATTAGGGTTCGATTCCGGA	26	6	rRNA	AACY020526639.1/2050-2628
t0102109	GAAAGACGAACAACTGCGAAAGC	23	6	rRNA	X66771.1/2-523
t0102347	TTCTAGAGCTAATACGTGCACCAA	24	6	rRNA	EF591016.1/2-503
t0102491	GCATCGATGAAGAACGTAGC	20	6	rRNA	AF215920.3/241-396
t0102514	CTCTGATGATTCATGATAACTCGACGGAT	29	6	rRNA	X66771.1/2-523
t0102543	TCTTGGATTTATGAAAGACGAAA	23	6	rRNA	X66771.1/2-523
t0102546	TATCTGATCGTCTTCGAGCC	20	6	rRNA	X66687.1/42-580
t0102936	CTCTCGGCAACGGATATCTCGGCTCTCGC	29	6	rRNA	AY265400.1/169-322
t0102993	AACTGCGAATGGCTCATTAA	20	6	rRNA	AACY022050587.1/43-568
t0103091	CTAAAGGATCGATAGGCCACG	21	6	rRNA	AAXJ01020943.1/594-211
t0103121	ATGATTCATGATAACTCGAC	20	6	rRNA	AAMI01003080.1/412-1
t0103236	TCGAAGACGATCAGATACCGTCCTA	25	6	rRNA	X66687.1/42-580
t0103261	TCAGTTATAGTTTGTTTGATGGT	23	6	rRNA	AY496482.1/2-557
t0103360	CTGTGAAACTGCGAATGGCTC	21	6	rRNA	AJ862389.1/1-499
t0103365	GTGAAACTGCGAATGGCTCATTAAAT	26	6	rRNA	AY919782.1/1-558
t0103430	TAGCTCTAGAATTACTACGGTT	22	6	rRNA	AAMI01003080.1/412-1
t0103435	CGGGTGACGGAGAATTAGG	19	6	rRNA	AACY021677106.1/194-780
t0103476	AGACTGTGAAACTGCGAATGGC	22	6	rRNA	X63313.1/22-624
t0103623	TTGGATTTATGAAAGACGAACA	22	6	rRNA	X66771.1/2-523
t0103714	GGCTCGAAGACGATCAGATACC	22	6	rRNA	X66687.1/42-580
t0103733	AGACTCATAGAGCCCGGTAT	20	6	rRNA	X63312.1/81-573
t0103740	GAAGACGATCAGATACCGTCC	21	6	rRNA	X66687.1/42-580
t0104093	AAAACTACTCTCGGCAACGGATA	23	6	rRNA	AF510003.1/98-228
t0104117	CGGGGTATTGTAAGTGGC	18	6	rRNA	AASG02007495.1/8955-8223
t0104168	ACGGTATCTGATCGTCTTCGT	21	6	rRNA	X66687.1/42-580
t0104179	ATCCTTCGATGTCGGCTCT	19	6	rRNA	AAXJ01020943.1/594-211
t0104229	TCAAGAACGAAAGTTGGGGGC	21	6	rRNA	X66687.1/42-580
t0104295	TTGCTCTGATGATTCATGATAAC	23	6	rRNA	AY496482.1/2-557
t0104449	AGTTATAGTTTGTTTGATGGTA	22	6	rRNA	AY496482.1/2-557
t0104506	CTCGACGGATCGCAAGGCCAC	21	6	rRNA	AY788155.1/2-552
t0104712	GCGACGGGCGGTGTGTACAA	20	6	rRNA	AY794176.1/1147-1689
t0104769	AAAACGACTCTCGGCAATGGAT	22	6	rRNA	AF510003.1/98-228
t0104881	GATCCTTCGATGTCGGCTCTTCCT	24	6	rRNA	AAXJ01020943.1/594-211
t0104929	CGATGAAGAACGTAGCGAAATG	22	6	rRNA	AF427500.1/363-518
t0104931	AAAACGACTCTCAGCAACGGATA	23	6	rRNA	AF510003.1/98-228
t0105073	GGAATTGACGGAAGGGCAC	19	6	rRNA	AY252216.1/689-1143
t0105104	GGTGACGGAGAATTAGGGTTCGAT	24	6	rRNA	AACY021871459.1/456-1
t0105173	AGGTTGAGACTAGGACGGTAT	21	6	rRNA	X66687.1/42-580
t0105192	TTGCAGTTAAAAAGCTCGTAGTTGG	25	6	rRNA	U44476.1/1-582
t0105271	AACTTAAAGGAATTGACGGAC	21	6	rRNA	AY252216.1/689-1143
t0105293	GGCTCAGGATGAACGCTGGCGGCA	24	6	rRNA	CAAP01049081.1/832-1174
t0105363	CCAAAACGACTCTCGGCAACGGAT	24	6	rRNA	AF510003.1/98-228
t0105511	TATGAACTAATTCAGACTGTGAAAC	25	6	rRNA	X63313.1/22-624
t0105611	CGTAGTAATTCTAGAGCTAATACGTG	26	6	rRNA	AAMI01003080.1/412-1
t0105616	CAGCAGCCGCGGTAATTCCAG	21	6	rRNA	AACY021051052.1/870-429
t0105638	ATCCTTCGATGTCGGCTCTTC	21	6	rRNA	AAXJ01020943.1/594-211
t0105709	TCGAGTCTTTGAACGCAAGTTGCGCC	26	6	rRNA	AY326198.1/209-364
t0105766	CCTCTAAGTCAGAATCCGGGC	21	6	rRNA	AASG02007495.1/8955-8223
t0105786	CGGTTTGACGTTAATTTAGTTT	22	6	rRNA	AY252300.1/1-584
t0106338	TCAGTTATAGTTTGTTTGATGGTATTT	27	6	rRNA	AARH01034354.1/905-417
t0106445	GGGGTATTGTAAGTGGCAG	19	6	rRNA	AASG02007495.1/8955-8223
t0106460	AAAACGAATCTCGGCAACGGAT	22	6	rRNA	AF510003.1/98-228
t0106683	GTTGGGGGCTCGAAGACGATCAGA	24	6	rRNA	X66687.1/42-580
t0106868	CATGGTGGTGACGGGTGACGGAGAA	25	6	rRNA	AAMI01003080.1/412-1
t0106903	AAGACGAACAACTGCGAAAG	20	6	rRNA	X66771.1/2-523
t0107020	ACGGGGTATTGTAAGTGGCAGT	22	6	rRNA	AASG02007495.1/8955-8223
t0107134	CACATCCAAGGAAGGCAGCAG	21	6	rRNA	AACY020526639.1/2050-2628
t0107147	CAGACTCATAGAGCCCGGTA	20	6	rRNA	X63312.1/81-573
t0107374	TTTAGATTGTACTCATTCCAA	21	6	rRNA	AF257317.2/1-574
t0107488	AGTCTGGTGCCAGCAGCCGCG	21	6	rRNA	AACY021051052.1/870-429
t0107525	AAAAAGCTCGTAGTTGGACCTTGGG	25	6	rRNA	U44476.1/1-582
t0107748	GTGACGGGTGACGGAGAATTA	21	6	rRNA	AAMI01003080.1/412-1
t0107828	TGTGAATTGCAGAATCCCGTT	21	6	rRNA	AF335617.1/232-387
t0108267	CTCGGCTCTCGCATCGATGA	20	6	rRNA	AY326198.1/209-364
t0108495	AACTTTCGATGGTAGGATAGAGGC	24	6	rRNA	AAMI01003080.1/412-1
t0108726	AAAACGACTCTCGGCACCGGAT	22	6	rRNA	AF510003.1/98-228
t0109085	CTTGGATTTATGAAAGACGT	20	6	rRNA	X66771.1/2-523
t0109174	ACTGAATCTCAGTGGATCGTGG	22	6	rRNA	AASG02007495.1/8955-8223
t0109283	AAAACGACTCTCGGCTACGGATAT	24	6	rRNA	AF510003.1/98-228
t0109306	TAAAAAGCTCGTAGTTGGACCTT	23	6	rRNA	U78542.1/1-585
t0109434	AACGACTCTCGGCAACGGATATCA	24	6	rRNA	AM040784.1/270-424
t0109460	TGAAACTGCGAATGGCTCATTAA	23	6	rRNA	AACY020526639.1/2050-2628
t0109535	ATGAACTAATTCAGACTGT	19	6	rRNA	AY496482.1/2-557
t0109659	CAGTTGTTCGTCTTTCATAAAT	22	6	rRNA	X66771.1/2-523
t0109666	CTCAGTGGATCGTGGCAGCAAGG	23	6	rRNA	AASG02007495.1/8955-8223
t0109675	GCAGACGACTTAAATACGCGACGGGGTA	28	6	rRNA	AASG02007495.1/8955-8223
t0109722	CGGAACCGATTAAAGATAGCG	21	6	rRNA	AY766036.1/8-520
t0109886	TCTCAGTGGATCGTGGCAGC	20	6	rRNA	AASG02007495.1/8955-8223
t0109892	GGTGTGAATTGCAGAATCCCGTGA	24	6	rRNA	AY326198.1/209-364
t0109915	ACTGAACGCCTCTAAGTCAGAAT	23	6	rRNA	AASG02007495.1/8955-8223
t0109952	AGTGGATCGTGGCAGCAAGGCC	22	6	rRNA	AASG02007495.1/8955-8223
t0110090	CCTGACACGGGGAGGTAGTGACAAT	25	6	rRNA	AAMI01003080.1/412-1
t0110127	GACGGGTGACGGAGAATTAGG	21	6	rRNA	AACY021677106.1/194-780
t0110158	GACGGGGTATTGTAAGTGGCAGA	23	6	rRNA	AASG02007495.1/8955-8223
t0110402	AAACTTAAAGGAATTGACGGAAGGGCAC	28	6	rRNA	AY252216.1/689-1143
t0110666	AATCATCAGAGCAACGGGCAG	21	6	rRNA	U42801.1/1-580
t0110674	TGGTATTTGCTACTCGGATA	20	6	rRNA	AARH01034354.1/905-417
t0110934	TTGACGGAAGGGCACCACCAGG	22	6	rRNA	AY252216.1/689-1143
t0111018	CTGAATCTCAGTGGATCGTGT	21	6	rRNA	AASG02007495.1/8955-8223
t0111144	CGCAAGGCTGAAACTTAAAGGAATTGACG	29	6	rRNA	AY252216.1/689-1143
t0111148	GGGCAGAGCCCGCGTCGACCTTC	23	6	rRNA	AAMI01003080.1/412-1
t0111153	CAAGGATGTTTTCATTAATCA	21	6	rRNA	X63303.1/31-530
t0111297	GGGTGACGGAGAATTAGGGTTC	22	6	rRNA	AACY021871459.1/456-1
t0111455	AAATTTGAATGATGCGTCGC	20	6	rRNA	DQ512648.1/40-474
t0111531	TTAAGTTGTTGCAGTTAAAA	20	6	rRNA	DQ786052.1/1-587
t0111681	ACTCGACGGATCGCAAGGCC	20	6	rRNA	AY788155.1/2-552
t0111818	GGGCAGAGCCCGCGTCGACCTTCT	24	6	rRNA	AAMI01003080.1/412-1
t0111841	ATTCATGATAACTCGACGGATC	22	6	rRNA	AAMI01003080.1/412-1
t0111859	TCTCGCATCGATGAAGAACGTAGC	24	6	rRNA	AF427500.1/363-518
t0111987	GGCAACGGATATCTCGGCTC	20	6	rRNA	AY326198.1/209-364
t0112201	CAAGGATGTTTTCATTAATCAAG	23	6	rRNA	X63303.1/31-530
t0112228	CGGGCAGAGCCCGCGTCGACCTTT	24	6	rRNA	AAMI01003080.1/412-1
t0112293	ACCTTACGGCACGAGCTGACGACA	24	6	rRNA	EF445445.1/2-711
t0112300	TTTTGATCCTTCGATGTCGG	20	6	rRNA	AAXJ01020943.1/594-211
t0112361	AACTTAAAGGAATTGACGGA	20	6	rRNA	AY252216.1/689-1143
t0112885	CCTGACACGGGGAGGTAGTGACAATAA	27	6	rRNA	AAMI01003080.1/412-1
t0113037	CATGGTGGTGACGGGTGACGGAGA	24	6	rRNA	AAMI01003080.1/412-1
t0113040	AGTTTGTTTGATGGTATTTGCTAC	24	6	rRNA	AARH01034354.1/905-417
t0113239	ACAACGACTCTCGGCAACGGATATC	25	6	rRNA	AM040784.1/270-424
t0113347	ACAATTGGTCATCGCGCTTGG	21	6	rRNA	AASG02007495.1/8955-8223
t0113398	TTTGAGACAAGCATATGACTA	21	6	rRNA	AACY022050587.1/43-568
t0113452	AAGGAATTGACGGAAGGGC	19	6	rRNA	AY252216.1/689-1143
t0113647	GACGGGCGGTGTGTACAAA	19	6	rRNA	AY794176.1/1147-1689
t0113667	TCTGACTTAGAGGCGTTCAGTCAT	24	6	rRNA	AASG02007495.1/8955-8223
t0114041	GATTATGACTGAACGCCTCTAAGTCAG	27	6	rRNA	AASG02007495.1/8955-8223
t0114090	ATACGCGACGGGGTATTGTA	20	6	rRNA	AASG02007495.1/8955-8223
t0114140	CCACATCCAAGGAAGGCAGCAG	22	6	rRNA	AACY020526639.1/2050-2628
t0114295	CGGAGAGGGAGCCTGAGAAACGGCTA	26	6	rRNA	AACY020526639.1/2050-2628
t0114305	AAAACGACTCTCGGCAACGGATATCC	26	6	rRNA	AF510003.1/98-228
t0114418	GGATATCTCGGCTCTCGCATCGATGAA	27	6	rRNA	AY326198.1/209-364
t0114476	TTCTAGAGCTAATACGTGCACCAAA	25	6	rRNA	X66771.1/2-523
t0114735	ACGGCTACCTTGTTACGACTTCAC	24	6	rRNA	AY651922.1/1-507
t0114750	ATGAAGAACGTAGCGAAAT	19	6	rRNA	AF427500.1/363-518
t0114784	AGAGCCCGCGTCGACCTTTC	20	6	rRNA	AAMI01003080.1/412-1
t0114822	CCGGGCACTACGGTGAGACGTGA	23	6	rRNA	Z11512.1/2606-2718
t0115388	GACGGAAGGGCACCACCAGGAGTGG	25	6	rRNA	EF100350.1/22-583
t0115440	CATGATAACTCGACGGATCGCA	22	6	rRNA	AAMI01003080.1/412-1
t0115479	TGGAGGTAGAAGGCCCACGGGTAA	24	6	rRNA	AJ409116.1/1-387
t0115488	TTTGCAGACGACTTAAATACGCGACG	26	6	rRNA	AASG02007495.1/8955-8223
t0115503	AACTTAAAGGAATTGACGGAAGGGCAC	27	6	rRNA	AY252216.1/689-1143
t0115565	GGGGCTCGAAGACGATCAGATACCGT	26	6	rRNA	X66687.1/42-580
t0115663	AATGCCGCGTGGAGGTAGAAGGCC	24	6	rRNA	AJ409116.1/1-387
t0115727	AAAACGACTCTCGGCAATGGATA	23	6	rRNA	AF510003.1/98-228
t0115821	AAAACGACTCTCGTCAACGGATA	23	6	rRNA	AF510003.1/98-228
t0115932	TTCGGGAGACATGGTCCAAGCCCGGT	26	6	rRNA	AASG02013684.1/2145-2031
t0116134	TGTGAATTGCAGAATCCCGT	20	6	rRNA	AY326198.1/209-364
t0116184	TATTAGATAAAAGGTCGACGCGGG	24	6	rRNA	AAMI01003080.1/412-1
t0116338	GAAAGCCTGACGGAGCAATGCAA	23	6	rRNA	AJ292925.1/19-507
t0116792	TTTAAGTTGTTGCAGTTAAAA	21	6	rRNA	DQ786052.1/1-587
t0117155	TGACACGGGGAGGTAGTGACAATA	24	6	rRNA	AAMI01003080.1/412-1
t0117322	TGCGACCATACCAGCACTAATGCA	24	5	rRNA	U32023.1/1-119
t0117348	TATAGTTTGTTTGATGGTATTTGCTAC	27	5	rRNA	AARH01034354.1/905-417
t0117617	GATCCTTCGATGTCGGCTCT	20	5	rRNA	AAXJ01020943.1/594-211
t0117724	AGAAACGGCTACCACATCCAA	21	5	rRNA	AACY020526639.1/2050-2628
t0117759	CTCAGTGGATCGTGGCAGCC	20	5	rRNA	AASG02007495.1/8955-8223
t0117795	AGTATGAACTAATTCAGACTGTGAAAC	27	5	rRNA	X63313.1/22-624
t0117904	GCAATGACGGTATCTGGGGAATAA	24	5	rRNA	AJ409116.1/1-387
t0117911	CAAAACGACTCTCGCCAACGGATA	24	5	rRNA	AF510003.1/98-228
t0117932	CTCAGTGGATCGTGGCAGCAAGC	23	5	rRNA	AASG02007495.1/8955-8223
t0118295	CAGTTATAGTTTGTTTGATGGTAT	24	5	rRNA	DQ072933.1/1-538
t0118310	TGATGATTCATGATAACTCGACGGATCGCA	30	5	rRNA	X66771.1/2-523
t0118330	TCATCAGAGCAACGGGCAGAGC	22	5	rRNA	U42801.1/1-580
t0118391	CATTGGAGGGCAAGTCTGGTGCC	23	5	rRNA	DQ470658.1/9-471
t0118426	AATTCTTGGATTTATGAAAGACG	23	5	rRNA	X66771.1/2-523
t0118537	TCGATGGTAGGATAGAGGCC	20	5	rRNA	AAMI01003080.1/412-1
t0118779	AGACTAGGACGGTATCTGATC	21	5	rRNA	X66687.1/42-580
t0119320	AGCTCTAGAATTACTACGGTTA	22	5	rRNA	AAMI01003080.1/412-1
t0119390	AATCTCAGTGGATCGTGGCC	20	5	rRNA	AASG02007495.1/8955-8223
t0119494	AACGAGGATCCATTGGAGGGC	21	5	rRNA	AB183659.1/1-569
t0119529	GTTGGGGGCTCGAAGACGATCAG	23	5	rRNA	X66687.1/42-580
t0120069	TGGGGGCTCGAAGACGATCAGATACCGT	28	5	rRNA	X66687.1/42-580
t0120304	AAACGACTCTCGGCAACGGATC	22	5	rRNA	AF510003.1/98-228
t0120326	CATTGGAGGGCAAGTCTGGTG	21	5	rRNA	DQ470658.1/9-471
t0120401	AGTTGATAGGGCAGAAATTTG	21	5	rRNA	AACY020526639.1/2050-2628
t0120534	ATTATGACTGAACGCCTCTAAGTCAG	26	5	rRNA	AASG02007495.1/8955-8223
t0120754	ACGCCTCTAAGTCAGAATCCG	21	5	rRNA	AASG02007495.1/8955-8223
t0120772	ATCGAAAGTTGATAGGGCAGA	21	5	rRNA	AACY020526639.1/2050-2628
t0120922	AAAACGAATCTCGGCAACGGATA	23	5	rRNA	AF510003.1/98-228
t0121154	AGACTAGGACGGTATCTGAA	20	5	rRNA	X66687.1/42-580
t0121175	ATAAATAACAATACCGGGCTCTTT	24	5	rRNA	U42801.1/1-580
t0121266	AATTGACGGAAGGGCACCACCAG	23	5	rRNA	AY252216.1/689-1143
t0121555	GATTTATGAAAGACGAACA	19	5	rRNA	X66771.1/2-523
t0121606	CATGATAACTCGACGGATCGCAAG	24	5	rRNA	AY788155.1/2-552
t0121675	CTCTGATGATTCATGATAACTCGACG	26	5	rRNA	AY496482.1/2-557
t0121896	CTGACACGGGGAGGTAGTGACAATA	25	5	rRNA	AAMI01003080.1/412-1
t0122025	CAGTTAAAAAGCTCGTAGTTGGACCTTGG	29	5	rRNA	U44476.1/1-582
t0122059	TCAGAACTCCGCAGTTAAGCGTGCT	25	5	rRNA	AF198188.1/404-503
t0122109	AGTTGGGGGCTCGAAGACGATCAGATA	27	5	rRNA	X66687.1/42-580
t0122153	GTTGCAGTTAAAAAGCTCGTAGTTGGACCT	30	5	rRNA	U44476.1/1-582
t0122277	AAAACGACTCTCGGCAACAGATA	23	5	rRNA	AF510003.1/98-228
t0122283	TCGGCAACGGATATCTCGGCT	21	5	rRNA	AY265400.1/169-322
t0122317	TAAAAAGCTCGTAGTTGGACCT	22	5	rRNA	U78542.1/1-585
t0122479	GACGGGGTATTGTAAGTGG	19	5	rRNA	AASG02007495.1/8955-8223
t0122481	GGGGCTCGAAGACGATCAGATACCG	25	5	rRNA	X66687.1/42-580
t0122586	AAAACGACCCTCGGCAACGGATATC	25	5	rRNA	AF510003.1/98-228
t0122659	AAACGACTCTCGGCAACGGATCT	23	5	rRNA	AF510003.1/98-228
t0122795	CCAAGGATGTTTTCATTAATCAAG	24	5	rRNA	X63303.1/31-530
t0122989	TTATGAAAGACGAACAACTGCGA	23	5	rRNA	X66771.1/2-523
t0123144	AAGTATGAACTAATTCAGACTG	22	5	rRNA	AY496482.1/2-557
t0123649	CTTTGAGACAAGCATATGACTAC	23	5	rRNA	AACY022050587.1/43-568
t0123798	GACGGGTGACGGAGAATTAGGGT	23	5	rRNA	AACY021677106.1/194-780
t0123914	AGTCAGAATCCGGGCTAGAGCGACGCGTT	29	5	rRNA	AASG02007495.1/8955-8223
t0123948	ATACGCGACGGGGTATTGTAAGTGGCA	27	5	rRNA	AASG02007495.1/8955-8223
t0123984	GCAAGGCTGAAACTTAAAGGAATTGACGG	29	5	rRNA	AY252216.1/689-1143
t0124013	AACGACTCTCGGCCACGGATAT	22	5	rRNA	AM040784.1/270-424
t0124074	GTTCTGATGGGATCCGGTGCA	21	5	rRNA	U32078.1/1-119
t0124128	ATTGACGGAAGGGCACCAC	19	5	rRNA	AY252216.1/689-1143
t0124176	AATTGACGGAAGGGCACCACCAGGA	25	5	rRNA	AY252216.1/689-1143
t0124343	TTGGGAAGTCCTCGTGTTGCACCCCT	26	5	rRNA	AASG02009775.1/3081-3202
t0124493	CTCGGCTCTCGCATCGATGAAGAA	24	5	rRNA	AY326198.1/209-364
t0124551	TGTGTAAGTATGAACTAATTCAGA	24	5	rRNA	AY496482.1/2-557
t0124889	AAAGTTGGGGGCTCGAAGACG	21	5	rRNA	X66687.1/42-580
t0124955	CATGGTGGTGACGGGTGACGGC	22	5	rRNA	AAMI01003080.1/412-1
t0124996	TCATAATCCAGCGCACGGTAGC	22	5	rRNA	AASG02007495.1/8955-8223
t0125017	ATGGTGGTGACGGGTGACGGA	21	5	rRNA	AAMI01003080.1/412-1
t0125112	TGAATCTCAGTGGATCGTGG	20	5	rRNA	AASG02007495.1/8955-8223
t0125198	ACGCGACGGGGTATTGTAAGTGGCAG	26	5	rRNA	AASG02007495.1/8955-8223
t0125361	AGAGGAACCGTTGATTCGCACAA	23	5	rRNA	AASG02007495.1/8955-8223
t0125999	AGAACGACTCTCGGCAACGGAT	22	5	rRNA	AY335969.1/292-437
t0126041	ATCAACTTTCGATGGTAGGATA	22	5	rRNA	AAMI01003080.1/412-1
t0126494	TGGTTGAGACTAGGACGGTG	20	5	rRNA	X66687.1/42-580
t0126808	TTGATCCTTCGATGTCGGC	19	5	rRNA	AAXJ01020943.1/594-211
t0126844	ACTGAACGCCTCTAAGTCAGAATCCGGGC	29	5	rRNA	AASG02007495.1/8955-8223
t0126866	ATAACTCGACGGATCGCAAGGCC	23	5	rRNA	AY788155.1/2-552
t0127048	TGGTTGAGACTAGGACGGTC	20	5	rRNA	X66687.1/42-580
t0127163	GTGACGGAGAATTAGGGTTCGATT	24	5	rRNA	AACY021871459.1/456-1
t0127216	GACGGGTGACGGAGAATTAGGGTT	24	5	rRNA	AACY021677106.1/194-780
t0127218	TGAGAAACGGCTACCACATCC	21	5	rRNA	AACY020526639.1/2050-2628
t0127671	ATAACCGTAGTAATTCTAGAGCTAATA	27	5	rRNA	AAMI01003080.1/412-1
t0127762	TGGTGGTGACGGGTGACGGAG	21	5	rRNA	AAMI01003080.1/412-1
t0127976	AATTCAGACTGTGAAACTGCGAATGGCT	28	5	rRNA	X63313.1/22-624
t0128422	TCTCGGCTCTCGCATCGATGA	21	5	rRNA	AY326198.1/209-364
t0128423	TGGAGCTGGAATTACCGCGGCTG	23	5	rRNA	AACY021051052.1/870-429
t0128506	CTCAGGATGAACGCTGGCGGC	21	5	rRNA	AACY021596348.1/384-729
t0128757	TGACTGAACGCCTCTAAGTCAGAT	24	5	rRNA	AASG02007495.1/8955-8223
t0129112	CATTTGCCAAGGATGTTTTCATTAAT	26	5	rRNA	X63303.1/31-530
t0129122	GGGGCTCGAAGACGATCAGATACCGTC	27	5	rRNA	X66687.1/42-580
t0129261	CTCAGTGGATCGTGGCAGCAC	21	5	rRNA	AASG02007495.1/8955-8223
t0129362	GTTTGTTTGATGGTATTT	18	5	rRNA	AARH01034354.1/905-417
t0129479	AACGACTCTCGGCAACGGATATCTCA	26	5	rRNA	AM040784.1/270-424
t0129695	CTGCGGAGTTCTGATGGGATCCGG	24	5	rRNA	AF183933.1/1482-1370
t0129735	AAACGACTCTCGGCCACGGATAT	23	5	rRNA	AF510003.1/98-228
t0129784	ACTGTGAAACTGCGAATGGCTC	22	5	rRNA	AJ862389.1/1-499
t0129823	CAGGAGTGGAGCCTGCGGCTTAATTT	26	5	rRNA	AY252216.1/689-1143
t0130015	CGTTTATGGTTGAGACTAGGACGGT	25	5	rRNA	X66778.1/94-542
t0130176	CACCAGGAGTGGAGCCTGCGGCTT	24	5	rRNA	AY252216.1/689-1143
t0130269	CAGACTGTGAAACTGCGAATGGCTC	25	5	rRNA	X63313.1/22-624
t0130271	TGACGGGTGACGGAGAATTAGGGTTCG	27	5	rRNA	AAMI01003080.1/412-1
t0130455	TCCTTTGCAGACGACTTAAATACGCGAC	28	5	rRNA	AASG02007495.1/8955-8223
t0130498	TTCCGGAGAGGGAGCCTGAGAAACGG	26	5	rRNA	AACY020526639.1/2050-2628
t0130764	AAAACGACTCTCGGCAACGGATAG	24	5	rRNA	AF510003.1/98-228
t0130942	GACGGAAGGGCACCACCAGG	20	5	rRNA	EF100350.1/22-583
t0131283	TAAATAACAATACCGGGCTCTA	22	5	rRNA	AF352233.1/21-611
t0131288	TCCTGACACGGGGAGGTAGTG	21	5	rRNA	AAMI01003080.1/412-1
t0131492	ACCAGGAGTGGAGCCTGCGGCTTAATTT	28	5	rRNA	AY252216.1/689-1143
t0131565	GCTCTAGAATTACTACGGTT	20	5	rRNA	AAMI01003080.1/412-1
t0131634	TACGCGACGGGGTATTGTAAGT	22	5	rRNA	AASG02007495.1/8955-8223
t0132017	ACGGAGAATTAGGGTTCGATTCCG	24	5	rRNA	AACY020526639.1/2050-2628
t0132235	GGTTGAGACTAGGACGGTAA	20	5	rRNA	X66687.1/42-580
t0132297	TGTAAGTATGAACTAATTCAGA	22	5	rRNA	AY496482.1/2-557
t0132512	GTTTGTTTGATGGTATTTGCTT	22	5	rRNA	AARH01034354.1/905-417
t0132533	TGAATTGCAGAATCCCGTGAAAA	23	5	rRNA	AY530920.1/255-410
t0132581	GAGACTAGGACGGTATCTGATC	22	5	rRNA	X66687.1/42-580
t0132641	GTAAGTATGAACTAATTCAGACTGT	25	5	rRNA	AY496482.1/2-557
t0132929	ATTTGAATGATGCGTCGCCGGC	22	5	rRNA	AY496465.1/545-2
t0133023	AGGATTTCCAGAAGAAGATGC	21	5	rRNA	AP005408.2/78555-79305
t0133185	TTGACGGAAGGGCACCACC	19	5	rRNA	AY252216.1/689-1143
t0133228	GGGGGCTCGAAGACGATCA	19	5	rRNA	X66687.1/42-580
t0133258	GAAAGTTGGGGGCTCGAAGACG	22	5	rRNA	X66687.1/42-580
t0133263	TCTCGGCTCTCGCATCGATGAAGAA	25	5	rRNA	AY326198.1/209-364
t0133337	TCGGCTCTCGCATCGATGAA	20	5	rRNA	AY326198.1/209-364
t0133457	ACTTAAAGGAATTGACGGAAGGGCACCAC	29	5	rRNA	AY252216.1/689-1143
t0133514	GCGGAGTTCTGATGGGATCCGG	22	5	rRNA	EF661025.1/52642-52524
t0133558	ACTGCGAATGGCTCATTAAATC	22	5	rRNA	AM179808.1/1-526
t0133649	AATCAGTTATAGTTTGTTTGATGGTA	26	5	rRNA	AY496482.1/2-557
t0133674	TCCCATCAGAACTCCGCAGTTAAGCGTG	28	5	rRNA	AF198188.1/404-503
t0133896	TCGGCTCTCGCATCGATGAAGAACGTAG	28	5	rRNA	AF427500.1/363-518
t0134088	TTACCACAGGGATAACTGGCTT	22	5	rRNA	AAXJ01020943.1/594-211
t0134333	AAGACGAACAACTGCGAAAGCA	22	5	rRNA	X66771.1/2-523
t0134392	GATTTATGAAAGACGAACAACTGCG	25	5	rRNA	X66771.1/2-523
t0134494	CCATGGTGGTGACGGGTGACGGA	23	5	rRNA	AAMI01003080.1/412-1
t0134542	CAAAACGACTCTCGGCAACGGAA	23	5	rRNA	AF510003.1/98-228
t0134569	TGACGGGTGACGGAGAATT	19	5	rRNA	AACY021677106.1/194-780
t0134676	AGTTAAAAAGCTCGTAGTTG	20	5	rRNA	EF100338.1/22-563
t0135148	TGAATGATGCGTCGCCGGCACG	22	5	rRNA	AY788155.1/2-552
t0135160	TGAATTGCAGAATCCCGTGAACCATC	26	5	rRNA	AY326198.1/209-364
t0135281	AACGACTCTCGCCAACGGATAT	22	5	rRNA	AM040784.1/270-424
t0135351	AAAACTACTCTCGGCAACGGATAT	24	5	rRNA	AF510003.1/98-228
t0135444	CTCAGTGGATCGTGGCAGCAAGGCC	25	5	rRNA	AASG02007495.1/8955-8223
t0135475	TCTGATGATTCATGATAAC	19	5	rRNA	AY496482.1/2-557
t0135512	GGTGACGGGTGACGGAGAAT	20	5	rRNA	AAMI01003080.1/412-1
t0135654	CGATACTTGGTGTGAATTGCAGAA	24	5	rRNA	AF427500.1/363-518
t0135685	ACTTAAAGGAATTGACGGAA	20	5	rRNA	AY252216.1/689-1143
t0135786	TCTCAGTGGATCGTGGCAGCAAT	23	5	rRNA	AASG02007495.1/8955-8223
t0135800	TGTGTAAGTATGAACTAATTCAGACTGT	28	5	rRNA	AY496482.1/2-557
t0135872	GAATTAGGGTTCGATTCCGGAG	22	5	rRNA	AACY020526639.1/2050-2628
t0135987	TTCTTGGATTTATGAAAGACGT	22	5	rRNA	X66771.1/2-523
t0136145	TTGATCCTGCCAGTAGTCATAT	22	5	rRNA	AAWT01073500.1/8285-7737
t0136195	AACGACTCTCGGCAACGGATATCTCAA	27	5	rRNA	AM040784.1/270-424
t0136237	ACGGCTACCTTGTTACGACTTC	22	5	rRNA	AY651922.1/1-507
t0136249	TCGAGTCTTTGAACGCAAGTTGCGCCC	27	5	rRNA	AY326198.1/209-364
t0136396	CTCGAAGACGATCAGATACCGTC	23	5	rRNA	X66687.1/42-580
t0136541	AATTGCAGAATCCCGTGAACCAT	23	5	rRNA	AY326198.1/209-364
t0136638	ATGATAACTCGACGGATCGC	20	5	rRNA	AAMI01003080.1/412-1
t0136776	TCGGCAACGGATATCTCGGCTC	22	5	rRNA	AY265400.1/169-322
t0136826	GTTATAGTTTGTTTGATGGTATTTGC	26	5	rRNA	AARH01034354.1/905-417
t0137283	CATCAGAACTCCGCAGTTAAGCGTGC	26	5	rRNA	AF198188.1/404-503
t0137425	GTTATAGTTTGTTTGATGGT	20	5	rRNA	AY496482.1/2-557
t0137558	CCTGCGGAAAAATAGCTCGACGCCAGGAT	29	5	rRNA	AJ318074.1/3315-3429
t0137592	TCGGCAACGGATATCTCGGCTCTCGCATC	29	5	rRNA	AY265400.1/169-322
t0137647	AACGACTCTCGGCAACGCATATCT	24	5	rRNA	AM040784.1/270-424
t0137703	ACGGAGAATTAGGGTTCGATT	21	5	rRNA	AACY020526639.1/2050-2628
t0137729	GTGACGGGTGACGGAGAAT	19	5	rRNA	AAMI01003080.1/412-1
t0137889	AACGACTCTCGGCAACGGATATCTT	25	5	rRNA	AM040784.1/270-424
t0137929	ACGAAAGTTGGGGGCTCGAAGACGA	25	5	rRNA	X66687.1/42-580
t0137940	CTGACACGGGGAGGTAGTGATT	22	5	rRNA	AAMI01003080.1/412-1
t0138143	GCATGTGTAAGTATGAACTAA	21	5	rRNA	AY496482.1/2-557
t0138187	GATCCTTCGATGTCGGCTCTTCCTA	25	5	rRNA	AAXJ01020943.1/594-211
t0138230	AGTTGGGGGCTCGAAGACGATCAG	24	5	rRNA	X66687.1/42-580
t0138277	CATGCATGTGTAAGTATGAACT	22	5	rRNA	AY496482.1/2-557
t0138333	ATCCTTTGCAGACGACTTAAATACGCGACG	30	5	rRNA	AASG02007495.1/8955-8223
t0138635	AAAACGACTCGCGGCAACGGAT	22	5	rRNA	AF510003.1/98-228
t0138686	TCATGGAGATATAGAACAGCATA	23	5	rRNA	AP005408.2/78555-79305
t0138849	GTGACGGAGAATTAGGGTTCGA	22	5	rRNA	AACY021871459.1/456-1
t0139068	CGAGTCTTTGAACGCAAGTTGCGCCCCA	28	5	rRNA	AF020367.1/274-429
t0139092	GACGGAGAATTAGGGTTCGATT	22	5	rRNA	AACY021871459.1/456-1
t0139101	CTCGCATCGATGAAGAACGTAGCG	24	5	rRNA	AF427500.1/363-518
t0139226	AGCAATGACGGTATCTGGGGAATA	24	5	rRNA	AJ409116.1/1-387
t0139429	TCGTTAAGGGATTTAGATTGT	21	5	rRNA	AF257317.2/1-574
t0139499	GCAGAGCCCGCGTCGACCTCT	21	5	rRNA	AAMI01003080.1/412-1
t0139536	ATTTCACCTCTGACTATGAAA	21	5	rRNA	X63313.1/22-624
t0139732	CCAGCAGCCGCGGTAATTCCA	21	5	rRNA	AACY021051052.1/870-429
t0139816	CGGAAGGGCACCACCAGGAG	20	5	rRNA	EF100350.1/22-583
t0139824	TCAGAACTCCGCAGTTAAGCGTG	23	5	rRNA	AF198188.1/404-503
t0139969	CAAAGACTCGATGGTTCACGG	21	5	rRNA	AY326198.1/209-364
t0140028	TGCAGTTAAAAAGCTCGTAGTTGG	24	5	rRNA	U44476.1/1-582
t0140056	CTTGCGTTCAAAGACTCGATGGTT	24	5	rRNA	AY326198.1/209-364
t0140175	ACTTTCGATGGTAGGATAGAGGC	23	5	rRNA	AAMI01003080.1/412-1
t0140239	TAATTCTAGAGCTAATACGTGCACCA	26	5	rRNA	EF591016.1/2-503
t0140357	TGACGGAAGGGCACCACC	18	5	rRNA	EF100350.1/22-583
t0140535	ATTAGATAAAAGGTCGACGCGG	22	5	rRNA	AAMI01003080.1/412-1
t0140899	CTCTGATGATTCATGATAA	19	5	rRNA	AY496482.1/2-557
t0140917	ATGGTGGTGACGGGTGACGG	20	5	rRNA	AAMI01003080.1/412-1
t0140958	AACTTAAAGGAATTGACGGAAGGGCACC	28	5	rRNA	AY252216.1/689-1143
t0141110	AATGATGCGTCGCCGGCACGGT	22	5	rRNA	DQ786092.1/2-559
t0141244	ACTTTCGATGGTAGGATAGAG	21	5	rRNA	AAMI01003080.1/412-1
t0141272	TTATGAAAGACGAACAACTGCGAAA	25	5	rRNA	X66771.1/2-523
t0141488	ACGACTCTCGGCAACGGATT	20	5	rRNA	AF396691.1/235-378
t0141610	CAATACCCCGTCGCGTATTTAA	22	5	rRNA	AASG02007495.1/8955-8223
t0141942	TCGGCTAACTCTGTGCCAGCAGCCGCG	27	5	rRNA	AJ409116.1/1-387
t0142100	TAGGCCGAGGGCACGTCTGCC	21	5	rRNA	U56791.1/300-455
t0142114	AACGACTCTCGGCAACGGATATCTCGTC	28	5	rRNA	AM040784.1/270-424
t0142140	ACGACTTTCGGCAACGGATAT	21	5	rRNA	AF454795.1/222-379
t0142155	ACACTGGGACTGAGACACGGCC	22	5	rRNA	AACY022023633.1/919-553
t0142519	AATTGACGGAAGGGCACCACCAGGAGTGGA	30	5	rRNA	AY252216.1/689-1143
t0142547	GAGTTCTGATGGGATCCGGCC	21	5	rRNA	AY544262.1/349-457
t0142780	GAATCTCAGTGGATCGTGCC	20	5	rRNA	AASG02007495.1/8955-8223
t0142852	TTAATCAAGAACGAAAGTTGGG	22	5	rRNA	X66687.1/42-580
t0142903	TATGAAAGACGAACAACTGCG	21	5	rRNA	X66771.1/2-523
t0142908	TGTTGCAGTTAAAAAGCTCGTAGTTGGACC	30	5	rRNA	EF025879.1/3-481
t0142931	GAAAGTTGGGGGCTCGAAGACGA	23	5	rRNA	X66687.1/42-580
t0143060	TGGTGACGGGTGACGGAGAATTA	23	5	rRNA	AAMI01003080.1/412-1
t0143079	CCGTGCCGGCGACGCATCATT	21	5	rRNA	DQ786092.1/2-559
t0143086	TCAGACTGTGAAACTGCGAATGGCTCA	27	5	rRNA	X63313.1/22-624
t0143095	CAGAATCTCAGTGGATCGTGG	21	5	rRNA	AASG02007495.1/8955-8223
t0143205	GCATCGATGAAGAACGTAGCGAAATGCG	28	5	rRNA	AF427500.1/363-518
t0143488	ACCGGGCACTACGGTGAGACGTGAAC	26	5	rRNA	Z11512.1/2606-2718
t0143513	AAAACAACTCTCGGCAACGGATAT	24	5	rRNA	AF510003.1/98-228
t0143557	TTCCAGTGGCGGACGGGTGAGTAA	24	5	rRNA	CAAP01045471.1/829-1253
t0143582	AGTGGATCGTGGCAGCAAG	19	5	rRNA	AASG02007495.1/8955-8223
t0143650	ATTTATGAAAGACGAACAAC	20	5	rRNA	X66771.1/2-523
t0143652	TCATGATAACTCGACGGATC	20	5	rRNA	AAMI01003080.1/412-1
t0143737	AAACTGCGAATGGCTCATTAAATCAGT	27	5	rRNA	AJ535191.1/19-597
t0143795	CTGAATCTCAGTGGATCGTTG	21	5	rRNA	AASG02007495.1/8955-8223
t0143924	GGGGCTCGAAGACGATCAGATA	22	5	rRNA	X66687.1/42-580
t0143936	TCTCGCCCAAGCACGCTTAAC	21	5	rRNA	AY260156.1/1-122
t0144072	TTAAGTTGTTGCAGTTAAAAAGCT	24	5	rRNA	DQ786052.1/1-587
t0144145	GTGGCAGAGTGGCCTTGCTGC	21	5	rRNA	AASG02007495.1/8955-8223
t0144152	CGGTATCTGATCGTCTTCGAT	21	5	rRNA	X66687.1/42-580
t0144344	GGCTGAAACTTAAAGGAATTGACGGA	26	5	rRNA	AY252216.1/689-1143
t0144416	CATCGAGTCTTTGAACGCAAGTTGCGCCC	29	5	rRNA	AY326198.1/209-364
t0144453	TCCCATCAGAACTCCGCAGTTAAG	24	5	rRNA	AF183933.1/1482-1370
t0144471	CTCTAAGTCAGAATCCGGGCT	21	5	rRNA	AASG02007495.1/8955-8223
t0144640	GTTGAGACTAGGACGGTAT	19	5	rRNA	X66687.1/42-580
t0144711	CAAGGATGTTTTCATTAATCAA	22	5	rRNA	X63303.1/31-530
t0144803	CATCGATGAAGAACGTAGCGAAATGCGA	28	5	rRNA	AF427500.1/363-518
t0144949	TGGTGGTGACGGGTGACGGAGAAT	24	5	rRNA	AAMI01003080.1/412-1
t0144969	GTGAATTGCAGAATCCCGTGA	21	5	rRNA	AY326198.1/209-364
t0145198	CGACGGGGTATTGTAAGTGGCT	22	5	rRNA	AASG02007495.1/8955-8223
t0145208	AGGTAGTGACAATAAATAACA	21	5	rRNA	AAMI01003080.1/412-1
t0145280	GACTGTGAAACTGCGAATGGCTCA	24	5	rRNA	X63313.1/22-624
t0145286	AACTTAAAGGAATTGACGGAAGG	23	5	rRNA	AY252216.1/689-1143
t0145463	CATCGATGAAGAACGTAGCGAAATGC	26	5	rRNA	AF427500.1/363-518
t0145539	CAGAAATTTGAATGATGCGTC	21	5	rRNA	DQ512648.1/40-474
t0145712	TGAAACTGCGAATGGCTCATTAAATC	26	5	rRNA	AY378161.1/20-527
t0145730	GGTGTGAATTGCAGAATCCCGTGAA	25	5	rRNA	AY326198.1/209-364
t0146102	ATCAGAACTCCGCAGTTAAGCGT	23	5	rRNA	AF198188.1/404-503
t0146314	TTATGAAAGACGAACAACTGCGAA	24	5	rRNA	X66771.1/2-523
t0146449	CCGAATCTCAGTGGATCGTGG	21	5	rRNA	AASG02007495.1/8955-8223
t0146465	AATTCTTGGATTTATGAAAGACGAACA	27	5	rRNA	X66771.1/2-523
t0146516	CTGAAACTTAAAGGAATTGACGG	23	5	rRNA	AY252216.1/689-1143
t0146713	TGATTCATGATAACTCGACGGAT	23	5	rRNA	AAMI01003080.1/412-1
t0146878	GACTCTCGGCAACGGATATCTCGGCTCTCG	30	5	rRNA	AY265400.1/169-322
t0146911	AATCTCAGTGGATCGTGGCA	20	5	rRNA	AASG02007495.1/8955-8223
t0147021	TGTGAAACTGCGAATGGCTC	20	5	rRNA	AJ862389.1/1-499
t0147049	ATTGACGGAAGGGCACCACCAGGAGTGGA	29	5	rRNA	AY252216.1/689-1143
t0147132	TGACGGAGAATTAGGGTTCGATTC	24	5	rRNA	AACY021871459.1/456-1
t0147490	CTTCTGGAAGGGATGCATTTAT	22	5	rRNA	AAMI01003080.1/412-1
t0147594	TTGATAGGGCAGAAATTTGAA	21	5	rRNA	AACY020526639.1/2050-2628
t0147839	GTTGCAGTTAAAAAGCTCGTAGTTGG	26	5	rRNA	U44476.1/1-582
t0148106	TTGGATTTATGAAAGACGAC	20	5	rRNA	X66771.1/2-523
t0148604	CTGTGAAACTGCGAATGGCTCATTA	25	5	rRNA	AJ862389.1/1-499
t0148669	AACGACTCTAGGCAACGGATAT	22	5	rRNA	AM040784.1/270-424
t0148704	CCTGGATTTATGAAAGACGAA	21	5	rRNA	X66771.1/2-523
t0148848	CCGGTATTGTTATTTATTGTC	21	5	rRNA	AAMI01003080.1/412-1
t0149050	GAGACTAGGACGGTATCTG	19	5	rRNA	X66687.1/42-580
t0149099	TCGACGGATCGCAAGGCCACC	21	5	rRNA	AY788155.1/2-552
t0149301	AAGGAATTGACGGAAGGGCACCACCAG	27	5	rRNA	AY252216.1/689-1143
t0149463	GGTTGAGACTAGGACGGTA	19	5	rRNA	X66687.1/42-580
t0149615	ACGCGACGGGGTATTGTAA	19	5	rRNA	AASG02007495.1/8955-8223
t0149620	CTGATGATTCATGATAACTCGAC	23	5	rRNA	AY496482.1/2-557
t0149692	GCTCTGATGATTCATGATA	19	5	rRNA	AY496482.1/2-557
t0149878	CATCGATGAAGAACGTAGCGAAAT	24	5	rRNA	AF427500.1/363-518
t0150158	TTATAGTTTGTTTGATGGT	19	5	rRNA	AY496482.1/2-557
t0150172	TCCAACTACGAGCTTTTTAAC	21	5	rRNA	EF025879.1/3-481
t0150188	ATTAGATAAAAGGTCGACGCGGG	23	5	rRNA	AAMI01003080.1/412-1
t0150236	GCCGGCGACGCATCATTCAAAT	22	5	rRNA	AY496465.1/545-2
t0150335	ATGAAAGACGAACAACTGCGAAAG	24	5	rRNA	X66771.1/2-523
t0150399	GCCAAGGATGTTTTCATTAAT	21	5	rRNA	X63303.1/31-530
t0150419	ATGGTTGAGACTAGGACGG	19	5	rRNA	X66778.1/94-542
t0150514	TCTCAGTGGATCGTGGCAGCAAGG	24	5	rRNA	AASG02007495.1/8955-8223
t0150618	ATGATTCATGATAACTCGA	19	4	rRNA	AAMI01003080.1/412-1
t0150665	TAATCCAGCGCACGGTAGCTTC	22	4	rRNA	AASG02007495.1/8955-8223
t0150724	GAATCTCAGTGGATCGTGGCC	21	4	rRNA	AASG02007495.1/8955-8223
t0150992	AGTCGGACGGGAAGTGGTG	19	4	rRNA	CAAP01045471.1/829-1253
t0151132	AATTTGTCTTGAAATCGGAATGAA	24	4	rRNA	EF196688.1/1-548
t0151435	AACTTTCGATGGTAGGATAGAG	22	4	rRNA	AAMI01003080.1/412-1
t0151511	TCAAAGACGAACAACTGCGAA	21	4	rRNA	X66771.1/2-523
t0151629	AATTCTAGAGCTAATACGTGCACC	24	4	rRNA	EF591016.1/2-503
t0151787	TTCGATGGTAGGATAGAGGC	20	4	rRNA	AAMI01003080.1/412-1
t0151837	TGAAACTGCGAATGGCTCA	19	4	rRNA	AACY020526639.1/2050-2628
t0151877	ATACGCGACGGGGTATTGTAAGT	23	4	rRNA	AASG02007495.1/8955-8223
t0152042	ACGCCTGTCTGAGGGTCGGT	20	4	rRNA	AF416411.1/331-483
t0152274	CCAGGAGTGGAGCCTGCGGCTTAATTTG	28	4	rRNA	AY252216.1/689-1143
t0152300	CATGCATGTGTAAGTATGAAC	21	4	rRNA	AY496482.1/2-557
t0152527	TAACACATGCAAGTCGGACGGGAAG	25	4	rRNA	CAAP01045471.1/829-1253
t0152633	TCCTTTGCAGACGACTTAAATACGCGACGG	30	4	rRNA	AASG02007495.1/8955-8223
t0152773	CTCAACCATAAACGATGCCGA	21	4	rRNA	X66778.1/94-542
t0152860	CGGGGAGGTAGTGACAATAAA	21	4	rRNA	AAMI01003080.1/412-1
t0152972	GATAACCGTAGTAATTCTAGAGCTAATA	28	4	rRNA	AAMI01003080.1/412-1
t0153118	ACGTCTGCCTGGGTGTCACG	20	4	rRNA	AF080044.1/264-419
t0153209	GCAGGCGCGCAAATTACCCAA	21	4	rRNA	AACY020526639.1/2050-2628
t0153557	TCCTTCGATGTCGGCTCTTCCT	22	4	rRNA	AAXJ01020943.1/594-211
t0153558	GGAGTGGAGCCTGCGGCTTAATTT	24	4	rRNA	AY252216.1/689-1143
t0153582	TAAATAACAATACCGGGCTCT	21	4	rRNA	AAMI01003080.1/412-1
t0153721	AACGACTCTCGGCAACGGATATCTCGT	27	4	rRNA	AM040784.1/270-424
t0153761	ATGAAAGACGAACAACTGC	19	4	rRNA	X66771.1/2-523
t0153937	TCGCAGTTGTTCGTCTTTCATA	22	4	rRNA	X66771.1/2-523
t0153957	TGGGGGCTCGAAGACGATCAGATACC	26	4	rRNA	X66687.1/42-580
t0154008	CTCGACGGATCGCAAGGCCACC	22	4	rRNA	AY788155.1/2-552
t0154038	GACGGATCGCAAGGCCACCGTGCCGGC	27	4	rRNA	AY788155.1/2-552
t0154081	GAGGATCCATTGGAGGGCA	19	4	rRNA	AB244715.1/8-591
t0154240	ATGCACCGGATCCCATCAGAA	21	4	rRNA	U32078.1/1-119
t0154253	ACTTGGTGTGAATTGCAGAA	20	4	rRNA	AY326198.1/209-364
t0154273	GCTCTGATGATTCATGATAACTCGACGGA	29	4	rRNA	X66771.1/2-523
t0154343	AAAACGACTCTCGGAAACGGATATC	25	4	rRNA	AF510003.1/98-228
t0154352	TGCGAATGGCTCATTAAATC	20	4	rRNA	AM179808.1/1-526
t0154547	GTCTTTGAACGCAAGTTGCGCCCC	24	4	rRNA	AF020367.1/274-429
t0154602	GGTGTGAATTGCAGAATCCCGT	22	4	rRNA	AY326198.1/209-364
t0154866	CTTCCAGAAGTCGGGGTTTGG	21	4	rRNA	X66771.1/2-523
t0155063	AACGACTTCGGCAACGGATAT	21	4	rRNA	AF248366.1/3-158
t0155342	CTCGAAGACGATCAGATACC	20	4	rRNA	X66687.1/42-580
t0155361	GAAACTGCGAATGGCTCATTAAAT	24	4	rRNA	AY378161.1/20-527
t0155676	AAGTTGTTGCAGTTAAAAA	19	4	rRNA	DQ786052.1/1-587
t0155824	AAAACGACTCTCGGTAACGGATATC	25	4	rRNA	AF510003.1/98-228
t0155933	CCCATCAGAACTCCGCAGTTAAGCGTG	27	4	rRNA	AF198188.1/404-503
t0156024	TGGCTCAGGATGAACGCTGGCGGC	24	4	rRNA	AACY021596348.1/384-729
t0156149	AACTTTCGATGGTAGGATAGAGGCC	25	4	rRNA	AAMI01003080.1/412-1
t0156207	GGCAACGGATATCTCGGCTCTC	22	4	rRNA	AY326198.1/209-364
t0156283	TTTGCCAAGGATGTTTTCAT	20	4	rRNA	X66771.1/2-523
t0156564	GCACGTCTGCCTGGGTGTCAC	21	4	rRNA	U56791.1/300-455
t0156804	GCTGAATCTCAGTGGATCGT	20	4	rRNA	AASG02007495.1/8955-8223
t0157445	CCTTGGGAGGGGAACAACAGCTAA	24	4	rRNA	AJ252728.1/19-394
t0157550	CTCGGCAACGGATATCTCGGCTCTCGCATC	30	4	rRNA	AY265400.1/169-322
t0157577	TGTGAAACTGCGAATGGCTCAT	22	4	rRNA	AJ862389.1/1-499
t0157757	GCGGAGTTCTGATGGGATCCGGT	23	4	rRNA	EF661025.1/52642-52524
t0157799	ACGACTCTCGGCAACGGATCT	21	4	rRNA	AF165390.1/281-436
t0157910	ATCCGGAATGATTGGGCGTAAAGC	24	4	rRNA	AF156306.1/1-598
t0158087	AAAACGACTCTCGGCAACAGATAT	24	4	rRNA	AF510003.1/98-228
t0158218	CATCGATGAAGAACGTAGCG	20	4	rRNA	AF427500.1/363-518
t0158258	CCAACTTTCGTTCTTGATTAA	21	4	rRNA	X66687.1/42-580
t0158325	AAAACGACTCTCGGTAACGGATA	23	4	rRNA	AF510003.1/98-228
t0158411	TCGATGGTAGGATAGAGGCCTA	22	4	rRNA	AAMI01003080.1/412-1
t0158557	AAAACGACTCGCGGCAACGGATATC	25	4	rRNA	AF510003.1/98-228
t0158613	AGTAGGGAACTGCCAGGCAT	20	4	rRNA	AACY023257859.1/1300-1186
t0158820	GACGGAAGGGCACCACCAG	19	4	rRNA	EF100350.1/22-583
t0158839	TAACACATGCAAGTCGGACGGGA	23	4	rRNA	AJ252728.1/19-394
t0158942	ATAAAAGGTCGACGCGGGCTC	21	4	rRNA	AAMI01003080.1/412-1
t0159296	TTAAAAAGCTCGTAGTTGGACCTTG	25	4	rRNA	U78542.1/1-585
t0159355	ACTCGACGGATCGCAAGGCCACCGTGCCG	29	4	rRNA	AY788155.1/2-552
t0159533	ATTGACGGAAGGGCACCACCAGGAGTGG	28	4	rRNA	AY252216.1/689-1143
t0159990	ATACGCTATTGGAGCTGGAAT	21	4	rRNA	AACY021051052.1/870-429
t0160123	ACGACTCTCGGCAACGGATATA	22	4	rRNA	AF510003.1/98-228
t0160273	AGTGGATCGTGGCAGCAAGGCCA	23	4	rRNA	AASG02007495.1/8955-8223
t0160354	GCAGTTAAGCGTGCTTGGGCGAGA	24	4	rRNA	AF198195.1/407-505
t0160645	GCAATGACGGTATCTGGGGAATA	23	4	rRNA	AJ409116.1/1-387
t0160667	AAGGATGTTTTCATTAATCAAGAACGA	27	4	rRNA	X66687.1/42-580
t0161264	GGAAGGGATGCATTTATTAGA	21	4	rRNA	AAMI01003080.1/412-1
t0161323	CGGAGAATTAGGGTTCGATTCCGG	24	4	rRNA	AACY020526639.1/2050-2628
t0161339	AAACTTAAAGGAATTGACGG	20	4	rRNA	AY252216.1/689-1143
t0161466	CTTTCGATGGTAGGATAGA	19	4	rRNA	AAMI01003080.1/412-1
t0162595	GACTGAACGCCTCTAAGTCAGAA	23	4	rRNA	AASG02007495.1/8955-8223
t0163049	ACGGCTACCTTGTTACGACT	20	4	rRNA	AY651922.1/1-507
t0163086	CTGACACGGGGAGGTAGTG	19	4	rRNA	AAMI01003080.1/412-1
t0163229	ATGAAAGACGAACAACTGCC	20	4	rRNA	X66771.1/2-523
t0163326	AGTAATTCTAGAGCTAATACGTGCA	25	4	rRNA	AAMI01003080.1/412-1
t0163390	AGGGATGCATTTATTAGATAAA	22	4	rRNA	AAMI01003080.1/412-1
t0163568	TTATGAAAGACGAACAACTGCG	22	4	rRNA	X66771.1/2-523
t0163635	TTGTTTGATGGTATTTGCTAC	21	4	rRNA	AARH01034354.1/905-417
t0163698	TATATTTAAGTTGTTGCAGTTA	22	4	rRNA	AJ389653.1/47-675
t0163764	TTAACGAGGATCCATTGGAGGGCAA	25	4	rRNA	AM743104.1/2-540
t0163882	AGAAGTCGGGGTTTGGTGCAC	21	4	rRNA	X66771.1/2-523
t0164026	TAAAACGACTCTCGGCAACGGATA	24	4	rRNA	AF510003.1/98-228
t0164048	CTGATGATTCATGATAACTCGACG	24	4	rRNA	AY496482.1/2-557
t0164071	CAAAACGACTCTCGGCAACGGATATA	26	4	rRNA	AF510003.1/98-228
t0164118	TCCTGGCTCAGGATGAACGCTGGCGGCA	28	4	rRNA	CAAP01049081.1/832-1174
t0164213	CTTTGCAGACGACTTAAATACGCGACGGG	29	4	rRNA	AASG02007495.1/8955-8223
t0164622	TTGATGGTATTTGCTACTCGG	21	4	rRNA	AARH01034354.1/905-417
t0164707	CCAAGGATGTTTTCATTAATC	21	4	rRNA	X63303.1/31-530
t0164772	GGCAACGGATATCTCGGCT	19	4	rRNA	AY326198.1/209-364
t0164991	AAGGGATGCATTTATTAGAT	20	4	rRNA	AAMI01003080.1/412-1
t0165212	TTCGCAGTTGTTCGTCTTTCATT	23	4	rRNA	X66771.1/2-523
t0165360	AAAACGACTCTCGGCAAAGGATAT	24	4	rRNA	AF510003.1/98-228
t0165449	TCTCAGTGGATCGTGGCAGAA	21	4	rRNA	AASG02007495.1/8955-8223
t0165888	TAAAGGAATTGACGGAAGGG	20	4	rRNA	AY252216.1/689-1143
t0165918	CGATGAAGAACGTAGCGAA	19	4	rRNA	AF427500.1/363-518
t0166112	ACGACTCTCGCCAACGGATATCTC	24	4	rRNA	EF635479.1/310-464
t0166162	CCAGAAGTCGGGGTTTGGTGC	21	4	rRNA	X66771.1/2-523
t0166321	CATCAGAACTCCGCAGTTAAG	21	4	rRNA	AF183933.1/1482-1370
t0166385	ACCTTACGGCACGAGCTGACGAC	23	4	rRNA	EF445445.1/2-711
t0166421	AAAACGACTCTCGGCAACGAATAT	24	4	rRNA	AF510003.1/98-228
t0166596	TGCTTTCGCAGTTGTTCGTCTT	22	4	rRNA	X66771.1/2-523
t0166677	GTTTTCATTAATCAAGAACGA	21	4	rRNA	X66687.1/42-580
t0166789	TGGATTTATGAAAGACGAC	19	4	rRNA	X66771.1/2-523
t0166887	ATACTTGGTGTGAATTGCAGA	21	4	rRNA	AY326198.1/209-364
t0166964	AAAACTACTCTCGGCAACGGATATC	25	4	rRNA	AF510003.1/98-228
t0167130	TTGTTTGATGGTATTTGCTACTC	23	4	rRNA	AARH01034354.1/905-417
t0167133	GCGAATGGCTCATTAAATCAG	21	4	rRNA	AM179808.1/1-526
t0167141	AGACGAACAACTGCGAAAGCAT	22	4	rRNA	X66771.1/2-523
t0167245	AGTTGTTGCAGTTAAAAA	18	4	rRNA	DQ786052.1/1-587
t0167304	TTAAGTTGTTGCAGTTAAAAAG	22	4	rRNA	DQ786052.1/1-587
t0167451	TTAAAGGAATTGACGGAAGGG	21	4	rRNA	AY252216.1/689-1143
t0167487	AAGCTCGTAGTTGGACCTTGGG	22	4	rRNA	U44476.1/1-582
t0167501	GGGGGCTCGAAGACGATCAGATACCGT	27	4	rRNA	X66687.1/42-580
t0167590	GGTGACGGGTGACGGAGAATTAGG	24	4	rRNA	AAMI01003080.1/412-1
t0167686	TATTGGAGCTGGAATTACCGCGG	23	4	rRNA	AACY021051052.1/870-429
t0167900	TATTAGATAAAAGGTCGACGCGG	23	4	rRNA	AAMI01003080.1/412-1
t0167989	AACGAAAGTTGGGGGCTCGAAGACGATC	28	4	rRNA	X66687.1/42-580
t0168074	CGCATCGATGAAGAACGTAGCGAAAT	26	4	rRNA	AF427500.1/363-518
t0168296	GGTGACGGGTGACGGAGAATTAGGG	25	4	rRNA	AAMI01003080.1/412-1
t0168828	TCATGATAACTCGACGGATCGCAA	24	4	rRNA	AY788155.1/2-552
t0168978	GAACGAAAGTTGGGGGCTCGAAGACGATCA	30	4	rRNA	X66687.1/42-580
t0169056	AAGTTGGGGGCTCGAAGACGATCAG	25	4	rRNA	X66687.1/42-580
t0169093	AGGACGGTATCTGATCGTCTTCGA	24	4	rRNA	X66687.1/42-580
t0169252	AAACGATTCTCGGCAACGGATA	22	4	rRNA	AF510003.1/98-228
t0169270	CGGAGAATTAGGGTTCGATTCCG	23	4	rRNA	AACY020526639.1/2050-2628
t0169516	CCATTGGAGGGCAAGTCTGGTGC	23	4	rRNA	DQ470658.1/9-471
t0169800	AAAGCTCGTAGTTGGACCTTGG	22	4	rRNA	U78542.1/1-585
t0169845	TCCTTTGCAGACGACTTAAATACGCGACG	29	4	rRNA	AASG02007495.1/8955-8223
[truncated: 1,773 more rows]
