# Supplementary material for: Discovery and comparative profiling of microRNAs in a sweet orange red-flesh mutant and its wild type
Source: BMC Genomics. 2010 Apr 17;11:246. doi: 10.1186/1471-2164-11-246 (PMC2864249; doi:10.1186/1471-2164-11-246)
Supplement: Additional file 5 — Known citrus miRNAs. Known citrus miRNAs and their expression in WT and MT sweet oranges. [file 1471-2164-11-246-S5.XLS]

## Sheet: known miRNA
Additional data file 5. Known miRNAs and their expression in WT and MT sweet oranges.
Family	miRNA	Sequence	Length	Wt counta	MT count	Fold change	Mode	p-value	Homolog	homolog length	homolog-sequence	match number	mismatch number	gap number	score	putative precursor
miR156	csi-miR156a	TGACAGAAGAGAGTGAGCAC	21	856.236	1656.13	1.9342	up	0	ath-miR156a	20	TGACAGAAGAGAGTGAGCAC	20	0	1	37	CX663821
miR156	csi-miR156g	CGACAGAAGAGAGTGAGCAC	20	2.23414	3.28776	1.4716	up	0.505526	ath-miR156g	20	CGACAGAAGAGAGTGAGCAC	20	0	0	40	CX663821
miR156	csi-miR156l	CGACAGAAGAGAGTGAGCACA	21	2.23414	0	0	down	0.00625667	osa-miR156l	21	CGACAGAAGAGAGTGAGCATA	20	1	0	39	CX663821
miR156	csi-miR156b	CTGACAGAAGACAGTGAGCAC	21	41.3317	1.79332	0.0433886	down	2.85762e-27	smo-miR156b	21	CTGACAGAAGATAGAGAGCAC	20	1	0	39	CX663821
miR156	csi-miR156c	TTGTAGAGAAAGAGAAGAGAGCAC	24	2.23414	1.19555	0.535126	down	0.368803	smo-miR156c	21	TTGACAGAAGAAAGAGAGCAC	20	1	3	30	BUZY276753, BUZY153058, BUZY142929, BUZY117619, BUZY115833, BUZY90964, BUZY72471, BUZY40263, BUZY23656, BUZZ102221, BUZZ77297
miR159	csi-miR159a	TTTGGATTGAAGGGAGCTCTA	21	307.753	24.8076	0.0806088	down	0	ath-miR159a	21	TTTGGATTGAAGGGAGCTCTA	21	0	0	42	TC10375, EY675076, BUZY199446
miR159	csi-miR159b	TTTGGATTGAAGGGAGCTCTT	21	3.35122	0	0	down	0.000812667	ath-miR159b	21	TTTGGATTGAAGGGAGCTCTT	21	0	0	42	DN958507 EY675076 EY888676 EY888496 EY888514 EY688155 EY681171 EY828865 EY659428 EY680244 EY826879
miR159	csi-miR159c	ATTGGATTGAAGGGAGCTCTA	21	3.35122	0	0	down	0.000812667	osa-miR159c	21	ATTGGATTGAAGGGAGCTCCA	20	1	0	39	DN958507 EY675076 EY888676 EY888496 EY888514 EY688155 EY681171 EY828865 EY659428 EY680244 EY826879
miR159	csi-miR159f	CTTGGATTGAAGGGAGCTCTA	21	4.46829	0	0	down	0.000110453	osa-miR159f	21	CTTGGATTGAAGGGAGCTCTA	21	0	0	42	DN958507 EY675076 EY888676 EY888496 EY888514 EY688155 EY681171 EY828865 EY659428 EY680244 EY826879
miR162	csi-miR162a	TCGATAAACCTCTGCATCCAG	21	401.029	25.7043	0.0640958	down	0	ath-miR162a	21	TCGATAAACCTCTGCATCCAG	21	0	0	42	EY681703, BUZY196319, BUZY134143, BUZY108756, BUZZ80320
miR164	csi-miR164a	TGGAGAAGCAGGGCACGTGCA	21	1894	749.011	0.395466	down	0	ath-miR164a	21	TGGAGAAGCAGGGCACGTGCA	21	0	0	42	EY703295, TC23614, BUZY198461, BUZY87865, BUZX2125, CBNU3126, BUZZ48413
miR164	csi-miR164c	TGGAGAAGCAGGGCACGTGCG	21	2.23414	0	0	down	0.00625667	ath-miR164c	21	TGGAGAAGCAGGGCACGTGCG	21	0	0	42	CK936755 CV708510 CV708752 EY703295
miR164	csi-miR164d	TGGAGAAGCAGGGCACGTGCT	21	49.1512	11.0588	0.224996	down	7.58595e-17	osa-miR164d	21	TGGAGAAGCAGGGCACGTGCT	21	0	0	42	CK936755 CV708510 CV708752 EY703295
miR166	csi-miR166a	TCGGACCAGGCTTCATTCCCC	21	116.734	163.491	1.40054	up	3.15154e-05	ath-miR166a	21	TCGGACCAGGCTTCATTCCCC	21	0	0	42	EY651838,EY672989,EY701716,TC22282,TC25910, BUZY214534, BUZY250210, BUZY161397, BUZY60282, BUZY45300, BUZY114326, BUZY99691, BUZZ101431, BUZZ42899
miR166	csi-miR166g	TCGGACCAGGCTTCATTCCTC	21	0	4.78219	#DIV/0!	up	0.00343258	osa-miR166g	21	TCGGACCAGGCTTCATTCCTC	21	0	0	42	BUZY170793, BUZY120833
miR166	csi-miR166m	TCGGACCAGGCTTCATTCCCT	21	2.23414	9.56438	4.28101	up	0.00278877	osa-miR166m	21	TCGGACCAGGCTTCATTCCCT	21	0	0	42	EY771264 CX075662 CX663743 EY866127 EY652670 EY701716 EY651838 EY652006 EY741744 EY672989 BUZY176722
miR166	csi-miR166j	TCTCGGACCAGGCTTCATTCC	21	1682.87	2078.46	1.23507	up	2.85236e-22	ppt-miR166j	21	TCCGGACCAGGCTTCATTCCC	20	0	2	34	EY741744 BUZY250210, BUZY176722, BUZY170793, BUZY161397, BUZY120833, BUZY60282
miR166	csi-miR166h	TCGGACCAGGCTTCATTCCC	19	11.7293	6.57551	0.560608	down	0.0544066	zma-miR166h	20	TCGGACCAGGCTTCATTCCC	19	0	1	35	TC22282 TC25910 EY701716 EY672989 EY651838 EY741744 BUZZ101431, BUZZ42899
miR167	csi-miR167a	TGAAGCTGCCAGCATGATCTA	21	759.609	1967.27	2.58985	up	0	ath-miR167a	21	TGAAGCTGCCAGCATGATCTA	21	0	0	42	CX296493 CX296503 EY819669 EY815971 EY739655 BUZY201309 BUZY54096
miR167	csi-miR167d	TGAAGCTGCCAGCATGATCTGA	22	1362.27	825.825	0.606213	down	0	ath-miR167d	22	TGAAGCTGCCAGCATGATCTGG	21	1	0	41	EY739655 BUZY229503 BUZY150545
miR167	csi-miR167f	TGAAGCTGCCAGCATGATCTT	21	8.93658	52.6041	5.88638	up	1.23774e-14	ptc-miR167f	21	TGAAGCTGCCAGCATGATCTT	21	0	0	42	CX296493 CX296503 EY819669 EY815971 EY739655 BUZY267574 BUZY86701 BUZY32930
miR167	csi-miR167c	TGAAGCTGCCAGCATGATCTC	21	8.37804	6.8744	0.820526	down	0.550507	vvi-miR167c	21	TGAAGCTGCCAGCATGATCTC	21	0	0	42	CX296493 CX296503 EY819669 EY815971 EY739655
miR168	csi-miR168a	TCGCTTGGTGCAGGTCGGGAA	21	8927.64	8437.28	0.945074	down	9.93144e-09	ath-miR168a	21	TCGCTTGGTGCAGGTCGGGAA	21	0	0	42	DY258150 EY876319 EY876972 EY784452 EY783694 FC872594 BUZY234234 BUZY249988 BUZY64878
miR171	csi-miR171d	TTGAGCCGCGCCAATATCAC	20	3.35122	0	0	down	0.000812667	sly-miR171d	20	TTGAGCCGCGCCAATATCAC	20	0	0	40	DN959978
miR171	csi-miR171b	CGAGCCGAATCAATATCACTC	21	28.4853	615.408	21.6044	up	0	gma-miR171b	21	CGAGCCGAATCAATATCACTC	21	0	0	42	BUZY188852 BUZY181048
miR172	csi-miR172a	AGAATCTTGATGATGCTGCAT	21	4688.35	3299.71	0.703811	down	0	ath-miR172a	21	AGAATCTTGATGATGCTGCAT	21	0	0	42	EY660286,EY661635,TC23189, BUZY183674, BUZZ53245
miR172	csi-miR172b*	GCAGCATCATCAAGATTCAC	20	10.6122	9.56438	0.901265	down	0.71952	ath-miR172b*	20	GCAGCACCATTAAGATTCAC	18	2	0	34	BUZZ53245
miR172	csi-miR172c	AGAATCTTGATGATGCTGCAG	21	13.4049	2.68998	0.200672	down	4.99694e-06	ath-miR172c	21	TGAATCTTGATGATGCTGCAC	20	1	0	39	CF506714 EY838304 EY659458 EY661635 EY852925
miR172	csi-miR172e	GGAATCTTGATGATGCTGCAT	21	10.0536	2.09221	0.208104	down	9.7383e-05	ath-miR172e	21	GGAATCTTGATGATGCTGCAT	21	0	0	42	EY682577
miR172	csi-miR172g	TGGAATCTTGATGATGCTGCAG	22	7.8195	6.27663	0.802689	down	0.523283	ptc-miR172g	21	GGAATCTTGATGATGCTGCAG	21	0	1	39	BUZY19656
miR172	sbi-miR172b	GGGAATCTTGATGATGCTGCA	21	7.26097	2.68998	0.370472	down	0.017071	sbi-miR172b	20	GGAATCTTGATGATGCTGCA	20	0	1	37	EY682577
miR172	csi-miR172i	AGAATCCTGATGATGCTGCAT	21	16.7561	6.8744	0.410263	down	0.000893462	ptc-miR172i	21	AGAATCCTGATGATGCTGCAA	20	1	0	39	CK702444 CX071640 CX645003 CV711696 EX448123 EY688891
miR319	csi-miR319e	TTTGGACTGAAGGGAGCTCCT	21	3.35122	0	0	down	0.000812667	vvi-miR319e	21	TTTGGACTGAAGGGAGCTCCT	21	0	0	42	EY832531 EY687756 BUZZ43678
miR390	csi-miR390a	AAGCTCAGGAGGGATAGCGCC	20	822.165	235.822	0.28683	down	0	ath-miR390a	21	AAGCTCAGGAGGGATAGCGCC	20	0	1	37	DR404204, BUZY86545, BUZY61572, BUZY46932, BUZY47390, BUZY101982 BUZZ70416
miR390	csi-miR390a-3p	CGCTATCCATCCTGAGTTTC	20	18.9902	7.47218	0.393475	down	0.000242533	gma-miR390a-3p	20	CGCTATCCATCCTGAGTTTC	20	0	0	40	DR404204
miR390	csi-miR390b	AAGCTCAGGTAGGATAGCAC	21	7.26097	14.9444	2.05818	up	0.0178255	gma-miR390b	21	AAGCTCAGGAGGGATAGCACC	18	2	2	28	EY733264, CBNU3123, CBNU1277, CBNU3013, BUZZ64957
miR390	csi-miR390c	GGCTCAGGAGGGATAGCGCC	20	1.67561	0	0	down	0.0178974	ppt-miR390c	21	GAGCTCAGGAGGGATAGCGCC	20	0	1	37	DR404204
miR391	csi-miR391	TTGGCAGGGAGATAGTGACCA	21	0	5.37997	#DIV/0!	up	0.00191199	ath-miR391	21	TTCGCAGGAGAGATAGCGCCA	18	2	2	28	BUZY75027
miR393	csi-miR393	TTCCAAAGGGATCGCATTGATC	21	5.58536	4.48331	0.802689	down	0.589573	osa-miR393	21	TCCAAAGGGATCGCATTGATC	21	0	0	42	BUZZ65824, BUZZ29453
miR394	csi-miR394a	TTGGCATTCTGTCCACCTCC	20	10.6122	0	0	down	2.55177e-09	ath-miR394a	20	TTGGCATTCTGTCCACCTCC	20	0	0	40	BUZZ35179
miR395	csi-miR395a	CTGAAGTGTTTGGGGGAACTC	21	13.9634	0	0	down	8.24517e-12	ath-miR395a	21	CTGAAGTGTTTGGGGGAACTC	21	0	0	42	TC3123, BUZY235272, BUZY199858, BUZY181023, BUZY170237, BUZY159874, BUZY147045, BUZY132841, BUZY65153, BUZX11037, BUZX10804, BUZZ81306, BUZZ36159, BUZZ14788
miR396	csi-miR396a	TTCCACAGCTTTCTTGAACTG	21	25.6927	25.1065	0.977186	equal	0.899872	ath-miR396a	21	TTCCACAGCTTTCTTGAACTG	21	0	0	42	DY298217 EY714194 FC885409, BUZY6224, BUZZ60759, BUZZ15724
miR396	csi-miR396b	TTCCACAGCTTTCTTGAACTT	21	3.35122	5.67885	1.69457	up	0.254546	ath-miR396b	20	TTCCACAGCTTTCTTGAACT	18	0	2	30	EY714194
miR397	csi-miR397a	TCATTGAGTGCAGCGTTGATG	21	0	4.78219	#DIV/0!	up	0.00343258	ath-miR397a	21	TCATTGAGTGCAGCGTTGATG	21	0	0	42	BUZZ68439, BUZZ65818
miR399	csi-miR399b	TGCCAAAGGAGAGTTGCCCTG	21	11.1707	12.2544	1.09701	equal	0.73417	ath-miR399b	21	TGCCAAAGGAGAGTTGCCCTG	21	0	0	42	CV712967 BUZY237838 BUZZ24812
miR399	csi-miR399f	TGCCAAAGGAGATTTGCCCGG	21	79.8706	61.5707	0.770881	down	0.016504	ath-miR399f	21	TGCCAAAGGAGATTTGCCCGG	21	0	0	42	EY742134 BUZY206720 BUZY189096 BUZY104788
miR399	csi-miR399a	TGCCAAAGGAGAATTGCCCTG	21	36.3048	4.48331	0.123491	down	3.1441e-18	osa-miR399a	21	TGCCAAAGGAGAATTGCCCTG	21	0	0	42	BUZY234309, CV712967
miR399	csi-miR399j	TGCCAAAGGAGAGTTGCCCTA	21	50.8268	65.1574	1.28195	up	0.0460047	osa-miR399j	21	TGCCAAAGGAGAGTTGCCCTA	21	0	0	42	BUZY89877, CV712967
miR403	csi-miR403	TTAGATTCACGCACAAACTCG	21	41.3317	10.7599	0.260331	down	9.79825e-13	ath-miR403	21	TTAGATTCACGCACAAACTCG	21	0	0	42	EY656660, BUZY216473, BUZY77747, BUZZ46238, BUZZ38853
miR408	csi-miR408	ATGCACTGCCTCTTCCCTGGC	21	2.79268	2.3911	0.856201	down	0.785161	ath-miR408	21	ATGCACTGCCTCTTCCCTGGC	21	0	0	42	CX637682 CX637683 CX644286 CX644287 CX667791 DC895015 BUZY222719 BUZY1029
miR414	csi-miR414	AATCATCATCATCATCATCGTCAT	24	0	1.79332	#DIV/0!	up	0.0731555	ath-miR414	21	TCATCTTCATCATCATCGTCA	20	1	3	30	TC5266 EY699384
miR440	csi-miR440	ATGTCACTGATGATCGGAGGACAA	24	1.67561	0.896661	0.535126	down	0.436385	osa-miR440	24	AGTGTCTCCTGATGATCGGGACAA	21	1	4	29	BUZY223154, BUZY204609, BUZY116661, BUZY87618, BUZY97703 BUZY102352 BUZZ82822,BUZZ34746
miR472	csi-miR472a	TTTTCCCACACCTCCCATCCC	21	5.02682	0	0	down	4.11526e-05	ptc-miR472a	22	TTTTCCCTACTCCACCCATCCC	19	2	1	33	EY748618,TC9265, BUZZ82670
miR473	csi-miR473a	ACTCTCCCTCAAGGGCTTCGC	21	168.119	68.1462	0.405344	down	2.00896e-26	ptc-miR473a	20	ACTCTCCCTCAAGGCTTCCA	18	2	1	31	BUZY181546, BUZY128300
miR477	csi-miR477c	CTCTCCCTCAAGGGCTTCTCT	21	5.02682	0	0	down	4.11526e-05	ppt-miR477c	20	CTCTCCCTCAAAGGCTTCCA	18	2	1	31	BUZY181546, BUZY128300
miR477	csi-miR477f	TCCCTCGAAGGCTTCCAATATA	22	1.67561	2.98887	1.78375	up	0.372683	ppt-miR477f	21	TCCCTCAAAGGCTTCCAACAA	19	2	1	33	BUZY103319
miR477	csi-miR477a	ACCTCCCTCGAAGGCTTCCAA	21	227.324	182.321	0.802031	down	0.000552055	vvi-miR477a	21	ATCTCCCTCAAAGGCTTCCAA	19	2	0	36	BUZY103319
miR479	csi-miR479	TGTGATATTGGTTCGGCTCATC	22	1341.6	1921.54	1.43227	up	0	ptc-miR479	22	TGTGATATTGGTCCGGCTCATC	21	1	0	41	BUZY188852, BUZY181048, BUZY7027
miR482	csi-miR482a	TCTTCCCTATGCCTCCCATTCC	22	103.888	4.18442	0.0402783	down	0	pta-miR482a	22	TCTTCCCTACTCCTCCCATTCC	20	2	0	38	EY691643,EY711317,EY676411, EY701933
miR482	csi-miR482c	TCTTGCCCACCCCTCCCATTCC	22	29.0439	2.09221	0.0720362	down	8.9769e-18	ptc-miR482c	20	TCTTCCCTATTCCTCCCATT	18	2	2	28	CK702206
miR530	csi-miR530a	TGCATTTGCACCTGCACCTTG	21	3.90975	0	0	down	0.000298369	ptc-miR530a	20	TGCATTTGCACCTGCACCTT	20	0	1	37	C24170
miR530	csi-miR530b	TGCATTTGCACCTGCATCTTG	21	2.23414	0	0	down	0.00625667	ptc-miR530b	20	TGCATTTGCACCTGCATCTT	20	0	1	37	EY679643, BUZY215384
miR535	csi-miR535a	TGACAATGAGAGAGAGCACAC	21	0	7.47218	#DIV/0!	up	0.000254631	ppt-miR535a	21	TGACAACGAGAGAGAGCACGC	19	2	0	36	CV711729, BUZY211691, BUZY184612, BUZY156028, BUZY93611, BUZY45159
miR538	csi-miR538a	TTCTTGGAAGTCTATGTCAGGA	22	0	0.896661	#DIV/0!	up	0.205143	ppt-miR538a	22	TTGCATGGAGTCTATGTCTGGA	19	2	2	30	BUZY159159
miR827	csi-miR827	TTAGATGACCATCAACAAACA	21	131.256	136.591	1.04065	equal	0.619586	ath-miR827	21	TTAGATGACCATCAACAAACT	20	1	0	39	BUZY251745
miR845	csi-miR845c	ATGGGCTCTGATACCAATTGATGA	24	4.46829	0	0	down	0.000110453	vvi-miR845c	21	AGGCTCTGATACCAATTGATG	21	0	3	33	BUZY250066, BUZY205178, BUZY207907, BUZY204909, BUZY191740, BUZY170072, BUZY167345, BUZY150853, BUZY137210, BUZY123157, BUZY115882, BUZY90902, BUZY87710, BUZY86663, BUZY91108, BUZY68337, BUZY58567, BUZY62409, BUZY58355, BUZY45219, BUZY41874, BUZY100472, BUZY78980, BUZZ119108, BUZZ120293, BUZZ115351, BUZZ117979, BUZZ105191, BUZZ97014, BUZZ97002, BUZZ71224, BUZZ64925, BUZZ47003, BUZZ30949, BUZZ1968…
miR845	csi-miR845b	TGGCTCTGATACCAAACTGATGCA	24	0	1.49444	#DIV/0!	up	0.101895	ath-miR845b	22	TCGCTCTGATACCAAATTGATG	20	2	2	32	DC885679, BUZY230685, BUZY226656, BUZY257931, BUZY257302, BUZY242803, BUZY202326, BUZY192619, BUZY176009, BUZY146709, BUZY140610, BUZY119487, BUZY87441, BUZY930, BUZY4745, BUZY64699, BUZY50297, BUZY56843, BUZY39537, BUZY43942, BUZY24737, BUZY96924 BUZZ123094, BUZZ117514, BUZZ106531, BUZZ110055, BUZZ101747, BUZZ102069, BUZZ95274, BUZZ85756, BUZZ81140, BUZZ85639, BUZZ53340, BUZZ54151, BUZZ44443, BU…
miR845	csi-miR845d	TGGGCTCTGATACCAATTGATGAA	23	20.1073	5.97774	0.297292	down	3.81873e-06	vvi-miR845d	21	TGGCTCTGATACCAATTGATG	21	0	2	36	BUZY250066, BUZY205178, BUZY207907, BUZY204909, BUZY191740, BUZY170072, BUZY167345, BUZY150853, BUZY137210, BUZY123157, BUZY115882, BUZY90902, BUZY87710, BUZY86663, BUZY91108, BUZY68337, BUZY58567, BUZY62409, BUZY58355, BUZY45219, BUZY41874, BUZY100472, BUZY78980	BUZZ119108, BUZZ120293, BUZZ115351, BUZZ117979, BUZZ105191, BUZZ97014, BUZZ97002, BUZZ71224, BUZZ64925, BUZZ47003, BUZZ30949, BUZZ19683, BUZZ22451, BUZZ15197, BUZZ7709, BUZY278572, BUZY276189
miR857	csi-miR857	TTTTGAATGTTGAATGGTGGCTAT	24	0	0.896661	#DIV/0!	up	0.205143	ath-miR857	21	TTTTGTATGTTGAAGGTGTAT	20	1	3	30	TC14104, BUZY234518, BUZY207976, BUZY197130, BUZY68294, BUZY105556 BUZZ57225, BUZZ46276, BUZZ37835, BUZZ30169
miR861	csi-miR861-5p	CTTGGAGAAATTATGAGCGTCAGA	24	1.67561	0	0	down	0.0178974	ath-miR861-5p	21	CCTTGGAGAAATATGCGTCAA	20	0	5	25	TC15909 CK701817 TC18839 CX048636 BUZY271977, BUZY271694, BUZY270500, BUZY276850, BUZY272309, BUZY272259, BUZY276547, BUZY264012, BUZY263930, BUZY260295, BUZY261750, BUZY237014, BUZY239406, BUZY232711, BUZY230622, BUZY234410, BUZY220814, BUZY228014, BUZY226478, BUZY224697, 228968, BUZY221325, BUZY228037, BUZY215657, BUZY212348, BUZY219641, BUZY211744, BUZY257909, BUZY253855	BUZZ127138, BUZZ120172, BUZZ117336, BUZZ122720, BUZZ121770, BUZZ112213, BUZZ109491, BUZZ105210, BUZZ105159, BUZZ102522, BUZZ102424, BUZZ102179, BUZZ89315, BUZZ89210, BUZZ95245, BUZZ92892, BUZZ87321, BUZZ91324, BUZZ87370, BUZZ92127, BUZZ88550
miR1061	csi-miR1061-5p	TTATTTCAGTAGACGACGTCACA	23	3.90975	1.79332	0.458679	down	0.150815	ppt-miR1061-5p	21	TTATTTCATAGACTACTCAAA	19	2	2	30	BUZY164479
miR1169	cre-miR1169*	TCTCCAGTCTAAAGCAACATCACA	24	0	1.49444	#DIV/0!	up	0.101895	cre-miR1169*	22	TATCCAGCAAGCAACATCCACA	20	1	4	27	TC23569 TC17932, BUZY276317, BUZY269603, BUZY272434, BUZY260129, BUZY265275, BUZY268138, BUZY267738, BUZY268572, BUZY259743, BUZY260411, BUZY267153, BUZY234062, BUZY231571, BUZY234993, BUZY231306, BUZY231937, BUZY237959, BUZY235524, BUZY232213, BUZY230419, BUZY239541, BUZY232277, BUZY235327, BUZY234612, BUZY234380, BUZY221698, BUZY223884, BUZY228409, BUZY224233, BUZY221887, BUZY227425, BUZY225049…	BUZZ126180, BUZZ125944, BUZZ123208, BUZZ121252, BUZZ116667, BUZZ120138, BUZZ116835, BUZZ122665, BUZZ122056, BUZZ115069, BUZZ114243, BUZZ106583, BUZZ105773, BUZZ113423, BUZZ107092, BUZZ113994, BUZZ113961, BUZZ107469, BUZZ112896, BUZZ112845, BUZZ111216, BUZZ110353, BUZZ110310, BUZZ99854, BUZZ99500
miR1171	cre-miR1171	TGGAGTGGGAGTGGGAGTAGGGTG	24	12.8463	26.8998	2.09397	up	0.00121348	cre-miR1171	23	TGGAGTGGAGTGGAGTGGAGTGG	20	2	3	29	CX070264 BUZY271716, BUZY234985, BUZY239315, BUZY228222, BUZY220635, BUZY252490, BUZY254795, BUZY258405, BUZY210317, BUZY203763, BUZY203594, BUZY204736, BUZY167341, BUZY161461, BUZY156519 ,BUZY158365, BUZY156913, BUZY142657, BUZY138793, BUZY134067, BUZY133241, BUZY122758, BUZY87118, BUZY67761, BUZY70833, BUZY8112	BUZZ118607, BUZZ90348, BUZZ90305, BUZZ85962, BUZZ78870, BUZZ64603, BUZZ64235, BUZZ64349, BUZZ61221, BUZZ53583, BUZZ43911, BUZZ40456, BUZZ18862, BUZZ7931
miR1445	csi-miR1445	TCCCTTGTAGATCTAGTAGAAGAA	24	0	5.67885	#DIV/0!	up	0.00142957	ptc-miR1445	20	TCCCTTGTAGACTAGAAAAA	20	0	4	28	CX077490 BUZZ123000
miR1515	csi-miR1515	TCATTTTTGCGTGCAATGATCC	22	21.7829	21.5199	0.987925	equal	0.951275	gma-miR1515	22	TCATTTTGCGTGCAATGATCTG	20	1	2	33	EY703412,TC7088, BUZY278048
miR1520	csi-miR1520a	TGAACATGAAACATAGAACAGCA	23	3.35122	2.3911	0.713501	down	0.529982	gma-miR1520a	23	TAGAACATGATACATGACAGTCA	20	1	4	27	BUZY24331, BUZY83038
miR1520	csi-miR1520c	TTAAATAAGAATGTGAACACGGA	23	0	5.08108	#DIV/0!	up	0.00256019	gma-miR1520c	23	TTCAATAAGAACGTGACACGTGA	20	2	2	32	BUZY153010, BUZY48844, BUZZ98780
miR1854	csi-miR1854-5p	GGTGACAATATTGTAGATTAGGCA	24	1.67561	0	0	down	0.0178974	osa-miR1854-5p	21	TGGTGAAATTTGTAGATTGGA	20	0	5	25	BUZZ17938
miR1857	csi-miR1857-5p	TGGATTTTTTTGAAGCATCGG	21	0	2.3911	#DIV/0!	up	0.0385402	osa-miR1857-5p	21	TGGTTTTTTTGGAGCATGAGG	18	2	2	28	TC15280
miR1858	csi-miR1858a	GTGATGAGGAGGAGTGGGGTC	21	0	0.896661	#DIV/0!	up	0.205143	osa-miR1858a	21	GAGAGGAGGACGGAGTGGGGC	18	2	2	28	BUZY3310
miR1861	csi-miR1861a	TGATCTTGAGGCAGAAACTGAG	22	0	1.49444	#DIV/0!	up	0.101895	osa-miR1861a	22	TGATCTTGAGGCAGAAACTGAG	19	2	2	30	TC25920, BUZY118064
miR1863	csi-miR1863	TAGCTCTGATACCACTGTTAGAA	23	0	3.88553	#DIV/0!	up	0.00835089	osa-miR1863	24	AGCTCTGATACCATGTTAGATTAG	21	0	5	27	BUZY211572, BUZY253520, BUZY173922, BUZY89799, BUZY25176, BUZY99843, BUZY100886, BUZZ118380, BUZZ67068, BUZZ58713, BUZZ14831, BUZZ10155, BUZZ16474
miR1873	csi-miR1873	TCAATTGGTATCAGAGCTAGGCA	23	1.67561	0	0	down	0.0178974	osa-miR1873	24	TCAACATGGTATCAGAGCTGGAAG	20	2	3	29	BUZY224784, BUZY213519, BUZY201776, BUZY60491, BUZY106505
miR1917	csi-miR1917	ATTAATAAAGTAGATACGAAAGT	23	0	0.896661	#DIV/0!	up	0.205143	sly-miR1917	21	ATTAATAAAGAGTGCTAAAGT	19	2	2	30	BUZY263664, BUZY123467, BUZZ98070, BUZZ14033
miR160	csi-miR160a	GCCTGGCTCCCTGTATGCCAT	21	1.67561	0	0	down	0.0178974	ath-miR160a	21	TGCCTGGCTCCCTGTATGCCA	20	0	2	34	TC19518
a the count was normalized to transcripts per million (TPM).
