# Supplementary material for: Discovery and comparative profiling of microRNAs in a sweet orange red-flesh mutant and its wild type
Source: BMC Genomics. 2010 Apr 17;11:246. doi: 10.1186/1471-2164-11-246 (PMC2864249; doi:10.1186/1471-2164-11-246)
Supplement: Additional file 7 — Target prediction of citrus known miRNAs. This file contains the predicted target genes for known miRNA genes in sweet orange. [file 1471-2164-11-246-S7.XLS]

## Sheet: 156a
sRNA_Acc.	Target Acc.	ddG	Expectation	Target_start	Target_end	sRNA_aligned_fragment (reversed)	Target_aligned_fragment	Target_Desc.
miR156a	EY652288	-40.23	1	441	460	CACGAGUGAGAGAAGACAGU	GUGCUCUCUCUCUUCUGUCA	weakly similar to UniRef100_A2X0Q6 Cluster: Squamosa promoter-binding-like protein 3; n=2; Oryza sativa|Rep: Squamosa promoter-binding-like protein 3 - Oryza sativa subsp. indica (Rice), partial (7%)
miR156a	EY684259	-40.23	1	285	304	CACGAGUGAGAGAAGACAGU	GUGCUCUCUCUCUUCUGUCA	homologue to UniRef100_A4GXB6 Cluster: Promoter binding protein; n=1; Gossypium hirsutum|Rep: Promoter binding protein - Gossypium hirsutum (Upland cotton) (Gossypium mexicanum), partial (10%)
miR156a	EY687746	-39.69	2	461	480	CACGAGUGAGAGAAGACAGU	GUGCUCUCUCUCUUCUGUCU	similar to UniRef100_A2SC87 Cluster: Diguanylate cyclase/phosphodiesterase; n=1; Methylibium petroleiphilum PM1|Rep: Diguanylate cyclase/phosphodiesterase - Methylibium petroleiphilum (strain PM1), partial (3%)
miR156a	EY707623	-40.23	1	547	566	CACGAGUGAGAGAAGACAGU	GUGCUCUCUCUCUUCUGUCA	similar to UniRef100_A7QP31 Cluster: Chromosome chr1 scaffold_136, whole genome shotgun sequence; n=1; Vitis vinifera|Rep: Chromosome chr1 scaffold_136, whole genome shotgun sequence - Vitis vinifera (Grape), partial (34%)
miR156a	EY718495	-40.23	1	135	154	CACGAGUGAGAGAAGACAGU	GUGCUCUCUCUCUUCUGUCA	weakly similar to UniRef100_A4GXB6 Cluster: Promoter binding protein; n=1; Gossypium hirsutum|Rep: Promoter binding protein - Gossypium hirsutum (Upland cotton) (Gossypium mexicanum), partial (38%)
miR156a	EY719206	-40.23	1	217	236	CACGAGUGAGAGAAGACAGU	GUGCUCUCUCUCUUCUGUCA	weakly similar to UniRef100_A7PVU5 Cluster: Chromosome chr8 scaffold_34, whole genome shotgun sequence; n=2; Vitis vinifera|Rep: Chromosome chr8 scaffold_34, whole genome shotgun sequence - Vitis vinifera (Grape), partial (36%)
miR156a	EY750225	-36.68	3	328	347	CACGAGUGAGAGAAGACAGU	AAGCUCCCUCUCUUCUGUCA	weakly similar to UniRef100_Q98FT7 Cluster: ABC transport system permease protein; n=1; Mesorhizobium loti|Rep: ABC transport system permease protein - Rhizobium loti (Mesorhizobium loti), partial (3%)
miR156a	EY752996	-32.13	2	458	477	CACGAGUGAGAGAAGACAGU	GUUUUCACUCUCUUCUGUUA	homologue to UniRef100_Q84X98 Cluster: Cytoplasmic ribosomal protein S14; n=1; Brassica napus|Rep: Cytoplasmic ribosomal protein S14 - Brassica napus (Rape), partial (86%)
miR156a	TC10142	-37.93	3	111	130	CACGAGUGAGAGAAGACAGU	AUGCUCUCUCUCUUCUGUCA	UniRef100_A1AWX3 Cluster: Molybdenum cofactor guanylyltransferase; n=1; Candidatus Ruthia magnifica str. Cm (Calyptogena magnifica)|Rep: Molybdenum cofactor guanylyltransferase - Ruthia magnifica subsp. Calyptogena magnifica, partial (5%)
miR156a	TC12300	-40.23	1	1041	1060	CACGAGUGAGAGAAGACAGU	GUGCUCUCUCUCUUCUGUCA	similar to UniRef100_A7QP31 Cluster: Chromosome chr1 scaffold_136, whole genome shotgun sequence; n=1; Vitis vinifera|Rep: Chromosome chr1 scaffold_136, whole genome shotgun sequence - Vitis vinifera (Grape), partial (40%)
miR156a	TC14021	-40.23	1	668	687	CACGAGUGAGAGAAGACAGU	GUGCUCUCUCUCUUCUGUCA	similar to UniRef100_A7PFE5 Cluster: Chromosome chr11 scaffold_14, whole genome shotgun sequence; n=1; Vitis vinifera|Rep: Chromosome chr11 scaffold_14, whole genome shotgun sequence - Vitis vinifera (Grape), partial (21%)
miR156a	TC14277	-40.23	1	256	275	CACGAGUGAGAGAAGACAGU	GUGCUCUCUCUCUUCUGUCA	weakly similar to UniRef100_A4GXB6 Cluster: Promoter binding protein; n=1; Gossypium hirsutum|Rep: Promoter binding protein - Gossypium hirsutum (Upland cotton) (Gossypium mexicanum), partial (38%)
miR156a	TC14568	-40.23	1	210	229	CACGAGUGAGAGAAGACAGU	GUGCUCUCUCUCUUCUGUCA	weakly similar to UniRef100_A7QP31 Cluster: Chromosome chr1 scaffold_136, whole genome shotgun sequence; n=1; Vitis vinifera|Rep: Chromosome chr1 scaffold_136, whole genome shotgun sequence - Vitis vinifera (Grape), partial (7%)
miR156a	TC14957	-37.93	2	702	721	CACGAGUGAGAGAAGACAGU	AUGCUCUCUCUCUUCUGUCA	similar to UniRef100_A7PJ70 Cluster: Chromosome chr12 scaffold_18, whole genome shotgun sequence; n=1; Vitis vinifera|Rep: Chromosome chr12 scaffold_18, whole genome shotgun sequence - Vitis vinifera (Grape), partial (67%)
miR156a	TC15642	-37.37	2	531	550	CACGAGUGAGAGAAGACAGU	GGGCUCUCUCUCUUCUGUCA	similar to UniRef100_A7P2C9 Cluster: Chromosome chr1 scaffold_5, whole genome shotgun sequence; n=1; Vitis vinifera|Rep: Chromosome chr1 scaffold_5, whole genome shotgun sequence - Vitis vinifera (Grape), partial (26%)
miR156a	TC17255	-40.23	1	82	101	CACGAGUGAGAGAAGACAGU	GUGCUCUCUCUCUUCUGUCA
miR156a	TC25164	-37.93	2	734	753	CACGAGUGAGAGAAGACAGU	AUGCUCUCUCUCUUCUGUCA	similar to UniRef100_A7PJ70 Cluster: Chromosome chr12 scaffold_18, whole genome shotgun sequence; n=1; Vitis vinifera|Rep: Chromosome chr12 scaffold_18, whole genome shotgun sequence - Vitis vinifera (Grape), partial (57%)
miR156a	TC3600	-37.18	2	540	559	CACGAGUGAGAGAAGACAGU	AUGCUCCCUCUCUUCUGUCA	similar to UniRef100_Q5U8L4 Cluster: SBP transcription factor; n=1; Gossypium hirsutum|Rep: SBP transcription factor - Gossypium hirsutum (Upland cotton) (Gossypium mexicanum), partial (53%)
miR156a	TC6166	-40.23	1	768	787	CACGAGUGAGAGAAGACAGU	GUGCUCUCUCUCUUCUGUCA	similar to UniRef100_A7PVU5 Cluster: Chromosome chr8 scaffold_34, whole genome shotgun sequence; n=2; Vitis vinifera|Rep: Chromosome chr8 scaffold_34, whole genome shotgun sequence - Vitis vinifera (Grape), partial (39%)
miR156a	TC7461	-40.23	1	159	178	CACGAGUGAGAGAAGACAGU	GUGCUCUCUCUCUUCUGUCA	similar to UniRef100_A7PKG5 Cluster: Chromosome chr15 scaffold_19, whole genome shotgun sequence; n=1; Vitis vinifera|Rep: Chromosome chr15 scaffold_19, whole genome shotgun sequence - Vitis vinifera (Grape), partial (46%)

## Sheet: 156b
sRNA_Acc.	Target Acc.	ddG	Expectation	sRNA_start	sRNA_end	Target_start	Target_end	sRNA_aligned_fragment (reversed)	Target_aligned_fragment	Target_Desc.
miR156b	CK665702	-33.9	3	1	21	202	222	CACGAGUGACAGAAGACAGUC	GUGCUCUCUCUCUUCUGUCAU	similar to UniRef100_A7PKG5 Cluster: Chromosome chr15 scaffold_19, whole genome shotgun sequence; n=1; Vitis vinifera|Rep: Chromosome chr15 scaffold_19, whole genome shotgun sequence - Vitis vinifera (Grape), partial (53%)
miR156b	EY652288	-34.21	3	1	21	441	461	CACGAGUGACAGAAGACAGUC	GUGCUCUCUCUCUUCUGUCAA	weakly similar to UniRef100_A2X0Q6 Cluster: Squamosa promoter-binding-like protein 3; n=2; Oryza sativa|Rep: Squamosa promoter-binding-like protein 3 - Oryza sativa subsp. indica (Rice), partial (7%)
miR156b	EY684259	-34.21	3	1	21	285	305	CACGAGUGACAGAAGACAGUC	GUGCUCUCUCUCUUCUGUCAA	homologue to UniRef100_A4GXB6 Cluster: Promoter binding protein; n=1; Gossypium hirsutum|Rep: Promoter binding protein - Gossypium hirsutum (Upland cotton) (Gossypium mexicanum), partial (10%)
miR156b	EY707623	-33.9	3	1	21	547	567	CACGAGUGACAGAAGACAGUC	GUGCUCUCUCUCUUCUGUCAU	similar to UniRef100_A7QP31 Cluster: Chromosome chr1 scaffold_136, whole genome shotgun sequence; n=1; Vitis vinifera|Rep: Chromosome chr1 scaffold_136, whole genome shotgun sequence - Vitis vinifera (Grape), partial (34%)
miR156b	EY718495	-34.21	3	1	21	135	155	CACGAGUGACAGAAGACAGUC	GUGCUCUCUCUCUUCUGUCAA	weakly similar to UniRef100_A4GXB6 Cluster: Promoter binding protein; n=1; Gossypium hirsutum|Rep: Promoter binding protein - Gossypium hirsutum (Upland cotton) (Gossypium mexicanum), partial (38%)
miR156b	EY719206	-34.21	3	1	21	217	237	CACGAGUGACAGAAGACAGUC	GUGCUCUCUCUCUUCUGUCAA	weakly similar to UniRef100_A7PVU5 Cluster: Chromosome chr8 scaffold_34, whole genome shotgun sequence; n=2; Vitis vinifera|Rep: Chromosome chr8 scaffold_34, whole genome shotgun sequence - Vitis vinifera (Grape), partial (36%)
miR156b	TC12300	-33.9	3	1	21	1041	1061	CACGAGUGACAGAAGACAGUC	GUGCUCUCUCUCUUCUGUCAU	similar to UniRef100_A7QP31 Cluster: Chromosome chr1 scaffold_136, whole genome shotgun sequence; n=1; Vitis vinifera|Rep: Chromosome chr1 scaffold_136, whole genome shotgun sequence - Vitis vinifera (Grape), partial (40%)
miR156b	TC14021	-34.21	3	1	21	668	688	CACGAGUGACAGAAGACAGUC	GUGCUCUCUCUCUUCUGUCAA	similar to UniRef100_A7PFE5 Cluster: Chromosome chr11 scaffold_14, whole genome shotgun sequence; n=1; Vitis vinifera|Rep: Chromosome chr11 scaffold_14, whole genome shotgun sequence - Vitis vinifera (Grape), partial (21%)
miR156b	TC14277	-34.21	3	1	21	256	276	CACGAGUGACAGAAGACAGUC	GUGCUCUCUCUCUUCUGUCAA	weakly similar to UniRef100_A4GXB6 Cluster: Promoter binding protein; n=1; Gossypium hirsutum|Rep: Promoter binding protein - Gossypium hirsutum (Upland cotton) (Gossypium mexicanum), partial (38%)
miR156b	TC14568	-33.9	3	1	21	210	230	CACGAGUGACAGAAGACAGUC	GUGCUCUCUCUCUUCUGUCAU	weakly similar to UniRef100_A7QP31 Cluster: Chromosome chr1 scaffold_136, whole genome shotgun sequence; n=1; Vitis vinifera|Rep: Chromosome chr1 scaffold_136, whole genome shotgun sequence - Vitis vinifera (Grape), partial (7%)
miR156b	TC17255	-34.21	3	1	21	82	102	CACGAGUGACAGAAGACAGUC	GUGCUCUCUCUCUUCUGUCAA
miR156b	TC19272	-34.21	3	1	21	1407	1427	CACGAGUGACAGAAGACAGUC	GUGCUCUCUCUCUUCUGUCAA	similar to UniRef100_Q9S840 Cluster: Squamosa promoter-binding-like protein 2; n=1; Arabidopsis thaliana|Rep: Squamosa promoter-binding-like protein 2 - Arabidopsis thaliana (Mouse-ear cress), partial (41%)
miR156b	TC6166	-34.21	3	1	21	768	788	CACGAGUGACAGAAGACAGUC	GUGCUCUCUCUCUUCUGUCAA	similar to UniRef100_A7PVU5 Cluster: Chromosome chr8 scaffold_34, whole genome shotgun sequence; n=2; Vitis vinifera|Rep: Chromosome chr8 scaffold_34, whole genome shotgun sequence - Vitis vinifera (Grape), partial (39%)
miR156b	TC7461	-33.9	3	1	21	159	179	CACGAGUGACAGAAGACAGUC	GUGCUCUCUCUCUUCUGUCAU	similar to UniRef100_A7PKG5 Cluster: Chromosome chr15 scaffold_19, whole genome shotgun sequence; n=1; Vitis vinifera|Rep: Chromosome chr15 scaffold_19, whole genome shotgun sequence - Vitis vinifera (Grape), partial (46%)

## Sheet: 156c
sRNA_Acc.	Target Acc.	ddG	Expectation	sRNA_start	sRNA_end	Target_start	Target_end	sRNA_aligned_fragment (reversed)	Target_aligned_fragment	Target_Desc.
miR156c	CN182181	-42.69	3	5	24	45	64	AGAGAAGAGAAAGAGAUGUU	UUUCUUUUUUUUUUUUGCAA	similar to UniRef100_Q84KA2 Cluster: Mevalonate kinase-like protein; n=1; Cucumis melo|Rep: Mevalonate kinase-like protein - Cucumis melo (Muskmelon), partial (58%)
miR156c	CV718753	-42.69	2.5	4	24	420	440	GAGAGAAGAGAAAGAGAUGUU	CUCUCUUUUUUUUUUUUGCAA	similar to UniRef100_Q9ZWT4 Cluster: Transposase; n=1; Ipomoea purpurea|Rep: Transposase - Ipomoea purpurea (Common morning glory) (Pharbitis purpurea), partial (3%)
miR156c	CV719785	-42.69	3	5	24	563	582	AGAGAAGAGAAAGAGAUGUU	CUUCUUCUCUUUCUCUAUGG	similar to UniRef100_A7NZ98 Cluster: Chromosome chr6 scaffold_3, whole genome shotgun sequence; n=1; Vitis vinifera|Rep: Chromosome chr6 scaffold_3, whole genome shotgun sequence - Vitis vinifera (Grape), partial (10%)
miR156c	EY727796		3	4	24	1031	1051	GAGAGAAGAGAAAGAGAUGUU	CUUUCUUCUCUUACUCUCCAA	similar to UniRef100_A7QBQ2 Cluster: Lipoxygenase; n=1; Vitis vinifera|Rep: Lipoxygenase - Vitis vinifera (Grape), partial (16%)
miR156c	EY733439		2.5	5	24	398	417	AGAGAAGAGAAAGAGAUGUU	UCUCUUCUCAUUCUCUAUGG	weakly similar to UniRef100_Q6Y143 Cluster: Resistance protein RGC2; n=1; Lactuca sativa|Rep: Resistance protein RGC2 - Lactuca sativa (Garden lettuce), partial (6%)
miR156c	EY737783		3	5	24	672	691	AGAGAAGAGAAAGAGAUGUU	GCUUUUAUUUUUCUCUACAA	weakly similar to UniRef100_A4Q9A0 Cluster: Abscisic insensitive 1B; n=1; Populus tremula|Rep: Abscisic insensitive 1B - Populus tremula (European aspen), partial (18%)
miR156c	TC14760		2.5	4	24	78	98	GAGAGAAGAGAAAGAGAUGUU	CUCUUUUCUUUUUUUUUAUAA	similar to UniRef100_A6AX55 Cluster: ABC transporter, iron chelate uptake transporter (FeCT) family, permease protein; n=1; Vibrio parahaemolyticus AQ3810|Rep: ABC transporter, iron chelate uptake transporter (FeCT) family, permease protein - Vibrio parahaemolyticus AQ3810, partial (3%)
miR156c	TC21132		3	5	24	1059	1078	AGAGAAGAGAAAGAGAUGUU	UCUCUUUUCUUCCUUUGUAA	homologue to UniRef100_Q9FE12 Cluster: Peroxiredoxin precursor; n=1; Phaseolus vulgaris|Rep: Peroxiredoxin precursor - Phaseolus vulgaris (Kidney bean) (French bean), partial (73%)
miR156c	TC8795		3	2	24	11	33	ACGAGAGAAGAGAAAGAGAUGUU	UGCUCUAAUCUCUUUUUCUAUAA	UniRef100_Q05KK1 Cluster: MADS-box protein; n=1; Citrus unshiu|Rep: MADS-box protein - Citrus unshiu (Satsuma orange), complete
miR156c	TC9353		3	3	24	759	780	CGAGAGAAGAGAAAGAGAUGUU	GCUUACCUCUUUUUCUCUACAA	similar to UniRef100_Q8L6E9 Cluster: GDA2 protein; n=1; Pisum sativum|Rep: GDA2 protein - Pisum sativum (Garden pea), partial (50%)

## Sheet: 156g
sRNA_Acc.	Target Acc.	ddG	Expectation	sRNA_start	sRNA_end	Target_start	Target_end	sRNA_aligned_fragment (reversed)	Target_aligned_fragment	Target_Desc.
miR156g	CK665702	-40.47	2	1	20	202	221	CACGAGUGAGAGAAGACAGC	GUGCUCUCUCUCUUCUGUCA	similar to UniRef100_A7PKG5 Cluster: Chromosome chr15 scaffold_19, whole genome shotgun sequence; n=1; Vitis vinifera|Rep: Chromosome chr15 scaffold_19, whole genome shotgun sequence - Vitis vinifera (Grape), partial (53%)
miR156g	EY652288	-40.47	2	1	20	441	460	CACGAGUGAGAGAAGACAGC	GUGCUCUCUCUCUUCUGUCA	weakly similar to UniRef100_A2X0Q6 Cluster: Squamosa promoter-binding-like protein 3; n=2; Oryza sativa|Rep: Squamosa promoter-binding-like protein 3 - Oryza sativa subsp. indica (Rice), partial (7%)
miR156g	EY684259	-40.47	2	1	20	285	304	CACGAGUGAGAGAAGACAGC	GUGCUCUCUCUCUUCUGUCA	homologue to UniRef100_A4GXB6 Cluster: Promoter binding protein; n=1; Gossypium hirsutum|Rep: Promoter binding protein - Gossypium hirsutum (Upland cotton) (Gossypium mexicanum), partial (10%)
miR156g	EY687746	-39.93	2	1	20	461	480	CACGAGUGAGAGAAGACAGC	GUGCUCUCUCUCUUCUGUCU	similar to UniRef100_A2SC87 Cluster: Diguanylate cyclase/phosphodiesterase; n=1; Methylibium petroleiphilum PM1|Rep: Diguanylate cyclase/phosphodiesterase - Methylibium petroleiphilum (strain PM1), partial (3%)
miR156g	EY707623	-40.47	2	1	20	547	566	CACGAGUGAGAGAAGACAGC	GUGCUCUCUCUCUUCUGUCA	similar to UniRef100_A7QP31 Cluster: Chromosome chr1 scaffold_136, whole genome shotgun sequence; n=1; Vitis vinifera|Rep: Chromosome chr1 scaffold_136, whole genome shotgun sequence - Vitis vinifera (Grape), partial (34%)
miR156g	EY718495	-40.47	2	1	20	135	154	CACGAGUGAGAGAAGACAGC	GUGCUCUCUCUCUUCUGUCA	weakly similar to UniRef100_A4GXB6 Cluster: Promoter binding protein; n=1; Gossypium hirsutum|Rep: Promoter binding protein - Gossypium hirsutum (Upland cotton) (Gossypium mexicanum), partial (38%)
miR156g	EY719206	-40.47	2	1	20	217	236	CACGAGUGAGAGAAGACAGC	GUGCUCUCUCUCUUCUGUCA	weakly similar to UniRef100_A7PVU5 Cluster: Chromosome chr8 scaffold_34, whole genome shotgun sequence; n=2; Vitis vinifera|Rep: Chromosome chr8 scaffold_34, whole genome shotgun sequence - Vitis vinifera (Grape), partial (36%)
miR156g	EY752996	-32.04	3	1	20	458	477	CACGAGUGAGAGAAGACAGC	GUUUUCACUCUCUUCUGUUA	homologue to UniRef100_Q84X98 Cluster: Cytoplasmic ribosomal protein S14; n=1; Brassica napus|Rep: Cytoplasmic ribosomal protein S14 - Brassica napus (Rape), partial (86%)
miR156g	PTCs00453.1		3	1	20	734	753	CACGAGUGAGAGAAGACAGC	AUGCUCUCUCUCUUCUGUCA	| PUT-155a-Citrus_sinensis-10271 | SBP family TF, nucleic acid sequence
miR156g	TC10142	-38.17	3	1	20	111	130	CACGAGUGAGAGAAGACAGC	AUGCUCUCUCUCUUCUGUCA	UniRef100_A1AWX3 Cluster: Molybdenum cofactor guanylyltransferase; n=1; Candidatus Ruthia magnifica str. Cm (Calyptogena magnifica)|Rep: Molybdenum cofactor guanylyltransferase - Ruthia magnifica subsp. Calyptogena magnifica, partial (5%)
miR156g	TC12300	-40.47	2	1	20	1041	1060	CACGAGUGAGAGAAGACAGC	GUGCUCUCUCUCUUCUGUCA	similar to UniRef100_A7QP31 Cluster: Chromosome chr1 scaffold_136, whole genome shotgun sequence; n=1; Vitis vinifera|Rep: Chromosome chr1 scaffold_136, whole genome shotgun sequence - Vitis vinifera (Grape), partial (40%)
miR156g	TC14021	-40.47	2	1	20	668	687	CACGAGUGAGAGAAGACAGC	GUGCUCUCUCUCUUCUGUCA	similar to UniRef100_A7PFE5 Cluster: Chromosome chr11 scaffold_14, whole genome shotgun sequence; n=1; Vitis vinifera|Rep: Chromosome chr11 scaffold_14, whole genome shotgun sequence - Vitis vinifera (Grape), partial (21%)
miR156g	TC14277	-40.47	2	1	20	256	275	CACGAGUGAGAGAAGACAGC	GUGCUCUCUCUCUUCUGUCA	weakly similar to UniRef100_A4GXB6 Cluster: Promoter binding protein; n=1; Gossypium hirsutum|Rep: Promoter binding protein - Gossypium hirsutum (Upland cotton) (Gossypium mexicanum), partial (38%)
miR156g	TC14568	-40.47	2	1	20	210	229	CACGAGUGAGAGAAGACAGC	GUGCUCUCUCUCUUCUGUCA	weakly similar to UniRef100_A7QP31 Cluster: Chromosome chr1 scaffold_136, whole genome shotgun sequence; n=1; Vitis vinifera|Rep: Chromosome chr1 scaffold_136, whole genome shotgun sequence - Vitis vinifera (Grape), partial (7%)
miR156g	TC14957	-38.17	3	1	20	702	721	CACGAGUGAGAGAAGACAGC	AUGCUCUCUCUCUUCUGUCA	similar to UniRef100_A7PJ70 Cluster: Chromosome chr12 scaffold_18, whole genome shotgun sequence; n=1; Vitis vinifera|Rep: Chromosome chr12 scaffold_18, whole genome shotgun sequence - Vitis vinifera (Grape), partial (67%)
miR156g	TC15642	-37.61	3	1	20	531	550	CACGAGUGAGAGAAGACAGC	GGGCUCUCUCUCUUCUGUCA	similar to UniRef100_A7P2C9 Cluster: Chromosome chr1 scaffold_5, whole genome shotgun sequence; n=1; Vitis vinifera|Rep: Chromosome chr1 scaffold_5, whole genome shotgun sequence - Vitis vinifera (Grape), partial (26%)
miR156g	TC17255	-40.47	2	1	20	82	101	CACGAGUGAGAGAAGACAGC	GUGCUCUCUCUCUUCUGUCA
miR156g	TC19272	-40.47	2	1	20	1407	1426	CACGAGUGAGAGAAGACAGC	GUGCUCUCUCUCUUCUGUCA	similar to UniRef100_Q9S840 Cluster: Squamosa promoter-binding-like protein 2; n=1; Arabidopsis thaliana|Rep: Squamosa promoter-binding-like protein 2 - Arabidopsis thaliana (Mouse-ear cress), partial (41%)
miR156g	TC25164	-38.17	3	1	20	734	753	CACGAGUGAGAGAAGACAGC	AUGCUCUCUCUCUUCUGUCA	similar to UniRef100_A7PJ70 Cluster: Chromosome chr12 scaffold_18, whole genome shotgun sequence; n=1; Vitis vinifera|Rep: Chromosome chr12 scaffold_18, whole genome shotgun sequence - Vitis vinifera (Grape), partial (57%)
miR156g	TC3600	-37.42	3	1	20	540	559	CACGAGUGAGAGAAGACAGC	AUGCUCCCUCUCUUCUGUCA	similar to UniRef100_Q5U8L4 Cluster: SBP transcription factor; n=1; Gossypium hirsutum|Rep: SBP transcription factor - Gossypium hirsutum (Upland cotton) (Gossypium mexicanum), partial (53%)
miR156g	TC6166	-40.47	2	1	20	768	787	CACGAGUGAGAGAAGACAGC	GUGCUCUCUCUCUUCUGUCA	similar to UniRef100_A7PVU5 Cluster: Chromosome chr8 scaffold_34, whole genome shotgun sequence; n=2; Vitis vinifera|Rep: Chromosome chr8 scaffold_34, whole genome shotgun sequence - Vitis vinifera (Grape), partial (39%)
miR156g	TC7461	-40.47	2	1	20	159	178	CACGAGUGAGAGAAGACAGC	GUGCUCUCUCUCUUCUGUCA	similar to UniRef100_A7PKG5 Cluster: Chromosome chr15 scaffold_19, whole genome shotgun sequence; n=1; Vitis vinifera|Rep: Chromosome chr15 scaffold_19, whole genome shotgun sequence - Vitis vinifera (Grape), partial (46%)

## Sheet: 156l
sRNA_Acc.	Target Acc.	ddG	Expectation	sRNA_start	sRNA_end	Target_start	Target_end	sRNA_aligned_fragment (reversed)	Target_aligned_fragment	Target_Desc.
miR156l	CK665702	-42.74	2	2	21	202	221	CACGAGUGAGAGAAGACAGC	GUGCUCUCUCUCUUCUGUCA	similar to UniRef100_A7PKG5 Cluster: Chromosome chr15 scaffold_19, whole genome shotgun sequence; n=1; Vitis vinifera|Rep: Chromosome chr15 scaffold_19, whole genome shotgun sequence - Vitis vinifera (Grape), partial (53%)
miR156l	EY652288	-42.75	2	2	21	441	460	CACGAGUGAGAGAAGACAGC	GUGCUCUCUCUCUUCUGUCA	weakly similar to UniRef100_A2X0Q6 Cluster: Squamosa promoter-binding-like protein 3; n=2; Oryza sativa|Rep: Squamosa promoter-binding-like protein 3 - Oryza sativa subsp. indica (Rice), partial (7%)
miR156l	EY684259	-42.5	2	1	21	284	304	ACACGAGUGAGAGAAGACAGC	UGUGCUCUCUCUCUUCUGUCA	homologue to UniRef100_A4GXB6 Cluster: Promoter binding protein; n=1; Gossypium hirsutum|Rep: Promoter binding protein - Gossypium hirsutum (Upland cotton) (Gossypium mexicanum), partial (10%)
miR156l	EY687746	-41.96	2	1	21	460	480	ACACGAGUGAGAGAAGACAGC	UGUGCUCUCUCUCUUCUGUCU	similar to UniRef100_A2SC87 Cluster: Diguanylate cyclase/phosphodiesterase; n=1; Methylibium petroleiphilum PM1|Rep: Diguanylate cyclase/phosphodiesterase - Methylibium petroleiphilum (strain PM1), partial (3%)
miR156l	EY707623	-42.74	2	2	21	547	566	CACGAGUGAGAGAAGACAGC	GUGCUCUCUCUCUUCUGUCA	similar to UniRef100_A7QP31 Cluster: Chromosome chr1 scaffold_136, whole genome shotgun sequence; n=1; Vitis vinifera|Rep: Chromosome chr1 scaffold_136, whole genome shotgun sequence - Vitis vinifera (Grape), partial (34%)
miR156l	EY718495	-42.5	2	1	21	134	154	ACACGAGUGAGAGAAGACAGC	UGUGCUCUCUCUCUUCUGUCA	weakly similar to UniRef100_A4GXB6 Cluster: Promoter binding protein; n=1; Gossypium hirsutum|Rep: Promoter binding protein - Gossypium hirsutum (Upland cotton) (Gossypium mexicanum), partial (38%)
miR156l	EY719206	-42.5	2	1	21	216	236	ACACGAGUGAGAGAAGACAGC	UGUGCUCUCUCUCUUCUGUCA	weakly similar to UniRef100_A7PVU5 Cluster: Chromosome chr8 scaffold_34, whole genome shotgun sequence; n=2; Vitis vinifera|Rep: Chromosome chr8 scaffold_34, whole genome shotgun sequence - Vitis vinifera (Grape), partial (36%)
miR156l	PTCs00453.1		3	2	21	734	753	CACGAGUGAGAGAAGACAGC	AUGCUCUCUCUCUUCUGUCA	| PUT-155a-Citrus_sinensis-10271 | SBP family TF, nucleic acid sequence
miR156l	TC10142	-38.17	3	2	21	111	130	CACGAGUGAGAGAAGACAGC	AUGCUCUCUCUCUUCUGUCA	UniRef100_A1AWX3 Cluster: Molybdenum cofactor guanylyltransferase; n=1; Candidatus Ruthia magnifica str. Cm (Calyptogena magnifica)|Rep: Molybdenum cofactor guanylyltransferase - Ruthia magnifica subsp. Calyptogena magnifica, partial (5%)
miR156l	TC12300	-42.5	2	1	21	1040	1060	ACACGAGUGAGAGAAGACAGC	UGUGCUCUCUCUCUUCUGUCA	similar to UniRef100_A7QP31 Cluster: Chromosome chr1 scaffold_136, whole genome shotgun sequence; n=1; Vitis vinifera|Rep: Chromosome chr1 scaffold_136, whole genome shotgun sequence - Vitis vinifera (Grape), partial (40%)
miR156l	TC14021	-42.75	2	2	21	668	687	CACGAGUGAGAGAAGACAGC	GUGCUCUCUCUCUUCUGUCA	similar to UniRef100_A7PFE5 Cluster: Chromosome chr11 scaffold_14, whole genome shotgun sequence; n=1; Vitis vinifera|Rep: Chromosome chr11 scaffold_14, whole genome shotgun sequence - Vitis vinifera (Grape), partial (21%)
miR156l	TC14277	-42.5	2	1	21	255	275	ACACGAGUGAGAGAAGACAGC	UGUGCUCUCUCUCUUCUGUCA	weakly similar to UniRef100_A4GXB6 Cluster: Promoter binding protein; n=1; Gossypium hirsutum|Rep: Promoter binding protein - Gossypium hirsutum (Upland cotton) (Gossypium mexicanum), partial (38%)
miR156l	TC14568	-42.5	2	1	21	209	229	ACACGAGUGAGAGAAGACAGC	UGUGCUCUCUCUCUUCUGUCA	weakly similar to UniRef100_A7QP31 Cluster: Chromosome chr1 scaffold_136, whole genome shotgun sequence; n=1; Vitis vinifera|Rep: Chromosome chr1 scaffold_136, whole genome shotgun sequence - Vitis vinifera (Grape), partial (7%)
miR156l	TC14957	-38.17	3	2	21	702	721	CACGAGUGAGAGAAGACAGC	AUGCUCUCUCUCUUCUGUCA	similar to UniRef100_A7PJ70 Cluster: Chromosome chr12 scaffold_18, whole genome shotgun sequence; n=1; Vitis vinifera|Rep: Chromosome chr12 scaffold_18, whole genome shotgun sequence - Vitis vinifera (Grape), partial (67%)
miR156l	TC15642	-37.61	3	2	21	531	550	CACGAGUGAGAGAAGACAGC	GGGCUCUCUCUCUUCUGUCA	similar to UniRef100_A7P2C9 Cluster: Chromosome chr1 scaffold_5, whole genome shotgun sequence; n=1; Vitis vinifera|Rep: Chromosome chr1 scaffold_5, whole genome shotgun sequence - Vitis vinifera (Grape), partial (26%)
miR156l	TC17255	-42.75	2	2	21	82	101	CACGAGUGAGAGAAGACAGC	GUGCUCUCUCUCUUCUGUCA
miR156l	TC19272	-42.75	2	2	21	1407	1426	CACGAGUGAGAGAAGACAGC	GUGCUCUCUCUCUUCUGUCA	similar to UniRef100_Q9S840 Cluster: Squamosa promoter-binding-like protein 2; n=1; Arabidopsis thaliana|Rep: Squamosa promoter-binding-like protein 2 - Arabidopsis thaliana (Mouse-ear cress), partial (41%)
miR156l	TC25164	-38.17	3	2	21	734	753	CACGAGUGAGAGAAGACAGC	AUGCUCUCUCUCUUCUGUCA	similar to UniRef100_A7PJ70 Cluster: Chromosome chr12 scaffold_18, whole genome shotgun sequence; n=1; Vitis vinifera|Rep: Chromosome chr12 scaffold_18, whole genome shotgun sequence - Vitis vinifera (Grape), partial (57%)
miR156l	TC3600	-37.42	3	2	21	540	559	CACGAGUGAGAGAAGACAGC	AUGCUCCCUCUCUUCUGUCA	similar to UniRef100_Q5U8L4 Cluster: SBP transcription factor; n=1; Gossypium hirsutum|Rep: SBP transcription factor - Gossypium hirsutum (Upland cotton) (Gossypium mexicanum), partial (53%)
miR156l	TC6166	-42.5	2	1	21	767	787	ACACGAGUGAGAGAAGACAGC	UGUGCUCUCUCUCUUCUGUCA	similar to UniRef100_A7PVU5 Cluster: Chromosome chr8 scaffold_34, whole genome shotgun sequence; n=2; Vitis vinifera|Rep: Chromosome chr8 scaffold_34, whole genome shotgun sequence - Vitis vinifera (Grape), partial (39%)
miR156l	TC7461	-42.74	2	2	21	159	178	CACGAGUGAGAGAAGACAGC	GUGCUCUCUCUCUUCUGUCA	similar to UniRef100_A7PKG5 Cluster: Chromosome chr15 scaffold_19, whole genome shotgun sequence; n=1; Vitis vinifera|Rep: Chromosome chr15 scaffold_19, whole genome shotgun sequence - Vitis vinifera (Grape), partial (46%)
		-37.29
		-36.44
		-36.44

## Sheet: 159a
sRNA_Acc.	Target Acc.	ddG	Expectation	sRNA_start	sRNA_end	Target_start	Target_end	sRNA_aligned_fragment (reversed)	Target_aligned_fragment	Target_Desc.
miR159a	EY665527	-34.41	3	2	21	353	373	UCUCGAGGGAAGU-UAGGUUU	AGAGUUUCCUUCAGAUCCAAA	similar to UniRef100_Q42910 Cluster: Pyruvate, phosphate dikinase, chloroplast precursor; n=1; Mesembryanthemum crystallinum|Rep: Pyruvate, phosphate dikinase, chloroplast precursor - Mesembryanthemum crystallinum (Common ice plant), partial (25%)
miR159a	TC24400	-34.41	3	2	21	1006	1026	UCUCGAGGGAAGU-UAGGUUU	AGAGUUUCCUUCAGAUCCAAA	similar to UniRef100_A7NWC2 Cluster: Chromosome chr5 scaffold_2, whole genome shotgun sequence; n=1; Vitis vinifera|Rep: Chromosome chr5 scaffold_2, whole genome shotgun sequence - Vitis vinifera (Grape), partial (28%)

## Sheet: 159b
sRNA_Acc.	Target Acc.	ddG	Expectation	sRNA_start	sRNA_end	Target_start	Target_end	sRNA_aligned_fragment (reversed)	Target_aligned_fragment	Target_Desc.
miR159b	EY693421	-29.33	3	1	21	573	593	UUCUCGAGGGAAGUUAGGUUU	AAGAGGACCCGUCAAUCCAAA	similar to UniRef100_A7Q0C1 Cluster: Chromosome chr7 scaffold_42, whole genome shotgun sequence; n=1; Vitis vinifera|Rep: Chromosome chr7 scaffold_42, whole genome shotgun sequence - Vitis vinifera (Grape), partial (28%)
miR159b	EY706536	-29.33	3	1	21	415	435	UUCUCGAGGGAAGUUAGGUUU	AAGAGGACCCGUCAAUCCAAA	similar to UniRef100_A7Q0C1 Cluster: Chromosome chr7 scaffold_42, whole genome shotgun sequence; n=1; Vitis vinifera|Rep: Chromosome chr7 scaffold_42, whole genome shotgun sequence - Vitis vinifera (Grape), partial (32%)
miR159b	EY716210	-29.33	3	1	21	403	423	UUCUCGAGGGAAGUUAGGUUU	AAGAGGACCCGUCAAUCCAAA	similar to UniRef100_A7Q0C8 Cluster: Chromosome chr7 scaffold_42, whole genome shotgun sequence; n=1; Vitis vinifera|Rep: Chromosome chr7 scaffold_42, whole genome shotgun sequence - Vitis vinifera (Grape), partial (35%)
miR159b	EY723375	-29.33	3	1	21	411	431	UUCUCGAGGGAAGUUAGGUUU	AAGAGGACCCGUCAAUCCAAA	similar to UniRef100_A8MRZ0 Cluster: Uncharacterized protein At1g02850.2; n=1; Arabidopsis thaliana|Rep: Uncharacterized protein At1g02850.2 - Arabidopsis thaliana (Mouse-ear cress), partial (33%)
miR159b	EY724025	-29.33	3	1	21	411	431	UUCUCGAGGGAAGUUAGGUUU	AAGAGGACCCGUCAAUCCAAA	similar to UniRef100_A7Q0C8 Cluster: Chromosome chr7 scaffold_42, whole genome shotgun sequence; n=1; Vitis vinifera|Rep: Chromosome chr7 scaffold_42, whole genome shotgun sequence - Vitis vinifera (Grape), partial (34%)
miR159b	EY737421	-29.33	3	1	21	445	465	UUCUCGAGGGAAGUUAGGUUU	AAGAGGACCCGUCAAUCCAAA	similar to UniRef100_A7Q0C1 Cluster: Chromosome chr7 scaffold_42, whole genome shotgun sequence; n=1; Vitis vinifera|Rep: Chromosome chr7 scaffold_42, whole genome shotgun sequence - Vitis vinifera (Grape), partial (32%)
miR159b	TC8342	-29.33	3	1	21	265	285	UUCUCGAGGGAAGUUAGGUUU	AAGAGGACCCGUCAAUCCAAA	similar to UniRef100_A7Q0C7 Cluster: Chromosome chr7 scaffold_42, whole genome shotgun sequence; n=1; Vitis vinifera|Rep: Chromosome chr7 scaffold_42, whole genome shotgun sequence - Vitis vinifera (Grape), partial (68%)

## Sheet: 159c
sRNA_Acc.	Target Acc.	ddG	Expectation	sRNA_start	sRNA_end	Target_start	Target_end	sRNA_aligned_fragment (reversed)	Target_aligned_fragment	Target_Desc.
miR159c	EY665805	-32	3	1	21	646	666	AUCUCGAGGGAAGUUAGGUUA	UAGGGGGCCCUUCAAUUCAAU	similar to UniRef100_A7PV50 Cluster: Chromosome chr4 scaffold_32, whole genome shotgun sequence; n=1; Vitis vinifera|Rep: Chromosome chr4 scaffold_32, whole genome shotgun sequence - Vitis vinifera (Grape), partial (68%)
miR159c	EY744765	-33.85	2.5	1	21	611	631	AUCUCGAGGGAAGUUAGGUUA	UAGAGCUCCCUUGCGUCCAAU	similar to UniRef100_A7QM44 Cluster: Chromosome chr5 scaffold_124, whole genome shotgun sequence; n=1; Vitis vinifera|Rep: Chromosome chr5 scaffold_124, whole genome shotgun sequence - Vitis vinifera (Grape), partial (61%)
miR159c	TC13038	-33.58	2.5	1	21	770	790	AUCUCGAGGGAAGUUAGGUUA	UGGAGGUUCCUUUAAUCCAAU	similar to UniRef100_A7PIN9 Cluster: Chromosome chr13 scaffold_17, whole genome shotgun sequence; n=1; Vitis vinifera|Rep: Chromosome chr13 scaffold_17, whole genome shotgun sequence - Vitis vinifera (Grape), partial (30%)

## Sheet: 159f
sRNA_Acc.	Target Acc.	ddG	Expectation	sRNA_start	sRNA_end	Target_start	Target_end	sRNA_aligned_fragment (reversed)	Target_aligned_fragment	Target_Desc.
miR159f	TC20802		3	2	21	384	403	UCUCGAGGGAAGUUAGGUUC	ACAACUCCCUUCCAUCCAAG	similar to UniRef100_A7QE03 Cluster: Chromosome chr4 scaffold_83, whole genome shotgun sequence; n=1; Vitis vinifera|Rep: Chromosome chr4 scaffold_83, whole genome shotgun sequence - Vitis vinifera (Grape), partial (84%)

## Sheet: 162a
sRNA_Acc.	Target Acc.	ddG	Expectation	sRNA_start	sRNA_end	Target_start	Target_end	sRNA_aligned_fragment (reversed)	Target_aligned_fragment	Target_Desc.
miR162a	EY681703	-30.77				305	323	CTGGAGGCAGCGGTTCATCGA	CTGGATGCAGAGGTTTATCGA

[truncated: 73 more sheets: 164a, 164c, 164d, 166a, 166g, 166h, 166j, 166m, 167a, 166n, 167c, 167d, 167f, 168a, 171b, 171d, 172a, 172b, 172c, 172e …]
