# Supplementary material for: Discovery and comparative profiling of microRNAs in a sweet orange red-flesh mutant and its wild type
Source: BMC Genomics. 2010 Apr 17;11:246. doi: 10.1186/1471-2164-11-246 (PMC2864249; doi:10.1186/1471-2164-11-246)
Supplement: Additional file 9 — Target prediction of citrus novel miRNAs. This file contains the predicted target genes for novel miRNA genes in sweet orange. [file 1471-2164-11-246-S9.XLS]

## Sheet: csi-novel-01
sRNA_Acc.	Target_Acc.	ddG	Expectation	sRNA_start	sRNA_end	Target_start	Target_end	sRNA_aligned_fragment(reversed)	Target_aligned_fragment	Target_Desc.
csi-novel-01	BQ624720	-30.75	1.5	1	21	23	43	UCUUUAGUACAACGGCUUUUU	AGAAAUCAUGUUGCAGAAAAA
csi-novel-01	CX300897	-30.44	2.5	1	21	233	253	UCUUUAGUACAACGGCUUUUU	AGAAAUCAUGUUGCAGAAAAU
csi-novel-01	DY257164	-30.44	2.5	1	21	22	42	UCUUUAGUACAACGGCUUUUU	AGAAAUCAUGUUGCAGAAAAU	similar to UniRef100_UPI00004D0035 Cluster: Transient receptor potential cation channel subfamily V member 4 (TrpV4), partial (1%)
csi-novel-01	EY658225	-30.75	1.5	1	21	241	261	UCUUUAGUACAACGGCUUUUU	AGAAAUCAUGUUGCAGAAAAA	similar to UniRef100_Q7PWN6 Cluster: AGAP008905-PA; n=1; Anopheles gambiae str. PEST|Rep: AGAP008905-PA - Anopheles gambiae str. PEST, partial (8%)
csi-novel-01	EY658373	-30.75	1.5	1	21	241	261	UCUUUAGUACAACGGCUUUUU	AGAAAUCAUGUUGCAGAAAAA	similar to UniRef100_A7PT17 Cluster: Chromosome chr8 scaffold_29, whole genome shotgun sequence; n=1; Vitis vinifera|Rep: Chromosome chr8 scaffold_29, whole genome shotgun sequence - Vitis vinifera (Grape), partial (5%)
csi-novel-01	EY664750	-29.81	1.5	1	21	324	344	UCUUUAGUACAACGGCUUUUU	AGAAAUCAUGUUGCAGAAAAA	similar to UniRef100_A7PT17 Cluster: Chromosome chr8 scaffold_29, whole genome shotgun sequence; n=1; Vitis vinifera|Rep: Chromosome chr8 scaffold_29, whole genome shotgun sequence - Vitis vinifera (Grape), partial (5%)
csi-novel-01	EY665604	-29.81	1.5	1	21	353	373	UCUUUAGUACAACGGCUUUUU	AGAAAUCAUGUUGCAGAAAAA
csi-novel-01	EY665648	-29.76	1.5	1	21	431	451	UCUUUAGUACAACGGCUUUUU	AGAAAUCAUGUUGCAGAAAAA
csi-novel-01	EY666274	-29.76	1.5	1	21	406	426	UCUUUAGUACAACGGCUUUUU	AGAAAUCAUGUUGCAGAAAAA
csi-novel-01	EY666286	-30.75	1.5	1	21	239	259	UCUUUAGUACAACGGCUUUUU	AGAAAUCAUGUUGCAGAAAAA	similar to UniRef100_A7PT17 Cluster: Chromosome chr8 scaffold_29, whole genome shotgun sequence; n=1; Vitis vinifera|Rep: Chromosome chr8 scaffold_29, whole genome shotgun sequence - Vitis vinifera (Grape), partial (5%)
csi-novel-01	EY667185	-30.75	1.5	1	21	239	259	UCUUUAGUACAACGGCUUUUU	AGAAAUCAUGUUGCAGAAAAA
csi-novel-01	EY671165	-30.44	2.5	1	21	237	257	UCUUUAGUACAACGGCUUUUU	AGAAAUCAUGUUGCAGAAAAU
csi-novel-01	EY671768	-37.65	0	1	21	734	754	UCUUUAGUACAACGGCUUUUU	AGAAAUCAUGUUGCCGAAAAA
csi-novel-01	EY672708	-29.76	1.5	1	21	503	523	UCUUUAGUACAACGGCUUUUU	AGAAAUCAUGUUGCAGAAAAA	similar to UniRef100_Q9U5S6 Cluster: Kunitz inhibitor like protein 1 precursor; n=1; Drosophila virilis|Rep: Kunitz inhibitor like protein 1 precursor - Drosophila virilis (Fruit fly), partial (16%)
csi-novel-01	EY673810	-30.75	1.5	1	21	239	259	UCUUUAGUACAACGGCUUUUU	AGAAAUCAUGUUGCAGAAAAA
csi-novel-01	EY673936	-30.75	1.5	1	21	228	248	UCUUUAGUACAACGGCUUUUU	AGAAAUCAUGUUGCAGAAAAA
csi-novel-01	EY674210	-30.75	1.5	1	21	239	259	UCUUUAGUACAACGGCUUUUU	AGAAAUCAUGUUGCAGAAAAA	weakly similar to UniRef100_Q9SBM1 Cluster: Hydroxyproline-rich glycoprotein DZ-HRGP precursor; n=1; Volvox carteri f. nagariensis|Rep: Hydroxyproline-rich glycoprotein DZ-HRGP precursor - Volvox carteri f. nagariensis, partial (24%)
csi-novel-01	EY686035	-30.75	1.5	1	21	310	330	UCUUUAGUACAACGGCUUUUU	AGAAAUCAUGUUGCAGAAAAA
csi-novel-01	EY694429	-37.65	0	1	21	737	757	UCUUUAGUACAACGGCUUUUU	AGAAAUCAUGUUGCCGAAAAA	similar to UniRef100_Q114B0 Cluster: Transposase, IS605 OrfB; n=1; Trichodesmium erythraeum IMS101|Rep: Transposase, IS605 OrfB - Trichodesmium erythraeum (strain IMS101), partial (5%)
csi-novel-01	EY712260	-30.95	2	1	21	259	279	UCUUUAGUACAACGGCUUUUU	AGAAAUCAUGUUGCAGAGAAA
csi-novel-01	EY713044	-30.75	1.5	1	21	93	113	UCUUUAGUACAACGGCUUUUU	AGAAAUCAUGUUGCAGAAAAA
csi-novel-01	EY715735	-37.65	0	1	21	722	742	UCUUUAGUACAACGGCUUUUU	AGAAAUCAUGUUGCCGAAAAA	similar to UniRef100_A7PXW0 Cluster: Chromosome chr15 scaffold_37, whole genome shotgun sequence; n=1; Vitis vinifera|Rep: Chromosome chr15 scaffold_37, whole genome shotgun sequence - Vitis vinifera (Grape), partial (13%)
csi-novel-01	EY726116	-30.75	1.5	1	21	496	516	UCUUUAGUACAACGGCUUUUU	AGAAAUCAUGUUGCAGAAAAA	similar to UniRef100_Q2UEC4 Cluster: TRNA uracil-5-methyltransferase and related tRNA-modifying enzymes; n=1; Aspergillus oryzae|Rep: TRNA uracil-5-methyltransferase and related tRNA-modifying enzymes - Aspergillus oryzae, partial (3%)
csi-novel-01	EY736252	-30.75	1.5	1	21	264	284	UCUUUAGUACAACGGCUUUUU	AGAAAUCAUGUUGCAGAAAAA	weakly similar to UniRef100_Q4RTK0 Cluster: Chromosome 2 SCAF14997, whole genome shotgun sequence; n=1; Tetraodon nigroviridis|Rep: Chromosome 2 SCAF14997, whole genome shotgun sequence - Tetraodon nigroviridis (Green puffer), partial (3%)
csi-novel-01	EY741915	-30.75	1.5	1	21	263	283	UCUUUAGUACAACGGCUUUUU	AGAAAUCAUGUUGCAGAAAAA	homologue to UniRef100_UPI0000021C74 Cluster: versican; n=1; Mus musculus|Rep: versican - Mus musculus, partial (0%)
csi-novel-01	EY743203	-30.75	1.5	1	21	241	261	UCUUUAGUACAACGGCUUUUU	AGAAAUCAUGUUGCAGAAAAA	similar to UniRef100_A7PT17 Cluster: Chromosome chr8 scaffold_29, whole genome shotgun sequence; n=1; Vitis vinifera|Rep: Chromosome chr8 scaffold_29, whole genome shotgun sequence - Vitis vinifera (Grape), partial (5%)
csi-novel-01	EY744065	-30.75	1.5	1	21	241	261	UCUUUAGUACAACGGCUUUUU	AGAAAUCAUGUUGCAGAAAAA	weakly similar to UniRef100_Q8MW55 Cluster: Precollagen-NG; n=1; Mytilus galloprovincialis|Rep: Precollagen-NG - Mytilus galloprovincialis (Mediterranean mussel), partial (3%)
csi-novel-01	EY755515	-31.01	1.5	1	21	320	340	UCUUUAGUACAACGGCUUUUU	AGAACUCAUGUUGCUGAAAAA
csi-novel-01	EY757374	-30.75	1.5	1	21	64	84	UCUUUAGUACAACGGCUUUUU	AGAAAUCAUGUUGCAGAAAAA
csi-novel-01	PTCs00406.1		0	1	21	717	737	UCUUUAGUACAACGGCUUUUU	AGAAAUCAUGUUGCCGAAAAA	| PUT-155a-Citrus_sinensis-4729 | NAC family TF, nucleic acid sequence
csi-novel-01	PTCs00406.1		3	1	21	816	836	UCUUUAGUACAACGGCUUUUU	AGAAAUCAUGUUGCAAAAAAA	| PUT-155a-Citrus_sinensis-4729 | NAC family TF, nucleic acid sequence
csi-novel-01	TC16001	-23.42	2.5	1	21	299	319	UCUUUAGUACAACGGCUUUUU	AGAAAUCAUGUUGCAGAAAAU
csi-novel-01	TC19570	-29.76	1.5	1	21	446	466	UCUUUAGUACAACGGCUUUUU	AGAAAUCAUGUUGCAGAAAAA
csi-novel-01	TC1960	-37.65	0	1	21	730	750	UCUUUAGUACAACGGCUUUUU	AGAAAUCAUGUUGCCGAAAAA	similar to UniRef100_A7PXW0 Cluster: Chromosome chr15 scaffold_37, whole genome shotgun sequence; n=1; Vitis vinifera|Rep: Chromosome chr15 scaffold_37, whole genome shotgun sequence - Vitis vinifera (Grape), partial (13%)
csi-novel-01	TC20811	-30.75	1.5	1	21	270	290	UCUUUAGUACAACGGCUUUUU	AGAAAUCAUGUUGCAGAAAAA	similar to UniRef100_A7PT17 Cluster: Chromosome chr8 scaffold_29, whole genome shotgun sequence; n=1; Vitis vinifera|Rep: Chromosome chr8 scaffold_29, whole genome shotgun sequence - Vitis vinifera (Grape), partial (5%)
csi-novel-01	TC22065	-30.44	2.5	1	21	118	138	UCUUUAGUACAACGGCUUUUU	AGAAAUCAUGUUGCAGAAAAU
csi-novel-01	TC24755	-30.75	1.5	1	21	235	255	UCUUUAGUACAACGGCUUUUU	AGAAAUCAUGUUGCAGAAAAA	similar to UniRef100_A6S7W3 Cluster: Predicted protein; n=1; Botryotinia fuckeliana B05.10|Rep: Predicted protein - Botryotinia fuckeliana (strain B05.10) (Noble rot fungus) (Botrytiscinerea), partial (54%)
csi-novel-01	TC25032	-30.44	2.5	1	21	236	256	UCUUUAGUACAACGGCUUUUU	AGAAAUCAUGUUGCAGAAAAU	similar to UniRef100_A3DN87 Cluster: Pyruvate ferredoxin/flavodoxin oxidoreductase, delta subunit; n=1; Staphylothermus marinus F1|Rep: Pyruvate ferredoxin/flavodoxin oxidoreductase, delta subunit - Staphylothermus marinus (strain ATCC 43588 / DSM 3639 / F1), partial (14%)
csi-novel-01	TC4865	-29.76	1.5	1	21	387	407	UCUUUAGUACAACGGCUUUUU	AGAAAUCAUGUUGCAGAAAAA
csi-novel-01	TC766	-30.75	1.5	1	21	253	273	UCUUUAGUACAACGGCUUUUU	AGAAAUCAUGUUGCAGAAAAA
csi-novel-01	TC9013	-30.75	1.5	1	21	243	263	UCUUUAGUACAACGGCUUUUU	AGAAAUCAUGUUGCAGAAAAA
csi-novel-01	TC9614	-30.44	2.5	1	21	241	261	UCUUUAGUACAACGGCUUUUU	AGAAAUCAUGUUGCAGAAAAU	similar to UniRef100_A3DN87 Cluster: Pyruvate ferredoxin/flavodoxin oxidoreductase, delta subunit; n=1; Staphylothermus marinus F1|Rep: Pyruvate ferredoxin/flavodoxin oxidoreductase, delta subunit - Staphylothermus marinus (strain ATCC 43588 / DSM 3639 / F1), partial (14%)
csi-novel-01	EY715735		3	2	21	818	837	CUUUAGUACAACGGCUUUUU	GAAAUCAUGUUGCAAAAAAA	similar to UniRef100_A7PXW0 Cluster: Chromosome chr15 scaffold_37, whole genome shotgun sequence; n=1; Vitis vinifera|Rep: Chromosome chr15 scaffold_37, whole genome shotgun sequence - Vitis vinifera (Grape), partial (13%)
csi-novel-01	EY726116	-30.75	1.5	1	21	496	516	UCUUUAGUACAACGGCUUUUU	AGAAAUCAUGUUGCAGAAAAA	similar to UniRef100_Q2UEC4 Cluster: TRNA uracil-5-methyltransferase and related tRNA-modifying enzymes; n=1; Aspergillus oryzae|Rep: TRNA uracil-5-methyltransferase and related tRNA-modifying enzymes - Aspergillus oryzae, partial (3%)
csi-novel-01	EY736252	-30.75	1.5	1	21	264	284	UCUUUAGUACAACGGCUUUUU	AGAAAUCAUGUUGCAGAAAAA	weakly similar to UniRef100_Q4RTK0 Cluster: Chromosome 2 SCAF14997, whole genome shotgun sequence; n=1; Tetraodon nigroviridis|Rep: Chromosome 2 SCAF14997, whole genome shotgun sequence - Tetraodon nigroviridis (Green puffer), partial (3%)
csi-novel-01	EY736252		2.5	1	21	486	506	UCUUUAGUACAACGGCUUUUU	AGAAAUCAUGUUGCGGAAAAU	weakly similar to UniRef100_Q4RTK0 Cluster: Chromosome 2 SCAF14997, whole genome shotgun sequence; n=1; Tetraodon nigroviridis|Rep: Chromosome 2 SCAF14997, whole genome shotgun sequence - Tetraodon nigroviridis (Green puffer), partial (3%)
csi-novel-01	EY741915	-30.75	1.5	1	21	263	283	UCUUUAGUACAACGGCUUUUU	AGAAAUCAUGUUGCAGAAAAA	homologue to UniRef100_UPI0000021C74 Cluster: versican; n=1; Mus musculus|Rep: versican - Mus musculus, partial (0%)
csi-novel-01	EY741915		2.5	1	21	485	505	UCUUUAGUACAACGGCUUUUU	AGAAAUCAUGUUGCAGAAAAU	homologue to UniRef100_UPI0000021C74 Cluster: versican; n=1; Mus musculus|Rep: versican - Mus musculus, partial (0%)
csi-novel-01	EY743203	-30.75	1.5	1	21	241	261	UCUUUAGUACAACGGCUUUUU	AGAAAUCAUGUUGCAGAAAAA	similar to UniRef100_A7PT17 Cluster: Chromosome chr8 scaffold_29, whole genome shotgun sequence; n=1; Vitis vinifera|Rep: Chromosome chr8 scaffold_29, whole genome shotgun sequence - Vitis vinifera (Grape), partial (5%)
csi-novel-01	EY743203		2.5	1	21	378	398	UCUUUAGUACAACGGCUUUUU	AGAAAUCAUGUUGCAGAAAAU	similar to UniRef100_A7PT17 Cluster: Chromosome chr8 scaffold_29, whole genome shotgun sequence; n=1; Vitis vinifera|Rep: Chromosome chr8 scaffold_29, whole genome shotgun sequence - Vitis vinifera (Grape), partial (5%)
csi-novel-01	EY744065	-30.75	1.5	1	21	241	261	UCUUUAGUACAACGGCUUUUU	AGAAAUCAUGUUGCAGAAAAA	weakly similar to UniRef100_Q8MW55 Cluster: Precollagen-NG; n=1; Mytilus galloprovincialis|Rep: Precollagen-NG - Mytilus galloprovincialis (Mediterranean mussel), partial (3%)
csi-novel-01	EY744065		2.5	1	21	378	398	UCUUUAGUACAACGGCUUUUU	AGAAAUCAUGUUGCAGAAAAU	weakly similar to UniRef100_Q8MW55 Cluster: Precollagen-NG; n=1; Mytilus galloprovincialis|Rep: Precollagen-NG - Mytilus galloprovincialis (Mediterranean mussel), partial (3%)
csi-novel-01	EY755515	-31.01	1.5	1	21	320	340	UCUUUAGUACAACGGCUUUUU	AGAACUCAUGUUGCUGAAAAA
csi-novel-01	EY757374	-30.75	1.5	1	21	64	84	UCUUUAGUACAACGGCUUUUU	AGAAAUCAUGUUGCAGAAAAA
csi-novel-01	EY757374		2.5	1	21	401	421	UCUUUAGUACAACGGCUUUUU	AGAAAUCAUGUUGCAGAAAAU
csi-novel-01	PTCs00406.1		0	1	21	717	737	UCUUUAGUACAACGGCUUUUU	AGAAAUCAUGUUGCCGAAAAA	| PUT-155a-Citrus_sinensis-4729 | NAC family TF, nucleic acid sequence
csi-novel-01	PTCs00406.1		3	1	21	816	836	UCUUUAGUACAACGGCUUUUU	AGAAAUCAUGUUGCAAAAAAA	| PUT-155a-Citrus_sinensis-4729 | NAC family TF, nucleic acid sequence
csi-novel-01	TC11381		3	2	21	268	287	CUUUAGUACAACGGCUUUUU	GAAAGCAGGUUGCUGAAAGA	homologue to UniRef100_A7P844 Cluster: Chromosome chr3 scaffold_8, whole genome shotgun sequence; n=1; Vitis vinifera|Rep: Chromosome chr3 scaffold_8, whole genome shotgun sequence - Vitis vinifera (Grape), partial (27%)
csi-novel-01	TC16001	-23.42	2.5	1	21	299	319	UCUUUAGUACAACGGCUUUUU	AGAAAUCAUGUUGCAGAAAAU
csi-novel-01	TC1934		2.5	1	21	252	272	UCUUUAGUACAACGGCUUUUU	AGAAAUCAUGUUGCAGAAAAU
csi-novel-01	TC1934		2.5	2	21	65	84	CUUUAGUACAACGGCUUUUU	GAAAUCAUGUUGCAGAAAAU
csi-novel-01	TC19570	-29.76	1.5	1	21	446	466	UCUUUAGUACAACGGCUUUUU	AGAAAUCAUGUUGCAGAAAAA
csi-novel-01	TC19570		3	1	21	362	382	UCUUUAGUACAACGGCUUUUU	AGAAAUCAUGUUGCAGAAAGC
csi-novel-01	TC1960	-37.65	0	1	21	730	750	UCUUUAGUACAACGGCUUUUU	AGAAAUCAUGUUGCCGAAAAA	similar to UniRef100_A7PXW0 Cluster: Chromosome chr15 scaffold_37, whole genome shotgun sequence; n=1; Vitis vinifera|Rep: Chromosome chr15 scaffold_37, whole genome shotgun sequence - Vitis vinifera (Grape), partial (13%)
csi-novel-01	TC1960		3	1	21	829	849	UCUUUAGUACAACGGCUUUUU	AGAAAUCAUGUUGCAAAAAAA	similar to UniRef100_A7PXW0 Cluster: Chromosome chr15 scaffold_37, whole genome shotgun sequence; n=1; Vitis vinifera|Rep: Chromosome chr15 scaffold_37, whole genome shotgun sequence - Vitis vinifera (Grape), partial (13%)
csi-novel-01	TC20811	-30.75	1.5	1	21	270	290	UCUUUAGUACAACGGCUUUUU	AGAAAUCAUGUUGCAGAAAAA	similar to UniRef100_A7PT17 Cluster: Chromosome chr8 scaffold_29, whole genome shotgun sequence; n=1; Vitis vinifera|Rep: Chromosome chr8 scaffold_29, whole genome shotgun sequence - Vitis vinifera (Grape), partial (5%)
csi-novel-01	TC20811		2.5	1	21	407	427	UCUUUAGUACAACGGCUUUUU	AGAAAUCAUGUUGCAGAAAAU	similar to UniRef100_A7PT17 Cluster: Chromosome chr8 scaffold_29, whole genome shotgun sequence; n=1; Vitis vinifera|Rep: Chromosome chr8 scaffold_29, whole genome shotgun sequence - Vitis vinifera (Grape), partial (5%)
csi-novel-01	TC22065	-30.44	2.5	1	21	118	138	UCUUUAGUACAACGGCUUUUU	AGAAAUCAUGUUGCAGAAAAU
csi-novel-01	TC24755	-30.75	1.5	1	21	235	255	UCUUUAGUACAACGGCUUUUU	AGAAAUCAUGUUGCAGAAAAA	similar to UniRef100_A6S7W3 Cluster: Predicted protein; n=1; Botryotinia fuckeliana B05.10|Rep: Predicted protein - Botryotinia fuckeliana (strain B05.10) (Noble rot fungus) (Botrytiscinerea), partial (54%)
csi-novel-01	TC24755		2.5	1	21	330	350	UCUUUAGUACAACGGCUUUUU	AGAAAUCAUGUUGCAGAAAAU	similar to UniRef100_A6S7W3 Cluster: Predicted protein; n=1; Botryotinia fuckeliana B05.10|Rep: Predicted protein - Botryotinia fuckeliana (strain B05.10) (Noble rot fungus) (Botrytiscinerea), partial (54%)
csi-novel-01	TC25032	-30.44	2.5	1	21	236	256	UCUUUAGUACAACGGCUUUUU	AGAAAUCAUGUUGCAGAAAAU	similar to UniRef100_A3DN87 Cluster: Pyruvate ferredoxin/flavodoxin oxidoreductase, delta subunit; n=1; Staphylothermus marinus F1|Rep: Pyruvate ferredoxin/flavodoxin oxidoreductase, delta subunit - Staphylothermus marinus (strain ATCC 43588 / DSM 3639 / F1), partial (14%)
csi-novel-01	TC25032		2.5	1	21	422	442	UCUUUAGUACAACGGCUUUUU	AGAAAUCAUGUUGCAGAAAAU	similar to UniRef100_A3DN87 Cluster: Pyruvate ferredoxin/flavodoxin oxidoreductase, delta subunit; n=1; Staphylothermus marinus F1|Rep: Pyruvate ferredoxin/flavodoxin oxidoreductase, delta subunit - Staphylothermus marinus (strain ATCC 43588 / DSM 3639 / F1), partial (14%)
csi-novel-01	TC25942		3	2	21	1250	1269	CUUUAGUACAACGGCUUUUU	GAAAUCUUUUUGCCGGAAAG	similar to UniRef100_A7PAA1 Cluster: Chromosome chr14 scaffold_9, whole genome shotgun sequence; n=1; Vitis vinifera|Rep: Chromosome chr14 scaffold_9, whole genome shotgun sequence - Vitis vinifera (Grape), partial (22%)
csi-novel-01	TC4865	-29.76	1.5	1	21	387	407	UCUUUAGUACAACGGCUUUUU	AGAAAUCAUGUUGCAGAAAAA
csi-novel-01	TC4865		2.5	1	21	724	744	UCUUUAGUACAACGGCUUUUU	AGAAAUCAUGUUGCAGAAAAU
csi-novel-01	TC766	-30.75	1.5	1	21	253	273	UCUUUAGUACAACGGCUUUUU	AGAAAUCAUGUUGCAGAAAAA
csi-novel-01	TC766		2.5	1	21	476	496	UCUUUAGUACAACGGCUUUUU	AGAAAUCAUGUUGCAGAAAAU
csi-novel-01	TC9013	-30.75	1.5	1	21	243	263	UCUUUAGUACAACGGCUUUUU	AGAAAUCAUGUUGCAGAAAAA
csi-novel-01	TC9013		2.5	1	21	380	400	UCUUUAGUACAACGGCUUUUU	AGAAAUCAUGUUGCAGAAAAU
csi-novel-01	TC9172		2.5	2	21	738	757	CUUUAGUACAACGGCUUUUU	AAAAUCAUAUUGCUGAAAAA	similar to UniRef100_Q6XZA0 Cluster: UDP-glucose 4-epimerase; n=1; Solanum tuberosum|Rep: UDP-glucose 4-epimerase - Solanum tuberosum (Potato), partial (51%)
csi-novel-01	TC9614	-30.44	2.5	1	21	241	261	UCUUUAGUACAACGGCUUUUU	AGAAAUCAUGUUGCAGAAAAU	similar to UniRef100_A3DN87 Cluster: Pyruvate ferredoxin/flavodoxin oxidoreductase, delta subunit; n=1; Staphylothermus marinus F1|Rep: Pyruvate ferredoxin/flavodoxin oxidoreductase, delta subunit - Staphylothermus marinus (strain ATCC 43588 / DSM 3639 / F1), partial (14%)
csi-novel-01	TC9614		2.5	1	21	324	344	UCUUUAGUACAACGGCUUUUU	AGAAAUCAUGUUGCAGAAAAU	similar to UniRef100_A3DN87 Cluster: Pyruvate ferredoxin/flavodoxin oxidoreductase, delta subunit; n=1; Staphylothermus marinus F1|Rep: Pyruvate ferredoxin/flavodoxin oxidoreductase, delta subunit - Staphylothermus marinus (strain ATCC 43588 / DSM 3639 / F1), partial (14%)

## Sheet: csi-novel-02
sRNA_Acc.	Target_Acc.	ddG	Expectation	sRNA_start	sRNA_end	Target_start	Target_end	sRNA_aligned_fragment(reversed)	Target_aligned_fragment	Target_Desc.
csi-novel-02	EY662819		3	3	22	18	37	AGCUACUUGGCGACGGAGGU	CCGAUAAACUGCUGCCUUCA	UniRef100_A8C172 Cluster: PSI reaction center subunit II precursor; n=1; Citrus sinensis|Rep: PSI reaction center subunit II precursor - Citrus sinensis (Sweet orange), partial (65%)
csi-novel-02	TC21974		3	4	22	406	425	GCUACU-UGGCGACGGAGGU	CGAUGACACCGCUGCUUUCA	similar to UniRef100_Q2HZ18 Cluster: Polygalacturonase precursor; n=1; Glycine max|Rep: Polygalacturonase precursor - Glycine max (Soybean), partial (65%)

## Sheet: csi-novel-03-5p
sRNA_Acc.	Target_Acc.	ddG	Expectation	sRNA_start	sRNA_end	Target_start	Target_end	sRNA_aligned_fragment(reversed)	Target_aligned_fragment	Target_Desc.
csi-novel-03-5p	CK936407	-27.55	2	1	21	80	100	AAAAAGAGAGUAGAAAUAGAU	UUUUUCUCUUAUCGUUAUCUG	similar to UniRef100_A7WQ35 Cluster: Ubiquitin; n=4; Eukaryota|Rep: Ubiquitin - Noctiluca scintillans, partial (30%)
csi-novel-03-5p	EY669526	-28.96	1.5	2	21	400	419	AAAAGAGAGUAGAAAUAGAU	UUUUUUCUCAUUUUUAUCUG	similar to UniRef100_A7P4K1 Cluster: Chromosome chr4 scaffold_6, whole genome shotgun sequence; n=1; Vitis vinifera|Rep: Chromosome chr4 scaffold_6, whole genome shotgun sequence - Vitis vinifera (Grape), partial (41%)
csi-novel-03-5p	EY673495	-27.55	2	1	21	137	157	AAAAAGAGAGUAGAAAUAGAU	UUUUUCUCUUAUCGUUAUCUG	similar to UniRef100_A7PQA0 Cluster: Chromosome chr18 scaffold_24, whole genome shotgun sequence; n=1; Vitis vinifera|Rep: Chromosome chr18 scaffold_24, whole genome shotgun sequence - Vitis vinifera (Grape), partial (4%)
csi-novel-03-5p	EY683731	-27.55	2	1	21	125	145	AAAAAGAGAGUAGAAAUAGAU	UUUUUCUCUUAUCGUUAUCUG
csi-novel-03-5p	EY684526	-23.57	2.5	2	21	132	151	AAAAGAGAGUAGAAAUAGAU	UUUUAUCUCAUCUUCAUCUA	similar to UniRef100_Q99ER2 Cluster: Polyprotein; n=1; Oropouche virus|Rep: Polyprotein - Oropouche virus, partial (1%)
csi-novel-03-5p	EY702959	-26.38	1.5	1	21	50	70	AAAAAGAGAGUAGAAAUAGAU	UUUUUUUUUCAUUUUUAUCUA	similar to UniRef100_Q08DG5 Cluster: Homeobox protein Hox-B4; n=1; Bos taurus|Rep: Homeobox protein Hox-B4 - Bos taurus (Bovine), partial (8%)
csi-novel-03-5p	EY710394	-27.55	2	1	21	181	201	AAAAAGAGAGUAGAAAUAGAU	UUUUUCUCUUAUCGUUAUCUG	similar to UniRef100_A8N5T5 Cluster: Ubiquitin; n=1; Coprinopsis cinerea okayama7#130|Rep: Ubiquitin - Coprinopsis cinerea okayama7#130, partial (30%)
csi-novel-03-5p	EY710395	-27.55	2	1	21	137	157	AAAAAGAGAGUAGAAAUAGAU	UUUUUCUCUUAUCGUUAUCUG	similar to UniRef100_Q09JW5 Cluster: Ubiquitin/40S ribosomal protein S27a fusion protein; n=1; Argas monolakensis|Rep: Ubiquitin/40S ribosomal protein S27a fusion protein - Argas monolakensis, partial (39%)
csi-novel-03-5p	EY722449	-27.55	2	1	21	151	171	AAAAAGAGAGUAGAAAUAGAU	UUUUUCUCUUAUCGUUAUCUG	weakly similar to UniRef100_Q9VD08 Cluster: CG13847-PA; n=1; Drosophila melanogaster|Rep: CG13847-PA - Drosophila melanogaster (Fruit fly), partial (3%)
csi-novel-03-5p	EY726563		3	1	21	999	1019	AAAAAGAGAGUAGAAAUAGAU	UUUUUUUUUUGUUUUUGUCUA	similar to UniRef100_Q70AB2 Cluster: Ethylene transcription factor; n=1; Fagus sylvatica|Rep: Ethylene transcription factor - Fagus sylvatica (Beechnut), partial (34%)
csi-novel-03-5p	EY752789	-29.48	1.5	1	21	197	217	AAAAAGAGAGUAGAAAUAGAU	UUUUUCUCUCUUCUUUAUCUG	similar to UniRef100_Q9SNZ1 Cluster: Ubiquitin; n=1; Hevea brasiliensis|Rep: Ubiquitin - Hevea brasiliensis (Para rubber tree), partial (20%)
csi-novel-03-5p	PTCs00096.1		2.5	1	21	1526	1546	AAAAAGAGAGUAGAAAUAGAU	UUUUUUUCUUUUUUUUAUCUA	| PUT-155a-Citrus_sinensis-24264 | AUX-IAA family TF, nucleic acid sequence
csi-novel-03-5p	TC12832	-29.48	1.5	1	21	215	235	AAAAAGAGAGUAGAAAUAGAU	UUUUUCUCUCUUCUUUAUCUG	similar to UniRef100_Q9SNZ1 Cluster: Ubiquitin; n=1; Hevea brasiliensis|Rep: Ubiquitin - Hevea brasiliensis (Para rubber tree), partial (22%)
csi-novel-03-5p	TC13774		2.5	1	21	40	59	AAAAAGAGAGUAGAAAUAGAU	UUUUUCUCUC-UCUUUAUCUG	similar to UniRef100_Q5DUH3 Cluster: Polyubiquitin; n=1; Capsicum chinense|Rep: Polyubiquitin - Capsicum chinense (Scotch bonnet) (Bonnet pepper), partial (59%)
csi-novel-03-5p	TC13950	-26.38	1.5	1	21	61	81	AAAAAGAGAGUAGAAAUAGAU	UUUUUUUUUCAUUUUUAUCUA	similar to UniRef100_A7Q5Y6 Cluster: Chromosome chr14 scaffold_54, whole genome shotgun sequence; n=1; Vitis vinifera|Rep: Chromosome chr14 scaffold_54, whole genome shotgun sequence - Vitis vinifera (Grape), partial (58%)
csi-novel-03-5p	TC14650		3	1	21	1914	1934	AAAAAGAGAGUAGAAAUAGAU	UUUUUCUCUUUUCUUUAUUUC	similar to UniRef100_A5A2I9 Cluster: O-methyltransferase; n=1; Citrus sinensis x Citrus reticulata|Rep: O-methyltransferase - Citrus sinensis x Citrus reticulata, complete
csi-novel-03-5p	TC15377		3	2	21	665	684	AAAAGAGAGUAGAAAUAGAU	UUUUCUUUCAUUUUUAUUCA	similar to UniRef100_A1IIA7 Cluster: Pectate lyase; n=1; Prunus persica|Rep: Pectate lyase - Prunus persica (Peach), partial (29%)
csi-novel-03-5p	TC15400		3	1	21	626	646	AAAAAGAGAGUAGAAAUAGAU	UUUUUUUUUUGUUUUUAUUUA	similar to UniRef100_A7PU76 Cluster: Glutathione peroxidase; n=1; Vitis vinifera|Rep: Glutathione peroxidase - Vitis vinifera (Grape), partial (94%)
csi-novel-03-5p	TC17473	-26.38	1.5	1	21	115	135	AAAAAGAGAGUAGAAAUAGAU	UUUUUUUUUCAUUUUUAUCUA	similar to UniRef100_A7Q5Y6 Cluster: Chromosome chr14 scaffold_54, whole genome shotgun sequence; n=1; Vitis vinifera|Rep: Chromosome chr14 scaffold_54, whole genome shotgun sequence - Vitis vinifera (Grape), partial (38%)
csi-novel-03-5p	TC19551	-28.96	1.5	2	21	301	320	AAAAGAGAGUAGAAAUAGAU	UUUUUUCUCAUUUUUAUCUG	similar to UniRef100_A7P4K1 Cluster: Chromosome chr4 scaffold_6, whole genome shotgun sequence; n=1; Vitis vinifera|Rep: Chromosome chr4 scaffold_6, whole genome shotgun sequence - Vitis vinifera (Grape), partial (57%)
csi-novel-03-5p	TC19955		3	1	21	478	498	AAAAAGAGAGUAGAAAUAGAU	UUUUUCUUUUAUUUUUAUUUU	similar to UniRef100_A7P1Q1 Cluster: Chromosome chr19 scaffold_4, whole genome shotgun sequence; n=1; Vitis vinifera|Rep: Chromosome chr19 scaffold_4, whole genome shotgun sequence - Vitis vinifera (Grape), partial (40%)
csi-novel-03-5p	TC20228	-23.84	2.5	1	21	56	76	AAAAAGAGAGUAGAAAUAGAU	UUUUGCUCUCAUUAUUAUCUA	similar to UniRef100_Q5K4K5 Cluster: Peroxidase; n=1; Gossypium hirsutum|Rep: Peroxidase - Gossypium hirsutum (Upland cotton) (Gossypium mexicanum), partial (89%)
csi-novel-03-5p	TC22200	-29.58	1.5	2	21	506	525	AAAAGAGAGUAGAAAUAGAU	UUUUGUCUCAUCUUUGUCUA	similar to UniRef100_Q71QD5 Cluster: Protein phosphatase 2C; n=1; Prunus avium|Rep: Protein phosphatase 2C - Prunus avium (Cherry), partial (16%)
csi-novel-03-5p	TC24909	-25.34	3	1	21	707	727	AAAAAGAGAGUAGAAAUAGAU	UUUUUUUCUCAACUUUAUCAA	UniRef100_A7PIN5 Cluster: Chromosome chr13 scaffold_17, whole genome shotgun sequence; n=1; Vitis vinifera|Rep: Chromosome chr13 scaffold_17, whole genome shotgun sequence - Vitis vinifera (Grape), partial (6%)
csi-novel-03-5p	TC25108	-22.24	2	1	21	1029	1049	AAAAAGAGAGUAGAAAUAGAU	UUUUUCUCUAAUUUUUAUUUA
csi-novel-03-5p	TC25403	-26.84	3	1	21	717	737	AAAAAGAGAGUAGAAAUAGAU	UUUUUCUCUUAUCUUCAUCUU	similar to UniRef100_A7PSE0 Cluster: Chromosome chr14 scaffold_27, whole genome shotgun sequence; n=1; Vitis vinifera|Rep: Chromosome chr14 scaffold_27, whole genome shotgun sequence - Vitis vinifera (Grape), partial (36%)
csi-novel-03-5p	TC543	-29.58	1.5	2	21	29	48	AAAAGAGAGUAGAAAUAGAU	UUUUGUCUCAUCUUUGUCUA	similar to UniRef100_Q9M3V1 Cluster: Protein phpsphatase 2C; n=1; Fagus sylvatica|Rep: Protein phpsphatase 2C - Fagus sylvatica (Beechnut), partial (45%)

## Sheet: csi-novel-03-3p
sRNA_Acc.	Target_Acc.	ddG	Expectation	sRNA_start	sRNA_end	Target_start	Target_end	sRNA_aligned_fragment(reversed)	Target_aligned_fragment	Target_Desc.
csi-novel-03-3p	EY673495	-26.96	2	1	20	50	69	UGUCUAUUGCUAUUCUCUUU	AUAGAUAAAGAUGAGAGAAA	similar to UniRef100_A7PQA0 Cluster: Chromosome chr18 scaffold_24, whole genome shotgun sequence; n=1; Vitis vinifera|Rep: Chromosome chr18 scaffold_24, whole genome shotgun sequence - Vitis vinifera (Grape), partial (4%)
csi-novel-03-3p	EY675488	-24.45	2.5	1	20	901	920	UGUCUAUUGCUAUUCUCUUU	AAAGAUAAUGACAAGAGAAA
csi-novel-03-3p	EY682256	-20.44	3	1	20	731	750	UGUCUAUUGCUAUUCUCUUU	ACCGAUAACAAGAAGAGAAA	homologue to UniRef100_Q84U94 Cluster: Chlorophyll a/b-binding protein; n=1; Citrus limon|Rep: Chlorophyll a/b-binding protein - Citrus limon (Lemon), partial (69%)
csi-novel-03-3p	EY683731	-26.96	2	1	20	38	57	UGUCUAUUGCUAUUCUCUUU	AUAGAUAAAGAUGAGAGAAA
csi-novel-03-3p	EY709348	-21.7	3	1	20	577	596	UGUCUAUUGCUAUUCUCUUU	ACAGAAAAUGAUAAGAAAAA	similar to UniRef100_A7PA88 Cluster: Chromosome chr14 scaffold_9, whole genome shotgun sequence; n=1; Vitis vinifera|Rep: Chromosome chr14 scaffold_9, whole genome shotgun sequence - Vitis vinifera (Grape), partial (24%)
csi-novel-03-3p	EY710394	-26.96	2	1	20	94	113	UGUCUAUUGCUAUUCUCUUU	AUAGAUAAAGAUGAGAGAAA	similar to UniRef100_A8N5T5 Cluster: Ubiquitin; n=1; Coprinopsis cinerea okayama7#130|Rep: Ubiquitin - Coprinopsis cinerea okayama7#130, partial (30%)
csi-novel-03-3p	EY710395	-26.96	2	1	20	50	69	UGUCUAUUGCUAUUCUCUUU	AUAGAUAAAGAUGAGAGAAA	similar to UniRef100_Q09JW5 Cluster: Ubiquitin/40S ribosomal protein S27a fusion protein; n=1; Argas monolakensis|Rep: Ubiquitin/40S ribosomal protein S27a fusion protein - Argas monolakensis, partial (39%)
csi-novel-03-3p	EY722449	-26.96	2	1	20	64	83	UGUCUAUUGCUAUUCUCUUU	AUAGAUAAAGAUGAGAGAAA	weakly similar to UniRef100_Q9VD08 Cluster: CG13847-PA; n=1; Drosophila melanogaster|Rep: CG13847-PA - Drosophila melanogaster (Fruit fly), partial (3%)
csi-novel-03-3p	EY724876	-25.39	2.5	1	20	860	879	UGUCUAUUGCUAUUCUCUUU	ACAGAAAACGAAAAGAGGAA	similar to UniRef100_A7P9Y4 Cluster: Chromosome chr14 scaffold_9, whole genome shotgun sequence; n=1; Vitis vinifera|Rep: Chromosome chr14 scaffold_9, whole genome shotgun sequence - Vitis vinifera (Grape), partial (80%)
csi-novel-03-3p	EY740236	-24.5	2	1	20	424	443	UGUCUAUUGCUAUUCUCUUU	ACAGAUAACAAAAAGAGAAA	similar to UniRef100_Q9XGJ3 Cluster: GEG protein; n=1; Gerbera hybrid cultivar|Rep: GEG protein - Gerbera hybrida, partial (43%)
csi-novel-03-3p	EY744147	-19.85	3	1	20	603	622	UGUCUAUUGCUAUUCUCUUU	AAAGAAAACAAUAAGAGAAA	homologue to UniRef100_A7QD19 Cluster: Chromosome undetermined scaffold_79, whole genome shotgun sequence; n=1; Vitis vinifera|Rep: Chromosome undetermined scaffold_79, whole genome shotgun sequence - Vitis vinifera (Grape), partial (11%)
csi-novel-03-3p	EY751769	-27.46	3	1	20	756	775	UGUCUAUUGCUAUUCUCUUU	AAACAGAACGAUAAGAGAAA	similar to UniRef100_A7Q2S2 Cluster: Chromosome chr1 scaffold_46, whole genome shotgun sequence; n=1; Vitis vinifera|Rep: Chromosome chr1 scaffold_46, whole genome shotgun sequence - Vitis vinifera (Grape), partial (42%)
csi-novel-03-3p	TC20676	-27.98	2	1	20	795	814	UGUCUAUUGCUAUUCUCUUU	ACAGAUAUUGAUGAGAGAAA	similar to UniRef100_A7PGI2 Cluster: Chromosome chr17 scaffold_16, whole genome shotgun sequence; n=1; Vitis vinifera|Rep: Chromosome chr17 scaffold_16, whole genome shotgun sequence - Vitis vinifera (Grape), partial (84%)
csi-novel-03-3p	TC23883		3	1	20	424	443	UGUCUAUUGCUAUUCUCUUU	ACAGAUAAUGAUGGGAGGAU	similar to UniRef100_Q8RW36 Cluster: Calcium-dependent protein kinase; n=1; Solanum lycopersicum|Rep: Calcium-dependent protein kinase - Solanum lycopersicum (Tomato) (Lycopersicon esculentum), partial (12%)
csi-novel-03-3p	TC25712	-20.87	3	1	20	757	776	UGUCUAUUGCUAUUCUCUUU	ACAGAAAACCAGAAGAGAAA	similar to UniRef100_A7PJR4 Cluster: Chromosome chr12 scaffold_18, whole genome shotgun sequence; n=1; Vitis vinifera|Rep: Chromosome chr12 scaffold_18, whole genome shotgun sequence - Vitis vinifera (Grape), partial (84%)
csi-novel-03-3p	TC5927		3	1	20	205	224	UGUCUAUUGCUAUUCUCUUU	ACAGAUGAUGGUGAGAGAGG	homologue to UniRef100_Q9ZQY3 Cluster: Pyruvate dehydrogenase E1 beta subunit isoform 1; n=1; Zea mays|Rep: Pyruvate dehydrogenase E1 beta subunit isoform 1 - Zea mays (Maize), partial (55%)

## Sheet: csi-novel-04
sRNA_Acc.	Target_Acc.	ddG	Expectation	sRNA_start	sRNA_end	Target_start	Target_end	sRNA_aligned_fragment(reversed)	Target_aligned_fragment	Target_Desc.
csi-novel-04	EY665218		3	1	20	602	621	GAAGGGUGUCUAAAGAACUU	CUUCCAACAUAUUUUUUGGA	homologue to UniRef100_Q307Y9 Cluster: S-adenosylmethionine synthetase; n=1; Solanum tuberosum|Rep: S-adenosylmethionine synthetase - Solanum tuberosum (Potato), partial (25%)
csi-novel-04	EY714194	-29.11	2	1	20	265	284	GAAGGGUGUCUAAAGAACUU	UUUUCCACAGCUUUCUUGAA
csi-novel-04	TC7714	-33.38	2.5	1	20	702	721	GAAGGGUGUCUAAAGAACUU	GAUUCCACAGAUUUCUUGAA	weakly similar to UniRef100_A7NTP7 Cluster: Chromosome chr18 scaffold_1, whole genome shotgun sequence; n=1; Vitis vinifera|Rep: Chromosome chr18 scaffold_1, whole genome shotgun sequence - Vitis vinifera (Grape), partial (23%)

## Sheet: csi-novel-05-5p
sRNA_Acc.	Target_Acc.	ddG	Expectation	sRNA_start	sRNA_end	Target_start	Target_end	sRNA_aligned_fragment(reversed)	Target_aligned_fragment	Target_Desc.
csi-novel-05-5p	CN182895	-47.85	0	1	21	252	272	CAACUUCCCGGAUAGAUGUCG	GUUGAAGGGCCUAUCUACAGC
csi-novel-05-5p	EY709594	-38.67	2.5	1	21	292	312	CAACUUCCCGGAUAGAUGUCG	GUUGAAGGGCCUUUCUAGAGC	similar to UniRef100_Q9SBM1 Cluster: Hydroxyproline-rich glycoprotein DZ-HRGP precursor; n=1; Volvox carteri f. nagariensis|Rep: Hydroxyproline-rich glycoprotein DZ-HRGP precursor - Volvox carteri f. nagariensis, partial (9%)
csi-novel-05-5p	EY715473	-38.67	2.5	1	21	689	709	CAACUUCCCGGAUAGAUGUCG	GUUGAAGGGCCUUUCUAGAGC	similar to UniRef100_Q6TV06 Cluster: Breast cancer-associated antigen SGA-56M, partial (1%)
csi-novel-05-5p	TC3329	-38.67	2.5	1	21	292	312	CAACUUCCCGGAUAGAUGUCG	GUUGAAGGGCCUUUCUAGAGC	similar to UniRef100_A7QMQ3 Cluster: Chromosome undetermined scaffold_127, whole genome shotgun sequence; n=1; Vitis vinifera|Rep: Chromosome undetermined scaffold_127, whole genome shotgun sequence - Vitis vinifera (Grape), partial (12%)

## Sheet: csi-novel-05-3p
sRNA_Acc.	Target_Acc.	ddG	Expectation	sRNA_start	sRNA_end	Target_start	Target_end	sRNA_aligned_fragment(reversed)	Target_aligned_fragment	Target_Desc.
csi-novel-05-3p	CN182895	-48.23	0	1	21	133	153	CACGAGAUCUUUCCGGGAAGU	GUGCUCUAGAAAGGCCCUUCA
csi-novel-05-3p	EY709594	-38.61	2.5	1	21	173	193	CACGAGAUCUUUCCGGGAAGU	GUGCUGUAGAAAGGCCCCUCA	similar to UniRef100_Q9SBM1 Cluster: Hydroxyproline-rich glycoprotein DZ-HRGP precursor; n=1; Volvox carteri f. nagariensis|Rep: Hydroxyproline-rich glycoprotein DZ-HRGP precursor - Volvox carteri f. nagariensis, partial (9%)
csi-novel-05-3p	EY715473	-35.25	2	1	21	564	584	CACGAGAUCUUUCCGGGAAGU	GUGCUGUAGAAAGUCCCUUCA	similar to UniRef100_Q6TV06 Cluster: Breast cancer-associated antigen SGA-56M, partial (1%)
csi-novel-05-3p	EY741185	-32.7	2	2	21	624	643	ACGAGAUCUUUCCGGGAAGU	UGCUCAAGAAAGACCCUUCA	homologue to UniRef100_P34811 Cluster: Elongation factor G, chloroplast precursor; n=1; Glycine max|Rep: Elongation factor G, chloroplast precursor - Glycine max (Soybean), partial (28%)
csi-novel-05-3p	TC3329	-38.61	2.5	1	21	173	193	CACGAGAUCUUUCCGGGAAGU	GUGCUGUAGAAAGGCCCCUCA	similar to UniRef100_A7QMQ3 Cluster: Chromosome undetermined scaffold_127, whole genome shotgun sequence; n=1; Vitis vinifera|Rep: Chromosome undetermined scaffold_127, whole genome shotgun sequence - Vitis vinifera (Grape), partial (12%)
csi-novel-05-3p	TC9120	-41.45	3	1	21	391	411	CACGAGAUCUUUCCGGGAAGU	GGGCUCUGGAAAGGCUCUUCU	similar to UniRef100_A7PVV3 Cluster: Chromosome chr8 scaffold_34, whole genome shotgun sequence; n=1; Vitis vinifera|Rep: Chromosome chr8 scaffold_34, whole genome shotgun sequence - Vitis vinifera (Grape), partial (17%)

## Sheet: csi-novel-06-5p
sRNA_Acc.	Target_Acc.	ddG	Expectation	sRNA_start	sRNA_end	Target_start	Target_end	sRNA_aligned_fragment(reversed)	Target_aligned_fragment	Target_Desc.
csi-novel-06-5p	CX051199	-49.69	0	1	21	233	253	GGAAGGGAUCGUGGGUUAAGG	CCUUCCCUAGCACCCAAUUCC
csi-novel-06-5p	EY653530		3	2	21	718	737	GAAGGGAUCGUGGGUUAAGG	GUUCAUUAGUACCCAAUUCC	homologue to UniRef100_A2YWQ1 Cluster: Heat shock protein 81-1; n=3; Oryza sativa|Rep: Heat shock protein 81-1 - Oryza sativa subsp. indica (Rice), partial (24%)
csi-novel-06-5p	EY705761		3	2	21	847	866	GAAGGGAUCGUGGGUUAAGG	CUUCCCUGGCGCCCGUUUCC	homologue to UniRef100_Q38950 Cluster: Serine/threonine-protein phosphatase 2A 65 kDa regulatory subunit A beta isoform; n=1; Arabidopsis thaliana|Rep: Serine/threonine-protein phosphatase 2A 65 kDa regulatory subunit A beta isoform - Arabidopsis thaliana (Mouse-ear cress), partial (24%)

## Sheet: csi-novel-06-3p
sRNA_Acc.	Target_Acc.	ddG	Expectation	sRNA_start	sRNA_end	Target_start	Target_end	sRNA_aligned_fragment(reversed)	Target_aligned_fragment	Target_Desc.
csi-novel-06-3p	CX051199	-50.94	0	1	22	176	197	AUCCUUAUCCCCCUGAUCCCUU	UAGGAAUAGGGGGACUAGGGAA
csi-novel-06-3p	EY666576	-42.74	1.5	1	22	222	243	AUCCUUAUCCCCCUGAUCCCUU	UGGGAAUAGGUGGACUAGGGAA	similar to UniRef100_A7PWP7 Cluster: Chromosome chr19 scaffold_35, whole genome shotgun sequence; n=1; Vitis vinifera|Rep: Chromosome chr19 scaffold_35, whole genome shotgun sequence - Vitis vinifera (Grape), partial (5%)
csi-novel-06-3p	EY674573		3	2	22	749	769	UCCUUAUCCCCCUGAUCCCUU	AGGAGGGGGGGGGCUGGGGAA	homologue to UniRef100_A1X1E5 Cluster: Polyubiquitin; n=1; Thlaspi caerulescens|Rep: Polyubiquitin - Thlaspi caerulescens (Alpine penny-cress) (Thlaspi calaminare), partial (42%)
csi-novel-06-3p	EY681302	-41.9	3	1	22	758	779	AUCCUUAUCCCCCUGAUCCCUU	UGGGAAUUUGGGGACUGGGGAA	similar to UniRef100_A7P6L8 Cluster: Chromosome chr9 scaffold_7, whole genome shotgun sequence; n=1; Vitis vinifera|Rep: Chromosome chr9 scaffold_7, whole genome shotgun sequence - Vitis vinifera (Grape), partial (98%)
csi-novel-06-3p	EY725797	-42.74	1.5	1	22	351	372	AUCCUUAUCCCCCUGAUCCCUU	UGGGAAUAGGUGGACUAGGGAA	similar to UniRef100_A7Q5I0 Cluster: Chromosome undetermined scaffold_53, whole genome shotgun sequence; n=1; Vitis vinifera|Rep: Chromosome undetermined scaffold_53, whole genome shotgun sequence - Vitis vinifera (Grape), partial (3%)
csi-novel-06-3p	TC12072	-42.74	1.5	1	22	268	289	AUCCUUAUCCCCCUGAUCCCUU	UGGGAAUAGGUGGACUAGGGAA	similar to UniRef100_A7PWP7 Cluster: Chromosome chr19 scaffold_35, whole genome shotgun sequence; n=1; Vitis vinifera|Rep: Chromosome chr19 scaffold_35, whole genome shotgun sequence - Vitis vinifera (Grape), partial (5%)
csi-novel-06-3p	TC6916	-40.39	2	2	22	1406	1426	UCCUUAUCCCCCUGAUCCCUU	AGGAGUAAGGGGAUUAGGGAA	homologue to UniRef100_A7P656 Cluster: Chromosome chr4 scaffold_6, whole genome shotgun sequence; n=1; Vitis vinifera|Rep: Chromosome chr4 scaffold_6, whole genome shotgun sequence - Vitis vinifera (Grape), partial (54%)

## Sheet: csi-novel-07
sRNA_Acc.	Target_Acc.	ddG	Expectation	sRNA_start	sRNA_end	Target_start	Target_end	sRNA_aligned_fragment(reversed)	Target_aligned_fragment	Target_Desc.
csi-novel-07	EY749918	-30.7				788	808	CCTCAAGACAGACAACATCCC	CCTCGAGCCAGACAACATTCC	homologue to UniRef100_A7PBB7 Cluster: Chromosome chr16 scaffold_10, whole genome shotgun sequence; n=2; Vitis vinifera|Rep: Chromosome chr16 scaffold_10, whole genome shotgun sequence

[truncated: 5 more sheets: csi-novel-08, csi-novel-09, csi-novel-10, csi-novel-11, csi-novel-12]
