# Supplementary material for: Discovery and comparative profiling of microRNAs in a sweet orange red-flesh mutant and its wild type
Source: BMC Genomics. 2010 Apr 17;11:246. doi: 10.1186/1471-2164-11-246 (PMC2864249; doi:10.1186/1471-2164-11-246)
Supplement: Additional file 10 — miRNA target genes are hotspots for generation small RNAs. This file contains the information of citrus sRNA loci located in miRNA-target genes in both sense and antisense way. [file 1471-2164-11-246-S10.XLS]

## Sheet: Sheet1
Additional data file 10. miRNA target genesa are hotspots for generation small RNAs
miRNA target genes in WT					miRNA target genes in MTb				miRNA target gene
producing sense sRNA	producing antisense sRNA	overlap between sense & antisense	corresponding miRNA		producing sense sRNA	producing antisense sRNA	overlap between sense & antisense	corresponding miRNA	EY652288
65	55	44			70	77	50		EY684259
CK933674	CK933674	CK933674	miR482		CK933674	CK665702		miR156	EY687746
CK935773	CK935773	CK935773	miR390		CK935773	CK933674	CK933674	miR482	EY707623
CK936407	CV712967		miR399		CK936407	CK935773	CK935773	miR390	EY718495
CX048636	CV713689		miR1873		CV713689	CV712967		miR399	EY719206
DR404204	CX048636	CX048636	miR861		CX048636	CV713689	CV713689	miR1873	EY750225
DY257164	DY257164	DY257164	csi-novel-01		DR404204	CX048636	CX048636	miR861	EY752996
EY651181	EY651181	EY651181	miR827		DY257164	DY257164	DY257164	csi-novel-01	TC10142
EY656660	EY658225	EY658225	csi-novel-01		EY651181	EY651181	EY651181	miR827	TC12300
EY658225	EY658373	EY658373	csi-novel-01		EY656660	EY652288		miR156	TC14021
EY658373	EY664750	EY664750	csi-novel-01		EY658225	EY658225	EY658225	csi-novel-01	TC14277
EY659179	EY666059	EY666059	csi-novel-11		EY658373	EY658373	EY658373	csi-novel-01	TC14568
EY664750	EY666286	EY666286	csi-novel-11		EY659179	EY664750	EY664750	csi-novel-01	TC14957
EY666059	EY666576	EY666576	csi-novel-06		EY664750	EY666059	EY666059	csi-novel-11	TC15642
EY666286	EY672708	EY672708	csi-novel-11		EY666059	EY666286	EY666286	csi-novel-11	TC17255
EY666576	EY674187		miR482		EY666286	EY666576	EY666576	csi-novel-06	TC25164
EY672708	EY674210	EY674210	csi-novel-01		EY666576	EY672708	EY672708	csi-novel-11	TC3600
EY672830	EY674848	EY674848	miR390		EY672708	EY672830	EY672830	miR827	TC6166
EY673495	EY682577		miR172		EY672830	EY674187	EY674187	miR482	TC7461
EY674210	EY694429		csi-novel-01		EY673495	EY674210	EY674210	csi-novel-01	CK665702
EY674848	EY715735	EY715735	csi-novel-01		EY674187	EY674848	EY674848	miR390	TC19272
EY678037	EY725797	EY725797	csi-novel-06		EY674210	EY682577		miR172	CN182181
EY679643	EY726116		csi-novel-01		EY674848	EY684259		miR156	CV718753
EY707974	EY733102	EY733102	miR390		EY678037	EY693421		miR159	CV719785
EY709594	EY733264	EY733264	miR390		EY679643	EY694429	EY694429	csi-novel-01	EY727796
EY710394	EY733981		miR1026		EY694429	EY699384		miR414	EY733439
EY710395	EY736252	EY736252	csi-novel-01		EY707974	EY707623		miR156	EY737783
EY715473	EY737420	EY737420	csi-novel-11		EY709594	EY715735	EY715735	csi-novel-01	TC14760
EY715735	EY737861	EY737861	csi-novel-11		EY710394	EY716210		miR159	TC21132
EY722449	EY739426	EY739426	csi-novel-11		EY710395	EY718495		miR156	TC8795
EY725797	EY741915	EY741915	csi-novel-11		EY715473	EY719206		miR156	TC9353
EY733102	EY742134		miR399		EY715735	EY724025		miR159	PTCs00029.1
EY733264	EY743203	EY743203	csi-novel-01		EY722449	EY725797	EY725797	csi-novel-06	PTCs00453.1
EY736252	EY744065	EY744065	csi-novel-01		EY723472	EY726116	EY726116	csi-novel-01	EY665527
EY737420	EY748060	EY748060	miR472		EY725797	EY733102	EY733102	miR390	TC24400
EY737861	EY751918		miR408		EY726116	EY733264	EY733264	miR390	EY693421
EY739426	PTCs00406.1	PTCs00406.1	csi-novel-01		EY733102	EY733981		miR1026	EY706536
EY741915	TC12072	TC12072	csi-novel-06		EY733264	EY736252	EY736252	csi-novel-01	EY716210
EY743203	TC13774		csi-novel-11		EY733439	EY737420	EY737420	csi-novel-11	EY723375
EY744065	TC14104	TC14104	miR857		EY736252	EY737861	EY737861	csi-novel-11	EY724025
EY748060	TC15280	TC15280	miR1857		EY737420	EY739426	EY739426	csi-novel-11	EY737421
EY752789	TC18839	TC18839	miR861		EY737861	EY741915	EY741915	csi-novel-11	TC8342
PTCs00406.1	TC1960	TC1960	csi-novel-01		EY739426	EY742134		miR399a	EY665805
TC12072	TC20811	TC20811	csi-novel-01		EY741915	EY743203	EY743203	csi-novel-01	EY744765
TC12832	TC23206	TC23206	miR1171		EY743203	EY744065	EY744065	csi-novel-01	TC13038
TC14104	TC23357	TC23357	miR1515		EY744065	EY748060	EY748060	miR472	TC20802
TC14205	TC24437	TC24437	miR390b		EY748060	EY751918		miR408	EY681703
TC15280	TC24755	TC24755	csi-novel-01		PTCs00406.1	EY752789		csi-novel-03	EY662901
TC15635	TC25032	TC25032	csi-novel-01		TC12072	PTCs00406.1	PTCs00406.1	csi-novel-01	EY698723
TC18839	TC2683	TC2683	miR827		TC14104	TC12072	TC12072	csi-novel-06	TC13297
TC1960	TC3051	TC3051	miR538		TC14205	TC12300		miR156	TC23614
TC20811	TC3123		miR395		TC15280	TC12832		csi-novel-03	EY744053
TC23206	TC4029	TC4029	miR861		TC15635	TC13774		csi-novel-03	EY720566
TC23357	TC5151	TC5151	miR1511		TC18839	TC14021		miR156	EY737911
TC24437	TC550	TC550	miR414		TC1960	TC14104	TC14104	miR857	PTCs00471.1
TC24755	TC9614	TC9614	csi-novel-01		TC20811	TC14277		miR156	EY708619
TC25032					TC23206	TC14568		miR156	EY684240
TC2683					TC23357	TC15280	TC15280	miR1857	EY659179
TC3051					TC24437	TC18839	TC18839	miR861	EY666891
TC3329					TC24755	TC19272		miR156	EY752486
TC4029					TC25032	TC1960	TC1960	csi-novel-01	TC406
TC4916					TC25712	TC20811	TC20811	csi-novel-01	EY716835
TC5151					TC2683	TC23206	TC23206	miR1171	EY715052
TC550					TC3051	TC23357	TC23357	miR1515	TC16124
TC7212					TC3329	TC24755	TC24755	csi-novel-01	EY684758
TC9614					TC3578	TC25032	TC25032	csi-novel-01	EY697662
					TC4029	TC25712	TC25712	csi-novel-03	TC19143
					TC4916	TC2683	TC2683	miR827	TC3846
					TC550	TC3051	TC3051	miR538	CV712765
					TC7212	TC4029	TC4029	miR861	EY682577
					TC9614	TC4916	TC4916	miR393	EY688891
						TC5151		miR845	PTCs00031.1
						TC5266		miR414	TC12064
						TC550	TC550	miR414	TC14205
						TC6166		miR156	TC15635
						TC7212	TC7212	miR1048	TC15666
						TC7461		miR156	TC16431
						TC9614	TC9614	csi-novel-01	TC7810
									EY678037
									EY698917
									EY739932
									TC11817
a All the 662 miRNA-target genes were used for analysis, detaild gene ID see in Supplemental									TC22375
b 52 target genes with antisene expression appeared in both WT and MT sample.									TC25358
									EY704006
									EY693808
									EY665994
									TC11997
									CK935773
									DR404204
									EY674848
									EY724400
									EY733102
									EY733264
									EY736316
									EY734554
									CK934105
									EY722027
									EY740221
									TC10100
									TC24437
									EY725374
									EY665372
									EY683066
									EY697129
									EY715254
									TC4916
									DR909212
									EY652491
									EY658376
									EY747464
									TC13219
									EY658203
									EY658607
									EY667140
									EY667637
									EY674223
									EY685189
									EY709836
									EY712026
									EY720265
									EY725313
									EY726040
									EY732960
									EY732985
									EY743022
									EY748192
									TC18796
									TC25886
									TC3123
									TC5775
									TC7183
									TC9807
									EY698695
									EY702797
									EY714194
									PTCs00242.1
									TC10607
									TC941
									TC9546
									DY305671
									EY657498
									EY657979
									EY667620
									EY670024
									EY676947
									EY702276
									EY706820
									EY709467
									EY722391
									EY725575
									EY733229
									EY734592
									EY738555
									EY739120
									EY741007
									EY741800
									EY742107
									EY750148
									TC19473
									TC5144
									TC5632
									TC8158
									TC9491
									EY727461
									TC3269
									CV712967
									EY664657
									EY742134
									EY652506
									EY740629
									TC10182
									TC3386
									TC5457
									EY656660
									PTCs00555.1
									EY692643
									EY751918
									TC1141
									TC15397
									TC17805
									TC6172
									CB290801
									CF834997
									CK935898
									CN190783
									CN191447
									CV713496
									CX045047
									CX076114
									CX076666
									CX302935
									DR910824
									EY651055
									EY656436
									EY669063
									EY678215
									EY678637
									EY681668
									EY683263
									EY685818
									EY690305
									EY692492
									EY694314
									EY696589
									EY696809
									EY699354
									EY699384
									EY710479
									EY710766
									EY711191
									EY713804
									EY713865
									EY715653
									EY720354
									EY721417
									EY721753
									EY723472
									EY723878
									EY724015
									EY725449
									EY727905
									EY731126
									EY731871
									EY734116
									EY734351
									EY735371
									EY735375
									EY735776
									EY735889
									EY736717
									EY736932
									EY738962
									EY739359
									EY741693
									EY741875
									EY743599
									EY743606
									EY745195
									EY745700
									EY748006
									EY748741
									EY749018
									EY749096
									EY750833
									EY751984
									EY752018
									EY752079
									EY755516
									EY756215
									EY757656
									PTCs00057.1
									PTCs00472.1
									TC10897
									TC10952
									TC11162
									TC11334
									TC11558
									TC13202
									TC13238
									TC13971
									TC15237
									TC16082
									TC16412
									TC16845
									TC17439
									TC17619
									TC17740
									TC17987
									TC18010
									TC19258
									TC21857
									TC22539
									TC23374
									TC2372
									TC2381
									TC2416
									TC24985
									TC2511
									TC3135
									TC3767
									TC4223
									TC5266
									TC55
									TC550
									TC5650
									TC5813
									TC7645
									TC8487
									TC9835
									EY719691
									TC22027
									TC23222
									EY656962
									EY671044
									EY675163
									EY678227
									EY679473
									EY679847
									EY700494
									EY701112
									EY719010
									EY719719
									EY719730
									EY720783
									EY722705
									EY724821
									EY727113
									EY728411
									EY740831
									EY748060
									EY752038
									EY752399
									TC18634
									TC22733
									EY717557
									TC19097
									EY679132
									EY660114
									EY686733
									EY691679
									EY700778
									EY701374
									EY753263
									TC20234
									EY725720
									EY681533
									EY686450
									EY720488
									CK933674
									EY652388
									EY681540
									TC24131
									TC7104
									TC982
									EY657457
									EY674187
									EY689026
									EY708354
									EY731052
									EY740808
									EY742573
									EY747224
									TC20509
									EY655446
									EY679643
									EY736857
									TC1082
									CX302227
									EY712555
									EY715243
									EY728270
									EY740744
									EY753040
									TC363
									EY657185
									TC14980
									TC498
									EY679659
									EY741141
									TC16823
									TC24936
									TC3051
									TC4376
									EY666152
									TC11724
									TC8467
									CB610971
									EY651181
									EY672830
									TC2683
									EY700209
									EY744600
									EY747847
									EY748558
									EY749225
									EY753061
									EY709619
									TC9925
									EY681529
									TC5151
									EY703646
									EY706193
									EY748509
									TC14104
									TC5467
									CX048636
									EY708691
									PTCs00522.1
									TC18839
									TC4029
									EY733981
									TC17488
									EY672691
									TC21189
									TC3000
									TC7212
									EY686261
									EY677869
									TC17932
									CX070264
									EY667061
									EY671254
									EY672715
									EY724515
									EY756276
									TC23206
									TC422
									TC4852
									EY731662
									EY686797
									EY707974
									TC23357
									TC3578
									TC15785
									PTCs00495.1
									DY257512
									EY748901
									TC15280
									TC17002
									TC5
									TC5916
									EY674389
									EY710442
									EY741852
									PTCs00136.1
									TC18587
									TC23005
									CK937144
									TC17303
									TC4401
									EY727727
									EY740961
									NP13097244
									TC25316
									TC3936
									CV713689
									EY738108
									TC23949
									BQ624720
									CX300897
									DY257164
									EY658225
									EY658373
									EY664750
									EY665604
									EY665648
									EY666274
									EY666286
									EY667185
									EY671165
									EY671768
									EY672708
									EY673810
									EY673936
									EY674210
									EY686035
									EY694429
									EY712260
									EY713044
									EY715735
									EY726116
									EY736252
									EY741915
									EY743203
									EY744065
									EY755515
									EY757374
									PTCs00406.1
									TC16001
									TC19570
									TC1960
									TC20811
									TC22065
									TC24755
									TC25032
									TC4865
									TC766
									TC9013
									TC9614
									EY665218
									TC7714
									CB610778
									EL492597
									CN182895
									EY709594
									EY715473
									EY741185
									TC3329
									TC9120
									CX051199
									EY666576
									EY674573
									EY681302
									EY725797
									TC12072
									TC6916
									EY653530
									EY705761
									EY749918
									EY749754
									TC8633
									EY662819
									TC21974
									EY673495
									EY675488
									EY682256
									EY683731
									EY709348
									EY710394
									EY710395
									EY722449
									EY724876
									EY740236
									EY744147
									EY751769
									TC20676
									TC23883
									TC25712
									TC5927
									CK936407
									EY669526
									EY684526
									EY702959
									EY726563
									EY752789
									PTCs00096.1
									TC12832
									TC13774
									TC13950
									TC14650
									TC15377
									TC15400
									TC17473
									TC19551
									TC19955
									TC20228
									TC22200
									TC24909
									TC25108
									TC25403
									TC543
									TC16476
									EY716171
									PTCs00141.1
									EY666059
									EY737420
									EY737861
									EY739426
									TC23182
									EY745096
									PTCs00418.1
									TC15247
									TC2307

## Sheet: Sheet2
producing sense sRNA	producing antisense sRNA	overlap between sense & antisense	corresponding miRNA	EY652288
73	80	51		EY684259
CK933674	CB610778		csi-novel-06	EY687746
CK935773	CK665702		miR156	EY707623
CK936407	CK933674	CK933674	miR482	EY718495
CV713689	CK935773	CK935773	miR390	EY719206
CX048636	CV712967		miR399	EY750225
DR404204	CV713689	CV713689	miR1873	EY752996
DY257164	CX048636	CX048636	miR861	TC10142
EY651181	DY257164	DY257164	csi-novel-03	TC12300
EY656660	EY651181	EY651181	miR827	TC14021
EY658225	EY652288		miR156	TC14277
EY658373	EY658225	EY658225	csi-novel-03	TC14568
EY659179	EY658373	EY658373	csi-novel-03	TC14957
EY664750	EY664750	EY664750	csi-novel-03	TC15642
EY666059	EY666059	EY666059	csi-novel-19	TC17255
EY666286	EY666286	EY666286	csi-novel-19	TC25164
EY666576	EY666576	EY666576	csi-novel-08	TC3600
EY672708	EY672708	EY672708	csi-novel-19	TC6166
EY672830	EY672830	EY672830	miR827	TC7461
EY673495	EY674187	EY674187	miR482	CK665702
EY674187	EY674210	EY674210	csi-novel-03	TC19272
EY674210	EY674848	EY674848	miR390	CN182181
EY674848	EY682577		miR172	CV718753
EY678037	EY684259		miR156	CV719785
EY679643	EY693421		miR159	EY727796
EY694429	EY694429	EY694429	csi-novel-03	EY733439
EY707974	EY699384		miR414	EY737783
EY709594	EY707623		miR156	TC14760
EY710394	EY715735	EY715735	csi-novel-03	TC21132
EY710395	EY716210		miR159	TC8795
EY715473	EY718495		miR156	TC9353
EY715735	EY719206		miR156	PTCs00029.1
EY722449	EY724025		miR159	PTCs00453.1
EY723472	EY725797	EY725797	csi-novel-08	EY715685
EY725797	EY726116	EY726116	csi-novel-03	EY722587
EY726116	EY733102	EY733102	miR390	TC14076
EY733102	EY733264	EY733264	miR390	EY665527
EY733264	EY733981		miR1026	TC24400
EY733439	EY736252	EY736252	csi-novel-03	EY693421
EY736252	EY737420	EY737420	csi-novel-19	EY706536
EY737420	EY737861	EY737861	csi-novel-19	EY716210
EY737861	EY739426	EY739426	csi-novel-19	EY723375
EY739426	EY741915	EY741915	csi-novel-19	EY724025
EY741915	EY742134		miR399a	EY737421
EY743203	EY743203	EY743203	csi-novel-03	TC8342
EY744065	EY744065	EY744065	csi-novel-03	EY665805
EY748060	EY748060	EY748060	miR472	EY744765
PTCs00406.1	EY751918		miR408	TC13038
TC12072	EY752789		csi-novel-12	TC20802
TC14104	PTCs00406.1	PTCs00406.1	csi-novel-03	EY681703
TC14205	TC12072	TC12072	csi-novel-08	EY662901
TC15280	TC12300		miR156	EY698723
TC15635	TC12832		csi-novel-12	TC13297
TC18839	TC13774		csi-novel-12	TC23614
TC1960	TC14021		miR156	EY744053
TC20811	TC14104	TC14104	miR857	EY720566
TC23206	TC14277		miR156	EY737911
TC23357	TC14568		miR156	PTCs00471.1
TC24437	TC15280	TC15280	miR1857	EY708619
TC24755	TC18839	TC18839	miR861	EY684240
TC25032	TC19272		miR156	EY741433
TC25712	TC1960	TC1960	csi-novel-03	EY659179
TC2683	TC20811	TC20811	csi-novel-03	EY666891
TC3051	TC23206	TC23206	miR1171	EY752486
TC3329	TC23357	TC23357	miR1515	TC406
TC3578	TC24755	TC24755	csi-novel-03	EY716835
TC4029	TC25032	TC25032	csi-novel-03	EY715052
TC4916	TC25712	TC25712	csi-novel-12	TC16124
TC550	TC2683	TC2683	miR827	EY684758
TC7212	TC3051	TC3051	miR538	EY697662
TC9614	TC4029	TC4029	miR861	TC19143
	TC4916	TC4916	miR393	TC3846
	TC5151		miR845	CV712765
	TC5266		miR414	EY682577
	TC550	TC550	miR414	EY688891
	TC6166		miR156	PTCs00031.1
	TC7212	TC7212	miR1048	TC12064
	TC7461		miR156	TC14205
	TC9614	TC9614	csi-novel-03	TC15635
				TC15666
				TC16431
				TC7810
