# Supplementary material for: Discovery and comparative profiling of microRNAs in a sweet orange red-flesh mutant and its wild type
Source: BMC Genomics. 2010 Apr 17;11:246. doi: 10.1186/1471-2164-11-246 (PMC2864249; doi:10.1186/1471-2164-11-246)
Supplement: Additional file 11 — The computational annotation of target genes of differential miRNA genes. This file shows the annotation information of citrus miRNA-target genes; the annotation was performed using arbidopsis homologous gene and Uniprot database. [file 1471-2164-11-246-S11.XLS]

## Sheet: Diff_Expres_miRNAs targets
miRNA	Target Gene ID	ddG	Expectation	miRNA_start	miRNA_end	Target_start	Target_end	sRNA_aligned_fragment (reversed)	Target_aligned_fragment	TAIR ID	Arbidopsis Homologous Gene Description and E-value			Uniprot ID	Protein Description and E-value		Initial Target_Desc.
miR156a	EY652288	-40.23	1	1	20	441	460	CACGAGUGAGAGAAGACAGU	GUGCUCUCUCUCUUCUGUCA	AT5G43270.1	SPL2 (SQUAMOSA PROMOTER BINDING PROTEIN-LIKE 2); DNA binding / transcription factor	1e-10		B9RMD6	LIGULELESS1 protein, putative	4e-35	weakly similar to UniRef100_A2X0Q6 Cluster: Squamosa promoter-binding-like protein 3; n=2; Oryza sativa|Rep: Squamosa promoter-binding-like protein 3 - Oryza sativa subsp. indica (Rice), partial (7%)
miR156a	EY684259	-40.23	1	1	20	285	304	CACGAGUGAGAGAAGACAGU	GUGCUCUCUCUCUUCUGUCA		No hits			B8Y9B1	Squamosa promoter-binding protein	3e-60	homologue to UniRef100_A4GXB6 Cluster: Promoter binding protein; n=1; Gossypium hirsutum|Rep: Promoter binding protein - Gossypium hirsutum (Upland cotton) (Gossypium mexicanum), partial (10%)
miR156a	EY687746	-39.69	2	1	20	461	480	CACGAGUGAGAGAAGACAGU	GUGCUCUCUCUCUUCUGUCU		No hits			B8Y9B2	Squamosa promoter-binding protein	7e-26	similar to UniRef100_A2SC87 Cluster: Diguanylate cyclase/phosphodiesterase; n=1; Methylibium petroleiphilum PM1|Rep: Diguanylate cyclase/phosphodiesterase - Methylibium petroleiphilum (strain PM1), partial (3%)
miR156a	EY707623	-40.23	1	1	20	547	566	CACGAGUGAGAGAAGACAGU	GUGCUCUCUCUCUUCUGUCA	AT5G50570.2	squamosa promoter-binding protein, putative	6e-27		B9RMC2	Putative uncharacterized protein	8e-73	similar to UniRef100_A7QP31 Cluster: Chromosome chr1 scaffold_136, whole genome shotgun sequence; n=1; Vitis vinifera|Rep: Chromosome chr1 scaffold_136, whole genome shotgun sequence - Vitis vinifera (Grape), partial (34%)
miR156a	EY718495	-40.23	1	1	20	135	154	CACGAGUGAGAGAAGACAGU	GUGCUCUCUCUCUUCUGUCA	AT2G42200.1	squamosa promoter-binding protein-like 9 (SPL9)	3e-11		B8Y9B1	Squamosa promoter-binding protein	9e-88	weakly similar to UniRef100_A4GXB6 Cluster: Promoter binding protein; n=1; Gossypium hirsutum|Rep: Promoter binding protein - Gossypium hirsutum (Upland cotton) (Gossypium mexicanum), partial (38%)
miR156a	EY719206	-40.23	1	1	20	217	236	CACGAGUGAGAGAAGACAGU	GUGCUCUCUCUCUUCUGUCA	AT2G42200.1	squamosa promoter-binding protein-like 9 (SPL9)	1e-09		B8Y9B1	Squamosa promoter-binding protein	1e-101	weakly similar to UniRef100_A7PVU5 Cluster: Chromosome chr8 scaffold_34, whole genome shotgun sequence; n=2; Vitis vinifera|Rep: Chromosome chr8 scaffold_34, whole genome shotgun sequence - Vitis vinifera (Grape), partial (36%)
miR156a	EY750225	-36.68	3	1	20	328	347	CACGAGUGAGAGAAGACAGU	AAGCUCCCUCUCUUCUGUCA		No hits			B9RVW3	Squamosa promoter-binding protein, putative	1e-05	weakly similar to UniRef100_Q98FT7 Cluster: ABC transport system permease protein; n=1; Mesorhizobium loti|Rep: ABC transport system permease protein - Rhizobium loti (Mesorhizobium loti), partial (3%)
miR156a	EY752996	-32.13	2	1	20	458	477	CACGAGUGAGAGAAGACAGU	GUUUUCACUCUCUUCUGUUA	AT3G11510.1	40S ribosomal protein S14 (RPS14B)	2e-51		B9GI03	Predicted protein	1e-53	homologue to UniRef100_Q84X98 Cluster: Cytoplasmic ribosomal protein S14; n=1; Brassica napus|Rep: Cytoplasmic ribosomal protein S14 - Brassica napus (Rape), partial (86%)
miR156a	TC10142	-37.93	3	1	20	111	130	CACGAGUGAGAGAAGACAGU	AUGCUCUCUCUCUUCUGUCA		No hits				No hits		UniRef100_A1AWX3 Cluster: Molybdenum cofactor guanylyltransferase; n=1; Candidatus Ruthia magnifica str. Cm (Calyptogena magnifica)|Rep: Molybdenum cofactor guanylyltransferase - Ruthia magnifica subsp. Calyptogena magnifica, partial (5%)
miR156a	TC12300	-40.23	1	1	20	1041	1060	CACGAGUGAGAGAAGACAGU	GUGCUCUCUCUCUUCUGUCA	AT5G50570.2	squamosa promoter-binding protein, putative	9e-61		B8Y9B2	Squamosa promoter-binding protein	0	similar to UniRef100_A7QP31 Cluster: Chromosome chr1 scaffold_136, whole genome shotgun sequence; n=1; Vitis vinifera|Rep: Chromosome chr1 scaffold_136, whole genome shotgun sequence - Vitis vinifera (Grape), partial (40%)
miR156a	TC14021	-40.23	1	1	20	668	687	CACGAGUGAGAGAAGACAGU	GUGCUCUCUCUCUUCUGUCA	AT5G43270.1	SPL2 (SQUAMOSA PROMOTER BINDING PROTEIN-LIKE 2); DNA binding / transcription factor	4e-52		B9RMD6	LIGULELESS1 protein, putative	4e-95	similar to UniRef100_A7PFE5 Cluster: Chromosome chr11 scaffold_14, whole genome shotgun sequence; n=1; Vitis vinifera|Rep: Chromosome chr11 scaffold_14, whole genome shotgun sequence - Vitis vinifera (Grape), partial (21%)
miR156a	TC14277	-40.23	1	1	20	256	275	CACGAGUGAGAGAAGACAGU	GUGCUCUCUCUCUUCUGUCA	AT2G42200.1	squamosa promoter-binding protein-like 9 (SPL9)	1e-12		B8Y9B1	Squamosa promoter-binding protein	1e-113	weakly similar to UniRef100_A4GXB6 Cluster: Promoter binding protein; n=1; Gossypium hirsutum|Rep: Promoter binding protein - Gossypium hirsutum (Upland cotton) (Gossypium mexicanum), partial (38%)
miR156a	TC14568	-40.23	1	1	20	210	229	CACGAGUGAGAGAAGACAGU	GUGCUCUCUCUCUUCUGUCA		No hits			B8Y9B2	Squamosa promoter-binding protein	4e-69	weakly similar to UniRef100_A7QP31 Cluster: Chromosome chr1 scaffold_136, whole genome shotgun sequence; n=1; Vitis vinifera|Rep: Chromosome chr1 scaffold_136, whole genome shotgun sequence - Vitis vinifera (Grape), partial (7%)
miR156a	TC14957	-37.93	2	1	20	702	721	CACGAGUGAGAGAAGACAGU	AUGCUCUCUCUCUUCUGUCA	AT1G53160.1	SPL4 (SQUAMOSA PROMOTER BINDING PROTEIN-LIKE 4); DNA binding / transcription factor	2e-35		Q52UU1	Squamosa promoter binding-like protein	8e-55	similar to UniRef100_A7PJ70 Cluster: Chromosome chr12 scaffold_18, whole genome shotgun sequence; n=1; Vitis vinifera|Rep: Chromosome chr12 scaffold_18, whole genome shotgun sequence - Vitis vinifera (Grape), partial (67%)
miR156a	TC15642	-37.37	2	1	20	531	550	CACGAGUGAGAGAAGACAGU	GGGCUCUCUCUCUUCUGUCA	AT1G69170.1	squamosa promoter-binding protein-like 6 (SPL6)	2e-34		B9REB5	LIGULELESS1 protein, putative	1e-67	similar to UniRef100_A7P2C9 Cluster: Chromosome chr1 scaffold_5, whole genome shotgun sequence; n=1; Vitis vinifera|Rep: Chromosome chr1 scaffold_5, whole genome shotgun sequence - Vitis vinifera (Grape), partial (26%)
miR156a	TC17255	-40.23	1	1	20	82	101	CACGAGUGAGAGAAGACAGU	GUGCUCUCUCUCUUCUGUCA		No hits			B9RMD6	LIGULELESS1 protein, putative	7e-24
miR156a	TC25164	-37.93	2	1	20	734	753	CACGAGUGAGAGAAGACAGU	AUGCUCUCUCUCUUCUGUCA	AT1G53160.1	SPL4 (SQUAMOSA PROMOTER BINDING PROTEIN-LIKE 4); DNA binding / transcription factor	1e-23		Q52UU1	Squamosa promoter binding-like protein	2e-41	similar to UniRef100_A7PJ70 Cluster: Chromosome chr12 scaffold_18, whole genome shotgun sequence; n=1; Vitis vinifera|Rep: Chromosome chr12 scaffold_18, whole genome shotgun sequence - Vitis vinifera (Grape), partial (57%)
miR156a	TC3600	-37.18	2	1	20	540	559	CACGAGUGAGAGAAGACAGU	AUGCUCCCUCUCUUCUGUCA	AT3G15270.1	SPL5 (SQUAMOSA PROMOTER BINDING PROTEIN-LIKE 5); DNA binding / transcription factor	3e-31		B9HZS5	Predicted protein	7e-43	similar to UniRef100_Q5U8L4 Cluster: SBP transcription factor; n=1; Gossypium hirsutum|Rep: SBP transcription factor - Gossypium hirsutum (Upland cotton) (Gossypium mexicanum), partial (53%)
miR156a	TC6166	-40.23	1	1	20	768	787	CACGAGUGAGAGAAGACAGU	GUGCUCUCUCUCUUCUGUCA	AT2G42200.1	squamosa promoter-binding protein-like 9 (SPL9)	7e-47		B8Y9B1	Squamosa promoter-binding protein	1e-126	similar to UniRef100_A7PVU5 Cluster: Chromosome chr8 scaffold_34, whole genome shotgun sequence; n=2; Vitis vinifera|Rep: Chromosome chr8 scaffold_34, whole genome shotgun sequence - Vitis vinifera (Grape), partial (39%)
miR156a	TC7461	-40.23	1	1	20	159	178	CACGAGUGAGAGAAGACAGU	GUGCUCUCUCUCUUCUGUCA	AT1G53160.1	SPL4 (SQUAMOSA PROMOTER BINDING PROTEIN-LIKE 4); DNA binding / transcription factor	7e-10		A7PKG5	Chromosome chr15 scaffold_19, whole genome shotgun sequence	3e-39	similar to UniRef100_A7PKG5 Cluster: Chromosome chr15 scaffold_19, whole genome shotgun sequence; n=1; Vitis vinifera|Rep: Chromosome chr15 scaffold_19, whole genome shotgun sequence - Vitis vinifera (Grape), partial (46%)
miR156b	CK665702	-33.9	3	1	21	202	222	CACGAGUGACAGAAGACAGUC	GUGCUCUCUCUCUUCUGUCAU	AT1G53160.1	SPL4 (SQUAMOSA PROMOTER BINDING PROTEIN-LIKE 4); DNA binding / transcription factor	1e-15		A7PKG5	Chromosome chr15 scaffold_19, whole genome shotgun sequence	4e-54	similar to UniRef100_A7PKG5 Cluster: Chromosome chr15 scaffold_19, whole genome shotgun sequence; n=1; Vitis vinifera|Rep: Chromosome chr15 scaffold_19, whole genome shotgun sequence - Vitis vinifera (Grape), partial (53%)
miR156b	EY652288	-34.21	3	1	21	441	461	CACGAGUGACAGAAGACAGUC	GUGCUCUCUCUCUUCUGUCAA	AT5G43270.1	SPL2 (SQUAMOSA PROMOTER BINDING PROTEIN-LIKE 2); DNA binding / transcription factor	1e-10		B9RMD6	LIGULELESS1 protein, putative	4e-35	weakly similar to UniRef100_A2X0Q6 Cluster: Squamosa promoter-binding-like protein 3; n=2; Oryza sativa|Rep: Squamosa promoter-binding-like protein 3 - Oryza sativa subsp. indica (Rice), partial (7%)
miR156b	EY684259	-34.21	3	1	21	285	305	CACGAGUGACAGAAGACAGUC	GUGCUCUCUCUCUUCUGUCAA		No hits			B8Y9B1	Squamosa promoter-binding protein	3e-60	homologue to UniRef100_A4GXB6 Cluster: Promoter binding protein; n=1; Gossypium hirsutum|Rep: Promoter binding protein - Gossypium hirsutum (Upland cotton) (Gossypium mexicanum), partial (10%)
miR156b	EY707623	-33.9	3	1	21	547	567	CACGAGUGACAGAAGACAGUC	GUGCUCUCUCUCUUCUGUCAU	AT5G50570.2	squamosa promoter-binding protein, putative	6e-27		B9RMC2	Putative uncharacterized protein	8e-73	similar to UniRef100_A7QP31 Cluster: Chromosome chr1 scaffold_136, whole genome shotgun sequence; n=1; Vitis vinifera|Rep: Chromosome chr1 scaffold_136, whole genome shotgun sequence - Vitis vinifera (Grape), partial (34%)
miR156b	EY718495	-34.21	3	1	21	135	155	CACGAGUGACAGAAGACAGUC	GUGCUCUCUCUCUUCUGUCAA	AT2G42200.1	squamosa promoter-binding protein-like 9 (SPL9)	3e-11		B8Y9B1	Squamosa promoter-binding protein	9e-88	weakly similar to UniRef100_A4GXB6 Cluster: Promoter binding protein; n=1; Gossypium hirsutum|Rep: Promoter binding protein - Gossypium hirsutum (Upland cotton) (Gossypium mexicanum), partial (38%)
miR156b	EY719206	-34.21	3	1	21	217	237	CACGAGUGACAGAAGACAGUC	GUGCUCUCUCUCUUCUGUCAA	AT2G42200.1	squamosa promoter-binding protein-like 9 (SPL9)	1e-09		B8Y9B1	Squamosa promoter-binding protein	1e-101	weakly similar to UniRef100_A7PVU5 Cluster: Chromosome chr8 scaffold_34, whole genome shotgun sequence; n=2; Vitis vinifera|Rep: Chromosome chr8 scaffold_34, whole genome shotgun sequence - Vitis vinifera (Grape), partial (36%)
miR156b	TC12300	-33.9	3	1	21	1041	1061	CACGAGUGACAGAAGACAGUC	GUGCUCUCUCUCUUCUGUCAU	AT5G50570.2	squamosa promoter-binding protein, putative	9e-61		B8Y9B2	Squamosa promoter-binding protein	0	similar to UniRef100_A7QP31 Cluster: Chromosome chr1 scaffold_136, whole genome shotgun sequence; n=1; Vitis vinifera|Rep: Chromosome chr1 scaffold_136, whole genome shotgun sequence - Vitis vinifera (Grape), partial (40%)
miR156b	TC14021	-34.21	3	1	21	668	688	CACGAGUGACAGAAGACAGUC	GUGCUCUCUCUCUUCUGUCAA	AT5G43270.1	SPL2 (SQUAMOSA PROMOTER BINDING PROTEIN-LIKE 2); DNA binding / transcription factor	4e-52		B9RMD6	LIGULELESS1 protein, putative	4e-95	similar to UniRef100_A7PFE5 Cluster: Chromosome chr11 scaffold_14, whole genome shotgun sequence; n=1; Vitis vinifera|Rep: Chromosome chr11 scaffold_14, whole genome shotgun sequence - Vitis vinifera (Grape), partial (21%)
miR156b	TC14277	-34.21	3	1	21	256	276	CACGAGUGACAGAAGACAGUC	GUGCUCUCUCUCUUCUGUCAA	AT2G42200.1	squamosa promoter-binding protein-like 9 (SPL9)	1e-12		B8Y9B1	Squamosa promoter-binding protein	1e-113	weakly similar to UniRef100_A4GXB6 Cluster: Promoter binding protein; n=1; Gossypium hirsutum|Rep: Promoter binding protein - Gossypium hirsutum (Upland cotton) (Gossypium mexicanum), partial (38%)
miR156b	TC14568	-33.9	3	1	21	210	230	CACGAGUGACAGAAGACAGUC	GUGCUCUCUCUCUUCUGUCAU		No hits			B8Y9B2	Squamosa promoter-binding protein	4e-69	weakly similar to UniRef100_A7QP31 Cluster: Chromosome chr1 scaffold_136, whole genome shotgun sequence; n=1; Vitis vinifera|Rep: Chromosome chr1 scaffold_136, whole genome shotgun sequence - Vitis vinifera (Grape), partial (7%)
miR156b	TC17255	-34.21	3	1	21	82	102	CACGAGUGACAGAAGACAGUC	GUGCUCUCUCUCUUCUGUCAA		No hits			B9RMD6	LIGULELESS1 protein, putative	7e-24
miR156b	TC19272	-34.21	3	1	21	1407	1427	CACGAGUGACAGAAGACAGUC	GUGCUCUCUCUCUUCUGUCAA	AT5G43270.1	SPL2 (SQUAMOSA PROMOTER BINDING PROTEIN-LIKE 2); DNA binding / transcription factor	3e-71		B9RMD6	LIGULELESS1 protein, putative	1e-118	similar to UniRef100_Q9S840 Cluster: Squamosa promoter-binding-like protein 2; n=1; Arabidopsis thaliana|Rep: Squamosa promoter-binding-like protein 2 - Arabidopsis thaliana (Mouse-ear cress), partial (41%)
miR156b	TC6166	-34.21	3	1	21	768	788	CACGAGUGACAGAAGACAGUC	GUGCUCUCUCUCUUCUGUCAA	AT2G42200.1	squamosa promoter-binding protein-like 9 (SPL9)	7e-47		B8Y9B1	Squamosa promoter-binding protein	1e-126	similar to UniRef100_A7PVU5 Cluster: Chromosome chr8 scaffold_34, whole genome shotgun sequence; n=2; Vitis vinifera|Rep: Chromosome chr8 scaffold_34, whole genome shotgun sequence - Vitis vinifera (Grape), partial (39%)
miR156b	TC7461	-33.9	3	1	21	159	179	CACGAGUGACAGAAGACAGUC	GUGCUCUCUCUCUUCUGUCAU	AT1G53160.1	SPL4 (SQUAMOSA PROMOTER BINDING PROTEIN-LIKE 4); DNA binding / transcription factor	7e-10		A7PKG5	Chromosome chr15 scaffold_19, whole genome shotgun sequence	3e-39	similar to UniRef100_A7PKG5 Cluster: Chromosome chr15 scaffold_19, whole genome shotgun sequence; n=1; Vitis vinifera|Rep: Chromosome chr15 scaffold_19, whole genome shotgun sequence - Vitis vinifera (Grape), partial (46%)
miR156l	CK665702	-42.74	2	2	21	202	221	CACGAGUGAGAGAAGACAGC	GUGCUCUCUCUCUUCUGUCA	AT1G53160.1	SPL4 (SQUAMOSA PROMOTER BINDING PROTEIN-LIKE 4); DNA binding / transcription factor	1e-15		A7PKG5	Chromosome chr15 scaffold_19, whole genome shotgun sequence	4e-54	similar to UniRef100_A7PKG5 Cluster: Chromosome chr15 scaffold_19, whole genome shotgun sequence; n=1; Vitis vinifera|Rep: Chromosome chr15 scaffold_19, whole genome shotgun sequence - Vitis vinifera (Grape), partial (53%)
miR156l	EY652288	-42.75	2	2	21	441	460	CACGAGUGAGAGAAGACAGC	GUGCUCUCUCUCUUCUGUCA	AT5G43270.1	SPL2 (SQUAMOSA PROMOTER BINDING PROTEIN-LIKE 2); DNA binding / transcription factor	1e-10		B9RMD6	LIGULELESS1 protein, putative	4e-35	weakly similar to UniRef100_A2X0Q6 Cluster: Squamosa promoter-binding-like protein 3; n=2; Oryza sativa|Rep: Squamosa promoter-binding-like protein 3 - Oryza sativa subsp. indica (Rice), partial (7%)
miR156l	EY684259	-42.5	2	1	21	284	304	ACACGAGUGAGAGAAGACAGC	UGUGCUCUCUCUCUUCUGUCA		No hits			B8Y9B1	Squamosa promoter-binding protein	3e-60	homologue to UniRef100_A4GXB6 Cluster: Promoter binding protein; n=1; Gossypium hirsutum|Rep: Promoter binding protein - Gossypium hirsutum (Upland cotton) (Gossypium mexicanum), partial (10%)
miR156l	EY687746	-41.96	2	1	21	460	480	ACACGAGUGAGAGAAGACAGC	UGUGCUCUCUCUCUUCUGUCU		No hits			B8Y9B2	Squamosa promoter-binding protein	7e-26	similar to UniRef100_A2SC87 Cluster: Diguanylate cyclase/phosphodiesterase; n=1; Methylibium petroleiphilum PM1|Rep: Diguanylate cyclase/phosphodiesterase - Methylibium petroleiphilum (strain PM1), partial (3%)
miR156l	EY707623	-42.74	2	2	21	547	566	CACGAGUGAGAGAAGACAGC	GUGCUCUCUCUCUUCUGUCA	AT5G50570.2	squamosa promoter-binding protein, putative	6e-27		B9RMC2	Putative uncharacterized protein	8e-73	similar to UniRef100_A7QP31 Cluster: Chromosome chr1 scaffold_136, whole genome shotgun sequence; n=1; Vitis vinifera|Rep: Chromosome chr1 scaffold_136, whole genome shotgun sequence - Vitis vinifera (Grape), partial (34%)
miR156l	EY718495	-42.5	2	1	21	134	154	ACACGAGUGAGAGAAGACAGC	UGUGCUCUCUCUCUUCUGUCA	AT2G42200.1	squamosa promoter-binding protein-like 9 (SPL9)	3e-11		B8Y9B1	Squamosa promoter-binding protein	9e-88	weakly similar to UniRef100_A4GXB6 Cluster: Promoter binding protein; n=1; Gossypium hirsutum|Rep: Promoter binding protein - Gossypium hirsutum (Upland cotton) (Gossypium mexicanum), partial (38%)
miR156l	EY719206	-42.5	2	1	21	216	236	ACACGAGUGAGAGAAGACAGC	UGUGCUCUCUCUCUUCUGUCA	AT2G42200.1	squamosa promoter-binding protein-like 9 (SPL9)	1e-09		B8Y9B1	Squamosa promoter-binding protein	1e-101	weakly similar to UniRef100_A7PVU5 Cluster: Chromosome chr8 scaffold_34, whole genome shotgun sequence; n=2; Vitis vinifera|Rep: Chromosome chr8 scaffold_34, whole genome shotgun sequence - Vitis vinifera (Grape), partial (36%)
miR156l	PTCs00453.1		3	2	21	734	753	CACGAGUGAGAGAAGACAGC	AUGCUCUCUCUCUUCUGUCA	AT1G53160.1	SPL4 (SQUAMOSA PROMOTER BINDING PROTEIN-LIKE 4); DNA binding / transcription factor	7e-24		Q52UU1	Squamosa promoter binding-like protein	8e-42	| PUT-155a-Citrus_sinensis-10271 | SBP family TF, nucleic acid sequence
miR156l	TC10142	-38.17	3	2	21	111	130	CACGAGUGAGAGAAGACAGC	AUGCUCUCUCUCUUCUGUCA		No hits				No hits		UniRef100_A1AWX3 Cluster: Molybdenum cofactor guanylyltransferase; n=1; Candidatus Ruthia magnifica str. Cm (Calyptogena magnifica)|Rep: Molybdenum cofactor guanylyltransferase - Ruthia magnifica subsp. Calyptogena magnifica, partial (5%)
miR156l	TC12300	-42.5	2	1	21	1040	1060	ACACGAGUGAGAGAAGACAGC	UGUGCUCUCUCUCUUCUGUCA	AT5G50570.2	squamosa promoter-binding protein, putative	9e-61		B8Y9B2	Squamosa promoter-binding protein	0	similar to UniRef100_A7QP31 Cluster: Chromosome chr1 scaffold_136, whole genome shotgun sequence; n=1; Vitis vinifera|Rep: Chromosome chr1 scaffold_136, whole genome shotgun sequence - Vitis vinifera (Grape), partial (40%)
miR156l	TC14021	-42.75	2	2	21	668	687	CACGAGUGAGAGAAGACAGC	GUGCUCUCUCUCUUCUGUCA	AT5G43270.1	SPL2 (SQUAMOSA PROMOTER BINDING PROTEIN-LIKE 2); DNA binding / transcription factor	4e-52		B9RMD6	LIGULELESS1 protein, putative	4e-95	similar to UniRef100_A7PFE5 Cluster: Chromosome chr11 scaffold_14, whole genome shotgun sequence; n=1; Vitis vinifera|Rep: Chromosome chr11 scaffold_14, whole genome shotgun sequence - Vitis vinifera (Grape), partial (21%)
miR156l	TC14277	-42.5	2	1	21	255	275	ACACGAGUGAGAGAAGACAGC	UGUGCUCUCUCUCUUCUGUCA	AT2G42200.1	squamosa promoter-binding protein-like 9 (SPL9)	1e-12		B8Y9B1	Squamosa promoter-binding protein	1e-113	weakly similar to UniRef100_A4GXB6 Cluster: Promoter binding protein; n=1; Gossypium hirsutum|Rep: Promoter binding protein - Gossypium hirsutum (Upland cotton) (Gossypium mexicanum), partial (38%)
miR156l	TC14568	-42.5	2	1	21	209	229	ACACGAGUGAGAGAAGACAGC	UGUGCUCUCUCUCUUCUGUCA		No hits			B8Y9B2	Squamosa promoter-binding protein	4e-69	weakly similar to UniRef100_A7QP31 Cluster: Chromosome chr1 scaffold_136, whole genome shotgun sequence; n=1; Vitis vinifera|Rep: Chromosome chr1 scaffold_136, whole genome shotgun sequence - Vitis vinifera (Grape), partial (7%)
miR156l	TC14957	-38.17	3	2	21	702	721	CACGAGUGAGAGAAGACAGC	AUGCUCUCUCUCUUCUGUCA	AT1G53160.1	SPL4 (SQUAMOSA PROMOTER BINDING PROTEIN-LIKE 4); DNA binding / transcription factor	2e-35		Q52UU1	Squamosa promoter binding-like protein	8e-55	similar to UniRef100_A7PJ70 Cluster: Chromosome chr12 scaffold_18, whole genome shotgun sequence; n=1; Vitis vinifera|Rep: Chromosome chr12 scaffold_18, whole genome shotgun sequence - Vitis vinifera (Grape), partial (67%)
miR156l	TC15642	-37.61	3	2	21	531	550	CACGAGUGAGAGAAGACAGC	GGGCUCUCUCUCUUCUGUCA	AT1G69170.1	squamosa promoter-binding protein-like 6 (SPL6)	2e-34		B9REB5	LIGULELESS1 protein, putative	1e-67	similar to UniRef100_A7P2C9 Cluster: Chromosome chr1 scaffold_5, whole genome shotgun sequence; n=1; Vitis vinifera|Rep: Chromosome chr1 scaffold_5, whole genome shotgun sequence - Vitis vinifera (Grape), partial (26%)
miR156l	TC17255	-42.75	2	2	21	82	101	CACGAGUGAGAGAAGACAGC	GUGCUCUCUCUCUUCUGUCA		No hits			B9RMD6	LIGULELESS1 protein, putative	7e-24
miR156l	TC19272	-42.75	2	2	21	1407	1426	CACGAGUGAGAGAAGACAGC	GUGCUCUCUCUCUUCUGUCA	AT5G43270.1	SPL2 (SQUAMOSA PROMOTER BINDING PROTEIN-LIKE 2); DNA binding / transcription factor	3e-71		B9RMD6	LIGULELESS1 protein, putative	1e-118	similar to UniRef100_Q9S840 Cluster: Squamosa promoter-binding-like protein 2; n=1; Arabidopsis thaliana|Rep: Squamosa promoter-binding-like protein 2 - Arabidopsis thaliana (Mouse-ear cress), partial (41%)
miR156l	TC25164	-38.17	3	2	21	734	753	CACGAGUGAGAGAAGACAGC	AUGCUCUCUCUCUUCUGUCA	AT1G53160.1	SPL4 (SQUAMOSA PROMOTER BINDING PROTEIN-LIKE 4); DNA binding / transcription factor	1e-23		Q52UU1	Squamosa promoter binding-like protein	2e-41	similar to UniRef100_A7PJ70 Cluster: Chromosome chr12 scaffold_18, whole genome shotgun sequence; n=1; Vitis vinifera|Rep: Chromosome chr12 scaffold_18, whole genome shotgun sequence - Vitis vinifera (Grape), partial (57%)
miR156l	TC3600	-37.42	3	2	21	540	559	CACGAGUGAGAGAAGACAGC	AUGCUCCCUCUCUUCUGUCA	AT3G15270.1	SPL5 (SQUAMOSA PROMOTER BINDING PROTEIN-LIKE 5); DNA binding / transcription factor	3e-31		B9HZS5	Predicted protein	7e-43	similar to UniRef100_Q5U8L4 Cluster: SBP transcription factor; n=1; Gossypium hirsutum|Rep: SBP transcription factor - Gossypium hirsutum (Upland cotton) (Gossypium mexicanum), partial (53%)
miR156l	TC6166	-42.5	2	1	21	767	787	ACACGAGUGAGAGAAGACAGC	UGUGCUCUCUCUCUUCUGUCA	AT2G42200.1	squamosa promoter-binding protein-like 9 (SPL9)	7e-47		B8Y9B1	Squamosa promoter-binding protein	1e-126	similar to UniRef100_A7PVU5 Cluster: Chromosome chr8 scaffold_34, whole genome shotgun sequence; n=2; Vitis vinifera|Rep: Chromosome chr8 scaffold_34, whole genome shotgun sequence - Vitis vinifera (Grape), partial (39%)
miR156l	TC7461	-42.74	2	2	21	159	178	CACGAGUGAGAGAAGACAGC	GUGCUCUCUCUCUUCUGUCA	AT1G53160.1	SPL4 (SQUAMOSA PROMOTER BINDING PROTEIN-LIKE 4); DNA binding / transcription factor	7e-10		A7PKG5	Chromosome chr15 scaffold_19, whole genome shotgun sequence	3e-39	similar to UniRef100_A7PKG5 Cluster: Chromosome chr15 scaffold_19, whole genome shotgun sequence; n=1; Vitis vinifera|Rep: Chromosome chr15 scaffold_19, whole genome shotgun sequence - Vitis vinifera (Grape), partial (46%)
miR159a	EY665527	-34.41	3	2	21	353	373	UCUCGAGGGAAGU-UAGGUUU	AGAGUUUCCUUCAGAUCCAAA	AT4G15530.6	PPDK (PYRUVATE ORTHOPHOSPHATE DIKINASE)	2e-99		B9RSV8	Pyruvate, phosphate dikinase, chloroplast, putative	1e-101	similar to UniRef100_Q42910 Cluster: Pyruvate, phosphate dikinase, chloroplast precursor; n=1; Mesembryanthemum crystallinum|Rep: Pyruvate, phosphate dikinase, chloroplast precursor - Mesembryanthemum crystallinum (Common ice plant), partial (25%)
miR159a	TC24400	-34.41	3	2	21	1006	1026	UCUCGAGGGAAGU-UAGGUUU	AGAGUUUCCUUCAGAUCCAAA	AT4G15530.6	PPDK (PYRUVATE ORTHOPHOSPHATE DIKINASE)	1e-121		B9RSV8	Pyruvate, phosphate dikinase, chloroplast, putative	1e-131	similar to UniRef100_A7NWC2 Cluster: Chromosome chr5 scaffold_2, whole genome shotgun sequence; n=1; Vitis vinifera|Rep: Chromosome chr5 scaffold_2, whole genome shotgun sequence - Vitis vinifera (Grape), partial (28%)
miR159b	EY693421	-29.33	3	1	21	573	593	UUCUCGAGGGAAGUUAGGUUU	AAGAGGACCCGUCAAUCCAAA	AT1G02850.5	glycosyl hydrolase family 1 protein	1e-67		Q9SRX8	F22D16.15 protein	2e-66	similar to UniRef100_A7Q0C1 Cluster: Chromosome chr7 scaffold_42, whole genome shotgun sequence; n=1; Vitis vinifera|Rep: Chromosome chr7 scaffold_42, whole genome shotgun sequence - Vitis vinifera (Grape), partial (28%)
miR159b	EY706536	-29.33	3	1	21	415	435	UUCUCGAGGGAAGUUAGGUUU	AAGAGGACCCGUCAAUCCAAA	AT1G02850.4	glycosyl hydrolase family 1 protein	7e-69		A7Q0C1	Chromosome chr7 scaffold_42, whole genome shotgun sequence	1e-69	similar to UniRef100_A7Q0C1 Cluster: Chromosome chr7 scaffold_42, whole genome shotgun sequence; n=1; Vitis vinifera|Rep: Chromosome chr7 scaffold_42, whole genome shotgun sequence - Vitis vinifera (Grape), partial (32%)
miR159b	EY716210	-29.33	3	1	21	403	423	UUCUCGAGGGAAGUUAGGUUU	AAGAGGACCCGUCAAUCCAAA	AT1G02850.3	glycosyl hydrolase family 1 protein	2e-87		A7Q0C1	Chromosome chr7 scaffold_42, whole genome shotgun sequence	6e-88	similar to UniRef100_A7Q0C8 Cluster: Chromosome chr7 scaffold_42, whole genome shotgun sequence; n=1; Vitis vinifera|Rep: Chromosome chr7 scaffold_42, whole genome shotgun sequence - Vitis vinifera (Grape), partial (35%)
miR159b	EY723375	-29.33	3	1	21	411	431	UUCUCGAGGGAAGUUAGGUUU	AAGAGGACCCGUCAAUCCAAA	AT1G02850.5	glycosyl hydrolase family 1 protein	8e-75		A7Q0C1	Chromosome chr7 scaffold_42, whole genome shotgun sequence	5e-74	similar to UniRef100_A8MRZ0 Cluster: Uncharacterized protein At1g02850.2; n=1; Arabidopsis thaliana|Rep: Uncharacterized protein At1g02850.2 - Arabidopsis thaliana (Mouse-ear cress), partial (33%)
miR159b	EY724025	-29.33	3	1	21	411	431	UUCUCGAGGGAAGUUAGGUUU	AAGAGGACCCGUCAAUCCAAA	AT1G02850.5	glycosyl hydrolase family 1 protein	8e-77		A7Q0C1	Chromosome chr7 scaffold_42, whole genome shotgun sequence	7e-80	similar to UniRef100_A7Q0C8 Cluster: Chromosome chr7 scaffold_42, whole genome shotgun sequence; n=1; Vitis vinifera|Rep: Chromosome chr7 scaffold_42, whole genome shotgun sequence - Vitis vinifera (Grape), partial (34%)
miR159b	EY737421	-29.33	3	1	21	445	465	UUCUCGAGGGAAGUUAGGUUU	AAGAGGACCCGUCAAUCCAAA	AT1G02850.5	glycosyl hydrolase family 1 protein	2e-74		A7Q0C1	Chromosome chr7 scaffold_42, whole genome shotgun sequence	1e-73	similar to UniRef100_A7Q0C1 Cluster: Chromosome chr7 scaffold_42, whole genome shotgun sequence; n=1; Vitis vinifera|Rep: Chromosome chr7 scaffold_42, whole genome shotgun sequence - Vitis vinifera (Grape), partial (32%)
miR159b	TC8342	-29.33	3	1	21	265	285	UUCUCGAGGGAAGUUAGGUUU	AAGAGGACCCGUCAAUCCAAA	AT1G02850.2	glycosyl hydrolase family 1 protein	1e-157		B9SAQ6	Beta-glucosidase, putative	1e-166	similar to UniRef100_A7Q0C7 Cluster: Chromosome chr7 scaffold_42, whole genome shotgun sequence; n=1; Vitis vinifera|Rep: Chromosome chr7 scaffold_42, whole genome shotgun sequence - Vitis vinifera (Grape), partial (68%)
miR159c	EY665805	-32	3	1	21	646	666	AUCUCGAGGGAAGUUAGGUUA	UAGGGGGCCCUUCAAUUCAAU	AT5G16400.1	ATF2/TRXF2 (THIOREDOXIN F2); thiol-disulfide exchange intermediate	3e-53		B7FGW0	Putative uncharacterized protein	1e-56	similar to UniRef100_A7PV50 Cluster: Chromosome chr4 scaffold_32, whole genome shotgun sequence; n=1; Vitis vinifera|Rep: Chromosome chr4 scaffold_32, whole genome shotgun sequence - Vitis vinifera (Grape), partial (68%)
miR159c	EY744765	-33.85	2.5	1	21	611	631	AUCUCGAGGGAAGUUAGGUUA	UAGAGCUCCCUUGCGUCCAAU	AT2G43370.1	U1 small nuclear ribonucleoprotein 70 kDa, putative	3e-86		A7QM44	Chromosome chr5 scaffold_124, whole genome shotgun sequence	5e-92	similar to UniRef100_A7QM44 Cluster: Chromosome chr5 scaffold_124, whole genome shotgun sequence; n=1; Vitis vinifera|Rep: Chromosome chr5 scaffold_124, whole genome shotgun sequence - Vitis vinifera (Grape), partial (61%)
miR159c	TC13038	-33.58	2.5	1	21	770	790	AUCUCGAGGGAAGUUAGGUUA	UGGAGGUUCCUUUAAUCCAAU	AT3G55580.1	regulator of chromosome condensation (RCC1) family protein	3e-61		B9HML9	Predicted protein	2e-67	similar to UniRef100_A7PIN9 Cluster: Chromosome chr13 scaffold_17, whole genome shotgun sequence; n=1; Vitis vinifera|Rep: Chromosome chr13 scaffold_17, whole genome shotgun sequence - Vitis vinifera (Grape), partial (30%)
miR159f	TC20802		3	2	21	384	403	UCUCGAGGGAAGUUAGGUUC	ACAACUCCCUUCCAUCCAAG	AT3G51160.1	MUR1 (MURUS 1)	1e-159		A9PEZ8	Predicted protein	1e-168	similar to UniRef100_A7QE03 Cluster: Chromosome chr4 scaffold_83, whole genome shotgun sequence; n=1; Vitis vinifera|Rep: Chromosome chr4 scaffold_83, whole genome shotgun sequence - Vitis vinifera (Grape), partial (84%)
miR162a	EY681703	-30.77				305	323	CTGGAGGCAGCGGTTCATCGA	CTGGATGCAGAGGTTTATCGA		No hits				No hits
miR164a	EY662901		3	2	21	652	671	CGUGCACGGGACGAAGAGGU	GCACGAGUCCUUUUUCUCCA	AT4G32770.1	VTE1 (VITAMIN E DEFICIENT 1)	8e-17		B7X941	Tocopherol cyclase	1e-18	similar to UniRef100_Q7XAF0 Cluster: Tocopherol cyclase; n=1; Eucalyptus gunnii|Rep: Tocopherol cyclase - Eucalyptus gunnii (Cider tree), partial (14%)
miR164a	EY698723		3	2	21	750	769	CGUGCACGGGACGAAGAGGU	GCACGUGCGCGGGUUCUCCA		No hits				No hits		similar to UniRef100_Q54CZ0 Cluster: Transcription initiation factor TFIID subunit; n=1; Dictyostelium discoideum|Rep:, partial (1%)
miR164a	TC13297	-39.46	2.5	2	21	544	563	CGUGCACGGGACGAAGAGGU	UCACGUGACCUGCUUCUCCG	AT5G61430.1	ANAC100/ATNAC5 (Arabidopsis NAC domain containing protein 100); transcription factor	5e-45		A7PMY9	Chromosome chr14 scaffold_21, whole genome shotgun sequence	6e-69	similar to UniRef100_A7PMY9 Cluster: Chromosome chr14 scaffold_21, whole genome shotgun sequence; n=1; Vitis vinifera|Rep: Chromosome chr14 scaffold_21, whole genome shotgun sequence - Vitis vinifera (Grape), partial (71%)
miR164a	TC23614	-52.8	0	1	21	1122	1142	ACGUGCACGGGACGAAGAGGU	UGCACGUGCCCUGCUUCUCCA		No hits				No hits
miR164c	EY662901		3	2	21	652	671	CGUGCACGGGACGAAGAGGU	GCACGAGUCCUUUUUCUCCA	AT4G32770.1	VTE1 (VITAMIN E DEFICIENT 1)	8e-17		B7X941	Tocopherol cyclase	1e-18	similar to UniRef100_Q7XAF0 Cluster: Tocopherol cyclase; n=1; Eucalyptus gunnii|Rep: Tocopherol cyclase - Eucalyptus gunnii (Cider tree), partial (14%)
miR164c	EY698723	-32.96	3	1	21	749	769	GCGUGCACGGGACGAAGAGGU	CGCACGUGCGCGGGUUCUCCA		No hits				No hits		similar to UniRef100_Q54CZ0 Cluster: Transcription initiation factor TFIID subunit; n=1; Dictyostelium discoideum|Rep:, partial (1%)
miR164c	EY744053		3	2	21	549	568	CGUGCACGGGACGAAGAGGU	GAACGUCCCCUCCUUCUCCA	AT1G47128.1	RD21 (RESPONSIVE TO DEHYDRATION 21); cysteine-type peptidase	7e-69		Q6QT16	Cysteine protease-like protein (Fragment)	1e-74	similar to UniRef100_A1KXJ7 Cluster: Oil palm polygalacturonase allergen PEST472; n=1; Elaeis guineensis|Rep: Oil palm polygalacturonase allergen PEST472 - Elaeis guineensis var. tenera (Oil palm), partial (35%)
miR164c	TC13297	-39.46	2.5	1	21	543	563	GCGUGCACGGGACGAAGAGGU	CUCACGUGACCUGCUUCUCCG	AT5G61430.1	ANAC100/ATNAC5 (Arabidopsis NAC domain containing protein 100); transcription factor	5e-45		A7PMY9	Chromosome chr14 scaffold_21, whole genome shotgun sequence	6e-69	similar to UniRef100_A7PMY9 Cluster: Chromosome chr14 scaffold_21, whole genome shotgun sequence; n=1; Vitis vinifera|Rep: Chromosome chr14 scaffold_21, whole genome shotgun sequence - Vitis vinifera (Grape), partial (71%)
miR164c	TC23614	-52.79	0.5	1	21	1122	1142	GCGUGCACGGGACGAAGAGGU	UGCACGUGCCCUGCUUCUCCA		No hits				No hits
miR164d	TC13297	-39.46	2.5	2	21	544	563	CGUGCACGGGACGAAGAGGU	UCACGUGACCUGCUUCUCCG	AT5G61430.1	ANAC100/ATNAC5 (Arabidopsis NAC domain containing protein 100); transcription factor	5e-45		A7PMY9	Chromosome chr14 scaffold_21, whole genome shotgun sequence	6e-69	similar to UniRef100_A7PMY9 Cluster: Chromosome chr14 scaffold_21, whole genome shotgun sequence; n=1; Vitis vinifera|Rep: Chromosome chr14 scaffold_21, whole genome shotgun sequence - Vitis vinifera (Grape), partial (71%)
miR164d	TC23614	-52.26	0	2	21	1123	1142	CGUGCACGGGACGAAGAGGU	GCACGUGCCCUGCUUCUCCA		No hits				No hits
miR166a	EY708619		3	2	21	767	786	CCCUUACUUCGGACCAGGCU	GGGAAUGGACUAUGGUCCGA	AT1G60730.2	aldo/keto reductase family protein	9e-35		Q9SAC2	T16B5.5 protein	1e-37	similar to UniRef100_Q52QX9 Cluster: Aldo/keto reductase AKR; n=2; Manihot esculenta|Rep: Aldo/keto reductase AKR - Manihot esculenta (Cassava) (Manioc), partial (38%)
miR166a	EY720566		3	2	21	405	424	CCCUUACUUCGGACCAGGCU	GGGGGUGAACCCUGGUUCGG	AT3G02875.1	ILR1 (IAA-LEUCINE RESISTANT 1); metallopeptidase	4e-50		B9IIQ5	Iaa-amino acid hydrolase 4	1e-60	similar to UniRef100_Q946K0 Cluster: IAA amidohydrolase; n=1; Arabidopsis suecica|Rep: IAA amidohydrolase - Arabidopsis suecica (Swedish thale-cress) (Cardaminopsis suecica), partial (30%)
miR166a	EY737911	-44.83	2	2	21	343	362	CCCUUACUUCGGACCAGGCU	UGGGAUGAAGCCUGGUCCGG	AT5G60690.1	REV (REVOLUTA); DNA binding / lipid binding / transcription factor	1e-117		B9SVC7	DNA binding protein, putative	1e-124	homologue to UniRef100_A7NZJ8 Cluster: Chromosome chr6 scaffold_3, whole genome shotgun sequence; n=1; Vitis vinifera|Rep: Chromosome chr6 scaffold_3, whole genome shotgun sequence - Vitis vinifera (Grape), partial (32%)
miR166g	EY737911	-45.37	2	2	21	343	362	UCCUUACUUCGGACCAGGCU	UGGGAUGAAGCCUGGUCCGG	AT5G60690.1	REV (REVOLUTA); DNA binding / lipid binding / transcription factor	1e-117		B9SVC7	DNA binding protein, putative	1e-124	homologue to UniRef100_A7NZJ8 Cluster: Chromosome chr6 scaffold_3, whole genome shotgun sequence; n=1; Vitis vinifera|Rep: Chromosome chr6 scaffold_3, whole genome shotgun sequence - Vitis vinifera (Grape), partial (32%)
miR166j	EY684240	-37.74	3	2	21	571	590	CUUACUUCGGACCAGGCUCU	GGAGGAAGCCUGGUCCGAAA	AT1G68890.1	2-oxoglutarate decarboxylase/ hydro-lyase/ magnesium ion binding / thiamin pyrophosphate binding	3e-44		A7PNB4	Chromosome chr1 scaffold_22, whole genome shotgun sequence	6e-59	similar to UniRef100_A7PNB4 Cluster: Chromosome chr1 scaffold_22, whole genome shotgun sequence; n=1; Vitis vinifera|Rep: Chromosome chr1 scaffold_22, whole genome shotgun sequence - Vitis vinifera (Grape), partial (19%)
miR166m	EY708619		3	1	21	766	786	UCCCUUACUUCGGACCAGGCU	AGGGAAUGGACUAUGGUCCGA	AT1G60730.2	aldo/keto reductase family protein	9e-35		Q9SAC2	T16B5.5 protein	1e-37	similar to UniRef100_Q52QX9 Cluster: Aldo/keto reductase AKR; n=2; Manihot esculenta|Rep: Aldo/keto reductase AKR - Manihot esculenta (Cassava) (Manioc), partial (38%)
miR166m	EY720566		3	1	21	404	424	UCCCUUACUUCGGACCAGGCU	AGGGGGUGAACCCUGGUUCGG	AT3G02875.1	ILR1 (IAA-LEUCINE RESISTANT 1); metallopeptidase	4e-50		B9IIQ5	Iaa-amino acid hydrolase 4	1e-60	similar to UniRef100_Q946K0 Cluster: IAA amidohydrolase; n=1; Arabidopsis suecica|Rep: IAA amidohydrolase - Arabidopsis suecica (Swedish thale-cress) (Cardaminopsis suecica), partial (30%)
miR166m	EY737911	-44.83	2	2	21	343	362	CCCUUACUUCGGACCAGGCU	UGGGAUGAAGCCUGGUCCGG	AT5G60690.1	REV (REVOLUTA); DNA binding / lipid binding / transcription factor	1e-117		B9SVC7	DNA binding protein, putative	1e-124	homologue to UniRef100_A7NZJ8 Cluster: Chromosome chr6 scaffold_3, whole genome shotgun sequence; n=1; Vitis vinifera|Rep: Chromosome chr6 scaffold_3, whole genome shotgun sequence - Vitis vinifera (Grape), partial (32%)
miR167a	EY659179		2.5	2	21	38	56	UCUAGUACGACCGUCGAAGU	AGAUCAU-CUGGCAGUUUCA		No hits				No hits		similar to UniRef100_Q0AFS7 Cluster: Outer membrane efflux protein precursor; n=1; Nitrosomonas eutropha C91|Rep: Outer membrane efflux protein precursor - Nitrosomonas eutropha (strain C71), partial (5%)
miR167a	EY666891		3	2	21	460	479	UCUAGUACGACCGUCGAAGU	CGAUCAUGCUGGCGGCUACA	AT4G08850.2	leucine-rich repeat family protein / protein kinase family protein	3e-07		A7PVH8	Chromosome chr9 scaffold_33, whole genome shotgun sequence	9e-13	similar to UniRef100_Q3KB92 Cluster: Aldehyde dehydrogenase; n=1; Pseudomonas fluorescens PfO-1|Rep: Aldehyde dehydrogenase - Pseudomonas fluorescens (strain PfO-1), partial (30%)
miR167a	EY752486		3	2	21	238	257	UCUAGUACGACCGUCGAAGU	ACGUCAUGCUUGCAGCUUCG	AT4G36810.1	GGPS1 (GERANYLGERANYL PYROPHOSPHATE SYNTHASE 1); farnesyltranstransferase	7e-07		B0F4G3	Geranyl pyrophosphate synthase small subunit	6e-12	weakly similar to UniRef100_Q6QLV2 Cluster: Geranyl diphosphate synthase small subunit; n=1; Antirrhinum majus|Rep: Geranyl diphosphate synthase small subunit - Antirrhinum majus (Garden snapdragon), partial (11%)
miR167a	TC406		3	2	21	534	552	UCUAGUACGACCGUCGAAGU	GGAUCAUGCUGG-AGUUUCA	AT4G39090.1	RD19 (RESPONSIVE TO DEHYDRATION 19); cysteine-type peptidase	1e-112		B9RHA4	Cysteine protease, putative	1e-125	similar to UniRef100_Q3L0K1 Cluster: Cysteine proteinase; n=1; Populus tomentosa|Rep: Cysteine proteinase - Populus tomentosa (Chinese white poplar), partial (70%)
miR167d	EY659179		2.5	2	22	37	56	GUCUAGUACGACCGUCGAAGU	CAGAUCAU-CUGGCAGUUUCA		No hits				No hits		similar to UniRef100_Q0AFS7 Cluster: Outer membrane efflux protein precursor; n=1; Nitrosomonas eutropha C91|Rep: Outer membrane efflux protein precursor - Nitrosomonas eutropha (strain C71), partial (5%)
miR167d	EY666891		3	3	22	460	479	UCUAGUACGACCGUCGAAGU	CGAUCAUGCUGGCGGCUACA	AT4G08850.2	leucine-rich repeat family protein / protein kinase family protein	3e-07		A7PVH8	Chromosome chr9 scaffold_33, whole genome shotgun sequence	9e-13	similar to UniRef100_Q3KB92 Cluster: Aldehyde dehydrogenase; n=1; Pseudomonas fluorescens PfO-1|Rep: Aldehyde dehydrogenase - Pseudomonas fluorescens (strain PfO-1), partial (30%)
miR167d	EY752486		3	2	22	237	257	GUCUAGUACGACCGUCGAAGU	CACGUCAUGCUUGCAGCUUCG	AT4G36810.1	GGPS1 (GERANYLGERANYL PYROPHOSPHATE SYNTHASE 1); farnesyltranstransferase	7e-07		B0F4G3	Geranyl pyrophosphate synthase small subunit	6e-12	weakly similar to UniRef100_Q6QLV2 Cluster: Geranyl diphosphate synthase small subunit; n=1; Antirrhinum majus|Rep: Geranyl diphosphate synthase small subunit - Antirrhinum majus (Garden snapdragon), partial (11%)
miR167d	TC406		3	2	22	533	552	GUCUAGUACGACCGUCGAAGU	CGGAUCAUGCUGG-AGUUUCA	AT4G39090.1	RD19 (RESPONSIVE TO DEHYDRATION 19); cysteine-type peptidase	1e-112		B9RHA4	Cysteine protease, putative	1e-125	similar to UniRef100_Q3L0K1 Cluster: Cysteine proteinase; n=1; Populus tomentosa|Rep: Cysteine proteinase - Populus tomentosa (Chinese white poplar), partial (70%)
miR167f	EY659179		2.5	2	21	38	56	UCUAGUACGACCGUCGAAGU	AGAUCAU-CUGGCAGUUUCA		No hits				No hits		similar to UniRef100_Q0AFS7 Cluster: Outer membrane efflux protein precursor; n=1; Nitrosomonas eutropha C91|Rep: Outer membrane efflux protein precursor - Nitrosomonas eutropha (strain C71), partial (5%)
miR167f	EY666891		3	2	21	460	479	UCUAGUACGACCGUCGAAGU	CGAUCAUGCUGGCGGCUACA	AT4G08850.2	leucine-rich repeat family protein / protein kinase family protein	3e-07		A7PVH8	Chromosome chr9 scaffold_33, whole genome shotgun sequence	9e-13	similar to UniRef100_Q3KB92 Cluster: Aldehyde dehydrogenase; n=1; Pseudomonas fluorescens PfO-1|Rep: Aldehyde dehydrogenase - Pseudomonas fluorescens (strain PfO-1), partial (30%)
miR167f	EY716835		3	2	21	522	540	UCUAGUACGACCGUCGAAGU	GGAUCAUGCUGG-AGUUUCA	AT4G39090.1	RD19 (RESPONSIVE TO DEHYDRATION 19); cysteine-type peptidase	2e-63		B9RHA4	Cysteine protease, putative	1e-72	similar to UniRef100_Q3L0K1 Cluster: Cysteine proteinase; n=1; Populus tomentosa|Rep: Cysteine proteinase - Populus tomentosa (Chinese white poplar), partial (46%)
miR167f	EY752486		3	2	21	238	257	UCUAGUACGACCGUCGAAGU	ACGUCAUGCUUGCAGCUUCG	AT4G36810.1	GGPS1 (GERANYLGERANYL PYROPHOSPHATE SYNTHASE 1); farnesyltranstransferase	7e-07		B0F4G3	Geranyl pyrophosphate synthase small subunit	6e-12	weakly similar to UniRef100_Q6QLV2 Cluster: Geranyl diphosphate synthase small subunit; n=1; Antirrhinum majus|Rep: Geranyl diphosphate synthase small subunit - Antirrhinum majus (Garden snapdragon), partial (11%)
miR168a	EY715052		3	2	21	295	314	AGGGCUGGACGUGGUUCGCU	UCUCGACCUCCGCCGAGUGA		No hits				No hits		similar to UniRef100_A9S0X6 Cluster: Predicted protein; n=1; Physcomitrella patens subsp. patens|Rep: Predicted protein - Physcomitrella patens subsp. patens, partial (3%)
miR171b	TC16124		3	2	21	291	310	UCACUAUAACUAAGCCGAGC	AGUGAUAUUGAGUCUGUUCG	AT4G38350.1	patched family protein	7e-43		B9SMD3	Putative uncharacterized protein	9e-44	similar to UniRef100_UPI000034F19B Cluster: patched family protein; n=1; Arabidopsis thaliana|Rep: patched family protein - Arabidopsis thaliana, partial (10%)
miR171d	EY684758	-39.6	2	1	20	192	211	CACUAUAACCGCGCCGAGUU	GUGGUAUUGGGGCGGCUCAG	AT4G00150.1	scarecrow-like transcription factor 6 (SCL6)	2e-44		B9N3R7	GRAS family transcription factor	3e-65	similar to UniRef100_A7PYF4 Cluster: Chromosome chr15 scaffold_37, whole genome shotgun sequence; n=1; Vitis vinifera|Rep: Chromosome chr15 scaffold_37, whole genome shotgun sequence - Vitis vinifera (Grape), partial (17%)
miR171d	EY697662		3	2	20	198	217	ACUAUAACCGC-GCCGAGUU	UGAUGUUGGCGGCGGCUUAA	AT5G54160.1	ATOMT1 (O-METHYLTRANSFERASE 1)	3e-67		A9X7L0	Anthranilate N-methyltransferase	3e-73	weakly similar to UniRef100_Q43609 Cluster: Caffeic acid 3-O-methyltransferase; n=1; Prunus dulcis|Rep: Caffeic acid 3-O-methyltransferase - Prunus dulcis (Almond) (Prunus amygdalus), partial (39%)
miR171d	TC19143	-41.58	3	1	20	1001	1020	CACUAUAACCGCGCCGAGUU	AGGAUAUUGGCGCGGCUCAN	AT4G00150.1	scarecrow-like transcription factor 6 (SCL6)	2e-09		B9RD72	Putative uncharacterized protein	8e-64	similar to UniRef100_A7PYF4 Cluster: Chromosome chr15 scaffold_37, whole genome shotgun sequence; n=1; Vitis vinifera|Rep: Chromosome chr15 scaffold_37, whole genome shotgun sequence - Vitis vinifera (Grape), partial (25%)
miR171d	TC3846		3	2	20	619	638	ACUAUAACCGC-GCCGAGUU	UGAUGUUGGCGGCGGCUUAA	AT5G54160.1	ATOMT1 (O-METHYLTRANSFERASE 1)	2e-64		B9RMU8	O-methyltransferase, putative	6e-74	weakly similar to UniRef100_Q2HTB3 Cluster: O-methyltransferase, family 2; Dimerisation; n=1; Medicago truncatula|Rep: O-methyltransferase, family 2; Dimerisation - Medicago truncatula (Barrel medic), partial (36%)
miR172a	CV712765	-25.38	3	1	21	311	331	UACGUCGUAGUAGUUCUAAGA	AUGCAUCAUAAGCAAGAUUCU	AT1G80490.2	TPR1 (TOPLESS-RELATED 1)	2e-70		Q8H6S5	CTV.2	2e-83	UniRef100_Q8H6S5 Cluster: CTV.2; n=1; Poncirus trifoliata|Rep: CTV.2 - Poncirus trifoliata (Hardy orange), partial (14%)
miR172a	EY682577	-41.76	1.5	1	21	603	623	UACGUCGUAGUAGUUCUAAGA	GUGCAGCAUCAUCAAGAUUCC		No hits			B9SW78	Protein AINTEGUMENTA, putative	2e-19	weakly similar to UniRef100_A7NZC0 Cluster: Chromosome chr6 scaffold_3, whole genome shotgun sequence; n=1; Vitis vinifera|Rep: Chromosome chr6 scaffold_3, whole genome shotgun sequence - Vitis vinifera (Grape), partial (24%)
miR172a	EY688891	-41.13	1.5	1	21	122	142	UACGUCGUAGUAGUUCUAAGA	AUGCAGCAUCAUCAGGAUUCC		No hits				No hits		similar to UniRef100_Q6JE17 Cluster: Envelope glycoprotein; n=1; Human immunodeficiency virus 1|Rep: Envelope glycoprotein - Human immunodeficiency virus 1, partial (7%)
miR172a	PTCs00031.1		1.5	2	21	1584	1603	ACGUCGUAGUAGUUCUAAGA	UGCAGCAUCAUCAGGAUUCC	AT4G36920.1	AP2 (APETALA 2); transcription factor	8e-73		B9SGS1	Floral homeotic protein APETALA2, putative	1e-105	| PUT-155a-Citrus_sinensis-16828405 | AP2-EREBP family TF, nucleic acid sequence
miR172a	TC12064	-40.33	1.5	2	21	1539	1558	ACGUCGUAGUAGUUCUAAGA	UGCAGCAUCAUCAGGAUUCC	AT4G36920.1	AP2 (APETALA 2); transcription factor	8e-73		B9SGS1	Floral homeotic protein APETALA2, putative	1e-105	similar to UniRef100_Q9XHD3 Cluster: PHAP2B protein; n=1; Petunia x hybrida|Rep: PHAP2B protein - Petunia hybrida (Petunia), partial (44%)
miR172a	TC14205	-40.33	1.5	2	21	501	520	ACGUCGUAGUAGUUCUAAGA	UGCAGCAUCAUCAGGAUUCC		No hits			B5B0E0	Transcription factor APETALA2	3e-80	similar to UniRef100_Q8VWW8 Cluster: Transcription factor AHAP2; n=1; Malus x domestica|Rep: Transcription factor AHAP2 - Malus domestica (Apple) (Malus sylvestris), partial (11%)
miR172a	TC15635	-40.33	1.5	2	21	711	730	ACGUCGUAGUAGUUCUAAGA	UGCAGCAUCAUCAGGAUUCC	AT4G36920.1	AP2 (APETALA 2); transcription factor	1e-24		B5B0E0	Transcription factor APETALA2	1e-129	similar to UniRef100_A7PLE5 Cluster: Chromosome chr7 scaffold_20, whole genome shotgun sequence; n=1; Vitis vinifera|Rep: Chromosome chr7 scaffold_20, whole genome shotgun sequence - Vitis vinifera (Grape), partial (24%)
miR172a	TC15666	-41.39	2	1	21	725	745	UACGUCGUAGUAGUUCUAAGA	GUGCAGCAUCAUCAGGAUUCC	AT4G36920.1	AP2 (APETALA 2); transcription factor	4e-60		B9SW78	Protein AINTEGUMENTA, putative	1e-107	similar to UniRef100_A7NZC0 Cluster: Chromosome chr6 scaffold_3, whole genome shotgun sequence; n=1; Vitis vinifera|Rep: Chromosome chr6 scaffold_3, whole genome shotgun sequence - Vitis vinifera (Grape), partial (61%)
miR172a	TC16431	-42.16	1	1	21	409	429	UACGUCGUAGUAGUUCUAAGA	GUGCAGCAUCAUCAGGAUUCU		No hits			B9HU09	AP2 domain-containing transcription factor	5e-12	similar to UniRef100_A7NZC0 Cluster: Chromosome chr6 scaffold_3, whole genome shotgun sequence; n=1; Vitis vinifera|Rep: Chromosome chr6 scaffold_3, whole genome shotgun sequence - Vitis vinifera (Grape), partial (18%)
miR172a	TC7810	-41.39	2	1	21	565	585	UACGUCGUAGUAGUUCUAAGA	GUGCAGCAUCAUCAGGAUUCC	AT2G28550.1	RAP2.7/TOE1 (TARGET OF EAT1 1); DNA binding / transcription factor	2e-21		B9SW78	Protein AINTEGUMENTA, putative	7e-56	similar to UniRef100_A7NZC0 Cluster: Chromosome chr6 scaffold_3, whole genome shotgun sequence; n=1; Vitis vinifera|Rep: Chromosome chr6 scaffold_3, whole genome shotgun sequence - Vitis vinifera (Grape), partial (42%)
miR172c	CV712765		3	2	21	312	331	ACGUCGUAGUAGUUCUAAGA	UGCAUCAUAAGCAAGAUUCU	AT1G80490.2	TPR1 (TOPLESS-RELATED 1)	2e-70		Q8H6S5	CTV.2	2e-83	UniRef100_Q8H6S5 Cluster: CTV.2; n=1; Poncirus trifoliata|Rep: CTV.2 - Poncirus trifoliata (Hardy orange), partial (14%)
miR172c	EY682577	-41.25	1	2	21	604	623	ACGUCGUAGUAGUUCUAAGA	UGCAGCAUCAUCAAGAUUCC		No hits			B9SW78	Protein AINTEGUMENTA, putative	2e-19	weakly similar to UniRef100_A7NZC0 Cluster: Chromosome chr6 scaffold_3, whole genome shotgun sequence; n=1; Vitis vinifera|Rep: Chromosome chr6 scaffold_3, whole genome shotgun sequence - Vitis vinifera (Grape), partial (24%)
miR172c	EY688891	-40.97	1.5	2	21	123	142	ACGUCGUAGUAGUUCUAAGA	UGCAGCAUCAUCAGGAUUCC		No hits				No hits		similar to UniRef100_Q6JE17 Cluster: Envelope glycoprotein; n=1; Human immunodeficiency virus 1|Rep: Envelope glycoprotein - Human immunodeficiency virus 1, partial (7%)
miR172c	PTCs00031.1		1.5	1	21	1583	1603	GACGUCGUAGUAGUUCUAAGA	CUGCAGCAUCAUCAGGAUUCC	AT4G36920.1	AP2 (APETALA 2); transcription factor	8e-73		B9SGS1	Floral homeotic protein APETALA2, putative	1e-105	| PUT-155a-Citrus_sinensis-16828405 | AP2-EREBP family TF, nucleic acid sequence
miR172c	TC12064	-42.63	1.5	1	21	1538	1558	GACGUCGUAGUAGUUCUAAGA	CUGCAGCAUCAUCAGGAUUCC	AT4G36920.1	AP2 (APETALA 2); transcription factor	8e-73		B9SGS1	Floral homeotic protein APETALA2, putative	1e-105	similar to UniRef100_Q9XHD3 Cluster: PHAP2B protein; n=1; Petunia x hybrida|Rep: PHAP2B protein - Petunia hybrida (Petunia), partial (44%)
miR172c	TC14205	-42.63	1.5	1	21	500	520	GACGUCGUAGUAGUUCUAAGA	CUGCAGCAUCAUCAGGAUUCC		No hits			B5B0E0	Transcription factor APETALA2	3e-80	similar to UniRef100_Q8VWW8 Cluster: Transcription factor AHAP2; n=1; Malus x domestica|Rep: Transcription factor AHAP2 - Malus domestica (Apple) (Malus sylvestris), partial (11%)
miR172c	TC15635	-42.63	1.5	1	21	710	730	GACGUCGUAGUAGUUCUAAGA	CUGCAGCAUCAUCAGGAUUCC	AT4G36920.1	AP2 (APETALA 2); transcription factor	1e-24		B5B0E0	Transcription factor APETALA2	1e-129	similar to UniRef100_A7PLE5 Cluster: Chromosome chr7 scaffold_20, whole genome shotgun sequence; n=1; Vitis vinifera|Rep: Chromosome chr7 scaffold_20, whole genome shotgun sequence - Vitis vinifera (Grape), partial (24%)
miR172c	TC15666	-40.88	1.5	2	21	726	745	ACGUCGUAGUAGUUCUAAGA	UGCAGCAUCAUCAGGAUUCC	AT4G36920.1	AP2 (APETALA 2); transcription factor	4e-60		B9SW78	Protein AINTEGUMENTA, putative	1e-107	similar to UniRef100_A7NZC0 Cluster: Chromosome chr6 scaffold_3, whole genome shotgun sequence; n=1; Vitis vinifera|Rep: Chromosome chr6 scaffold_3, whole genome shotgun sequence - Vitis vinifera (Grape), partial (61%)
miR172c	TC16431	-41.65	0.5	2	21	410	429	ACGUCGUAGUAGUUCUAAGA	UGCAGCAUCAUCAGGAUUCU		No hits			B9HU09	AP2 domain-containing transcription factor	5e-12	similar to UniRef100_A7NZC0 Cluster: Chromosome chr6 scaffold_3, whole genome shotgun sequence; n=1; Vitis vinifera|Rep: Chromosome chr6 scaffold_3, whole genome shotgun sequence - Vitis vinifera (Grape), partial (18%)
miR172c	TC7810	-40.88	1.5	2	21	566	585	ACGUCGUAGUAGUUCUAAGA	UGCAGCAUCAUCAGGAUUCC	AT2G28550.1	RAP2.7/TOE1 (TARGET OF EAT1 1); DNA binding / transcription factor	2e-21		B9SW78	Protein AINTEGUMENTA, putative	7e-56	similar to UniRef100_A7NZC0 Cluster: Chromosome chr6 scaffold_3, whole genome shotgun sequence; n=1; Vitis vinifera|Rep: Chromosome chr6 scaffold_3, whole genome shotgun sequence - Vitis vinifera (Grape), partial (42%)
miR172e	EY688891		0.5	1	21	122	142	UACGUCGUAGUAGUUCUAAGG	AUGCAGCAUCAUCAGGAUUCC		No hits				No hits		similar to UniRef100_Q6JE17 Cluster: Envelope glycoprotein; n=1; Human immunodeficiency virus 1|Rep: Envelope glycoprotein - Human immunodeficiency virus 1, partial (7%)
miR172e	EY704006		3	2	21	25	44	ACGUCGUAGUAGUUCUAAGG	UGCUGCAUUAUGAAGAUUUC	AT4G13050.1	acyl-(acyl carrier protein) thioesterase, putative / acyl-ACP thioesterase, putative / oleoyl-(acyl-carrier protein) hydrolase, putative / S-acyl fatty acid synthase thioesterase, putative	7e-54		A9XK92	Oleoyl-acyl carrier protein thioesterase, putative	1e-61	similar to UniRef100_A9XK92 Cluster: Acyl-ACP thioesterase FatA; n=1; Ricinus communis|Rep: Acyl-ACP thioesterase FatA - Ricinus communis (Castor bean), partial (39%)
miR172e	PTCs00031.1		0.5	2	21	1584	1603	ACGUCGUAGUAGUUCUAAGG	UGCAGCAUCAUCAGGAUUCC	AT4G36920.1	AP2 (APETALA 2); transcription factor	8e-73		B9SGS1	Floral homeotic protein APETALA2, putative	1e-105	| PUT-155a-Citrus_sinensis-16828405 | AP2-EREBP family TF, nucleic acid sequence
miR172e	TC12064		0.5	2	21	1539	1558	ACGUCGUAGUAGUUCUAAGG	UGCAGCAUCAUCAGGAUUCC	AT4G36920.1	AP2 (APETALA 2); transcription factor	8e-73		B9SGS1	Floral homeotic protein APETALA2, putative	1e-105	similar to UniRef100_Q9XHD3 Cluster: PHAP2B protein; n=1; Petunia x hybrida|Rep: PHAP2B protein - Petunia hybrida (Petunia), partial (44%)
miR172i	EY682577	-37.08	3	1	21	603	623	UACGUCGUAGUAGUCCUAAGA	GUGCAGCAUCAUCAAGAUUCC		No hits			B9SW78	Protein AINTEGUMENTA, putative	2e-19	weakly similar to UniRef100_A7NZC0 Cluster: Chromosome chr6 scaffold_3, whole genome shotgun sequence; n=1; Vitis vinifera|Rep: Chromosome chr6 scaffold_3, whole genome shotgun sequence - Vitis vinifera (Grape), partial (24%)
miR172i	EY688891	-44.09	1	1	21	122	142	UACGUCGUAGUAGUCCUAAGA	AUGCAGCAUCAUCAGGAUUCC		No hits				No hits		similar to UniRef100_Q6JE17 Cluster: Envelope glycoprotein; n=1; Human immunodeficiency virus 1|Rep: Envelope glycoprotein - Human immunodeficiency virus 1, partial (7%)
miR172i	PTCs00031.1		1	2	21	1584	1603	ACGUCGUAGUAGUCCUAAGA	UGCAGCAUCAUCAGGAUUCC	AT4G36920.1	AP2 (APETALA 2); transcription factor	8e-73		B9SGS1	Floral homeotic protein APETALA2, putative	1e-105	| PUT-155a-Citrus_sinensis-16828405 | AP2-EREBP family TF, nucleic acid sequence
miR172i	TC12064	-43.29	1	2	21	1539	1558	ACGUCGUAGUAGUCCUAAGA	UGCAGCAUCAUCAGGAUUCC	AT4G36920.1	AP2 (APETALA 2); transcription factor	8e-73		B9SGS1	Floral homeotic protein APETALA2, putative	1e-105	similar to UniRef100_Q9XHD3 Cluster: PHAP2B protein; n=1; Petunia x hybrida|Rep: PHAP2B protein - Petunia hybrida (Petunia), partial (44%)
miR172i	TC14205	-43.29	1	2	21	501	520	ACGUCGUAGUAGUCCUAAGA	UGCAGCAUCAUCAGGAUUCC		No hits			B5B0E0	Transcription factor APETALA2	3e-80	similar to UniRef100_Q8VWW8 Cluster: Transcription factor AHAP2; n=1; Malus x domestica|Rep: Transcription factor AHAP2 - Malus domestica (Apple) (Malus sylvestris), partial (11%)
miR172i	TC15635	-43.29	1	2	21	711	730	ACGUCGUAGUAGUCCUAAGA	UGCAGCAUCAUCAGGAUUCC	AT4G36920.1	AP2 (APETALA 2); transcription factor	1e-24		B5B0E0	Transcription factor APETALA2	1e-129	similar to UniRef100_A7PLE5 Cluster: Chromosome chr7 scaffold_20, whole genome shotgun sequence; n=1; Vitis vinifera|Rep: Chromosome chr7 scaffold_20, whole genome shotgun sequence - Vitis vinifera (Grape), partial (24%)
miR172i	TC15666	-44.35	1.5	1	21	725	745	UACGUCGUAGUAGUCCUAAGA	GUGCAGCAUCAUCAGGAUUCC	AT4G36920.1	AP2 (APETALA 2); transcription factor	4e-60		B9SW78	Protein AINTEGUMENTA, putative	1e-107	similar to UniRef100_A7NZC0 Cluster: Chromosome chr6 scaffold_3, whole genome shotgun sequence; n=1; Vitis vinifera|Rep: Chromosome chr6 scaffold_3, whole genome shotgun sequence - Vitis vinifera (Grape), partial (61%)
miR172i	TC16431	-45.12	0.5	1	21	409	429	UACGUCGUAGUAGUCCUAAGA	GUGCAGCAUCAUCAGGAUUCU		No hits			B9HU09	AP2 domain-containing transcription factor	5e-12	similar to UniRef100_A7NZC0 Cluster: Chromosome chr6 scaffold_3, whole genome shotgun sequence; n=1; Vitis vinifera|Rep: Chromosome chr6 scaffold_3, whole genome shotgun sequence - Vitis vinifera (Grape), partial (18%)
miR172i	TC7810	-44.35	1.5	1	21	565	585	UACGUCGUAGUAGUCCUAAGA	GUGCAGCAUCAUCAGGAUUCC	AT2G28550.1	RAP2.7/TOE1 (TARGET OF EAT1 1); DNA binding / transcription factor	2e-21		B9SW78	Protein AINTEGUMENTA, putative	7e-56	similar to UniRef100_A7NZC0 Cluster: Chromosome chr6 scaffold_3, whole genome shotgun sequence; n=1; Vitis vinifera|Rep: Chromosome chr6 scaffold_3, whole genome shotgun sequence - Vitis vinifera (Grape), partial (42%)
miR1863	EY727727		3	4	23	449	468	AUUGUCACCAUAGUCUCGAU	UGAUGCUGGUGUCAGAGCUA	AT1G19910.1	AVA-P2 (vacuolar-H+-pumping ATPase 16 kDa proteolipid subunit 2); ATPase	9e-56		Q9SXS6	Vacuolar H+-ATPase c subunit	7e-56	homologue to UniRef100_A5B050 Cluster: Adenylosuccinate synthetase; n=1; Vitis vinifera|Rep: Adenylosuccinate synthetase - Vitis vinifera (Grape), partial (5%)
miR1863	EY740961		3	4	23	534	553	AUUGUCACCAUAGUCUCGAU	UAGCAGGGGUAUCAGGGCUC	AT4G18430.1	AtRABA1e (Arabidopsis Rab GTPase homolog A1e); GTP binding	2e-07		Q8RZ83	Putative uncharacterized protein	2e-06	homologue to UniRef100_A6YM33 Cluster: Phosphoenolpyruvate carboxylase; n=1; Ricinus communis|Rep: Phosphoenolpyruvate carboxylase - Ricinus communis (Castor bean), partial (26%)
miR1863	NP13097244	-43.01	2.5	2	23	303	324	AGAUUGUCACCAUAGUCUCGAU	UUUAAUAGUGGUAUCAGAGCCA	AT2G30490.1	ATC4H/C4H/CYP73A5 (CINNAMATE 4-HYDROXYLASE, CINNAMATE-4-HYDROXYLASE); trans-cinnamate 4-monooxygenase	1e-166		Q9M4U0	Cinnamate 4-hydroxylase CYP73	0	similar to UniRef100_A6PKJ9 Cluster: Transposase; n=1; Victivallis vadensis ATCC BAA-548|Rep: Transposase - Victivallis, partial (2%)
miR1863	TC25316	-43.07	2.5	1	23	349	371	AAGAUUGUCACCAUAGUCUCGAU	UCCUAACAGUGGUAUCAGAGCCA		No hits				No hits		similar to UniRef100_A8T1T8 Cluster: SanA protein; n=1; Vibrio campbellii AND4|Rep: SanA protein - Vibrio campbellii AND4, partial (8%)
miR1863	TC3936	-43.07	2.5	1	23	261	283	AAGAUUGUCACCAUAGUCUCGAU	UCCUAACAGUGGUAUCAGAGCCA		No hits			B8YLY4	Gag-Pol polyprotein	5e-11	weakly similar to UniRef100_Q8TYX3 Cluster: HSP70 class molecular chaperones involved in cell morphogenesis; n=1; Methanopyrus kandleri|Rep: HSP70 class molecular chaperones involved in cell morphogenesis - Methanopyrus kandleri, partial (6%)
miR319e	EY665994		3	1	21	348	367	UCCUCGAGGGAAGUCAGGUUU	AGGAG-UCCCUUUGGUCCAAA	AT3G57610.1	ATPURA; adenylosuccinate synthase	3e-34		Q9FYW9	Adenylosuccinate synthetase	3e-37
miR319e	TC11997		3	2	21	1055	1074	CCUCGAGGGAAGUCAGGUUU	UGAGCUCCCCUUAGUCUAAA	AT1G68750.1	ATPPC4 (Arabidopsis thaliana phosphoenolpyruvate carboxylase 4); phosphoenolpyruvate carboxylase	1e-127		B9SEG3	Putative uncharacterized protein	1e-137	weakly similar to UniRef100_A5NVB2 Cluster: LigA; n=1; Methylobacterium sp. 4-46|Rep: LigA - Methylobacterium sp. 4-46, partial (5%)
miR390a	CK935773	-42.09	1.5	1	21	315	335	CCGCGAUAGGGAGGACUCGAA	GGCGAUAUCUCUCCUGAGCUU		No hits				No hits		similar to UniRef100_A8JFD4 Cluster: Glyoxal or galactose oxidase; n=1; Chlamydomonas reinhardtii|Rep: Glyoxal or galactose oxidase - Chlamydomonas reinhardtii, partial (3%)
miR390a	DR404204	-42.68	1.5	1	21	168	188	CCGCGAUAGGGAGGACUCGAA	GGCGCUAUCCAUCCUGAGUUU		No hits				No hits
miR390a	EY674848	-42.14	2	1	21	320	340	CCGCGAUAGGGAGGACUCGAA	GGUGCUAUCCUACCUGAGCUU		No hits				No hits		similar to UniRef100_A8T1T8 Cluster: SanA protein; n=1; Vibrio campbellii AND4|Rep: SanA protein - Vibrio campbellii AND4, partial (8%)
miR390a	EY724400	-42.14	2	1	21	238	258	CCGCGAUAGGGAGGACUCGAA	GGUGCUAUCCUACCUGAGCUU		No hits				No hits		similar to UniRef100_O92967 Cluster: Envelope glycoprotein; n=1; Human immunodeficiency virus 1|Rep: Envelope glycoprotein - Human immunodeficiency virus 1, partial (21%)
miR390a	EY733102	-42.14	2	1	21	170	190	CCGCGAUAGGGAGGACUCGAA	GGUGCUAUCCUACCUGAGCUU		No hits				No hits		similar to UniRef100_A7PF54 Cluster: Chromosome chr11 scaffold_13, whole genome shotgun sequence; n=1; Vitis vinifera|Rep: Chromosome chr11 scaffold_13, whole genome shotgun sequence - Vitis vinifera (Grape), partial (31%)
miR390a	EY733264	-42.14	2	1	21	176	196	CCGCGAUAGGGAGGACUCGAA	GGUGCUAUCCUACCUGAGCUU		No hits				No hits		weakly similar to UniRef100_A4F976 Cluster: Oligopeptide/dipeptide ABC transporter, permease protein; n=1; Saccharopolyspora erythraea NRRL 2338|Rep: Oligopeptide/dipeptide ABC transporter, permease protein - Saccharopolyspora erythraea (strain NRRL 23338), partial (7%)
miR390a	EY736316	-42.14	2	1	21	240	260	CCGCGAUAGGGAGGACUCGAA	GGUGCUAUCCUACCUGAGCUU		No hits				No hits		weakly similar to UniRef100_Q6T1D0 Cluster: Peroxidase precursor; n=1; Quercus suber|Rep: Peroxidase precursor - Quercus suber (Cork oak), partial (61%)
miR390a-3p	DR404204		2.5	1	20	91	110	CUUUGAGUCCUACCUAUCGC	UAAGCUCAGGAGGGAUAGCG		No hits				No hits		similar to UniRef100_Q70G20 Cluster: Phospholipid hydroperoxide glutathione peroxidase; n=1; Citrus sinensis|Rep: Phospholipid hydroperoxide glutathione peroxidase - Citrus sinensis (Sweet orange), partial (63%)
miR390a-3p	EY734554		3	1	20	42	61	CUUUGAGUCCUACCUAUCGC	GGAACUCAAGAUGGACAGCG		No hits				No hits		similar to UniRef100_A4PHQ8 Cluster: Taste receptor type 1 member 2b; n=1; Danio rerio|Rep: Taste receptor type 1 member 2b -, partial (1%)
miR391	EY665372	-36.45	3	2	21	65	84	CCAGUGAUAGAGGGACGGUU	GUUCACUGUCUCCCUGCAAA	AT2G25490.1	EBF1 (EIN3-BINDING F BOX PROTEIN 1); ubiquitin-protein ligase	1e-51		B9HA53	Ein3-binding f-box protein 3	2e-69	similar to UniRef100_P42802 Cluster: Inositol-3-phosphate synthase; n=1; Citrus x paradisi|Rep: Inositol-3-phosphate synthase - Citrus paradisi (Grapefruit), partial (32%)
miR391	EY683066		3	1	21	254	274	ACCAGUGAUAGAGGGACGGUU	UGGUGACUGUGUCUCUGCCAA	AT5G04410.1	NAC2 (Arabidopsis NAC domain containing protein 78); transcription factor	2e-06		B9T308	Putative uncharacterized protein	3e-15	similar to UniRef100_A7QP47 Cluster: Chromosome chr1 scaffold_136, whole genome shotgun sequence; n=1; Vitis vinifera|Rep: Chromosome chr1 scaffold_136, whole genome shotgun sequence - Vitis vinifera (Grape), partial (27%)
miR391	EY697129		3	2	21	579	598	CCAGUGAUAGAGGGACGGUU	GGUCAAAGUCUCUCUGCCAA	AT5G58390.1	peroxidase, putative	1e-67		B9I6X2	Predicted protein	8e-72	similar to UniRef100_A7Q411 Cluster: Chromosome chr13 scaffold_48, whole genome shotgun sequence; n=1; Vitis vinifera|Rep: Chromosome chr13 scaffold_48, whole genome shotgun sequence - Vitis vinifera (Grape), partial (12%)
miR391	EY715254		3	2	21	142	161	CCAGUGAUAGAGGGACGGUU	GGUCACGAUUUCUCUGUUAA	AT4G11600.1	ATGPX6 (GLUTATHIONE PEROXIDASE 6); glutathione peroxidase	2e-25		Q70G20	Glutathione peroxidase	9e-31	similar to UniRef100_A7QP47 Cluster: Chromosome chr1 scaffold_136, whole genome shotgun sequence; n=1; Vitis vinifera|Rep: Chromosome chr1 scaffold_136, whole genome shotgun sequence - Vitis vinifera (Grape), partial (49%)
miR394a	DR909212	-28.83	3	1	20	53	72	CCUCCACCUGUCUUACGGUU	GGAGGUCUACAAAAUGCCAA		No hits				No hits		homologue to UniRef100_UPI0000DA44AF Cluster: TBC1 domain family member 25; n=2; Rattus norvegicus|Rep: TBC1 domain family member 25 -, partial (2%)
miR394a	EY652491		3	1	20	892	911	CCUCCACCUGUCUUACGGUU	CGAGGUGGAUAGGAUGUCGA	AT2G22240.1	inositol-3-phosphate synthase isozyme 2 / myo-inositol-1-phosphate synthase 2 / MI-1-P synthase 2 / IPS 2	2e-63		P42802	Inositol-3-phosphate synthase	2e-67	similar to UniRef100_A7NV22 Cluster: Chromosome chr18 scaffold_1, whole genome shotgun sequence; n=1; Vitis vinifera|Rep: Chromosome chr18 scaffold_1, whole genome shotgun sequence - Vitis vinifera (Grape), partial (18%)
miR394a	EY658376	-39.64	1	1	20	269	288	CCUCCACCUGUCUUACGGUU	GGAGGUUGACAGAAUGCCAA	AT1G27340.1	F-box family protein	1e-58		B8Y9B5	F-box family protein	2e-75	similar to UniRef100_Q9SE02 Cluster: ATP sulfurylase; n=2; Arabidopsis thaliana|Rep: ATP sulfurylase - Arabidopsis thaliana (Mouse-ear cress), partial (31%)
miR394a	EY747464	-31.6	3	1	20	120	139	CCUCCACCUGUCUUACGGUU	GGAGUUGGACAGAAGGUCAA	AT3G55060.1	similar to unknown protein [Arabidopsis thaliana] (TAIR:AT2G39300.1); similar to unnamed protein product [Vitis vinifera] (GB:CAO41551.1)	5e-27		A7Q411	Chromosome chr13 scaffold_48, whole genome shotgun sequence	7e-37	homologue to UniRef100_Q9FPT1-2 Cluster: Isoform 2 of Q9FPT1 ; n=1; Arabidopsis thaliana|Rep: Isoform 2 of Q9FPT1 - Arabidopsis thaliana (Mouse-ear cress), partial (22%)
miR394a	TC13219	-39.64	1	1	20	430	449	CCUCCACCUGUCUUACGGUU	GGAGGUUGACAGAAUGCCAA	AT1G27340.1	F-box family protein	1e-107		B8Y9B5	F-box family protein	1e-132	similar to UniRef100_Q9SE02 Cluster: ATP sulfurylase; n=2; Arabidopsis thaliana|Rep: ATP sulfurylase - Arabidopsis thaliana (Mouse-ear cress), partial (38%)
miR395a	EY658203	-37.07	2.5	1	21	141	161	CUCAAGGGGGUUUGUGAAGUC	GAGUUCUCCCAAUCACUUCAA		No hits			A5BVJ3	Putative uncharacterized protein	3e-12	similar to UniRef100_Q0WSF1 Cluster: Aldehyde dehydrogenase 22A1 precursor; n=1; Arabidopsis thaliana|Rep: Aldehyde dehydrogenase 22A1 precursor - Arabidopsis thaliana (Mouse-ear cress), partial (25%)
miR395a	EY658607	-37.07	2.5	1	21	46	66	CUCAAGGGGGUUUGUGAAGUC	GAGUUCUCCCAAUCACUUCAA	AT5G10180.1	AST68 (Sulfate transporter 2.1)	7e-56		A5BVJ3	Putative uncharacterized protein	3e-67	similar to UniRef100_Q9SE02 Cluster: ATP sulfurylase; n=2; Arabidopsis thaliana|Rep: ATP sulfurylase - Arabidopsis thaliana (Mouse-ear cress), partial (25%)
miR395a	EY667140	-36.68	3	1	21	343	363	CUCAAGGGGGUUUGUGAAGUC	GAGUUCCUCCAAACUCUUCAU	AT3G22890.1	APS1 (ATP sulfurylase 3)	8e-63		A5AV70	Putative uncharacterized protein (Chromosome chr5 scaffold_2, whole genome shotgun sequence)	7e-63	similar to UniRef100_A7NV22 Cluster: Chromosome chr18 scaffold_1, whole genome shotgun sequence; n=1; Vitis vinifera|Rep: Chromosome chr18 scaffold_1, whole genome shotgun sequence - Vitis vinifera (Grape), partial (17%)
miR395a	EY667637	-39.42	2	1	21	683	703	CUCAAGGGGGUUUGUGAAGUC	GAGUUCCCCCAAACAAUUCGG	AT5G06600.1	UBP12 (UBIQUITIN-SPECIFIC PROTEASE 12); ubiquitin-specific protease	1e-121		B9HKI3	Predicted protein	1e-121	similar to UniRef100_A7NV22 Cluster: Chromosome chr18 scaffold_1, whole genome shotgun sequence; n=1; Vitis vinifera|Rep: Chromosome chr18 scaffold_1, whole genome shotgun sequence - Vitis vinifera (Grape), partial (7%)
miR395a	EY674223	-36.68	3	1	21	387	407	CUCAAGGGGGUUUGUGAAGUC	GAGUUCCUCCAAACUCUUCAU	AT3G22890.1	APS1 (ATP sulfurylase 3)	2e-81		B9RTI9	Sulfate adenylyltransferase, putative	2e-82	similar to UniRef100_A7NV22 Cluster: Chromosome chr18 scaffold_1, whole genome shotgun sequence; n=1; Vitis vinifera|Rep: Chromosome chr18 scaffold_1, whole genome shotgun sequence - Vitis vinifera (Grape), partial (7%)
miR395a	EY685189	-30.97	3	1	21	476	496	CUCAAGGGGGUUUGUGAAGUC	GACUUCCCCAAAACACUUCAA	AT3G66658.2	ALDH22a1 (ALDEHYDE DEHYDROGENASE 22A1); 3-chloroallyl aldehyde dehydrogenase	5e-74		B9HIP3	Predicted protein	1e-73	similar to UniRef100_Q9SE02 Cluster: ATP sulfurylase; n=2; Arabidopsis thaliana|Rep: ATP sulfurylase - Arabidopsis thaliana (Mouse-ear cress), partial (28%)
miR395a	EY709836	-36.68	3	1	21	310	330	CUCAAGGGGGUUUGUGAAGUC	GAGUUCCUCCAAACUCUUCAU	AT3G22890.1	APS1 (ATP sulfurylase 3)	6e-47		B9RTI9	Sulfate adenylyltransferase, putative	5e-47	homologue to UniRef100_Q42918 Cluster: Acetyl-CoA C-acyltransferase; n=1; Mangifera indica|Rep: Acetyl-CoA C-acyltransferase - Mangifera indica (Mango), partial (63%)
miR395a	EY712026	-37.07	2.5	1	21	256	276	CUCAAGGGGGUUUGUGAAGUC	GAGUUCUCCCAAUCACUUCAA	AT1G77990.1	AST56 (sulphate transporter 2;2); sulfate transmembrane transporter	2e-52		A5BVJ3	Putative uncharacterized protein	5e-62	homologue to UniRef100_Q42918 Cluster: Acetyl-CoA C-acyltransferase; n=1; Mangifera indica|Rep: Acetyl-CoA C-acyltransferase - Mangifera indica (Mango), partial (58%)
miR395a	EY720265	-37.07	2.5	1	21	244	264	CUCAAGGGGGUUUGUGAAGUC	GAGUUCUCCCAAUCACUUCAA	AT5G10180.1	AST68 (Sulfate transporter 2.1)	9e-31		A7PL70	Chromosome chr7 scaffold_20, whole genome shotgun sequence	4e-37	similar to UniRef100_Q9SE02 Cluster: ATP sulfurylase; n=2; Arabidopsis thaliana|Rep: ATP sulfurylase - Arabidopsis thaliana (Mouse-ear cress), partial (23%)
miR395a	EY725313	-37.07	2.5	1	21	257	277	CUCAAGGGGGUUUGUGAAGUC	GAGUUCUCCCAAUCACUUCAA	AT5G10180.1	AST68 (Sulfate transporter 2.1)	1e-22		A5BVJ3	Putative uncharacterized protein	3e-33	homologue to UniRef100_Q42918 Cluster: Acetyl-CoA C-acyltransferase; n=1; Mangifera indica|Rep: Acetyl-CoA C-acyltransferase - Mangifera indica (Mango), partial (38%)
miR395a	EY726040	-36.68	3	1	21	344	364	CUCAAGGGGGUUUGUGAAGUC	GAGUUCCUCCAAACUCUUCAU	AT3G22890.1	APS1 (ATP sulfurylase 3)	3e-61		B9HUQ5	Predicted protein	1e-63	similar to UniRef100_Q43742 Cluster: Glyoxysomal beta-ketoacyl-thiolase; n=1; Brassica napus|Rep: Glyoxysomal beta-ketoacyl-thiolase - Brassica napus (Rape), complete
miR395a	EY732960	-28.92	3	1	21	326	346	CUCAAGGGGGUUUGUGAAGUC	GAAUUCGGCCAAACACUUCAG	AT2G33150.1	KAT2/PED1 (PEROXISOME DEFECTIVE 1); acetyl-CoA C-acyltransferase	1e-123		Q42918	Acetyl-CoA C-acyltransferase (3-ketoacyl-coa thiolase b) (Fragment)	1e-123	similar to UniRef100_Q9SE02 Cluster: ATP sulfurylase; n=2; Arabidopsis thaliana|Rep: ATP sulfurylase - Arabidopsis thaliana (Mouse-ear cress), partial (50%)
miR395a	EY732985	-28.92	3	1	21	362	382	CUCAAGGGGGUUUGUGAAGUC	GAAUUCGGCCAAACACUUCAG	AT2G33150.1	KAT2/PED1 (PEROXISOME DEFECTIVE 1); acetyl-CoA C-acyltransferase	1e-121		Q42918	Acetyl-CoA C-acyltransferase (3-ketoacyl-coa thiolase b) (Fragment)	1e-125	similar to UniRef100_A7NWV7 Cluster: Chromosome chr5 scaffold_2, whole genome shotgun sequence; n=1; Vitis vinifera|Rep: Chromosome chr5 scaffold_2, whole genome shotgun sequence - Vitis vinifera (Grape), partial (13%)
miR395a	EY743022	-36.68	3	1	21	369	389	CUCAAGGGGGUUUGUGAAGUC	GAGUUCCUCCAAACUCUUCAU	AT3G22890.1	APS1 (ATP sulfurylase 3)	5e-45		A5AV70	Putative uncharacterized protein (Chromosome chr5 scaffold_2, whole genome shotgun sequence)	1e-46	similar to UniRef100_Q9ZNZ8 Cluster: ATP sulfurylase precursor; n=1; Brassica juncea|Rep: ATP sulfurylase precursor - Brassica juncea (Leaf mustard) (Indian mustard), partial (89%)
miR395a	EY748192	-28.92	3	1	21	75	95	CUCAAGGGGGUUUGUGAAGUC	GAAUUCGGCCAAACACUUCAG	AT1G04710.1	acetyl-CoA C-acyltransferase, putative / 3-ketoacyl-CoA thiolase, putative	2e-63		Q42918	Acetyl-CoA C-acyltransferase (3-ketoacyl-coa thiolase b) (Fragment)	1e-65	similar to UniRef100_Q9SE02 Cluster: ATP sulfurylase; n=2; Arabidopsis thaliana|Rep: ATP sulfurylase - Arabidopsis thaliana (Mouse-ear cress), partial (48%)
miR395a	TC18796	-28.92	3	1	21	991	1011	CUCAAGGGGGUUUGUGAAGUC	GAAUUCGGCCAAACACUUCAG	AT2G33150.1	KAT2/PED1 (PEROXISOME DEFECTIVE 1); acetyl-CoA C-acyltransferase	0		Q42918	Acetyl-CoA C-acyltransferase (3-ketoacyl-coa thiolase b) (Fragment)	0	homologue to UniRef100_Q42918 Cluster: Acetyl-CoA C-acyltransferase; n=1; Mangifera indica|Rep: Acetyl-CoA C-acyltransferase - Mangifera indica (Mango), partial (85%)
miR395a	TC25886	-36.68	3	1	21	544	564	CUCAAGGGGGUUUGUGAAGUC	GAGUUCCUCCAAACUCUUCAU	AT1G19920.1	APS2 (ATP SULFURYLASE PRECURSOR)	2e-63		B9HUQ5	Predicted protein	6e-86	similar to UniRef100_A7PPV8 Cluster: Chromosome chr18 scaffold_24, whole genome shotgun sequence; n=1; Vitis vinifera|Rep: Chromosome chr18 scaffold_24, whole genome shotgun sequence - Vitis vinifera (Grape), partial (17%)
miR395a	TC3123	-46.93	0	1	21	798	818	CUCAAGGGGGUUUGUGAAGUC	GAGUUCCCCCAAACACUUCAG	AT3G63380.1	calcium-transporting ATPase, plasma membrane-type, putative / Ca(2+)-ATPase, putative (ACA12)	2e-40		B9MZE4	Autoinhibited calcium ATPase	2e-45	similar to UniRef100_A7PNX8 Cluster: Chromosome chr8 scaffold_23, whole genome shotgun sequence; n=1; Vitis vinifera|Rep: Chromosome chr8 scaffold_23, whole genome shotgun sequence - Vitis vinifera (Grape), partial (39%)
miR395a	TC5775	-36.68	3	1	21	340	360	CUCAAGGGGGUUUGUGAAGUC	GAGUUCCUCCAAACUCUUCAU	AT3G22890.1	APS1 (ATP sulfurylase 3)	0		B9RTI9	Sulfate adenylyltransferase, putative	0	weakly similar to UniRef100_Q0IX14 Cluster: Os10g0474300 protein; n=1; Oryza sativa Japonica Group|Rep: Os10g0474300 protein - Oryza sativa subsp. japonica (Rice), partial (3%)
miR395a	TC7183	-36.68	3	1	21	366	386	CUCAAGGGGGUUUGUGAAGUC	GAGUUCCUCCAAACUCUUCAU	AT3G22890.1	APS1 (ATP sulfurylase 3)	1e-106		B9RTI9	Sulfate adenylyltransferase, putative	1e-108	homologue to UniRef100_Q94JM5 Cluster: Cinnamate 4-hydroxylase; n=1; Citrus x paradisi|Rep: Cinnamate 4-hydroxylase - Citrus paradisi (Grapefruit), partial (43%)
miR395a	TC9807	-28.92	3	1	21	835	855	CUCAAGGGGGUUUGUGAAGUC	GAAUUCGGCCAAACACUUCAG	AT2G33150.1	KAT2/PED1 (PEROXISOME DEFECTIVE 1); acetyl-CoA C-acyltransferase	1e-155		Q42918	Acetyl-CoA C-acyltransferase (3-ketoacyl-coa thiolase b) (Fragment)	1e-162	similar to UniRef100_A7R4U2 Cluster: Chromosome undetermined scaffold_777, whole genome shotgun sequence; n=1; Vitis vinifera|Rep: Chromosome undetermined scaffold_777, whole genome shotgun sequence - Vitis vinifera (Grape), partial (3%)
miR397a	EY727461	-32.58	3	1	21	162	182	GUAGUUGCGACGUGAGUUACU	CAUCAACGUGGCACUCAAAGA	AT1G31480.1	SGR2 (SHOOT GRAVITROPISM 2)	2e-65		B9SHQ6	Putative uncharacterized protein	3e-75	weakly similar to UniRef100_Q0IX14 Cluster: Os10g0474300 protein; n=1; Oryza sativa Japonica Group|Rep: Os10g0474300 protein - Oryza sativa subsp. japonica (Rice), partial (3%)
miR397a	TC3269	-39.05	2	1	21	771	791	GUAGUUGCGACGUGAGUUACU	UAUCAACGCUGCACUCAAUAA	AT3G09220.1	LAC7 (laccase 7); copper ion binding / oxidoreductase	2e-89		B9HC76	Laccase 110a	4e-97	homologue to UniRef100_Q94JM5 Cluster: Cinnamate 4-hydroxylase; n=1; Citrus x paradisi|Rep: Cinnamate 4-hydroxylase - Citrus paradisi (Grapefruit), partial (43%)
miR399a	CV712967	-43.32	1	1	21	400	420	GUCCCGUUAAGAGGAAACCGU	CAGGGCAACUCUCCUUUGGCA		No hits				No hits		similar to UniRef100_A7R4U2 Cluster: Chromosome undetermined scaffold_777, whole genome shotgun sequence; n=1; Vitis vinifera|Rep: Chromosome undetermined scaffold_777, whole genome shotgun sequence - Vitis vinifera (Grape), partial (3%)
miR399a	EY664657		3	2	21	768	787	UCCCGUUAAGAGGAAACCGU	AGGGCAAUUCUCUUUUGUCC	AT2G30490.1	ATC4H/C4H/CYP73A5 (CINNAMATE 4-HYDROXYLASE, CINNAMATE-4-HYDROXYLASE); trans-cinnamate 4-monooxygenase	2e-99		Q9LKX1	Cinnamate 4-hydroxylase CYP73	1e-115	UniRef100_Q9WQ56 Cluster: Envelope glycoprotein; n=1; Human immunodeficiency virus 1|Rep: Envelope glycoprotein -, partial (4%)
miR399a	EY742134	-40.11	1.5	1	21	217	237	GUCCCGUUAAGAGGAAACCGU	CAGGGCAGAUCUCCUUUGGCA		No hits				No hits		| PUT-155a-Citrus_sinensis-16828405 | AP2-EREBP family TF, nucleic acid sequence
miR403	EY656660	-37.72	1	1	21	90	110	GCUCAAACACGCACUUAGAUU	CGGGUUUGUGCGUGAAUUUAA	AT2G16920.1	PFU2/UBC23 (UBIQUITIN-CONJUGATING ENZYME 23); ubiquitin-protein ligase	2e-10		B9MWC0	Predicted protein	2e-17	similar to UniRef100_A7RR11 Cluster: Predicted protein; n=1; Nematostella vectensis|Rep: Predicted protein - Nematostella vectensis (Starlet sea anemone), partial (5%)
miR403	PTCs00031.1		3	2	21	1998	2017	CUCAAACACGCACUUAGAUU	AAGUUUGUGUGUUAAUUUAA	AT4G36920.1	AP2 (APETALA 2); transcription factor	8e-73		B9SGS1	Floral homeotic protein APETALA2, putative	1e-105	similar to UniRef100_Q8VXD5 Cluster: SDL-1 protein; n=1; Nicotiana plumbaginifolia|Rep: SDL-1 protein - Nicotiana plumbaginifolia (Leadwort-leaved tobacco), partial (4%)
miR403	PTCs00555.1		3	2	21	1685	1704	CUCAAACACGCACUUAGAUU	GACUUUGUGACUGAAUCUAA	AT2G24260.1	basic helix-loop-helix (bHLH) family protein	1e-56		B9SBX4	Putative uncharacterized protein	1e-120	similar to UniRef100_P26488 Cluster: Nitrogen fixation regulation protein fixK; n=2; Azorhizobium caulinodans|Rep: Nitrogen fixation regulation protein fixK - Azorhizobium caulinodans, partial (8%)
miR472a	EY656962	-32.59	3	1	21	671	691	CCCUACCCUCCACACCCUUUU	GGGAUGGUAGGGGAGGGAAAA	AT5G59400.2	similar to hypothetical protein [Vitis vinifera] (GB:CAN64889.1)	8e-39		A5ATD4	Putative uncharacterized protein	5e-41	similar to UniRef100_A7PSF0 Cluster: Chromosome chr14 scaffold_27, whole genome shotgun sequence; n=1; Vitis vinifera|Rep: Chromosome chr14 scaffold_27, whole genome shotgun sequence - Vitis vinifera (Grape), partial (31%)
miR472a	EY671044	-36.57	3	1	21	5	25	CCCUACCCUCCACACCCUUUU	GGGAGGGGAGGGGGGGGAAAA		No hits				No hits		weakly similar to UniRef100_P93797 Cluster: Pherophorin-S precursor; n=1; Volvox carteri|Rep: Pherophorin-S precursor - Volvox carteri, partial (10%)
miR472a	EY675163	-36.53	3	1	21	943	963	CCCUACCCUCCACACCCUUUU	GGGGUGAGGGGUGGGGGAAAA		No hits				No hits		homologue to UniRef100_Q84U94 Cluster: Chlorophyll a/b-binding protein; n=1; Citrus limon|Rep: Chlorophyll a/b-binding protein - Citrus limon (Lemon), partial (88%)
miR472a	EY678227		2.5	2	21	942	961	CCUACCCUCCACACCCUUUU	GGGUGGGGGGAGUGGGAGAA		No hits			Q9M2M7	Putative uncharacterized protein F28O9.50	1e-09	homologue to UniRef100_A5GZB0 Cluster: Elongation factor 1-alpha; n=1; Litchi chinensis|Rep: Elongation factor 1-alpha - Litchi chinensis (Lychee), partial (37%)
miR472a	EY679473	-39.96	3	1	21	892	912	CCCUACCCUCCACACCCUUUU	GGAAAGGGGGGUGUGGGGAAA	AT1G23150.1	similar to unknown protein [Arabidopsis thaliana] (TAIR:AT1G70780.1); similar to unnamed protein product [Vitis vinifera] (GB:CAO42314.1); similar to unknown [Populus trichocarpa x Populus deltoides] (GB:ABK96329.1)	1e-08		Q84JS3	Putative uncharacterized protein At1g23150	2e-07	homologue to UniRef100_A0ZNJ7 Cluster: Cellulase1; n=1; Pyrus communis|Rep: Cellulase1 - Pyrus communis (Pear), partial (25%)
miR472a	EY679847	-32.16	3	1	21	650	670	CCCUACCCUCCACACCCUUUU	GGGAAGCGAGGCGUGGGAAAA	AT5G27390.1	similar to unnamed protein product [Vitis vinifera] (GB:CAO17664.1); contains InterPro domain Mog1/PsbP/DUF1795, alpha/beta/alpha sandwich (InterPro:IPR016124)	2e-31		B9RF17	Putative uncharacterized protein	5e-35	similar to UniRef100_Q6ITC5 Cluster: Cell death-related protein; n=1; Oryza sativa Japonica Group|Rep: Cell death-related protein - Oryza sativa subsp. japonica (Rice), partial (56%)
miR472a	EY700494		3	1	21	759	779	CCCUACCCUCCACACCCUUUU	GGGGUGGGGGGUGGGGGAGAG	AT2G19160.1	similar to unknown protein [Arabidopsis thaliana] (TAIR:AT4G30060.1); similar to unnamed protein product [Vitis vinifera] (GB:CAO64039.1); contains InterPro domain Protein of unknown function DUF266, plant (InterPro:IPR004949)	7e-11		A7P4Z9	Chromosome chr4 scaffold_6, whole genome shotgun sequence	1e-18	weakly similar to UniRef100_Q8L685 Cluster: Pherophorin-dz1 protein precursor; n=1; Volvox carteri f. nagariensis|Rep: Pherophorin-dz1 protein precursor - Volvox carteri f. nagariensis, partial (9%)
miR472a	EY701112		2.5	1	21	850	870	CCCUACCCUCCACACCCUUUU	GGGGUGGGAGGUGUGGGGGGG	AT1G29920.1	CAB2 (Chlorophyll a/b-binding protein 2); chlorophyll binding	4e-83		Q84U94	Chlorophyll a/b-binding protein (Fragment)	1e-100	similar to UniRef100_Q9SIB9 Cluster: Aconitate hydratase 2, mitochondrial precursor; n=2; Arabidopsis thaliana|Rep: Aconitate hydratase 2, mitochondrial precursor - Arabidopsis thaliana (Mouse-ear cress), partial (21%)
miR472a	EY719010	-38.87	2.5	1	21	762	782	CCCUACCCUCCACACCCUUUU	GCGAUGGGAGGGGUGGGAAGA	AT5G60390.3	elongation factor 1-alpha / EF-1-alpha	7e-91		A5GZB0	Elongation factor 1-alpha	7e-92	similar to UniRef100_P93629 Cluster: Alcohol dehydrogenase class-3 (Alcohol dehydrogenase class-III) (S-(hydroxymethyl)glutathione dehydrogenase); n=1; Zea mays|Rep: Alcohol dehydrogenase class-3 (Alcohol dehydrogenase class-III) (S-(hydroxymethyl)glutathione dehydrogenase) - Zea mays (Maize), partial (36%)
miR472a	EY719719		3	1	21	910	930	CCCUACCCUCCACACCCUUUU	GGGUUGGGGGGUGGGGGGAAA	AT5G49720.1	AtGH9A1 (ARABIDOPSIS THALIANA GLYCOSYL HYDROLASE 9A1); hydrolase, hydrolyzing O-glycosyl compounds	6e-62		Q0KIX2	Endoglucanase	4e-65
miR472a	EY719730		3	2	21	826	845	CCUACCCUCCACACCCUUUU	GGAGGGGAGGGGUGGGGGAA	AT1G29850.2	double-stranded DNA-binding family protein	5e-12		A9PGX0	Predicted protein	1e-13	similar to UniRef100_Q9SHJ3 Cluster: F12K11.17; n=2; Arabidopsis thaliana|Rep: F12K11.17 - Arabidopsis thaliana (Mouse-ear cress), partial (8%)
miR472a	EY720783		3	1	21	759	779	CCCUACCCUCCACACCCUUUU	GGGAGGGGAGGGGUGGGGAAG	AT1G53420.1	serine/threonine protein kinase-related	2e-08			No hits		UniRef100_O80335 Cluster: Metallothionein-like protein; n=1; Citrus unshiu|Rep: Metallothionein-like protein - Citrus unshiu (Satsuma orange), partial (76%)
miR472a	EY722705		3	1	21	851	871	CCCUACCCUCCACACCCUUUU	GGGAUGGGGGGGGUGGGGGAG	AT2G05710.1	aconitate hydratase, cytoplasmic, putative / citrate hydro-lyase/aconitase, putative	2e-85		B1Q486	Putative aconitase	4e-87	similar to UniRef100_A7PPX8 Cluster: Chromosome chr18 scaffold_24, whole genome shotgun sequence; n=1; Vitis vinifera|Rep: Chromosome chr18 scaffold_24, whole genome shotgun sequence - Vitis vinifera (Grape), partial (10%)
miR472a	EY724821		3	1	21	648	668	CCCUACCCUCCACACCCUUUU	GGGAUGGGGGGUGUCGGAAGG	AT5G43940.1	ADH2 (ALCOHOL DEHYDROGENASE 2); formaldehyde dehydrogenase (glutathione)	3e-55		Q96533	Alcohol dehydrogenase class-3	4e-54	weakly similar to UniRef100_A7NY58 Cluster: Chromosome chr6 scaffold_3, whole genome shotgun sequence; n=1; Vitis vinifera|Rep: Chromosome chr6 scaffold_3, whole genome shotgun sequence - Vitis vinifera (Grape), partial (29%)
miR472a	EY727113		3	1	21	807	827	CCCUACCCUCCACACCCUUUU	GGGAUGGGAGAGGUGGGGAGA		No hits				No hits		similar to UniRef100_A7QJ33 Cluster: Chromosome chr2 scaffold_105, whole genome shotgun sequence; n=1; Vitis vinifera|Rep: Chromosome chr2 scaffold_105, whole genome shotgun sequence - Vitis vinifera (Grape), partial (48%)
miR472a	EY728411	-37.34	3	1	21	622	642	CCCUACCCUCCACACCCUUUU	GGGGCGGGGGGUUUGGGAAAA	AT3G59100.1	ATGSL11 (GLUCAN SYNTHASE-LIKE 11); 1,3-beta-glucan synthase/ transferase, transferring glycosyl groups	8e-62		B9SKY2	Transferase, transferring glycosyl groups, putative	4e-64	homologue to UniRef100_P46287 Cluster: 60S ribosomal protein L11; n=1; Medicago sativa|Rep: 60S ribosomal protein L11 - Medicago sativa (Alfalfa), partial (82%)
miR472a	EY740831		2	1	21	640	660	CCCUACCCUCCACACCCUUUU	GGGGUGGGAGGUGUGGGGGAG		No hits			O80335	Metallothionein-like protein	3e-09	similar to UniRef100_P93768 Cluster: Probable 26S proteasome non-ATPase regulatory subunit 3; n=1; Nicotiana tabacum|Rep: Probable 26S proteasome non-ATPase regulatory subunit 3 - Nicotiana tabacum (Common tobacco), partial (62%)
miR472a	EY748060	-30.59	3	1	21	56	76	CCCUACCCUCCACACCCUUUU	GAGAAGAGAGGUGUGGGAAAA	AT5G45050.2	TTR1 (WRKY domain family protein 16); transcription factor	4e-24		A7PPX5	Chromosome chr18 scaffold_24, whole genome shotgun sequence	3e-34	homologue to UniRef100_Q06B48 Cluster: Chloroplast ribulose-1,5-bisphosphate carboxylase/oxygenase activase large protein isoform; n=2; Acer rubrum|Rep: Chloroplast ribulose-1,5-bisphosphate carboxylase/oxygenase activase large protein isoform - Acer rubrum (Red maple), partial (44%)
miR472a	EY752038	-40.59	2.5	1	21	876	896	CCCUACCCUCCACACCCUUUU	GGGAUGGGGGGGGGGGGAAAA	AT5G01720.1	F-box family protein (FBL3)	7e-32		B9IGK7	Predicted protein	4e-36	similar to UniRef100_Q12RG4 Cluster: GumN precursor; n=1; Shewanella denitrificans OS217|Rep: GumN precursor - Shewanella denitrificans (strain OS217 / ATCC BAA-1090 / DSM 15013), partial (5%)
miR472a	EY752399	-43.45	3	1	21	795	815	CCCUACCCUCCACACCCUUUU	GGGAAGGGAGGUGUGGGGACA	AT1G64720.1	CP5	1e-89		B9RYW5	Phosphatidylcholine transfer protein, putative	7e-95	homologue to UniRef100_A7QBV1 Cluster: Chromosome chr1 scaffold_75, whole genome shotgun sequence; n=1; Vitis vinifera|Rep: Chromosome chr1 scaffold_75, whole genome shotgun sequence - Vitis vinifera (Grape), partial (18%)
miR472a	TC18634	-32.55	3	1	21	670	690	CCCUACCCUCCACACCCUUUU	GGGUUUGGAGGUUUGGGAAAA	AT5G45775.2	60S ribosomal protein L11 (RPL11D)	4e-69		P46287	60S ribosomal protein L11	2e-69	similar to UniRef100_Q3EBD3 Cluster: DEAD-box ATP-dependent RNA helicase 41; n=2; Arabidopsis thaliana|Rep: DEAD-box ATP-dependent RNA helicase 41 - Arabidopsis thaliana (Mouse-ear cress), partial (27%)
miR472a	TC22733	-41.56	2	2	21	1259	1278	CCUACCCUCCACACCCUUUU	GGAAGGGGGGUGUGGGGAAA	AT1G20200.1	EMB2719 (EMBRYO DEFECTIVE 2719)	1e-121		A7P8D7	Chromosome chr3 scaffold_8, whole genome shotgun sequence	1e-132
miR473a	EY717557		3	2	21	809	828	GCUUCGGGAACUCCCUCUCA	UGAGGCUUUGGAGGGAGAGU	AT2G39730.1	RCA (RUBISCO ACTIVASE)	2e-94		Q06B49	Chloroplast ribulose-1,5-bisphosphate carboxylase/oxygenase activase small protein isoform	1e-102	similar to UniRef100_A7NW70 Cluster: Chromosome chr5 scaffold_2, whole genome shotgun sequence; n=1; Vitis vinifera|Rep: Chromosome chr5 scaffold_2, whole genome shotgun sequence - Vitis vinifera (Grape), partial (18%)
miR473a	TC19097	-38.1	3	1	21	167	187	CGCUUCGGGAACUCCCUCUCA	GCCAAGCUCUUGAGGGAGAUU		No hits				No hits		homologue to UniRef100_A1XJ43 Cluster: 14-3-3-like protein; n=1; Gossypium hirsutum|Rep: 14-3-3-like protein - Gossypium hirsutum (Upland cotton) (Gossypium mexicanum), partial (50%)
miR477a	EY679132		3	1	21	623	643	AACCUUCGGAAGCUCCCUCCA	UUGAAAACCUUUGAGGGGGGU	AT1G67710.1	ARR11 (RESPONSE REGULATOR 11); transcription factor/ two-component response regulator	1e-33		Q0WRT0	Response regulator 11	2e-32	homologue to UniRef100_Q84U94 Cluster: Chlorophyll a/b-binding protein; n=1; Citrus limon|Rep: Chlorophyll a/b-binding protein - Citrus limon (Lemon), complete
miR477c	EY660114	-38.96	3	1	21	133	153	UCUCUUCGGGAACUCCCUCUC	GGAGAAGCCCAUGAAGGAGAG	AT3G02065.3	DEAD/DEAH box helicase family protein	1e-51		B9IA30	Predicted protein	2e-59	homologue to UniRef100_A7YGI6 Cluster: Sulfate transporter; n=1; Populus tremula x Populus alba|Rep: Sulfate transporter - Populus tremula x Populus alba, partial (8%)
miR477c	EY686733	-38.24	3	1	21	594	614	UCUCUUCGGGAACUCCCUCUC	AGAGAAGACCGGGAGGGAGAG		No hits				No hits		similar to UniRef100_Q0E2Z7 Cluster: DEAD-box ATP-dependent RNA helicase 41; n=1; Oryza sativa Japonica Group|Rep: DEAD-box ATP-dependent RNA helicase 41 - Oryza sativa subsp. japonica (Rice), partial (27%)
miR477c	EY691679	-42.2	2	1	21	448	468	UCUCUUCGGGAACUCCCUCUC	AGAGGAGUCCUUGCGGGAGAG	AT5G18590.2	kelch repeat-containing protein	4e-38		B9RT15	Acyl-CoA binding protein, putative	1e-40	weakly similar to UniRef100_O48940 Cluster: Polyphosphoinositide binding protein Ssh2p; n=1; Glycine max|Rep: Polyphosphoinositide binding protein Ssh2p - Glycine max (Soybean), partial (43%)
miR477c	EY700778		3	2	21	708	727	CUCUUCGGGAACUCCCUCUC	GUGAGGCGCUUGAGGGGGAG	AT2G42590.3	GRF9 (GENERAL REGULATORY FACTOR 9); protein phosphorylated amino acid binding	6e-40		B9RJK9	14-3-3 protein, putative	8e-41	similar to UniRef100_Q9FL43 Cluster: Nucleoid DNA-binding-like protein; n=2; Arabidopsis thaliana|Rep: Nucleoid DNA-binding-like protein - Arabidopsis thaliana (Mouse-ear cress), partial (9%)
miR477c	EY701374		3	1	21	833	853	UCUCUUCGGGAACUCCCUCUC	AGGGGGGCCCGUGGGGGAGAG	AT1G29920.1	CAB2 (Chlorophyll a/b-binding protein 2); chlorophyll binding	1e-101		Q84U94	Chlorophyll a/b-binding protein (Fragment)	1e-120	homologue to UniRef100_Q0M1F8 Cluster: Pseudouridine synthase; n=1; Caulobacter sp. K31|Rep: Pseudouridine synthase - Caulobacter sp. K31, partial (4%)
miR477c	EY753263		3	2	21	838	857	CUCUUCGGGAACUCCCUCUC	GGGAACCCCUAGAGGGGGAG	AT3G12520.1	SULTR4;2 (sulfate transporter 4;2); sulfate transmembrane transporter	9e-11		B9T5Z4	Sulfate transporter, putative	1e-11	weakly similar to UniRef100_A7QQA9 Cluster: Chromosome undetermined scaffold_141, whole genome shotgun sequence; n=1; Vitis vinifera|Rep: Chromosome undetermined scaffold_141, whole genome shotgun sequence - Vitis vinifera (Grape), partial (15%)
miR477c	TC20234	-38.96	3	1	21	133	153	UCUCUUCGGGAACUCCCUCUC	GGAGAAGCCCAUGAAGGAGAG	AT3G02065.3	DEAD/DEAH box helicase family protein	2e-46		B9IA30	Predicted protein	4e-54	weakly similar to UniRef100_A4UHT7 Cluster: Salutaridine reductase; n=1; Papaver bracteatum|Rep: Salutaridine reductase - Papaver bracteatum (Great scarlet poppy), partial (10%)
miR479	EY681533		3	2	22	565	585	UACUCGGCUUGGUUAUAGUGU	AUGAUAUGAACUAAUAUCACA	AT1G01630.1	SEC14 cytosolic factor, putative / phosphoglyceride transfer protein, putative	2e-41		A9P9W5	Putative uncharacterized protein	7e-46	similar to UniRef100_Q84K00 Cluster: NAC domain-containing protein 78; n=1; Arabidopsis thaliana|Rep: NAC domain-containing protein 78 - Arabidopsis thaliana (Mouse-ear cress), partial (29%)
miR479	EY686450		3	3	22	326	344	ACUCGGCUUGGUUAUAGUGU	UGAGUC-AACUAAUAUCACA	AT5G07030.1	pepsin A	2e-12		B9RG92	Aspartic proteinase nepenthesin-1, putative	1e-12	similar to UniRef100_A7NZK1 Cluster: Chromosome chr6 scaffold_3, whole genome shotgun sequence; n=1; Vitis vinifera|Rep: Chromosome chr6 scaffold_3, whole genome shotgun sequence - Vitis vinifera (Grape), partial (11%)
miR479	EY720488		3	1	22	241	262	CUACUCGGCUUGGUUAUAGUGU	GAUGUGCCGAACUAAUGUCGCG		No hits				No hits		similar to UniRef100_Q9SSK1 Cluster: Asparaginyl-tRNA synthetase, cytoplasmic 3; n=1; Arabidopsis thaliana|Rep: Asparaginyl-tRNA synthetase, cytoplasmic 3 - Arabidopsis thaliana (Mouse-ear cress), partial (50%)
miR482a	CK933674	-40.05	2.5	1	22	708	729	CCUUACCCUCCGUAUCCCUUCU	GGUAUGGGCGGUAUAGGGAAGA	AT3G14470.1	disease resistance protein (NBS-LRR class), putative	1e-27		B9I4R5	Cc-nbs-lrr resistance protein	4e-67	weakly similar to UniRef100_Q19PJ2 Cluster: TIR-NBS-LRR type disease resistance protein; n=1; Populus trichocarpa|Rep: TIR-NBS-LRR type disease resistance protein - Populus trichocarpa (Western balsam poplar) (Populus balsamiferasubsp. trichocarpa), partial (12%)
miR482a	EY652388		3	1	22	620	641	CCUUACCCUCCGUAUCCCUUCU	GGAGUGAGAGGUAUAGGGGGGA		No hits			B9P553	Predicted protein (Fragment)	9e-08	similar to UniRef100_A7PQJ6 Cluster: Chromosome chr6 scaffold_25, whole genome shotgun sequence; n=1; Vitis vinifera|Rep: Chromosome chr6 scaffold_25, whole genome shotgun sequence - Vitis vinifera (Grape), partial (37%)
miR482a	EY681540		3	3	22	776	794	UUACCCUCCGUAUCCCUUCU	AAUGGGGGGUA-AGGGAAGA	AT5G04410.1	NAC2 (Arabidopsis NAC domain containing protein 78); transcription factor	1e-75		B9HL68	NAC domain protein, IPR003441 (Fragment)	5e-78	weakly similar to UniRef100_Q5XNL7 Cluster: Resistance protein-like protein; n=1; Poncirus trifoliata|Rep: Resistance protein-like protein - Poncirus trifoliata (Hardy orange), partial (61%)
miR482a	TC24131		3	1	22	322	343	CCUUACCCUCCGUAUCCCUUCU	GGAUUGGGAGGGAUGGGGAGGA	AT1G07990.1	SIT4 phosphatase-associated family protein	4e-29		B9SVC4	Putative uncharacterized protein	5e-80
miR482a	TC7104		3	3	22	639	658	UUACCCUCCGUAUCCCUUCU	GGUGGGAGCCAAAGGGAAGA	AT5G56680.1	SYNC1 (EMBRYO DEFECTIVE 2755); ATP binding / aminoacyl-tRNA ligase/ asparagine-tRNA ligase/ aspartate-tRNA ligase/ nucleic acid binding / nucleotide binding	1e-142		B9N5I4	Predicted protein	1e-143	similar to UniRef100_A7PS59 Cluster: Chromosome chr14 scaffold_27, whole genome shotgun sequence; n=1; Vitis vinifera|Rep: Chromosome chr14 scaffold_27, whole genome shotgun sequence - Vitis vinifera (Grape), partial (53%)
miR482a	TC982	-37.72	3	1	22	800	821	CCUUACCCUCCGUAUCCCUUCU	GGUAUGGGAGGUAUAGGUAAGA	AT5G36930.2	disease resistance protein (TIR-NBS-LRR class), putative	1e-44		Q19PN8	TIR-NBS-LRR type disease resistance protein	3e-60	similar to UniRef100_Q6VBU4 Cluster: BURP domain-containing protein; n=1; Gossypium hirsutum|Rep: BURP domain-containing protein - Gossypium hirsutum (Upland cotton) (Gossypium mexicanum), partial (47%)
miR482c	EY657457	-44.4	3	2	22	418	438	CUUACCCUCCCCACCCGUUCU	GGUUGGGAGGGGUGGGGAAGA	AT2G27830.1	similar to pentatricopeptide (PPR) repeat-containing protein [Arabidopsis thaliana] (TAIR:AT4G22760.1); similar to hypothetical protein [Catharanthus roseus] (GB:CAC09928.1)	1e-12		A7PQJ6	Chromosome chr6 scaffold_25, whole genome shotgun sequence	5e-21	weakly similar to UniRef100_Q9SBM1 Cluster: Hydroxyproline-rich glycoprotein DZ-HRGP precursor; n=1; Volvox carteri f. nagariensis|Rep: Hydroxyproline-rich glycoprotein DZ-HRGP precursor - Volvox carteri f. nagariensis, partial (24%)
miR482c	EY674187	-43.34	3	1	22	175	196	CCUUACCCUCCCCACCCGUUCU	GGGGUAGGCGGGGUGGGCAAGA	AT3G14470.1	disease resistance protein (NBS-LRR class), putative	3e-24		A5C669	Putative uncharacterized protein	6e-38	homologue to UniRef100_Q9ZWR0 Cluster: Flavanone 3-hydroxylase; n=1; Citrus sinensis|Rep: Flavanone 3-hydroxylase - Citrus sinensis (Sweet orange), partial (54%)
miR482c	EY689026	-45.68	2.5	1	22	393	414	CCUUACCCUCCCCACCCGUUCU	GGAGGGGGAGGGGAGGGCAAGA		No hits				No hits		homologue to UniRef100_Q0PGF2 Cluster: Molecular chaperone; n=1; Ricinus communis|Rep: Molecular chaperone - Ricinus communis (Castor bean), partial (38%)
miR482c	EY708354	-44.12	2.5	2	22	800	820	CUUACCCUCCCCACCCGUUCU	GUGUGGGUGGGGUGGGCAAGA	AT3G04150.1	germin-like protein, putative	5e-39		A7PS54	Chromosome chr14 scaffold_27, whole genome shotgun sequence (Germin-like protein 5)	7e-45
miR482c	EY731052	-54.73	2	1	22	763	784	CCUUACCCUCCCCACCCGUUCU	GGAGUGGGGGGGGUGGGCGAGG	AT5G25610.1	RD22 (RESPONSIVE TO DESSICATION 22)	9e-35		B9H9C8	Predicted protein	1e-52	weakly similar to UniRef100_A7PUC6 Cluster: Non-specific lipid-transfer protein; n=1; Vitis vinifera|Rep: Non-specific lipid-transfer protein - Vitis vinifera (Grape), partial (58%)
miR482c	EY740808		3	1	22	520	541	CCUUACCCUCCCCACCCGUUCU	GGGGUGGGGGGGGUGGGCGGGG	AT5G11330.1	monooxygenase family protein	4e-19		A7P5K6	Chromosome chr4 scaffold_6, whole genome shotgun sequence	8e-22	similar to UniRef100_A9V1V4 Cluster: Predicted protein; n=1; Monosiga brevicollis MX1|Rep: Predicted protein - Monosiga brevicollis MX1, partial (4%)
miR482c	EY742573		3	3	22	612	631	UUACCCUCCCCACCCGUUCU	AAUGGGAGUGGCGGGCAAGC	AT3G51240.1	F3H (TRANSPARENT TESTA 6); naringenin 3-dioxygenase	1e-80		Q9ZWR0	Flavanone 3-hydroxylase	2e-96	similar to UniRef100_A7P669 Cluster: Chromosome chr4 scaffold_6, whole genome shotgun sequence; n=1; Vitis vinifera|Rep: Chromosome chr4 scaffold_6, whole genome shotgun sequence - Vitis vinifera (Grape), partial (10%)
miR482c	EY747224	-46.14	2	2	22	685	705	CUUACCCUCCCCACCCGUUCU	GAAUGGGAGGGGUGGGAAAGG	AT3G44110.2	ATJ3 (Arabidopsis thaliana DnaJ homologue 3)	3e-58		Q9ZSZ6	DnaJ protein	9e-67	homologue to UniRef100_Q38PL1 Cluster: Glycerol-3-phosphate acyltransferase; n=1; Citrus maxima|Rep: Glycerol-3-phosphate acyltransferase - Citrus maxima (Pummelo) (Citrus grandis), partial (42%)
miR482c	TC20509	-41.56	2	1	22	234	255	CCUUACCCUCCCCACCCGUUCU	GGAAUAGGAGGCGUGGGCAAGA		No hits				No hits		homologue to UniRef100_O22582 Cluster: Histone H2B; n=1; Gossypium hirsutum|Rep: Histone H2B - Gossypium hirsutum (Upland cotton) (Gossypium mexicanum), complete
miR530a	EY655446	-43.52	1	2	21	595	614	UUCCACGUCCACGUUUACGU	CAGGUGCAGGUGCAAAUGCA		No hits			B9HKE9	Predicted protein	2e-18
miR530a	EY679643	-39.68	1.5	1	21	221	241	GUUCCACGUCCACGUUUACGU	CAAGGUGCAGUUGCAAGUGCA		No hits				No hits		weakly similar to UniRef100_A1Z1Q4 Cluster: Coat protein; n=1; Tobacco streak virus|Rep: Coat protein - Tobacco streak virus, partial (11%)
miR530a	EY736857	-43.52	1	2	21	218	237	UUCCACGUCCACGUUUACGU	CAGGUGCAGGUGCAAAUGCA		No hits			B9RTE3	Putative uncharacterized protein	9e-20	similar to UniRef100_A7P3F8 Cluster: Chromosome chr1 scaffold_5, whole genome shotgun sequence; n=1; Vitis vinifera|Rep: Chromosome chr1 scaffold_5, whole genome shotgun sequence - Vitis vinifera (Grape), partial (16%)
miR530a	TC1082	-43.52	1	2	21	154	173	UUCCACGUCCACGUUUACGU	CAGGUGCAGGUGCAAAUGCA	AT5G43630.1	zinc knuckle (CCHC-type) family protein	2e-07		B9HKE9	Predicted protein	9e-36
miR530b	CX302227	-32.89	3	2	21	153	172	UUCUACGUCCACGUUUACGU	GAGAUGAAGGUGCACAUGCA		No hits				No hits		similar to UniRef100_A7PK89 Cluster: Chromosome chr15 scaffold_19, whole genome shotgun sequence; n=1; Vitis vinifera|Rep: Chromosome chr15 scaffold_19, whole genome shotgun sequence - Vitis vinifera (Grape), partial (22%)
miR530b	EY655446	-40.69	1.5	2	21	595	614	UUCUACGUCCACGUUUACGU	CAGGUGCAGGUGCAAAUGCA		No hits			B9HKE9	Predicted protein	2e-18	weakly similar to UniRef100_P15771 Cluster: Nucleolin; n=1; Gallus gallus|Rep: Nucleolin - Gallus gallus (Chicken), partial (6%)
miR530b	EY679643	-36.85	2	1	21	221	241	GUUCUACGUCCACGUUUACGU	CAAGGUGCAGUUGCAAGUGCA		No hits				No hits		similar to UniRef100_A7QKD8 Cluster: Chromosome chr2 scaffold_112, whole genome shotgun sequence; n=1; Vitis vinifera|Rep: Chromosome chr2 scaffold_112, whole genome shotgun sequence - Vitis vinifera (Grape), partial (14%)
miR530b	EY712555	-31.01	2.5	2	21	700	719	UUCUACGUCCACGUUUACGU	AAGAUGCAGCUGCAAAGGCA	AT1G48650.1	helicase domain-containing protein	9e-47		B9IE83	Predicted protein	6e-53	similar to UniRef100_A7PK89 Cluster: Chromosome chr15 scaffold_19, whole genome shotgun sequence; n=1; Vitis vinifera|Rep: Chromosome chr15 scaffold_19, whole genome shotgun sequence - Vitis vinifera (Grape), partial (11%)
miR530b	EY715243	-33.57	2	2	21	123	142	UUCUACGUCCACGUUUACGU	AAGAUGCAGCAGCAAAUGCA		No hits				No hits		similar to UniRef100_UPI00004D1D16 Cluster: Poliovirus receptor-related protein 1 precursor (Herpes virus entry mediator C) (HveC) (Nectin-1) (Herpesvirus Ig-like receptor) (HIgR) (CD111 antigen).; n=1; Xenopus tropicalis|Rep: Poliovirus receptor-related protein 1 precursor (Herpes virus entry mediator C) (HveC) (Nectin-1) (Herpesvirus Ig-like receptor) (HIgR) (CD111 antigen). - Xenopus tropicali…
miR530b	EY728270	-33.57	2	2	21	196	215	UUCUACGUCCACGUUUACGU	AAGAUGCAGCAGCAAAUGCA	AT2G44760.1	similar to unnamed protein product [Vitis vinifera] (GB:CAO70515.1)	5e-24		B9SKK3	Putative uncharacterized protein	2e-23	UniRef100_Q71MJ3 Cluster: Valencene synthase; n=1; Citrus sinensis|Rep: Valencene synthase - Citrus sinensis (Sweet orange), complete
miR530b	EY736857	-40.69	1.5	2	21	218	237	UUCUACGUCCACGUUUACGU	CAGGUGCAGGUGCAAAUGCA		No hits			B9RTE3	Putative uncharacterized protein	9e-20	homologue to UniRef100_Q6KC47 Cluster: S-adenosylmethionine decarboxylase; n=1; Prunus persica|Rep: S-adenosylmethionine decarboxylase - Prunus persica (Peach), partial (22%)
miR530b	EY740744	-36.8	2.5	2	21	366	385	UUCUACGUCCACGUUUACGU	CAGAUGCAGGUGCCAAUGCA	AT5G51910.2	TCP family transcription factor, putative	1e-12		B4FBV6	Putative uncharacterized protein	6e-12	similar to UniRef100_A7Q792 Cluster: Chromosome chr18 scaffold_59, whole genome shotgun sequence; n=1; Vitis vinifera|Rep: Chromosome chr18 scaffold_59, whole genome shotgun sequence - Vitis vinifera (Grape), partial (77%)
miR530b	EY753040	-33.57	2	2	21	43	62	UUCUACGUCCACGUUUACGU	AAGAUGCAGCAGCAAAUGCA	AT2G44760.1	similar to unnamed protein product [Vitis vinifera] (GB:CAO70515.1)	7e-17		B9GP72	Predicted protein (Fragment)	4e-16	similar to UniRef100_A2Q4T4 Cluster: SBP; n=1; Medicago truncatula|Rep: SBP - Medicago truncatula (Barrel medic), partial (34%)
miR530b	TC1082	-40.69	1.5	2	21	154	173	UUCUACGUCCACGUUUACGU	CAGGUGCAGGUGCAAAUGCA	AT5G43630.1	zinc knuckle (CCHC-type) family protein	2e-07		B9HKE9	Predicted protein	9e-36
miR530b	TC363		3	2	21	1470	1489	UUCUACGUCCACGUUUACGU	AAGAAGAAGUUGCAAAUGCA	AT5G23960.1	terpene synthase/cyclase family protein	1e-120		Q8RVR2	Putative terpene synthase	0	similar to UniRef100_A7QW61 Cluster: Chromosome chr3 scaffold_199, whole genome shotgun sequence; n=1; Vitis vinifera|Rep: Chromosome chr3 scaffold_199, whole genome shotgun sequence - Vitis vinifera (Grape), partial (49%)
miR535a	EY657185		3	2	21	462	481	ACACGAGAGAGAGUAACAGU	UUUGCUCUUUUGCAUUGUCA	AT3G02468.1	CPuORF9 (Conserved peptide upstream open reading frame 9)	9e-12		A7Y7H5	Putative S-adenosylmethionine decarboxylase (Fragment)	2e-14	weakly similar to UniRef100_O65842 Cluster: Small GTP-binding protein; n=1; Mesembryanthemum crystallinum|Rep: Small GTP-binding protein - Mesembryanthemum crystallinum (Common ice plant), partial (25%)
miR535a	TC14980	-40.5	2	1	21	1321	1341	CACACGAGAGAGAGUAACAGU	GUGAGCUCUCUCUCAUUGUCU	AT1G76010.1	nucleic acid binding	7e-41		A7Q792	Chromosome chr18 scaffold_59, whole genome shotgun sequence	2e-53	similar to UniRef100_A0AFA1 Cluster: Complete genome; n=1; Listeria welshimeri serovar 6b str. SLCC5334|Rep: Complete genome - Listeria welshimeri serovar 6b (strain ATCC 35897 / DSM 20650 /SLCC5334), partial (5%)
miR535a	TC498	-38.51	3	2	21	918	937	ACACGAGAGAGAGUAACAGU	UGUGCUCUCUCUCUCUGUCA	AT2G42200.1	squamosa promoter-binding protein-like 9 (SPL9)	7e-42		B8Y9B1	Squamosa promoter-binding protein	1e-94	similar to UniRef100_A7P7Z2 Cluster: Chromosome chr3 scaffold_8, whole genome shotgun sequence; n=1; Vitis vinifera|Rep: Chromosome chr3 scaffold_8, whole genome shotgun sequence - Vitis vinifera (Grape), partial (59%)
miR845c	TC9925		3	3	24	463	484	UAGUUAACCAUAGUCUCGGGUA	AUCACUAGGUGUCAGGGCCCAU	AT1G66140.1	ZFP4 (ZINC FINGER PROTEIN 4); nucleic acid binding / transcription factor/ zinc ion binding	4e-18		B9GHU0	Predicted protein	6e-54	similar to UniRef100_A7NVN3 Cluster: Chromosome chr18 scaffold_1, whole genome shotgun sequence; n=1; Vitis vinifera|Rep: Chromosome chr18 scaffold_1, whole genome shotgun sequence
miR845d	EY681529		3	3	24	428	449	GUAGUUAACCAUAGUCUCGGGU	CAUUAAUUGGUAUCGGGGCCGA	AT3G54840.2	ARA6	1e-23		A8MRL2	AT3G54840 protein	2e-22
miR845d	TC5151		3	5	24	290	309	AGUUAACCAUAGUCUCGGGU	UCAGUUGGUAUCAGAGCAUG		No hits			A5BWX8	Putative uncharacterized protein	2e-07	similar to UniRef100_Q0KCD4 Cluster: Transcriptional regulator, LysR-family; n=1; Ralstonia eutropha H16|Rep: Transcriptional regulator, LysR-family - Ralstonia eutropha
miR1171	CX070264	-62.23	0	1	24	131	154	GUGGGAUGAGGGUGAGGGUGAGGU	CACCCUACUCCCACUCCCACUCCA	AT5G50280.1	EMB1006 (EMBRYO DEFECTIVE 1006)	9e-13		Q0DJF1	Os05g0294600 protein	4e-18	similar to UniRef100_Q9SDT2 Cluster: Chlorophyll a/b-binding protein; n=1; Daucus carota|Rep: Chlorophyll a/b-binding protein - Daucus carota (Carrot), partial (8%)
miR1171	EY667061		3	4	24	616	636	GGAUGAGGGUGAGGGUGAGGU	UCUACUCCUACCCCCACUCCC	AT5G38410.1	ribulose bisphosphate carboxylase small chain 3B / RuBisCO small subunit 3B (RBCS-3B) (ATS3B)	1e-45		A9PJN7	Ribulose bisphosphate carboxylase small chain	4e-49	similar to UniRef100_Q9SZJ6 Cluster: Agamous-like MADS-box protein AGL21; n=2; Arabidopsis thaliana|Rep: Agamous-like MADS-box protein AGL21 - Arabidopsis thaliana (Mouse-ear cress), partial (21%)
miR1171	EY671254		3	3	24	506	527	GGGAUGAGGGUGAGGGUGAGGU	CCCUGCUCCUACUCCUGCUCCU	AT3G02540.2	RAD23-3 (PUTATIVE DNA REPAIR PROTEIN RAD23-3)	1e-29		B9SSZ6	Uv excision repair protein rad23, putative	9e-36	similar to UniRef100_P93393 Cluster: Ubiquitin activating enzyme E1; n=1; Nicotiana tabacum|Rep: Ubiquitin activating enzyme E1 - Nicotiana tabacum (Common tobacco), partial (25%)
miR1171	EY672715		2.5	4	24	639	659	GGAUGAGGGUGAGGGUGAGGU	CCUGCUCCUCCUCUCACUCCA	AT3G27690.1	LHCB2:4 (Photosystem II light harvesting complex gene 2.3); chlorophyll binding	8e-27		Q4VV55	Chloroplast light harvesting chlorophyll a/b binding protein (Fragment)	2e-30	similar to UniRef100_Q06B50 Cluster: Chloroplast ribulose-1,5-bisphosphate carboxylase/oxygenase activase large protein isoform; n=2; Acer rubrum|Rep: Chloroplast ribulose-1,5-bisphosphate carboxylase/oxygenase activase large protein isoform - Acer rubrum (Red maple), partial (55%)
miR1171	EY724515		3	3	24	455	476	GGGAUGAGGGUGAGGGUGAGGU	CCCAACUUCUGCUUCCACUCCA		No hits				No hits		UniRef100_A0AFA1 Cluster: Complete genome; n=1; Listeria welshimeri serovar 6b str. SLCC5334|Rep: Complete genome - Listeria welshimeri serovar 6b
miR1171	EY756276		3	5	24	177	196	GAUGAGGGUGAGGGUGAGGU	CUACUGCCACUUCCGCUCCC	AT2G05070.1	LHCB2.2 (Photosystem II light harvesting complex gene 2.2); chlorophyll binding	2e-18		A6N154	Chloroplast chlorophyll a-b binding protein (Fragment)	2e-18	similar to UniRef100_A7R3R4 Cluster: Chromosome undetermined scaffold_560, whole genome shotgun sequence; n=1; Vitis vinifera|Rep: Chromosome undetermined scaffold_560, whole genome shotgun sequence - Vitis vinifera (Grape), partial (40%)
miR1171	TC23206		3	2	24	544	566	UGGGAUGAGGGUGAGGGUGAGGU	GUCCCACUCCCACUCCCACUCCC		No hits			B9GN74	Predicted protein	2e-07	homologue to UniRef100_Q9SXS6 Cluster: Vacuolar H+-ATPase c subunit; n=1; Citrus unshiu|Rep: Vacuolar H+-ATPase c subunit - Citrus unshiu (Satsuma orange), complete
miR1445	TC4852		2.5	5	24	918	937	AGAUGAUCUAGAUGUUCCCU	UCUACUGGCCCUACAAGGGA	AT2G39730.1	RCA (RUBISCO ACTIVASE)	1e-109		A7PNR4	Chromosome chr8 scaffold_23, whole genome shotgun sequence	1e-117	GB|AF255013.1|AAF66065.1 cinnamate 4-hydroxylase CYP73
miR1520a	TC15785	-32.13	2.5	1	23	883	905	ACGACAAGAUACAAAGUACAAGU	UGCUGCUUUCUGUUUCAUGUUCA	AT5G66920.1	SKS17 (SKU5 Similar 17); copper ion binding / oxidoreductase	2e-92		B9S8L8	Multicopper oxidase, putative	2e-99
csi-novel-01	BQ624720	-30.75	1.5	1	21	23	43	UCUUUAGUACAACGGCUUUUU	AGAAAUCAUGUUGCAGAAAAA		No hits				No hits
csi-novel-01	CX300897	-30.44	2.5	1	21	233	253	UCUUUAGUACAACGGCUUUUU	AGAAAUCAUGUUGCAGAAAAU		No hits				No hits		similar to UniRef100_UPI00004D0035 Cluster: Transient receptor potential cation channel subfamily V member 4 (TrpV4), partial (1%)
csi-novel-01	DY257164	-30.44	2.5	1	21	22	42	UCUUUAGUACAACGGCUUUUU	AGAAAUCAUGUUGCAGAAAAU		No hits				No hits		similar to UniRef100_Q7PWN6 Cluster: AGAP008905-PA; n=1; Anopheles gambiae str. PEST|Rep: AGAP008905-PA - Anopheles gambiae str. PEST, partial (8%)
csi-novel-01	EY658225	-30.75	1.5	1	21	241	261	UCUUUAGUACAACGGCUUUUU	AGAAAUCAUGUUGCAGAAAAA		No hits				No hits		similar to UniRef100_A7PT17 Cluster: Chromosome chr8 scaffold_29, whole genome shotgun sequence; n=1; Vitis vinifera|Rep: Chromosome chr8 scaffold_29, whole genome shotgun sequence - Vitis vinifera (Grape), partial (5%)
csi-novel-01	EY658373	-30.75	1.5	1	21	241	261	UCUUUAGUACAACGGCUUUUU	AGAAAUCAUGUUGCAGAAAAA		No hits				No hits		similar to UniRef100_A7PT17 Cluster: Chromosome chr8 scaffold_29, whole genome shotgun sequence; n=1; Vitis vinifera|Rep: Chromosome chr8 scaffold_29, whole genome shotgun sequence - Vitis vinifera (Grape), partial (5%)
csi-novel-01	EY664750	-29.81	1.5	1	21	324	344	UCUUUAGUACAACGGCUUUUU	AGAAAUCAUGUUGCAGAAAAA		No hits				No hits
csi-novel-01	EY665604	-29.81	1.5	1	21	353	373	UCUUUAGUACAACGGCUUUUU	AGAAAUCAUGUUGCAGAAAAA		No hits				No hits
csi-novel-01	EY665648	-29.76	1.5	1	21	431	451	UCUUUAGUACAACGGCUUUUU	AGAAAUCAUGUUGCAGAAAAA		No hits				No hits
csi-novel-01	EY666274	-29.76	1.5	1	21	406	426	UCUUUAGUACAACGGCUUUUU	AGAAAUCAUGUUGCAGAAAAA		No hits				No hits		similar to UniRef100_A7PT17 Cluster: Chromosome chr8 scaffold_29, whole genome shotgun sequence; n=1; Vitis vinifera|Rep: Chromosome chr8 scaffold_29, whole genome shotgun sequence - Vitis vinifera (Grape), partial (5%)
csi-novel-01	EY666286	-30.75	1.5	1	21	239	259	UCUUUAGUACAACGGCUUUUU	AGAAAUCAUGUUGCAGAAAAA		No hits				No hits
csi-novel-01	EY667185	-30.75	1.5	1	21	239	259	UCUUUAGUACAACGGCUUUUU	AGAAAUCAUGUUGCAGAAAAA		No hits				No hits
csi-novel-01	EY671165	-30.44	2.5	1	21	237	257	UCUUUAGUACAACGGCUUUUU	AGAAAUCAUGUUGCAGAAAAU		No hits				No hits
csi-novel-01	EY671768	-37.65	0	1	21	734	754	UCUUUAGUACAACGGCUUUUU	AGAAAUCAUGUUGCCGAAAAA	AT4G17980.1	ANAC071 (Arabidopsis NAC domain containing protein 71); transcription factor	6e-23		B9I964	NAC domain protein, IPR003441	4e-24	similar to UniRef100_Q9U5S6 Cluster: Kunitz inhibitor like protein 1 precursor; n=1; Drosophila virilis|Rep: Kunitz inhibitor like protein 1 precursor - Drosophila virilis (Fruit fly), partial (16%)
csi-novel-01	EY672708	-29.76	1.5	1	21	503	523	UCUUUAGUACAACGGCUUUUU	AGAAAUCAUGUUGCAGAAAAA		No hits				No hits
csi-novel-01	EY673810	-30.75	1.5	1	21	239	259	UCUUUAGUACAACGGCUUUUU	AGAAAUCAUGUUGCAGAAAAA		No hits				No hits
csi-novel-01	EY673936	-30.75	1.5	1	21	228	248	UCUUUAGUACAACGGCUUUUU	AGAAAUCAUGUUGCAGAAAAA		No hits				No hits		weakly similar to UniRef100_Q9SBM1 Cluster: Hydroxyproline-rich glycoprotein DZ-HRGP precursor; n=1; Volvox carteri f. nagariensis|Rep: Hydroxyproline-rich glycoprotein DZ-HRGP precursor - Volvox carteri f. nagariensis, partial (24%)
csi-novel-01	EY674210	-30.75	1.5	1	21	239	259	UCUUUAGUACAACGGCUUUUU	AGAAAUCAUGUUGCAGAAAAA		No hits				No hits
csi-novel-01	EY686035	-30.75	1.5	1	21	310	330	UCUUUAGUACAACGGCUUUUU	AGAAAUCAUGUUGCAGAAAAA		No hits				No hits		similar to UniRef100_Q114B0 Cluster: Transposase, IS605 OrfB; n=1; Trichodesmium erythraeum IMS101|Rep: Transposase, IS605 OrfB - Trichodesmium erythraeum (strain IMS101), partial (5%)
csi-novel-01	EY694429	-37.65	0	1	21	737	757	UCUUUAGUACAACGGCUUUUU	AGAAAUCAUGUUGCCGAAAAA		No hits				No hits
csi-novel-01	EY712260	-30.95	2	1	21	259	279	UCUUUAGUACAACGGCUUUUU	AGAAAUCAUGUUGCAGAGAAA		No hits				No hits
csi-novel-01	EY713044	-30.75	1.5	1	21	93	113	UCUUUAGUACAACGGCUUUUU	AGAAAUCAUGUUGCAGAAAAA		No hits				No hits		similar to UniRef100_A7PXW0 Cluster: Chromosome chr15 scaffold_37, whole genome shotgun sequence; n=1; Vitis vinifera|Rep: Chromosome chr15 scaffold_37, whole genome shotgun sequence - Vitis vinifera (Grape), partial (13%)
csi-novel-01	EY715735	-37.65	0	1	21	722	742	UCUUUAGUACAACGGCUUUUU	AGAAAUCAUGUUGCCGAAAAA	AT1G32510.1	ANAC011 (Arabidopsis NAC domain containing protein 11); transcription factor	3e-23		B9RMW7	Putative uncharacterized protein	3e-24	similar to UniRef100_Q2UEC4 Cluster: TRNA uracil-5-methyltransferase and related tRNA-modifying enzymes; n=1; Aspergillus oryzae|Rep: TRNA uracil-5-methyltransferase and related tRNA-modifying enzymes - Aspergillus oryzae, partial (3%)
csi-novel-01	EY726116	-30.75	1.5	1	21	496	516	UCUUUAGUACAACGGCUUUUU	AGAAAUCAUGUUGCAGAAAAA		No hits				No hits		weakly similar to UniRef100_Q4RTK0 Cluster: Chromosome 2 SCAF14997, whole genome shotgun sequence; n=1; Tetraodon nigroviridis|Rep: Chromosome 2 SCAF14997, whole genome shotgun sequence - Tetraodon nigroviridis (Green puffer), partial (3%)
csi-novel-01	EY736252	-30.75	1.5	1	21	264	284	UCUUUAGUACAACGGCUUUUU	AGAAAUCAUGUUGCAGAAAAA		No hits				No hits		homologue to UniRef100_UPI0000021C74 Cluster: versican; n=1; Mus musculus|Rep: versican - Mus musculus, partial (0%)
csi-novel-01	EY741915	-30.75	1.5	1	21	263	283	UCUUUAGUACAACGGCUUUUU	AGAAAUCAUGUUGCAGAAAAA		No hits				No hits		similar to UniRef100_A7PT17 Cluster: Chromosome chr8 scaffold_29, whole genome shotgun sequence; n=1; Vitis vinifera|Rep: Chromosome chr8 scaffold_29, whole genome shotgun sequence - Vitis vinifera (Grape), partial (5%)
csi-novel-01	EY743203	-30.75	1.5	1	21	241	261	UCUUUAGUACAACGGCUUUUU	AGAAAUCAUGUUGCAGAAAAA	AT3G22890.1	APS1 (ATP sulfurylase 3)	5e-45		A5AV70	Putative uncharacterized protein (Chromosome chr5 scaffold_2, whole genome shotgun sequence)	1e-46	weakly similar to UniRef100_Q8MW55 Cluster: Precollagen-NG; n=1; Mytilus galloprovincialis|Rep: Precollagen-NG - Mytilus galloprovincialis (Mediterranean mussel), partial (3%)
csi-novel-01	EY744065	-30.75	1.5	1	21	241	261	UCUUUAGUACAACGGCUUUUU	AGAAAUCAUGUUGCAGAAAAA		No hits				No hits
csi-novel-01	EY755515	-31.01	1.5	1	21	320	340	UCUUUAGUACAACGGCUUUUU	AGAACUCAUGUUGCUGAAAAA		No hits				No hits
csi-novel-01	EY757374	-30.75	1.5	1	21	64	84	UCUUUAGUACAACGGCUUUUU	AGAAAUCAUGUUGCAGAAAAA		No hits				No hits		| PUT-155a-Citrus_sinensis-4729 | NAC family TF, nucleic acid sequence
csi-novel-01	PTCs00406.1		0	1	21	717	737	UCUUUAGUACAACGGCUUUUU	AGAAAUCAUGUUGCCGAAAAA	AT4G17980.1	ANAC071 (Arabidopsis NAC domain containing protein 71); transcription factor	1e-24		B9I964	NAC domain protein, IPR003441	2e-24	| PUT-155a-Citrus_sinensis-4729 | NAC family TF, nucleic acid sequence
csi-novel-01	PTCs00406.1		3	1	21	816	836	UCUUUAGUACAACGGCUUUUU	AGAAAUCAUGUUGCAAAAAAA	AT4G17980.1	ANAC071 (Arabidopsis NAC domain containing protein 71); transcription factor	1e-24		B9I964	NAC domain protein, IPR003441	2e-24
csi-novel-01	TC16001	-23.42	2.5	1	21	299	319	UCUUUAGUACAACGGCUUUUU	AGAAAUCAUGUUGCAGAAAAU		No hits				No hits
csi-novel-01	TC19570	-29.76	1.5	1	21	446	466	UCUUUAGUACAACGGCUUUUU	AGAAAUCAUGUUGCAGAAAAA		No hits				No hits		similar to UniRef100_A7PXW0 Cluster: Chromosome chr15 scaffold_37, whole genome shotgun sequence; n=1; Vitis vinifera|Rep: Chromosome chr15 scaffold_37, whole genome shotgun sequence - Vitis vinifera (Grape), partial (13%)
csi-novel-01	TC1960	-37.65	0	1	21	730	750	UCUUUAGUACAACGGCUUUUU	AGAAAUCAUGUUGCCGAAAAA	AT4G17980.1	ANAC071 (Arabidopsis NAC domain containing protein 71); transcription factor	1e-24		B9I964	NAC domain protein, IPR003441	2e-24	similar to UniRef100_A7PT17 Cluster: Chromosome chr8 scaffold_29, whole genome shotgun sequence; n=1; Vitis vinifera|Rep: Chromosome chr8 scaffold_29, whole genome shotgun sequence - Vitis vinifera (Grape), partial (5%)
csi-novel-01	TC20811	-30.75	1.5	1	21	270	290	UCUUUAGUACAACGGCUUUUU	AGAAAUCAUGUUGCAGAAAAA		No hits				No hits
csi-novel-01	TC22065	-30.44	2.5	1	21	118	138	UCUUUAGUACAACGGCUUUUU	AGAAAUCAUGUUGCAGAAAAU		No hits				No hits		similar to UniRef100_A6S7W3 Cluster: Predicted protein; n=1; Botryotinia fuckeliana B05.10|Rep: Predicted protein - Botryotinia fuckeliana (strain B05.10) (Noble rot fungus) (Botrytiscinerea), partial (54%)
csi-novel-01	TC24755	-30.75	1.5	1	21	235	255	UCUUUAGUACAACGGCUUUUU	AGAAAUCAUGUUGCAGAAAAA		No hits				No hits		similar to UniRef100_A3DN87 Cluster: Pyruvate ferredoxin/flavodoxin oxidoreductase, delta subunit; n=1; Staphylothermus marinus F1|Rep: Pyruvate ferredoxin/flavodoxin oxidoreductase, delta subunit - Staphylothermus marinus (strain ATCC 43588 / DSM 3639 / F1), partial (14%)
csi-novel-01	TC25032	-30.44	2.5	1	21	236	256	UCUUUAGUACAACGGCUUUUU	AGAAAUCAUGUUGCAGAAAAU		No hits				No hits
csi-novel-01	TC4865	-29.76	1.5	1	21	387	407	UCUUUAGUACAACGGCUUUUU	AGAAAUCAUGUUGCAGAAAAA		No hits				No hits
csi-novel-01	TC766	-30.75	1.5	1	21	253	273	UCUUUAGUACAACGGCUUUUU	AGAAAUCAUGUUGCAGAAAAA		No hits				No hits
csi-novel-01	TC9013	-30.75	1.5	1	21	243	263	UCUUUAGUACAACGGCUUUUU	AGAAAUCAUGUUGCAGAAAAA		No hits				No hits		similar to UniRef100_A3DN87 Cluster: Pyruvate ferredoxin/flavodoxin oxidoreductase, delta subunit; n=1; Staphylothermus marinus F1|Rep: Pyruvate ferredoxin/flavodoxin oxidoreductase, delta subunit - Staphylothermus marinus (strain ATCC 43588 / DSM 3639 / F1), partial (14%)
csi-novel-01	TC9614	-30.44	2.5	1	21	241	261	UCUUUAGUACAACGGCUUUUU	AGAAAUCAUGUUGCAGAAAAU		No hits				No hits		homologue to UniRef100_Q307Y9 Cluster: S-adenosylmethionine synthetase; n=1; Solanum tuberosum|Rep: S-adenosylmethionine synthetase - Solanum tuberosum (Potato), partial (25%)
csi-novel-03-3p	EY673495	-26.96	2	1	20	50	69	UGUCUAUUGCUAUUCUCUUU	AUAGAUAAAGAUGAGAGAAA		No hits				No hits
csi-novel-03-3p	EY675488	-24.45	2.5	1	20	901	920	UGUCUAUUGCUAUUCUCUUU	AAAGAUAAUGACAAGAGAAA		No hits				No hits		homologue to UniRef100_Q84U94 Cluster: Chlorophyll a/b-binding protein; n=1; Citrus limon|Rep: Chlorophyll a/b-binding protein - Citrus limon (Lemon), partial (69%)
csi-novel-03-3p	EY682256	-20.44	3	1	20	731	750	UGUCUAUUGCUAUUCUCUUU	ACCGAUAACAAGAAGAGAAA	AT1G29920.1	CAB2 (Chlorophyll a/b-binding protein 2); chlorophyll binding	1e-57		Q84U94	Chlorophyll a/b-binding protein (Fragment)	2e-70
csi-novel-03-3p	EY683731	-26.96	2	1	20	38	57	UGUCUAUUGCUAUUCUCUUU	AUAGAUAAAGAUGAGAGAAA		No hits				No hits		similar to UniRef100_A7PA88 Cluster: Chromosome chr14 scaffold_9, whole genome shotgun sequence; n=1; Vitis vinifera|Rep: Chromosome chr14 scaffold_9, whole genome shotgun sequence - Vitis vinifera (Grape), partial (24%)
csi-novel-03-3p	EY709348	-21.7	3	1	20	577	596	UGUCUAUUGCUAUUCUCUUU	ACAGAAAAUGAUAAGAAAAA	AT3G02100.1	UDP-glucoronosyl/UDP-glucosyl transferase family protein	4e-25		B9SJD8	UDP-glucuronosyltransferase, putative	3e-37	similar to UniRef100_A8N5T5 Cluster: Ubiquitin; n=1; Coprinopsis cinerea okayama7#130|Rep: Ubiquitin - Coprinopsis cinerea okayama7#130, partial (30%)
csi-novel-03-3p	EY710394	-26.96	2	1	20	94	113	UGUCUAUUGCUAUUCUCUUU	AUAGAUAAAGAUGAGAGAAA	AT1G55060.1	UBQ12 (UBIQUITIN 12)	5e-22		P93135	Polyubiquitin	9e-24	similar to UniRef100_Q09JW5 Cluster: Ubiquitin/40S ribosomal protein S27a fusion protein; n=1; Argas monolakensis|Rep: Ubiquitin/40S ribosomal protein S27a fusion protein - Argas monolakensis, partial (39%)
csi-novel-03-3p	EY710395	-26.96	2	1	20	50	69	UGUCUAUUGCUAUUCUCUUU	AUAGAUAAAGAUGAGAGAAA	AT1G65350.1	UBQ13 (ubiquitin 13)	1e-21		Q6KFR9	Putative polyubiquitin (Fragment)	7e-23	weakly similar to UniRef100_Q9VD08 Cluster: CG13847-PA; n=1; Drosophila melanogaster|Rep: CG13847-PA - Drosophila melanogaster (Fruit fly), partial (3%)
csi-novel-03-3p	EY722449	-26.96	2	1	20	64	83	UGUCUAUUGCUAUUCUCUUU	AUAGAUAAAGAUGAGAGAAA		No hits				No hits		similar to UniRef100_A7P9Y4 Cluster: Chromosome chr14 scaffold_9, whole genome shotgun sequence; n=1; Vitis vinifera|Rep: Chromosome chr14 scaffold_9, whole genome shotgun sequence - Vitis vinifera (Grape), partial (80%)
csi-novel-03-3p	EY724876	-25.39	2.5	1	20	860	879	UGUCUAUUGCUAUUCUCUUU	ACAGAAAACGAAAAGAGGAA	AT5G41050.1	similar to unknown protein [Arabidopsis thaliana] (TAIR:AT3G26960.1); similar to unnamed protein product [Vitis vinifera] (GB:CAO49052.1)	7e-38		B9RH38	Putative uncharacterized protein	3e-54	similar to UniRef100_Q9XGJ3 Cluster: GEG protein; n=1; Gerbera hybrid cultivar|Rep: GEG protein - Gerbera hybrida, partial (43%)
csi-novel-03-3p	EY740236	-24.5	2	1	20	424	443	UGUCUAUUGCUAUUCUCUUU	ACAGAUAACAAAAAGAGAAA	AT2G18420.1	Encodes a Gibberellin-regulated GASA/GAST/Snakin family protein	2e-18		B9H4W8	Predicted protein	4e-20	homologue to UniRef100_A7QD19 Cluster: Chromosome undetermined scaffold_79, whole genome shotgun sequence; n=1; Vitis vinifera|Rep: Chromosome undetermined scaffold_79, whole genome shotgun sequence - Vitis vinifera (Grape), partial (11%)
csi-novel-03-3p	EY744147	-19.85	3	1	20	603	622	UGUCUAUUGCUAUUCUCUUU	AAAGAAAACAAUAAGAGAAA		No hits				No hits		similar to UniRef100_A7Q2S2 Cluster: Chromosome chr1 scaffold_46, whole genome shotgun sequence; n=1; Vitis vinifera|Rep: Chromosome chr1 scaffold_46, whole genome shotgun sequence - Vitis vinifera (Grape), partial (42%)
csi-novel-03-3p	EY751769	-27.46	3	1	20	756	775	UGUCUAUUGCUAUUCUCUUU	AAACAGAACGAUAAGAGAAA	AT3G01280.1	porin, putative	2e-29		A9P802	Porin/voltage-dependent anion-selective channel protein	7e-43	similar to UniRef100_A7PGI2 Cluster: Chromosome chr17 scaffold_16, whole genome shotgun sequence; n=1; Vitis vinifera|Rep: Chromosome chr17 scaffold_16, whole genome shotgun sequence - Vitis vinifera (Grape), partial (84%)
csi-novel-03-3p	TC20676	-27.98	2	1	20	795	814	UGUCUAUUGCUAUUCUCUUU	ACAGAUAUUGAUGAGAGAAA	AT5G08160.1	ATPK3 (Arabidopsis thaliana serine/threonine protein kinase 3); kinase	1e-110		B9RE79	Serine/threonine protein kinase, putative	1e-120	similar to UniRef100_Q8RW36 Cluster: Calcium-dependent protein kinase; n=1; Solanum lycopersicum|Rep: Calcium-dependent protein kinase - Solanum lycopersicum (Tomato) (Lycopersicon esculentum), partial (12%)
csi-novel-03-3p	TC23883		3	1	20	424	443	UGUCUAUUGCUAUUCUCUUU	ACAGAUAAUGAUGGGAGGAU	AT4G04720.1	CPK21 (calcium-dependent protein kinase 21); calmodulin-dependent protein kinase/ kinase	5e-31		B2D2I9	Calcium dependent protein kinase 1	2e-31	similar to UniRef100_A7PJR4 Cluster: Chromosome chr12 scaffold_18, whole genome shotgun sequence; n=1; Vitis vinifera|Rep: Chromosome chr12 scaffold_18, whole genome shotgun sequence - Vitis vinifera (Grape), partial (84%)
csi-novel-03-3p	TC25712	-20.87	3	1	20	757	776	UGUCUAUUGCUAUUCUCUUU	ACAGAAAACCAGAAGAGAAA	AT1G06690.1	aldo/keto reductase family protein	1e-124		B9H861	Predicted protein	1e-130	homologue to UniRef100_Q9ZQY3 Cluster: Pyruvate dehydrogenase E1 beta subunit isoform 1; n=1; Zea mays|Rep: Pyruvate dehydrogenase E1 beta subunit isoform 1 - Zea mays (Maize), partial (55%)
csi-novel-03-3p	TC5927		3	1	20	205	224	UGUCUAUUGCUAUUCUCUUU	ACAGAUGAUGGUGAGAGAGG	AT5G50850.1	MAB1 (MACCI-BOU); pyruvate dehydrogenase (acetyl-transferring)	4e-92		B7FJJ4	Putative uncharacterized protein	1e-100	similar to UniRef100_A7WQ35 Cluster: Ubiquitin; n=4; Eukaryota|Rep: Ubiquitin - Noctiluca scintillans, partial (30%)
csi-novel-03-5p	CK936407	-27.55	2	1	21	80	100	AAAAAGAGAGUAGAAAUAGAU	UUUUUCUCUUAUCGUUAUCUG	AT1G55060.1	UBQ12 (UBIQUITIN 12)	5e-22		P93135	Polyubiquitin	8e-24	similar to UniRef100_A7P4K1 Cluster: Chromosome chr4 scaffold_6, whole genome shotgun sequence; n=1; Vitis vinifera|Rep: Chromosome chr4 scaffold_6, whole genome shotgun sequence - Vitis vinifera (Grape), partial (41%)
csi-novel-03-5p	EY669526	-28.96	1.5	2	21	400	419	AAAAGAGAGUAGAAAUAGAU	UUUUUUCUCAUUUUUAUCUG	AT5G11960.1	similar to hypothetical protein [Vitis vinifera] (GB:CAN81798.1); contains InterPro domain Protein of unknown function DUF6, transmembrane; (InterPro:IPR000620)	4e-35		B9RQS1	Putative uncharacterized protein	1e-39	similar to UniRef100_A7PQA0 Cluster: Chromosome chr18 scaffold_24, whole genome shotgun sequence; n=1; Vitis vinifera|Rep: Chromosome chr18 scaffold_24, whole genome shotgun sequence - Vitis vinifera (Grape), partial (4%)
csi-novel-03-5p	EY673495	-27.55	2	1	21	137	157	AAAAAGAGAGUAGAAAUAGAU	UUUUUCUCUUAUCGUUAUCUG		No hits				No hits
csi-novel-03-5p	EY683731	-27.55	2	1	21	125	145	AAAAAGAGAGUAGAAAUAGAU	UUUUUCUCUUAUCGUUAUCUG		No hits				No hits		similar to UniRef100_Q99ER2 Cluster: Polyprotein; n=1; Oropouche virus|Rep: Polyprotein - Oropouche virus, partial (1%)
csi-novel-03-5p	EY684526	-23.57	2.5	2	21	132	151	AAAAGAGAGUAGAAAUAGAU	UUUUAUCUCAUCUUCAUCUA		No hits			B9SCA3	Phospholipase C, putative	2e-10	similar to UniRef100_Q08DG5 Cluster: Homeobox protein Hox-B4; n=1; Bos taurus|Rep: Homeobox protein Hox-B4 - Bos taurus (Bovine), partial (8%)
csi-novel-03-5p	EY702959	-26.38	1.5	1	21	50	70	AAAAAGAGAGUAGAAAUAGAU	UUUUUUUUUCAUUUUUAUCUA		No hits				No hits		similar to UniRef100_A8N5T5 Cluster: Ubiquitin; n=1; Coprinopsis cinerea okayama7#130|Rep: Ubiquitin - Coprinopsis cinerea okayama7#130, partial (30%)
csi-novel-03-5p	EY710394	-27.55	2	1	21	181	201	AAAAAGAGAGUAGAAAUAGAU	UUUUUCUCUUAUCGUUAUCUG	AT1G55060.1	UBQ12 (UBIQUITIN 12)	5e-22		P93135	Polyubiquitin	9e-24	similar to UniRef100_Q09JW5 Cluster: Ubiquitin/40S ribosomal protein S27a fusion protein; n=1; Argas monolakensis|Rep: Ubiquitin/40S ribosomal protein S27a fusion protein - Argas monolakensis, partial (39%)
csi-novel-03-5p	EY710395	-27.55	2	1	21	137	157	AAAAAGAGAGUAGAAAUAGAU	UUUUUCUCUUAUCGUUAUCUG	AT1G65350.1	UBQ13 (ubiquitin 13)	1e-21		Q6KFR9	Putative polyubiquitin (Fragment)	7e-23	weakly similar to UniRef100_Q9VD08 Cluster: CG13847-PA; n=1; Drosophila melanogaster|Rep: CG13847-PA - Drosophila melanogaster (Fruit fly), partial (3%)
csi-novel-03-5p	EY722449	-27.55	2	1	21	151	171	AAAAAGAGAGUAGAAAUAGAU	UUUUUCUCUUAUCGUUAUCUG		No hits				No hits		similar to UniRef100_Q70AB2 Cluster: Ethylene transcription factor; n=1; Fagus sylvatica|Rep: Ethylene transcription factor - Fagus sylvatica (Beechnut), partial (34%)
csi-novel-03-5p	EY726563		3	1	21	999	1019	AAAAAGAGAGUAGAAAUAGAU	UUUUUUUUUUGUUUUUGUCUA	AT1G53910.2	RAP2.12; DNA binding / transcription factor	6e-38		Q3L0R1	Ethylene-responsive element binding protein ERF2	9e-53	similar to UniRef100_Q9SNZ1 Cluster: Ubiquitin; n=1; Hevea brasiliensis|Rep: Ubiquitin - Hevea brasiliensis (Para rubber tree), partial (20%)
csi-novel-03-5p	EY752789	-29.48	1.5	1	21	197	217	AAAAAGAGAGUAGAAAUAGAU	UUUUUCUCUCUUCUUUAUCUG	AT5G37640.1	UBQ9 (ubiquitin 9)	1e-24		O64955	Polyubiquitin (Fragment)	1e-24	| PUT-155a-Citrus_sinensis-24264 | AUX-IAA family TF, nucleic acid sequence
csi-novel-03-5p	PTCs00096.1		2.5	1	21	1526	1546	AAAAAGAGAGUAGAAAUAGAU	UUUUUUUCUUUUUUUUAUCUA	AT2G22670.3	IAA8 (indoleacetic acid-induced protein 8)	3e-80		B9RQI4	Auxin-responsive protein IAA27, putative	1e-123	similar to UniRef100_Q9SNZ1 Cluster: Ubiquitin; n=1; Hevea brasiliensis|Rep: Ubiquitin - Hevea brasiliensis (Para rubber tree), partial (22%)
csi-novel-03-5p	TC12832	-29.48	1.5	1	21	215	235	AAAAAGAGAGUAGAAAUAGAU	UUUUUCUCUCUUCUUUAUCUG	AT5G03240.3	UBQ3 (POLYUBIQUITIN 3); protein binding	5e-23		O64955	Polyubiquitin (Fragment)	1e-24	similar to UniRef100_Q5DUH3 Cluster: Polyubiquitin; n=1; Capsicum chinense|Rep: Polyubiquitin - Capsicum chinense (Scotch bonnet) (Bonnet pepper), partial (59%)
csi-novel-03-5p	TC13774		2.5	1	21	40	59	AAAAAGAGAGUAGAAAUAGAU	UUUUUCUCUC-UCUUUAUCUG	AT4G05320.4	UBQ10 (POLYUBIQUITIN 10); protein binding	4e-30		Q9SNZ1	Ubiquitin	1e-29	similar to UniRef100_A7Q5Y6 Cluster: Chromosome chr14 scaffold_54, whole genome shotgun sequence; n=1; Vitis vinifera|Rep: Chromosome chr14 scaffold_54, whole genome shotgun sequence - Vitis vinifera (Grape), partial (58%)
csi-novel-03-5p	TC13950	-26.38	1.5	1	21	61	81	AAAAAGAGAGUAGAAAUAGAU	UUUUUUUUUCAUUUUUAUCUA	AT3G04790.1	ribose 5-phosphate isomerase-related	1e-53		B9MZE9	Predicted protein	9e-60	similar to UniRef100_A5A2I9 Cluster: O-methyltransferase; n=1; Citrus sinensis x Citrus reticulata|Rep: O-methyltransferase - Citrus sinensis x Citrus reticulata, complete
csi-novel-03-5p	TC14650		3	1	21	1914	1934	AAAAAGAGAGUAGAAAUAGAU	UUUUUCUCUUUUCUUUAUUUC	AT5G54160.1	ATOMT1 (O-METHYLTRANSFERASE 1)	7e-74		A5A2I9	O-methyltransferase	1e-120	similar to UniRef100_A1IIA7 Cluster: Pectate lyase; n=1; Prunus persica|Rep: Pectate lyase - Prunus persica (Peach), partial (29%)
csi-novel-03-5p	TC15377		3	2	21	665	684	AAAAGAGAGUAGAAAUAGAU	UUUUCUUUCAUUUUUAUUCA	AT4G24780.1	pectate lyase family protein	5e-48		Q2Z1Y4	Pectate lyase	2e-49	similar to UniRef100_A7PU76 Cluster: Glutathione peroxidase; n=1; Vitis vinifera|Rep: Glutathione peroxidase - Vitis vinifera (Grape), partial (94%)
csi-novel-03-5p	TC15400		3	1	21	626	646	AAAAAGAGAGUAGAAAUAGAU	UUUUUUUUUUGUUUUUAUUUA	AT3G63080.1	ATGPX5 (GLUTATHIONE PEROXIDASE 5); glutathione peroxidase	2e-67		A9PFP2	Glutathione peroxidase	8e-74	similar to UniRef100_A7Q5Y6 Cluster: Chromosome chr14 scaffold_54, whole genome shotgun sequence; n=1; Vitis vinifera|Rep: Chromosome chr14 scaffold_54, whole genome shotgun sequence - Vitis vinifera (Grape), partial (38%)
csi-novel-03-5p	TC17473	-26.38	1.5	1	21	115	135	AAAAAGAGAGUAGAAAUAGAU	UUUUUUUUUCAUUUUUAUCUA	AT3G04790.1	ribose 5-phosphate isomerase-related	2e-43		B9MZE9	Predicted protein	1e-48	similar to UniRef100_A7P4K1 Cluster: Chromosome chr4 scaffold_6, whole genome shotgun sequence; n=1; Vitis vinifera|Rep: Chromosome chr4 scaffold_6, whole genome shotgun sequence - Vitis vinifera (Grape), partial (57%)
csi-novel-03-5p	TC19551	-28.96	1.5	2	21	301	320	AAAAGAGAGUAGAAAUAGAU	UUUUUUCUCAUUUUUAUCUG	AT5G11960.1	similar to hypothetical protein [Vitis vinifera] (GB:CAN81798.1); contains InterPro domain Protein of unknown function DUF6, transmembrane; (InterPro:IPR000620)	2e-90		B9RQS1	Putative uncharacterized protein	6e-95	similar to UniRef100_A7P1Q1 Cluster: Chromosome chr19 scaffold_4, whole genome shotgun sequence; n=1; Vitis vinifera|Rep: Chromosome chr19 scaffold_4, whole genome shotgun sequence - Vitis vinifera (Grape), partial (40%)
csi-novel-03-5p	TC19955		3	1	21	478	498	AAAAAGAGAGUAGAAAUAGAU	UUUUUCUUUUAUUUUUAUUUU	AT1G28280.1	VQ motif-containing protein	2e-29		Q9FZA1	F3H9.7 protein	2e-28	similar to UniRef100_Q5K4K5 Cluster: Peroxidase; n=1; Gossypium hirsutum|Rep: Peroxidase - Gossypium hirsutum (Upland cotton) (Gossypium mexicanum), partial (89%)
csi-novel-03-5p	TC20228	-23.84	2.5	1	21	56	76	AAAAAGAGAGUAGAAAUAGAU	UUUUGCUCUCAUUAUUAUCUA	AT1G77100.1	peroxidase, putative	2e-95		Q5K4K5	Peroxidase	1e-112	similar to UniRef100_Q71QD5 Cluster: Protein phosphatase 2C; n=1; Prunus avium|Rep: Protein phosphatase 2C - Prunus avium (Cherry), partial (16%)
csi-novel-03-5p	TC22200	-29.58	1.5	2	21	506	525	AAAAGAGAGUAGAAAUAGAU	UUUUGUCUCAUCUUUGUCUA	AT3G11410.1	AHG3/ATPP2CA (ARABIDOPSIS THALIANA PROTEIN PHOSPHATASE 2CA); protein binding / protein serine/threonine phosphatase	4e-07		Q71QD5	Protein phosphatase 2C	1e-14	UniRef100_A7PIN5 Cluster: Chromosome chr13 scaffold_17, whole genome shotgun sequence; n=1; Vitis vinifera|Rep: Chromosome chr13 scaffold_17, whole genome shotgun sequence - Vitis vinifera (Grape), partial (6%)
csi-novel-03-5p	TC24909	-25.34	3	1	21	707	727	AAAAAGAGAGUAGAAAUAGAU	UUUUUUUCUCAACUUUAUCAA	AT2G39770.1	CYT1 (CYTOKINESIS DEFECTIVE 1); nucleotidyltransferase	9e-06			No hits
csi-novel-03-5p	TC25108	-22.24	2	1	21	1029	1049	AAAAAGAGAGUAGAAAUAGAU	UUUUUCUCUAAUUUUUAUUUA		No hits				No hits		similar to UniRef100_A7PSE0 Cluster: Chromosome chr14 scaffold_27, whole genome shotgun sequence; n=1; Vitis vinifera|Rep: Chromosome chr14 scaffold_27, whole genome shotgun sequence - Vitis vinifera (Grape), partial (36%)
csi-novel-03-5p	TC25403	-26.84	3	1	21	717	737	AAAAAGAGAGUAGAAAUAGAU	UUUUUCUCUUAUCUUCAUCUU	AT1G54820.1	protein kinase family protein	2e-30		B9RF26	Putative uncharacterized protein	2e-40	similar to UniRef100_Q9M3V1 Cluster: Protein phpsphatase 2C; n=1; Fagus sylvatica|Rep: Protein phpsphatase 2C - Fagus sylvatica (Beechnut), partial (45%)
csi-novel-03-5p	TC543	-29.58	1.5	2	21	29	48	AAAAGAGAGUAGAAAUAGAU	UUUUGUCUCAUCUUUGUCUA	AT3G11410.1	AHG3/ATPP2CA (ARABIDOPSIS THALIANA PROTEIN PHOSPHATASE 2CA); protein binding / protein serine/threonine phosphatase	5e-55		Q9M3V1	Protein phpsphatase 2C (PP2C)	9e-62	similar to UniRef100_Q5PP70 Cluster: At5g44450; n=2; Arabidopsis thaliana|Rep: At5g44450 - Arabidopsis thaliana (Mouse-ear cress), partial (33%)
csi-novel-04	EY665218		3	1	20	602	621	GAAGGGUGUCUAAAGAACUU	CUUCCAACAUAUUUUUUGGA	AT1G02500.2	SAM1 (S-adenosylmethionine synthetase 1); methionine adenosyltransferase	2e-50		B9RN65	S-adenosylmethionine synthetase, putative	4e-51
csi-novel-04	EY714194	-29.11	2	1	20	265	284	GAAGGGUGUCUAAAGAACUU	UUUUCCACAGCUUUCUUGAA		No hits				No hits		weakly similar to UniRef100_A7NTP7 Cluster: Chromosome chr18 scaffold_1, whole genome shotgun sequence; n=1; Vitis vinifera|Rep: Chromosome chr18 scaffold_1, whole genome shotgun sequence - Vitis vinifera (Grape), partial (23%)
csi-novel-04	TC7714	-33.38	2.5	1	20	702	721	GAAGGGUGUCUAAAGAACUU	GAUUCCACAGAUUUCUUGAA	AT1G47720.1	OSB1 (ORGANELLAR SINGLE-STRANDED); single-stranded DNA binding	6e-18		B9R7I5	Putative uncharacterized protein	1e-26
csi-novel-05-3p	CN182895	-48.23	0	1	21	133	153	CACGAGAUCUUUCCGGGAAGU	GUGCUCUAGAAAGGCCCUUCA		No hits				No hits		similar to UniRef100_Q9SBM1 Cluster: Hydroxyproline-rich glycoprotein DZ-HRGP precursor; n=1; Volvox carteri f. nagariensis|Rep: Hydroxyproline-rich glycoprotein DZ-HRGP precursor - Volvox carteri f. nagariensis, partial (9%)
csi-novel-05-3p	EY709594	-38.61	2.5	1	21	173	193	CACGAGAUCUUUCCGGGAAGU	GUGCUGUAGAAAGGCCCCUCA		No hits				No hits		similar to UniRef100_Q6TV06 Cluster: Breast cancer-associated antigen SGA-56M, partial (1%)
csi-novel-05-3p	EY715473	-35.25	2	1	21	564	584	CACGAGAUCUUUCCGGGAAGU	GUGCUGUAGAAAGUCCCUUCA		No hits				No hits		homologue to UniRef100_P34811 Cluster: Elongation factor G, chloroplast precursor; n=1; Glycine max|Rep: Elongation factor G, chloroplast precursor - Glycine max (Soybean), partial (28%)
csi-novel-05-3p	EY741185	-32.7	2	2	21	624	643	ACGAGAUCUUUCCGGGAAGU	UGCUCAAGAAAGACCCUUCA	AT1G62750.1	ATSCO1/ATSCO1/CPEF-G/SCO1 (SNOWY COTYLEDON1); translation elongation factor/ translation factor, nucleic acid binding	4e-96		B9RBP7	Translation elongation factor G, putative	1e-102	similar to UniRef100_A7QMQ3 Cluster: Chromosome undetermined scaffold_127, whole genome shotgun sequence; n=1; Vitis vinifera|Rep: Chromosome undetermined scaffold_127, whole genome shotgun sequence - Vitis vinifera (Grape), partial (12%)
csi-novel-05-3p	TC3329	-38.61	2.5	1	21	173	193	CACGAGAUCUUUCCGGGAAGU	GUGCUGUAGAAAGGCCCCUCA	AT3G04650.1	oxidoreductase	5e-06			No hits		similar to UniRef100_A7PVV3 Cluster: Chromosome chr8 scaffold_34, whole genome shotgun sequence; n=1; Vitis vinifera|Rep: Chromosome chr8 scaffold_34, whole genome shotgun sequence - Vitis vinifera (Grape), partial (17%)
csi-novel-05-3p	TC9120	-41.45	3	1	21	391	411	CACGAGAUCUUUCCGGGAAGU	GGGCUCUGGAAAGGCUCUUCU	AT3G12810.1	PIE1 (PHOTOPERIOD-INDEPENDENT EARLY FLOWERING 1); ATP binding / DNA binding / helicase	9e-81		B9SBN6	Helicase, putative	1e-107
csi-novel-05-5p	CN182895	-47.85	0	1	21	252	272	CAACUUCCCGGAUAGAUGUCG	GUUGAAGGGCCUAUCUACAGC		No hits				No hits		similar to UniRef100_Q9SBM1 Cluster: Hydroxyproline-rich glycoprotein DZ-HRGP precursor; n=1; Volvox carteri f. nagariensis|Rep: Hydroxyproline-rich glycoprotein DZ-HRGP precursor - Volvox carteri f. nagariensis, partial (9%)
csi-novel-05-5p	EY709594	-38.67	2.5	1	21	292	312	CAACUUCCCGGAUAGAUGUCG	GUUGAAGGGCCUUUCUAGAGC		No hits				No hits		similar to UniRef100_Q6TV06 Cluster: Breast cancer-associated antigen SGA-56M, partial (1%)
csi-novel-05-5p	EY715473	-38.67	2.5	1	21	689	709	CAACUUCCCGGAUAGAUGUCG	GUUGAAGGGCCUUUCUAGAGC		No hits				No hits		similar to UniRef100_A7QMQ3 Cluster: Chromosome undetermined scaffold_127, whole genome shotgun sequence; n=1; Vitis vinifera|Rep: Chromosome undetermined scaffold_127, whole genome shotgun sequence - Vitis vinifera (Grape), partial (12%)
csi-novel-05-5p	TC3329	-38.67	2.5	1	21	292	312	CAACUUCCCGGAUAGAUGUCG	GUUGAAGGGCCUUUCUAGAGC	AT3G04650.1	oxidoreductase	5e-06			No hits
csi-novel-06-3p	CX051199	-50.94	0	1	22	176	197	AUCCUUAUCCCCCUGAUCCCUU	UAGGAAUAGGGGGACUAGGGAA		No hits				No hits		similar to UniRef100_A7PWP7 Cluster: Chromosome chr19 scaffold_35, whole genome shotgun sequence; n=1; Vitis vinifera|Rep: Chromosome chr19 scaffold_35, whole genome shotgun sequence - Vitis vinifera (Grape), partial (5%)
csi-novel-06-3p	EY666576	-42.74	1.5	1	22	222	243	AUCCUUAUCCCCCUGAUCCCUU	UGGGAAUAGGUGGACUAGGGAA		No hits				No hits		homologue to UniRef100_A1X1E5 Cluster: Polyubiquitin; n=1; Thlaspi caerulescens|Rep: Polyubiquitin - Thlaspi caerulescens (Alpine penny-cress) (Thlaspi calaminare), partial (42%)
csi-novel-06-3p	EY674573		3	2	22	749	769	UCCUUAUCCCCCUGAUCCCUU	AGGAGGGGGGGGGCUGGGGAA	AT5G03240.3	UBQ3 (POLYUBIQUITIN 3); protein binding	6e-75		B3TLR2	UBQ4	3e-74	similar to UniRef100_A7P6L8 Cluster: Chromosome chr9 scaffold_7, whole genome shotgun sequence; n=1; Vitis vinifera|Rep: Chromosome chr9 scaffold_7, whole genome shotgun sequence - Vitis vinifera (Grape), partial (98%)
csi-novel-06-3p	EY681302	-41.9	3	1	22	758	779	AUCCUUAUCCCCCUGAUCCCUU	UGGGAAUUUGGGGACUGGGGAA	AT1G33140.1	60S ribosomal protein L9 (RPL90A/C)	2e-90		B9RYZ1	60S ribosomal protein L9, putative	6e-95	similar to UniRef100_A7Q5I0 Cluster: Chromosome undetermined scaffold_53, whole genome shotgun sequence; n=1; Vitis vinifera|Rep: Chromosome undetermined scaffold_53, whole genome shotgun sequence - Vitis vinifera (Grape), partial (3%)
csi-novel-06-3p	EY725797	-42.74	1.5	1	22	351	372	AUCCUUAUCCCCCUGAUCCCUU	UGGGAAUAGGUGGACUAGGGAA		No hits				No hits		similar to UniRef100_A7PWP7 Cluster: Chromosome chr19 scaffold_35, whole genome shotgun sequence; n=1; Vitis vinifera|Rep: Chromosome chr19 scaffold_35, whole genome shotgun sequence - Vitis vinifera (Grape), partial (5%)
csi-novel-06-3p	TC12072	-42.74	1.5	1	22	268	289	AUCCUUAUCCCCCUGAUCCCUU	UGGGAAUAGGUGGACUAGGGAA		No hits				No hits		homologue to UniRef100_A7P656 Cluster: Chromosome chr4 scaffold_6, whole genome shotgun sequence; n=1; Vitis vinifera|Rep: Chromosome chr4 scaffold_6, whole genome shotgun sequence - Vitis vinifera (Grape), partial (54%)
csi-novel-06-3p	TC6916	-40.39	2	2	22	1406	1426	UCCUUAUCCCCCUGAUCCCUU	AGGAGUAAGGGGAUUAGGGAA	AT4G31860.1	protein phosphatase 2C, putative / PP2C, putative	2e-95		B9RNU7	Protein phosphatase 2c, putative	1e-99	homologue to UniRef100_A7PBB7 Cluster: Chromosome chr16 scaffold_10, whole genome shotgun sequence; n=2; Vitis vinifera|Rep: Chromosome chr16 scaffold_10, whole genome shotgun sequence
csi-novel-07	EY749918	-30.7				788	808	CCTCAAGACAGACAACATCCC	CCTCGAGCCAGACAACATTCC	AT3G03050.1	CSLD3 (CELLULOSE SYNTHASE-LIKE 3); cellulose synthase/ transferase, transferring glycosyl groups	4e-41		B9S213	Cellulose synthase A catalytic subunit 3 [UDP-forming], putative	5e-54	similar to UniRef100_A7NW28 Cluster: Chromosome chr5 scaffold_2, whole genome shotgun sequence; n=1; Vitis vinifera|Rep: Chromosome chr5 scaffold_2, whole genome shotgun sequence - Vitis vinifera (Grape), partial (13%)
csi-novel-08	EY749754	-42.32	3	1	22	940	961	GAAGAAUGGGGUGCGAGGGUGA	CUUCGCAUUCCACGCUCCCACU	AT4G15840.1	protein binding	2e-32		B9HXU8	Predicted protein	2e-54	homologue to UniRef100_Q9ZQT4 Cluster: H+/Ca2+ exchanger 2; n=1; Ipomoea nil|Rep: H+/Ca2+ exchanger 2 - Ipomoea nil (Japanese morning glory) (Pharbitis nil), partial (19%)
csi-novel-08	TC8633		3	2	22	673	693	AAGAAUGGGGUGCGAGGGUGA	UUUUUCCCCCACGUUCUUACU	AT1G55730.2	ATCAX5 (calcium exchanger 5); cation:cation antiporter	3e-27		B9TA74	Putative uncharacterized protein (Fragment)	3e-29	similar to UniRef100_A7PQA0 Cluster: Chromosome chr18 scaffold_24, whole genome shotgun sequence; n=1; Vitis vinifera|Rep: Chromosome chr18 scaffold_24, whole genome shotgun sequence - Vitis vinifera (Grape), partial (4%)
csi-novel-10	EY716171		2.5	2	21	664	683	AACUUCGACGUUCUACUGGA	UUGAAGCUGCUGGAUGGUCU	AT4G32160.1	phox (PX) domain-containing protein	6e-67		B9RV95	Putative uncharacterized protein	5e-76	| PUT-155a-Citrus_sinensis-14023 | C2C2-YABBY family TF, nucleic acid sequence
csi-novel-10	PTCs00141.1		3	2	21	709	728	AACUUCGACGUUCUACUGGA	UUGAAGUUGAAAGAUGAUCG	AT1G69180.1	CRC (CRABS CLAW); transcription factor	3e-52		B9REB6	Protein CRABS CLAW, putative	3e-65	similar to UniRef100_Q9ZPL5 Cluster: Cystathionine gamma-synthase; n=1; Nicotiana tabacum|Rep: Cystathionine gamma-synthase - Nicotiana tabacum (Common tobacco), partial (43%)
csi-novel-11	CX300897	-39.74	1	1	21	117	137	ACUGGCACUAAAGAGACAGGU	UGACCCUGAUUUCUCUGUCCA		No hits				No hits		similar to UniRef100_Q7PWN6 Cluster: AGAP008905-PA; n=1; Anopheles gambiae str. PEST|Rep: AGAP008905-PA - Anopheles gambiae str. PEST, partial (8%)
csi-novel-11	EY658225	-32.8	2.5	1	21	125	145	ACUGGCACUAAAGAGACAGGU	UGACCCUGAUUUCUAUGUCCA		No hits				No hits		similar to UniRef100_A7PT17 Cluster: Chromosome chr8 scaffold_29, whole genome shotgun sequence; n=1; Vitis vinifera|Rep: Chromosome chr8 scaffold_29, whole genome shotgun sequence - Vitis vinifera (Grape), partial (5%)
csi-novel-11	EY658373	-32.8	2.5	1	21	125	145	ACUGGCACUAAAGAGACAGGU	UGACCCUGAUUUCUAUGUCCA		No hits				No hits		similar to UniRef100_A7PT17 Cluster: Chromosome chr8 scaffold_29, whole genome shotgun sequence; n=1; Vitis vinifera|Rep: Chromosome chr8 scaffold_29, whole genome shotgun sequence - Vitis vinifera (Grape), partial (5%)
csi-novel-11	EY664750	-32.8	2.5	1	21	124	144	ACUGGCACUAAAGAGACAGGU	UGACCCUGAUUUCUAUGUCCA		No hits				No hits
csi-novel-11	EY665648	-38.4	2	1	21	146	166	ACUGGCACUAAAGAGACAGGU	UGAUCGUGAUUUCUGUGUCCA		No hits				No hits		similar to UniRef100_Q8R7R5 Cluster: Translation elongation and release factors; n=1; Thermoanaerobacter tengcongensis|Rep:, partial (2%)
csi-novel-11	EY666059	-46.17	0	1	21	187	207	ACUGGCACUAAAGAGACAGGU	UGACCGUGAUUUCUCUGUCCA		No hits				No hits
csi-novel-11	EY666274	-38.4	2	1	21	125	145	ACUGGCACUAAAGAGACAGGU	UGAUCGUGAUUUCUGUGUCCA		No hits				No hits		similar to UniRef100_A7PT17 Cluster: Chromosome chr8 scaffold_29, whole genome shotgun sequence; n=1; Vitis vinifera|Rep: Chromosome chr8 scaffold_29, whole genome shotgun sequence - Vitis vinifera (Grape), partial (5%)
csi-novel-11	EY666286	-32.8	2.5	1	21	123	143	ACUGGCACUAAAGAGACAGGU	UGACCCUGAUUUCUAUGUCCA		No hits				No hits
csi-novel-11	EY667185	-32.8	2.5	1	21	123	143	ACUGGCACUAAAGAGACAGGU	UGACCCUGAUUUCUAUGUCCA		No hits				No hits
csi-novel-11	EY671165	-39.74	1	1	21	120	140	ACUGGCACUAAAGAGACAGGU	UGACCCUGAUUUCUCUGUCCA		No hits				No hits		similar to UniRef100_Q9U5S6 Cluster: Kunitz inhibitor like protein 1 precursor; n=1; Drosophila virilis|Rep: Kunitz inhibitor like protein 1 precursor - Drosophila virilis (Fruit fly), partial (16%)
csi-novel-11	EY672708	-46.17	0	1	21	118	138	ACUGGCACUAAAGAGACAGGU	UGACCGUGAUUUCUCUGUCCA		No hits				No hits
csi-novel-11	EY673810	-32.8	2.5	1	21	123	143	ACUGGCACUAAAGAGACAGGU	UGACCCUGAUUUCUAUGUCCA		No hits				No hits
csi-novel-11	EY673936	-32.8	2.5	1	21	112	132	ACUGGCACUAAAGAGACAGGU	UGACCCUGAUUUCUAUGUCCA		No hits				No hits		weakly similar to UniRef100_Q9SBM1 Cluster: Hydroxyproline-rich glycoprotein DZ-HRGP precursor; n=1; Volvox carteri f. nagariensis|Rep: Hydroxyproline-rich glycoprotein DZ-HRGP precursor - Volvox carteri f. nagariensis, partial (24%)
csi-novel-11	EY674210	-32.8	2.5	1	21	123	143	ACUGGCACUAAAGAGACAGGU	UGACCCUGAUUUCUAUGUCCA		No hits				No hits
csi-novel-11	EY686035	-32.8	2.5	1	21	194	214	ACUGGCACUAAAGAGACAGGU	UGACCCUGAUUUCUAUGUCCA		No hits				No hits		weakly similar to UniRef100_Q4RTK0 Cluster: Chromosome 2 SCAF14997, whole genome shotgun sequence; n=1; Tetraodon nigroviridis|Rep: Chromosome 2 SCAF14997, whole genome shotgun sequence - Tetraodon nigroviridis (Green puffer), partial (3%)
csi-novel-11	EY736252	-32.8	2.5	1	21	134	154	ACUGGCACUAAAGAGACAGGU	UGACCCUGAUUUCUAUGUCCA		No hits				No hits		UniRef100_Q5CHL3 Cluster: Hydroxyproline-rich glycoprotein dz-hrgp; n=2; Cryptosporidium hominis|Rep: Hydroxyproline-rich glycoprotein dz-hrgp - Cryptosporidium hominis, partial (5%)
csi-novel-11	EY737420	-33.89	2.5	1	21	177	197	ACUGGCACUAAAGAGACAGGU	UGACCCUGGUUCCUCUGUCCA	AT1G02230.1	ANAC004 (Arabidopsis NAC domain containing protein 4); transcription factor	1e-20		B9I964	NAC domain protein, IPR003441	7e-21	similar to UniRef100_Q39013 Cluster: NAC domain-containing protein 2; n=2; Arabidopsis thaliana|Rep: NAC domain-containing protein 2 - Arabidopsis thaliana (Mouse-ear cress), partial (6%)
csi-novel-11	EY737861	-33.89	2.5	1	21	78	98	ACUGGCACUAAAGAGACAGGU	UGACCCUGGUUCCUCUGUCCA	AT1G02230.1	ANAC004 (Arabidopsis NAC domain containing protein 4); transcription factor	1e-19		B9I964	NAC domain protein, IPR003441	1e-20	weakly similar to UniRef100_Q9SBM1 Cluster: Hydroxyproline-rich glycoprotein DZ-HRGP precursor; n=1; Volvox carteri f. nagariensis|Rep: Hydroxyproline-rich glycoprotein DZ-HRGP precursor - Volvox carteri f. nagariensis, partial (14%)
csi-novel-11	EY739426	-33.89	2.5	1	21	78	98	ACUGGCACUAAAGAGACAGGU	UGACCCUGGUUCCUCUGUCCA	AT1G02230.1	ANAC004 (Arabidopsis NAC domain containing protein 4); transcription factor	9e-21		B9I964	NAC domain protein, IPR003441	3e-22	homologue to UniRef100_UPI0000021C74 Cluster: versican; n=1; Mus musculus|Rep: versican - Mus musculus, partial (0%)
csi-novel-11	EY741915	-32.8	2.5	1	21	133	153	ACUGGCACUAAAGAGACAGGU	UGACCCUGAUUUCUAUGUCCA		No hits				No hits		similar to UniRef100_A7PT17 Cluster: Chromosome chr8 scaffold_29, whole genome shotgun sequence; n=1; Vitis vinifera|Rep: Chromosome chr8 scaffold_29, whole genome shotgun sequence - Vitis vinifera (Grape), partial (5%)
csi-novel-11	EY743203	-32.8	2.5	1	21	125	145	ACUGGCACUAAAGAGACAGGU	UGACCCUGAUUUCUAUGUCCA		No hits				No hits		weakly similar to UniRef100_Q8MW55 Cluster: Precollagen-NG; n=1; Mytilus galloprovincialis|Rep: Precollagen-NG - Mytilus galloprovincialis (Mediterranean mussel), partial (3%)
csi-novel-11	EY744065	-32.8	2.5	1	21	125	145	ACUGGCACUAAAGAGACAGGU	UGACCCUGAUUUCUAUGUCCA		No hits				No hits
csi-novel-11	EY755515	-29.81	3	1	21	204	224	ACUGGCACUAAAGAGACAGGU	UGACCCUGAUUUCUAUGUUCA		No hits				No hits
csi-novel-11	TC19570	-46.17	0	1	21	161	181	ACUGGCACUAAAGAGACAGGU	UGACCGUGAUUUCUCUGUCCA		No hits				No hits		similar to UniRef100_A7PT17 Cluster: Chromosome chr8 scaffold_29, whole genome shotgun sequence; n=1; Vitis vinifera|Rep: Chromosome chr8 scaffold_29, whole genome shotgun sequence - Vitis vinifera (Grape), partial (5%)
csi-novel-11	TC20811	-34.8	2.5	1	21	140	160	ACUGGCACUAAAGAGACAGGU	UGACCCUGAUUUCUGUGUCCA		No hits				No hits
csi-novel-11	TC23182	-33.25	2.5	1	21	439	459	ACUGGCACUAAAGAGACAGGU	UGACCCUGGUUUCACUGUCCA		No hits				No hits		similar to UniRef100_A6S7W3 Cluster: Predicted protein; n=1; Botryotinia fuckeliana B05.10|Rep: Predicted protein - Botryotinia fuckeliana (strain B05.10) (Noble rot fungus) (Botrytiscinerea), partial (54%)
csi-novel-11	TC24755	-39.74	1	1	21	119	139	ACUGGCACUAAAGAGACAGGU	UGACCCUGAUUUCUCUGUCCA		No hits				No hits		similar to UniRef100_A3DN87 Cluster: Pyruvate ferredoxin/flavodoxin oxidoreductase, delta subunit; n=1; Staphylothermus marinus F1|Rep: Pyruvate ferredoxin/flavodoxin oxidoreductase, delta subunit - Staphylothermus marinus (strain ATCC 43588 / DSM 3639 / F1), partial (14%)
csi-novel-11	TC25032	-39.74	1	1	21	121	141	ACUGGCACUAAAGAGACAGGU	UGACCCUGAUUUCUCUGUCCA		No hits				No hits
csi-novel-11	TC766	-32.8	2.5	1	21	137	157	ACUGGCACUAAAGAGACAGGU	UGACCCUGAUUUCUAUGUCCA		No hits				No hits
csi-novel-11	TC9013	-32.8	2.5	1	21	127	147	ACUGGCACUAAAGAGACAGGU	UGACCCUGAUUUCUAUGUCCA		No hits				No hits		similar to UniRef100_A3DN87 Cluster: Pyruvate ferredoxin/flavodoxin oxidoreductase, delta subunit; n=1; Staphylothermus marinus F1|Rep: Pyruvate ferredoxin/flavodoxin oxidoreductase, delta subunit - Staphylothermus marinus (strain ATCC 43588 / DSM 3639 / F1), partial (14%)
csi-novel-11	TC9614	-39.74	1	1	21	126	146	ACUGGCACUAAAGAGACAGGU	UGACCCUGAUUUCUCUGUCCA		No hits				No hits		weakly similar to UniRef100_A7NTX0 Cluster: Chromosome chr18 scaffold_1, whole genome shotgun sequence; n=1; Vitis vinifera|Rep: Chromosome chr18 scaffold_1, whole genome shotgun sequence - Vitis vinifera (Grape), partial (18%)
csi-novel-12	EY745096	-39.85	1.5	1	21	388	408	ACACUUAGAACUCCUGCGACG	UGUGAGUCUUGAGAACGCUGC	AT5G42920.2	similar to unknown protein [Arabidopsis thaliana] (TAIR:AT1G45233.2); similar to hypothetical protein OsI_008892 [Oryza sativa (indica cultivar-group)] (GB:EAY87659.1); similar to unnamed protein product [Vitis vinifera] (GB:CAO61353.1); similar to expre	4e-30		A7NTX0	Chromosome chr18 scaffold_1, whole genome shotgun sequence	2e-49	| PUT-155a-Citrus_sinensis-19238 | Nin-like family TF, nucleic acid sequence
csi-novel-12	PTCs00418.1		3	1	21	623	643	ACACUUAGAACUCCUGCGACG	UGGGAGUCUUAAGGAUGCUGC	AT3G59580.2	RWP-RK domain-containing protein	2e-92		B9SWC9	Transcription factor, putative	1e-113	similar to UniRef100_A7NTX0 Cluster: Chromosome chr18 scaffold_1, whole genome shotgun sequence; n=1; Vitis vinifera|Rep: Chromosome chr18 scaffold_1, whole genome shotgun sequence - Vitis vinifera (Grape), partial (24%)
csi-novel-12	TC15247	-39.85	1.5	1	21	292	312	ACACUUAGAACUCCUGCGACG	UGUGAGUCUUGAGAACGCUGC	AT5G42920.2	similar to unknown protein [Arabidopsis thaliana] (TAIR:AT1G45233.2); similar to hypothetical protein OsI_008892 [Oryza sativa (indica cultivar-group)] (GB:EAY87659.1); similar to unnamed protein product [Vitis vinifera] (GB:CAO61353.1); similar to expre	3e-51		A7NTX0	Chromosome chr18 scaffold_1, whole genome shotgun sequence	9e-70	similar to UniRef100_A7QAM4 Cluster: Chromosome chr5 scaffold_72, whole genome shotgun sequence; n=1; Vitis vinifera|Rep: Chromosome chr5 scaffold_72, whole genome shotgun sequence - Vitis vinifera (Grape), partial (20%)
csi-novel-12	TC2307		3	1	21	545	565	ACACUUAGAACUCCUGCGACG	UGGGAGUCUUAAGGAUGCUGC	AT3G59580.2	RWP-RK domain-containing protein	7e-84		B9SWC9	Transcription factor, putative	1e-103	similar to UniRef100_Q9M2L8 Cluster: Translation initiation factor 3-like protein; n=1; Arabidopsis thaliana|Rep: Translation initiation factor 3-like protein - Arabidopsis thaliana (Mouse-ear cress), partial (33%)
